# Supplementary material for: Primary oocytes with cellular senescence features are involved in ovarian aging in mice
Source: Sci Rep. 2024 Jun 13;14:13606. doi: 10.1038/s41598-024-64441-6 (PMC11176158; doi:10.1038/s41598-024-64441-6)
Supplement: Supplementary file 1 — Supplementary Table 2. [file 41598_2024_64441_MOESM1_ESM.xlsx]

## Sheet: 6m vs 3m.DEG.all
Supplementary Table S2. Differentially expressed genes between 3-month-old and 6-month-old mouse ovaries.
gene_id	B04NA2(6m)	B05NA2(6m)	B06NA2(6m)	B01NA1(3m)	B02NA1(3m)	B03NA1(3m)	log2FoldChange	pvalue	padj	gene_name	gene_chr	gene_start	gene_end	gene_strand	gene_length	gene_biotype	gene_description	tf_family	B04NA2_readcount	B05NA2_readcount	B06NA2_readcount	B01NA1_readcount	B02NA1_readcount	B03NA1_readcount	B04NA2_fpkm	B05NA2_fpkm	B06NA2_fpkm	B01NA1_fpkm	B02NA1_fpkm	B03NA1_fpkm
ENSMUSG00000079293	635.665	591.205	890.072	222.17	343.978	259.041	1.36014	4.44064e-10	6.94916e-06	Clec7a	6	129461591	129472779	-	2638	polymorphic_pseudogene	C-type lectin domain family 7, member a [Source:MGI Symbol;Acc:MGI:1861431]	-	657	604	883	234	326	256	12.1217	11.3448	17.0762	4.30619	6.60266	4.97135
ENSMUSG00000015854	190.603	145.844	259.058	23.7361	42.2059	66.784	2.16838	9.50265e-10	7.43535e-06	Cd5l	3	87357881	87371073	+	2036	protein_coding	CD5 antigen-like [Source:MGI Symbol;Acc:MGI:1334419]	-	197	149	257	25	40	66	4.70937	3.62613	6.43964	0.596094	1.04968	1.66064
ENSMUSG00000000120	523.432	601.972	517.108	211.726	301.772	228.685	1.14737	3.42989e-09	1.78914e-05	Ngfr	11	95568818	95587735	-	3446	protein_coding	nerve growth factor receptor (TNFR superfamily, member 16) [Source:MGI Symbol;Acc:MGI:97323]	-	541	615	513	223	286	226	7.64111	8.84289	7.59466	3.14154	4.43432	3.35971
ENSMUSG00000004951	736.288	700.833	660.246	1124.14	1635.48	1341.75	-0.967114	1.05108e-08	3.45845e-05	Hspb1	5	135887919	135889563	+	1031	protein_coding	heat shock protein 1 [Source:MGI Symbol;Acc:MGI:96240]	-	761	716	655	1184	1550	1326	35.9253	34.4103	32.4107	55.7501	80.3247	65.8861
ENSMUSG00000028989	142.227	120.394	196.562	47.4722	48.5368	27.3207	1.89586	1.10501e-08	3.45845e-05	Angptl7	4	148495183	148500460	-	2157	protein_coding	angiopoietin-like 7 [Source:MGI Symbol;Acc:MGI:3605801]	-	147	123	195	50	46	27	3.31697	2.82546	4.61201	1.12531	1.13942	0.641243
ENSMUSG00000001334	296.063	228.064	279.218	570.616	542.346	504.927	-1.01016	2.25197e-08	5.87351e-05	Fndc5	4	129136999	129144593	+	2763	protein_coding	fibronectin type III domain containing 5 [Source:MGI Symbol;Acc:MGI:1917614]	-	306	233	277	601	514	499	5.39033	4.1784	5.11452	10.5596	9.93936	9.25185
ENSMUSG00000030209	297.998	169.335	182.45	51.27	86.5221	65.7721	1.67749	3.39221e-08	7.58353e-05	Grin2b	6	135713233	136173511	-	24842	protein_coding	glutamate receptor, ionotropic, NMDA2B (epsilon 2) [Source:MGI Symbol;Acc:MGI:95821]	-	308	173	181	54	82	65	0.603446	0.34506	0.371705	0.105526	0.176361	0.13404
ENSMUSG00000026483	3766.58	4795.22	3874.79	2268.22	2405.74	2552.97	0.783192	4.70407e-08	9.20174e-05	Fam129a	1	151571186	151721939	+	7380	protein_coding	family with sequence similarity 129, member A [Source:MGI Symbol;Acc:MGI:2137237]	-	3893	4899	3844	2389	2280	2523	25.6745	32.8916	26.5725	15.7149	16.5065	17.5134
ENSMUSG00000028238	456.673	346.501	465.7	135.77	225.802	174.043	1.24602	5.4697e-08	9.51059e-05	Atp6v0d2	4	19876841	19922605	-	2716	protein_coding	ATPase, H+ transporting, lysosomal V0 subunit D2 [Source:MGI Symbol;Acc:MGI:1924415]	-	472	354	462	143	214	172	8.45837	6.45815	8.67798	2.55599	4.20979	3.2442
ENSMUSG00000076615	84.1749	109.627	569.525	8.545	5.27574	2.02376	5.5861	9.14017e-08	0.000143035	Ighg3	12	113356224	113361232	-	2512	IG_C_gene	Immunoglobulin heavy constant gamma 3 [Source:MGI Symbol;Acc:MGI:2144790]	-	87	112	565	9	5	2	1.68568	2.20919	11.4745	0.17393	0.106347	0.0407868
ENSMUSG00000021061	717.905	848.634	695.526	329.457	430.5	419.93	0.939796	1.04289e-07	0.000148365	Sptb	12	76580488	76710547	-	12147	protein_coding	spectrin beta, erythrocytic [Source:MGI Symbol;Acc:MGI:98387]	-	742	867	690	347	408	415	2.9731	3.53659	2.89792	1.3868	1.7946	1.7502
ENSMUSG00000038642	2130.5	1974.27	2552.28	1259.91	1410.73	1149.49	0.801311	2.00583e-07	0.000261577	Ctss	3	95526786	95556403	+	1358	protein_coding	cathepsin S [Source:MGI Symbol;Acc:MGI:107341]	-	2202	2017	2532	1327	1337	1136	78.9209	73.5937	95.1196	47.4377	52.6027	42.8536
ENSMUSG00000025213	364.758	298.539	312.483	760.505	615.151	538.319	-0.972214	2.59242e-07	0.000312067	Kazald1	19	45075241	45079289	+	1681	protein_coding	Kazal-type serine peptidase inhibitor domain 1 [Source:MGI Symbol;Acc:MGI:2147606]	-	377	305	310	801	583	532	10.9156	8.99014	9.40806	23.1322	18.5301	16.2126
ENSMUSG00000018238	1091.37	1124.66	1065.47	1971.05	2046.99	1565.38	-0.766763	3.37177e-07	0.000376892	Gdf9	11	53431023	53437904	+	2031	protein_coding	growth differentiation factor 9 [Source:MGI Symbol;Acc:MGI:95692]	-	1128	1149	1057	2076	1940	1547	27.0317	28.0314	26.5504	49.6215	51.035	39.0202
ENSMUSG00000021190	9390.82	13854.2	9530.72	4602.9	6711.79	5820.33	0.93575	3.6973e-07	0.000385727	Lgmn	12	102394084	102439813	-	2323	protein_coding	legumain [Source:MGI Symbol;Acc:MGI:1330838]	-	9706	14154	9455	4848	6361	5752	203.36	301.901	207.644	101.313	146.303	126.847
ENSMUSG00000102888	32.8959	35.2374	181.442	0	0	0	8.81429	4.51422e-07	0.00040794	Ighv1-11	12	114612243	114612675	-	351	IG_V_gene	immunoglobulin heavy variable V1-11 [Source:MGI Symbol;Acc:MGI:5009835]	-	34	36	180	0	0	0	4.71462	5.08194	26.162	0	0	0
ENSMUSG00000004948	616.315	590.226	697.542	1029.2	1304.16	1030.09	-0.820693	4.67785e-07	0.00040794	Zp3	5	135980099	135988624	+	1323	protein_coding	zona pellucida glycoprotein 3 [Source:MGI Symbol;Acc:MGI:99215]	-	637	603	692	1084	1236	1018	23.4344	22.5835	26.6841	39.7761	49.9154	39.4182
ENSMUSG00000036062	249.622	300.497	184.466	83.5511	103.404	111.307	1.30178	4.69526e-07	0.00040794	Phf24	4	42916660	42944752	+	7118	protein_coding	PHD finger protein 24 [Source:MGI Symbol;Acc:MGI:2140712]	-	258	307	183	88	98	110	1.76415	2.13705	1.31159	0.600174	0.735604	0.791669
ENSMUSG00000042417	273.81	232.958	246.962	452.885	508.581	445.227	-0.899798	4.95294e-07	0.00040794	Ccno	13	112987802	112990777	+	2555	protein_coding	cyclin O [Source:MGI Symbol;Acc:MGI:2145534]	-	283	238	245	477	482	440	5.39101	4.61552	4.89194	9.06317	10.0793	8.82207
ENSMUSG00000020140	1000.42	1770.68	932.408	480.419	687.956	498.856	1.15189	1.00829e-06	0.000788939	Lgr5	10	115450311	115587780	-	10264	protein_coding	leucine rich repeat containing G protein coupled receptor 5 [Source:MGI Symbol;Acc:MGI:1341817]	-	1034	1809	925	506	652	493	4.90319	8.73286	4.5976	2.39324	3.39396	2.46059
ENSMUSG00000040935	1442.58	1302.8	1376.94	2219.8	2723.34	1987.33	-0.749358	1.13938e-06	0.000849056	Padi6	4	140727355	140742643	-	2532	protein_coding	peptidyl arginine deiminase, type VI [Source:MGI Symbol;Acc:MGI:2655198]	-	1491	1331	1366	2338	2581	1964	28.6608	26.0465	27.5228	44.8263	54.4629	39.7362
ENSMUSG00000051726	364.758	451.234	421.348	137.669	223.691	225.649	1.07732	1.80032e-06	0.0012806	Kcnf1	12	17172100	17176888	-	4789	protein_coding	potassium voltage-gated channel, subfamily F, member 1 [Source:MGI Symbol;Acc:MGI:2687399]	-	377	461	418	145	212	223	3.83152	4.7697	4.45285	1.46986	2.3652	2.38544
ENSMUSG00000113342	64.8243	86.1359	94.7528	14.2417	32.7096	11.1307	2.08749	3.12745e-06	0.00206928	AA414992	13	68181294	68182869	+	1576	TEC	expressed sequence AA414992 [Source:MGI Symbol;Acc:MGI:2142939]	-	67	88	94	15	31	11	2.06916	2.76669	3.04283	0.462048	1.05095	0.357557
ENSMUSG00000040612	1143.62	1175.56	1010.02	669.358	740.714	648.614	0.693747	3.25583e-06	0.00206928	Ildr2	1	166254139	166316823	+	8251	protein_coding	immunoglobulin-like domain containing receptor 2 [Source:MGI Symbol;Acc:MGI:1196370]	-	1182	1201	1002	705	702	641	6.97245	7.21225	6.19537	4.14796	4.54576	3.97979
ENSMUSG00000032786	4737.01	3566.81	4243.72	1670.07	2187.32	2902.07	0.892548	3.30577e-06	0.00206928	Alas1	9	106233455	106248654	-	6174	protein_coding	aminolevulinic acid synthase 1 [Source:MGI Symbol;Acc:MGI:87989]	-	4896	3644	4210	1759	2073	2868	38.5966	29.2446	34.7874	13.8309	17.9394	23.797
ENSMUSG00000046805	2989.66	1940.99	2764.97	1169.71	1621.76	1450.02	0.859694	3.58701e-06	0.00215897	Mpeg1	19	12460779	12465284	+	4335	protein_coding	macrophage expressed gene 1 [Source:MGI Symbol;Acc:MGI:1333743]	-	3090	1983	2743	1232	1537	1433	34.6932	22.6656	32.2807	13.7967	18.9435	16.9342
ENSMUSG00000026177	420.874	392.505	489.892	224.069	263.787	225.649	0.869592	4.10322e-06	0.00231104	Slc11a1	1	74375195	74386062	+	3705	protein_coding	solute carrier family 11 (proton-coupled divalent metal ion transporters), member 1 [Source:MGI Symbol;Acc:MGI:1345275]	-	435	401	486	236	250	223	5.71446	5.36279	6.69197	3.09226	3.60519	3.08337
ENSMUSG00000009092	884.32	794.799	863.863	1447.9	1372.75	1217.29	-0.667193	4.13503e-06	0.00231104	Derl3	10	75893413	75895941	+	1993	protein_coding	Der1-like domain family, member 3 [Source:MGI Symbol;Acc:MGI:1917627]	-	914	812	857	1525	1301	1203	22.321	20.1875	21.9371	37.1463	34.8776	30.922
ENSMUSG00000039001	4950.84	3698.95	4696.31	7656.32	6787.76	6817.03	-0.671831	4.73439e-06	0.00255477	Rps21	2	180257377	180258445	+	810	protein_coding	ribosomal protein S21 [Source:MGI Symbol;Acc:MGI:1913731]	-	5117	3779	4659	8064	6433	6737	307.472	231.167	293.436	483.301	424.331	426.079
ENSMUSG00000025461	38.7011	83.1994	63.5045	16.1405	11.6066	13.1544	2.17694	6.26031e-06	0.00320255	Cd163l1	7	140218267	140231145	+	3851	protein_coding	CD163 molecule-like 1 [Source:MGI Symbol;Acc:MGI:2443796]	-	40	85	63	17	11	13	0.505546	1.09365	0.83459	0.214303	0.152614	0.172933
ENSMUSG00000042015	3131.89	6695.11	3487.71	2344.18	2240.08	1853.76	1.04832	6.34411e-06	0.00320255	Wdr41	13	94976344	95023314	+	5726	protein_coding	WD repeat domain 41 [Source:MGI Symbol;Acc:MGI:2445123]	-	3237	6840	3460	2469	2123	1832	27.5148	59.1888	30.827	20.9326	19.8096	16.3902
ENSMUSG00000051242	376.368	487.451	382.035	180.394	228.967	251.958	0.914651	1.08377e-05	0.00527851	Pcdhb9	18	37400855	37403909	+	3055	protein_coding	protocadherin beta 9 [Source:MGI Symbol;Acc:MGI:2136744]	-	389	498	379	190	217	249	6.19745	8.07705	6.32899	3.01922	3.79511	4.17539
ENSMUSG00000063935	369.595	357.268	324.579	641.824	628.868	513.022	-0.76244	1.12824e-05	0.00527851	Zar1	5	72576806	72581254	-	3465	protein_coding	zygote arrest 1 [Source:MGI Symbol;Acc:MGI:2180337]	-	382	365	322	676	596	507	5.3658	5.21944	4.74088	9.471	9.19008	7.49572
ENSMUSG00000039217	347.342	379.781	307.443	168.052	219.471	142.675	0.965569	1.14684e-05	0.00527851	Il18	9	50554827	50581840	+	1031	protein_coding	interleukin 18 [Source:MGI Symbol;Acc:MGI:107936]	-	359	388	305	177	208	141	16.9477	18.6469	15.092	8.33426	10.7791	7.00599
ENSMUSG00000076591	24.1882	22.5128	214.706	0	0	0	8.88116	1.42938e-05	0.00639097	Igkv8-16	6	70386672	70387252	-	379	IG_V_gene	immunoglobulin kappa variable 8-16 [Source:MGI Symbol;Acc:MGI:1330843]	-	25	23	213	0	0	0	3.21052	3.00693	28.6712	0	0	0
ENSMUSG00000029919	210.921	207.509	293.331	119.63	109.735	119.402	1.0283	1.62244e-05	0.00694862	Hpgds	6	65117293	65144908	-	6425	protein_coding	hematopoietic prostaglandin D synthase [Source:MGI Symbol;Acc:MGI:1859384]	-	218	212	291	126	104	118	1.65142	1.63492	2.31061	0.952028	0.864841	0.940844
ENSMUSG00000070691	99.6553	200.657	69.5526	37.9778	30.5993	42.4989	1.73491	1.64291e-05	0.00694862	Runx3	4	135120652	135177990	+	5003	protein_coding	runt related transcription factor 3 [Source:MGI Symbol;Acc:MGI:102672]	Runt	103	205	69	40	29	42	1.00203	2.03029	0.703598	0.388134	0.309702	0.430059
ENSMUSG00000050468	191.57	182.06	240.914	371.233	435.776	329.872	-0.887593	1.84257e-05	0.00749007	Astl	2	127338639	127357651	+	2560	protein_coding	astacin-like metalloendopeptidase (M12 family) [Source:MGI Symbol;Acc:MGI:3046414]	-	198	186	239	391	413	326	3.76443	3.60004	4.76282	7.41463	8.61958	6.52359
ENSMUSG00000030607	143.194	138.992	74.5926	22.7867	46.4265	46.5464	1.62826	1.91267e-05	0.00749007	Acan	7	79053483	79115099	+	7469	protein_coding	aggrecan [Source:MGI Symbol;Acc:MGI:99602]	-	148	142	74	24	44	46	0.964437	0.942021	0.505447	0.155992	0.31475	0.315504
ENSMUSG00000086845	2.90258	6.85172	5.04004	179.445	12.6618	196.304	-4.7153	1.91452e-05	0.00749007	Gm13010	4	137436579	137438395	-	828	antisense	predicted gene 13010 [Source:MGI Symbol;Acc:MGI:3651180]	-	3	7	5	189	12	194	0.176346	0.418892	0.308067	11.0811	0.774332	12.0027
ENSMUSG00000021779	521.497	612.739	417.316	262.996	335.537	257.017	0.859654	2.4955e-05	0.00952489	Thrb	14	17660261	18038090	+	7403	protein_coding	thyroid hormone receptor beta [Source:MGI Symbol;Acc:MGI:98743]	THR-like	539	626	414	277	318	254	3.54369	4.18988	2.85298	1.81645	2.29507	1.75766
ENSMUSG00000041301	150.934	151.717	143.137	83.5511	56.978	54.6414	1.18894	2.70518e-05	0.0100794	Cftr	6	18170687	18322768	+	7765	protein_coding	cystic fibrosis transmembrane conductance regulator [Source:MGI Symbol;Acc:MGI:88388]	-	156	155	142	88	54	54	0.977817	0.989065	0.932939	0.550166	0.37156	0.356255
ENSMUSG00000027840	758.541	763.477	703.59	472.823	372.467	508.975	0.716227	2.91573e-05	0.0103919	Wnt2b	3	104945272	104961921	-	4201	protein_coding	wingless-type MMTV integration site family, member 2B [Source:MGI Symbol;Acc:MGI:1261834]	-	784	780	698	498	353	503	9.08318	9.19976	8.47635	5.75479	4.4895	6.13372
ENSMUSG00000057322	2704.24	2065.3	2491.8	3539.53	4535.02	3468.72	-0.668653	2.92188e-05	0.0103919	Rpl38	11	114668524	114672331	+	542	protein_coding	ribosomal protein L38 [Source:MGI Symbol;Acc:MGI:1914921]	-	2795	2110	2472	3728	4298	3428	250.99	192.894	232.678	333.91	423.685	324.004
ENSMUSG00000059218	259.297	171.293	208.658	466.177	388.294	343.027	-0.905805	3.14876e-05	0.01095	Gm13084	4	143809245	143816093	-	2124	protein_coding	predicted gene 13084 [Source:MGI Symbol;Acc:MGI:3650237]	-	268	175	207	491	368	339	6.14122	4.08242	4.9719	11.2222	9.25698	8.17625
ENSMUSG00000054850	568.906	768.371	642.101	352.244	456.879	329.872	0.797883	3.32247e-05	0.0113029	Smim10l2a	X	56374586	56377799	+	2393	protein_coding	small integral membrane protein 10 like 2A [Source:MGI Symbol;Acc:MGI:2443645]	-	588	785	637	371	433	326	11.9594	16.254	13.5801	7.52634	9.66766	6.97885
ENSMUSG00000079641	2779.71	2212.13	2985.72	4030.39	4112.97	3936.21	-0.59858	3.971e-05	0.0129736	Rpl39	X	37082520	37085402	-	1434	protein_coding	ribosomal protein L39 [Source:MGI Symbol;Acc:MGI:1914498]	-	2873	2260	2962	4245	3898	3890	97.5126	78.0897	105.376	143.708	145.234	138.966
ENSMUSG00000069516	7240.01	5054.61	7609.46	3083.79	3155.95	4952.13	0.830622	4.06171e-05	0.0129736	Lyz2	10	117277331	117282321	-	1316	protein_coding	lysozyme 2 [Source:MGI Symbol;Acc:MGI:96897]	-	7483	5164	7549	3248	2991	4894	276.754	194.431	292.644	119.815	121.433	190.51
ENSMUSG00000041757	568.906	481.578	548.357	289.58	339.758	344.039	0.716528	4.09345e-05	0.0129736	Plekha6	1	133164210	133303435	+	12530	protein_coding	pleckstrin homology domain containing, family A member 6 [Source:MGI Symbol;Acc:MGI:2388662]	-	588	492	544	305	322	340	2.28402	1.94558	2.2149	1.18168	1.37303	1.39007
ENSMUSG00000109127	89.0125	304.412	73.5846	27.5339	51.7022	45.5345	1.90662	4.14519e-05	0.0129736	Gm31135	8	8044577	8484730	-	2833	lincRNA	predicted gene, 31135 [Source:MGI Symbol;Acc:MGI:5590294]	-	92	311	73	29	49	45	1.58058	5.43937	1.31457	0.49694	0.924114	0.81372
ENSMUSG00000073294	283.485	287.772	241.922	467.126	452.658	424.989	-0.72555	4.49338e-05	0.0137876	AU022751	X	6081219	6083419	-	2201	protein_coding	expressed sequence AU022751 [Source:MGI Symbol;Acc:MGI:2147968]	-	293	294	240	492	429	420	6.47921	6.61853	5.56285	10.8517	10.4139	9.77548
ENSMUSG00000024734	341.537	335.734	381.027	503.205	719.611	569.688	-0.759759	4.68456e-05	0.0140978	Zp1	19	10914287	10920632	-	1981	protein_coding	zona pellucida glycoprotein 1 [Source:MGI Symbol;Acc:MGI:103073]	-	353	343	378	530	682	563	8.67291	8.57915	9.7345	12.988	18.394	14.559
ENSMUSG00000076441	570.841	775.223	626.981	450.036	372.467	277.255	0.842675	5.12477e-05	0.0148771	Ass1	2	31470207	31520672	+	2414	protein_coding	argininosuccinate synthetase 1 [Source:MGI Symbol;Acc:MGI:88090]	-	590	792	622	474	353	274	11.8957	16.2563	13.145	9.53221	7.81292	5.81463
ENSMUSG00000031380	147.064	179.123	167.329	387.373	245.849	303.564	-0.925773	5.21996e-05	0.0148771	Vegfd	X	164373378	164402650	+	2408	protein_coding	vascular endothelial growth factor D [Source:MGI Symbol;Acc:MGI:108037]	-	152	183	166	408	233	300	3.07229	3.76556	3.51688	8.22538	5.16982	6.38225
ENSMUSG00000034892	2664.57	1861.71	2786.14	3996.21	5166	3342.24	-0.773988	5.2287e-05	0.0148771	Rps29	12	69157722	69159186	-	693	protein_coding	ribosomal protein S29 [Source:MGI Symbol;Acc:MGI:107681]	-	2754	1902	2764	4209	4896	3303	193.422	135.992	203.475	294.848	377.472	244.165
ENSMUSG00000046027	1136.84	1054.19	738.87	542.132	550.787	643.555	0.754928	5.5958e-05	0.0155437	Stard5	7	83631959	83653127	+	5460	protein_coding	StAR-related lipid transfer (START) domain containing 5 [Source:MGI Symbol;Acc:MGI:2156765]	-	1175	1077	733	571	522	636	10.4742	9.77367	6.84885	5.07687	5.10804	5.96724
ENSMUSG00000003469	710.165	1087.47	637.061	514.599	438.941	277.255	0.983871	5.78096e-05	0.0155437	Phyhip	14	70457476	70468832	+	2910	protein_coding	phytanoyl-CoA hydroxylase interacting protein [Source:MGI Symbol;Acc:MGI:1860417]	-	734	1111	632	542	416	274	12.2766	18.9171	11.0798	9.04188	7.63794	4.82355
ENSMUSG00000046330	5816.77	5320.85	6257.72	9052.95	8811.54	7501.06	-0.544195	5.92664e-05	0.0155437	Rpl37a	1	72711290	72713813	+	1410	protein_coding	ribosomal protein L37a [Source:MGI Symbol;Acc:MGI:98068]	-	6012	5436	6208	9535	8351	7413	207.527	191.027	224.615	328.287	316.443	269.329
ENSMUSG00000046999	322.187	553.031	603.797	883.932	1048.82	797.36	-0.884482	5.95403e-05	0.0155437	1110032F04Rik	3	68869586	68872163	+	2578	protein_coding	RIKEN cDNA 1110032F04 gene [Source:MGI Symbol;Acc:MGI:1915975]	-	333	565	599	931	994	788	6.28689	10.8593	11.8536	17.5315	20.6006	15.6586
ENSMUSG00000067288	3175.42	2243.45	3097.61	4303.83	5440.34	4015.13	-0.69203	6.10585e-05	0.0155437	Rps28	17	33819027	33824562	-	1464	protein_coding	ribosomal protein S28 [Source:MGI Symbol;Acc:MGI:1859516]	-	3282	2292	3073	4533	5156	3968	109.112	77.5726	107.085	150.313	188.169	138.848
ENSMUSG00000047911	251.557	228.064	244.946	400.665	468.486	358.205	-0.760005	6.21366e-05	0.0155437	Npm2	14	70647302	70659244	-	1036	protein_coding	nucleophosmin/nucleoplasmin 2 [Source:MGI Symbol;Acc:MGI:1890811]	-	260	233	243	422	444	354	12.2148	11.1437	11.9661	19.7745	22.8981	17.5046
ENSMUSG00000030116	315.414	273.09	351.795	566.818	646.805	430.048	-0.805738	6.23981e-05	0.0155437	Mfap5	6	122505845	122529290	+	3589	protein_coding	microfibrillar associated protein 5 [Source:MGI Symbol;Acc:MGI:1354387]	-	326	279	349	597	613	425	4.42098	3.85181	4.96087	8.0752	9.12564	6.06631
ENSMUSG00000085079	559.231	516.815	481.828	828.865	915.868	713.374	-0.657697	6.31588e-05	0.0155437	Khdc1b	1	21383556	21386373	+	2236	protein_coding	KH domain containing 1B [Source:MGI Symbol;Acc:MGI:2138477]	-	578	528	478	873	868	705	12.5814	11.7003	10.9059	18.9537	20.7407	16.152
ENSMUSG00000055435	3025.46	4694.4	3143.98	1477.33	2741.27	1439.9	0.941257	6.35695e-05	0.0155437	Maf	8	115682942	115707794	-	8241	protein_coding	avian musculoaponeurotic fibrosarcoma oncogene homolog [Source:MGI Symbol;Acc:MGI:96909]	TF_bZIP	3127	4796	3119	1556	2598	1423	18.4681	28.8359	19.3082	9.16605	16.8436	8.84573
ENSMUSG00000045326	11.6103	10.767	134.065	3.79778	1.05515	8.09503	3.58983	6.52607e-05	0.0156676	Fndc7	3	108853678	108890008	-	6693	protein_coding	fibronectin type III domain containing 7 [Source:MGI Symbol;Acc:MGI:2443535]	-	12	11	133	4	1	8	0.087264	0.0814341	1.01376	0.0290129	0.0079828	0.0612319
ENSMUSG00000044042	248.655	315.179	219.746	90.1972	168.824	115.354	1.06809	6.60783e-05	0.0156676	Fmn1	2	113327736	113716767	+	15397	protein_coding	formin 1 [Source:MGI Symbol;Acc:MGI:101815]	-	257	322	218	95	160	114	0.812403	1.03623	0.722315	0.29953	0.555214	0.379295
ENSMUSG00000039062	2028.9	2276.73	2316.4	1037.74	1575.34	1507.7	0.684685	7.30449e-05	0.0170609	Anpep	7	79821803	79861059	-	4135	protein_coding	alanyl (membrane) aminopeptidase [Source:MGI Symbol;Acc:MGI:5000466]	-	2097	2326	2298	1093	1493	1490	24.683	27.872	28.3518	12.8321	19.2913	18.4595
ENSMUSG00000024665	4177.78	4807.95	3440.33	2756.24	1918.26	2892.96	0.715384	7.90894e-05	0.018201	Fads2	19	10064164	10101503	-	1508	protein_coding	fatty acid desaturase 2 [Source:MGI Symbol;Acc:MGI:1930079]	-	4318	4912	3413	2903	1818	2859	139.366	161.396	115.463	93.4541	64.4123	97.1229
ENSMUSG00000028698	599.867	563.798	542.309	383.575	369.302	336.956	0.646391	8.07499e-05	0.0183139	Pik3r3	4	116221618	116303056	+	5300	protein_coding	phosphoinositide-3-kinase regulatory subunit 3 [Source:MGI Symbol;Acc:MGI:109277]	-	620	576	538	404	350	333	5.69364	5.38494	5.1786	3.70048	3.52832	3.21868
ENSMUSG00000026656	963.657	908.342	1141.07	624.734	690.066	655.697	0.612764	8.35607e-05	0.0185204	Fcgr2b	1	170958617	170976547	-	5790	protein_coding	Fc receptor, IgG, low affinity IIb [Source:MGI Symbol;Acc:MGI:95499]	-	996	928	1132	658	654	648	8.3725	7.94153	9.97411	5.51696	6.03497	5.73331
ENSMUSG00000029641	314.446	347.48	343.731	469.975	587.717	559.569	-0.685007	8.40278e-05	0.0185204	Rasl11a	5	146845071	146847726	+	1201	protein_coding	RAS-like, family 11, member A [Source:MGI Symbol;Acc:MGI:1916145]	-	325	355	341	495	557	553	13.1709	14.646	14.485	20.0085	24.7793	23.588
ENSMUSG00000023992	437.322	383.696	559.445	166.153	310.213	240.827	0.946044	8.6009e-05	0.0186938	Trem2	17	48346401	48354147	+	4946	protein_coding	triggering receptor expressed on myeloid cells 2 [Source:MGI Symbol;Acc:MGI:1913150]	-	452	392	555	175	294	238	4.44794	3.92705	5.7246	1.71766	3.17592	2.46508
ENSMUSG00000060882	792.405	718.451	709.638	393.07	427.335	552.486	0.693997	8.85963e-05	0.0189924	Kcnd2	6	21215503	21729805	+	5152	protein_coding	potassium voltage-gated channel, Shal-related family, member 2 [Source:MGI Symbol;Acc:MGI:102663]	-	819	734	704	414	405	546	7.73718	7.05919	6.97113	3.90101	4.20006	5.42907
ENSMUSG00000097993	1239.4	556.947	1082.6	416.806	603.544	430.048	0.989501	9.13007e-05	0.0193076	Ptprv	1	135108497	135132594	-	6987	processed_transcript	protein tyrosine phosphatase, receptor type, V [Source:MGI Symbol;Acc:MGI:108027]	-	1281	569	1074	439	572	425	8.92345	4.03512	7.84187	3.05019	4.37403	3.11607
ENSMUSG00000016626	1136.84	888.766	843.703	1553.29	1766.32	1283.06	-0.681556	9.36353e-05	0.0195373	Nlrp14	7	107166990	107198102	+	3537	protein_coding	NLR family, pyrin domain containing 14 [Source:MGI Symbol;Acc:MGI:1924108]	-	1175	908	837	1636	1674	1268	16.1688	12.7199	12.0725	22.4544	25.287	18.3651
ENSMUSG00000030911	1015.9	831.994	938.456	1412.77	1699.84	1234.49	-0.641502	9.78263e-05	0.0201432	Zp2	7	120126772	120145291	-	2724	protein_coding	zona pellucida glycoprotein 2 [Source:MGI Symbol;Acc:MGI:99214]	-	1050	850	931	1488	1611	1220	18.761	15.4613	17.4361	26.5185	31.5984	22.9436
ENSMUSG00000073489	593.094	1092.36	603.797	428.199	452.658	257.017	1.00859	0.000100214	0.0203668	Ifi204	1	173747293	173766943	-	3561	protein_coding	interferon activated gene 204 [Source:MGI Symbol;Acc:MGI:96429]	-	613	1116	599	451	429	254	8.37844	15.5284	8.58146	6.14833	6.43667	3.65402
ENSMUSG00000032285	686.944	475.705	649.158	1155.47	701.673	1842.63	-1.03013	0.00010616	0.0212986	Dnaja4	9	54698873	54716315	+	3589	protein_coding	DnaJ heat shock protein family (Hsp40) member A4 [Source:MGI Symbol;Acc:MGI:1927638]	-	710	486	644	1217	665	1821	9.62852	6.70961	9.15416	16.4615	9.89975	25.9923
ENSMUSG00000030263	308.641	564.777	289.298	154.759	245.849	139.639	1.10699	0.000113132	0.0224101	Lrmp	6	145115653	145174934	+	4070	protein_coding	lymphoid-restricted membrane protein [Source:MGI Symbol;Acc:MGI:108424]	-	319	577	287	163	233	138	3.81479	7.02451	3.59744	1.94422	3.05871	1.73697
ENSMUSG00000022533	3064.16	2531.22	2647.03	2028.01	1903.49	1547.16	0.589188	0.000114667	0.0224304	Atp13a3	16	30312423	30405975	-	9938	protein_coding	ATPase type 13A3 [Source:MGI Symbol;Acc:MGI:2685387]	-	3167	2586	2626	2136	1804	1529	15.5104	12.8933	13.4804	10.4341	9.6987	7.88165
ENSMUSG00000020607	749.834	785.011	805.399	366.485	600.379	428.025	0.747445	0.000117476	0.0226961	Fam84a	12	14146830	14152054	-	4308	protein_coding	family with sequence similarity 84, member A [Source:MGI Symbol;Acc:MGI:2145011]	-	775	802	799	386	569	423	8.75589	9.2243	9.46188	4.34975	7.05688	5.03006
ENSMUSG00000074060	190.603	192.827	143.137	324.71	337.647	271.183	-0.825546	0.000121105	0.0231119	Fbxw15	9	109552602	109568262	-	1495	protein_coding	F-box and WD-40 domain protein 15 [Source:MGI Symbol;Acc:MGI:3505701]	-	197	197	142	342	320	268	6.41357	6.52919	4.84566	11.1055	11.4363	9.18338
ENSMUSG00000042279	538.913	464.938	421.348	743.415	780.809	685.042	-0.632094	0.000132211	0.0249273	H1foo	6	115944938	115950236	+	1201	protein_coding	H1 histone family, member O, oocyte-specific [Source:MGI Symbol;Acc:MGI:2176207]	-	557	475	418	783	740	677	22.5729	19.5968	17.7558	31.6498	32.9204	28.8772
ENSMUSG00000093674	9390.82	7428.24	9263.6	11908.9	12494	12985.4	-0.519493	0.000143481	0.0267301	Rpl41	10	128548114	128549305	-	1168	protein_coding	ribosomal protein L41 [Source:MGI Symbol;Acc:MGI:1915195]	-	9706	7589	9190	12543	11841	12833	404.457	321.941	401.401	521.328	541.654	562.852
ENSMUSG00000041773	1593.52	1792.21	1945.46	854.5	1413.9	988.605	0.711323	0.000160294	0.0295111	Enc1	13	97241105	97253034	+	4737	protein_coding	ectodermal-neural cortex 1 [Source:MGI Symbol;Acc:MGI:109610]	-	1647	1831	1930	900	1340	977	16.9225	19.1522	20.7855	9.22341	15.1139	10.5657
ENSMUSG00000021699	199.311	165.42	145.153	83.5511	51.7022	100.176	1.11345	0.000162786	0.0296214	Pde4d	13	108449948	109953461	+	12006	protein_coding	phosphodiesterase 4D, cAMP specific [Source:MGI Symbol;Acc:MGI:99555]	-	206	169	144	88	49	99	0.835109	0.697466	0.611886	0.355825	0.218059	0.422421
ENSMUSG00000020017	4.83764	0.978817	9.07208	42.725	6.33089	78.9265	-3.10876	0.000172313	0.0309946	Hal	10	93488768	93519304	+	5549	protein_coding	histidine ammonia lyase [Source:MGI Symbol;Acc:MGI:96010]	-	5	1	9	45	6	78	0.0438561	0.00892935	0.0827435	0.393686	0.0577714	0.720093
ENSMUSG00000090733	6252.16	5198.5	6651.85	10050.8	8883.29	7777.3	-0.561306	0.000179619	0.031089	Rps27	3	90212522	90213651	-	1043	protein_coding	ribosomal protein S27 [Source:MGI Symbol;Acc:MGI:1888676]	-	6462	5311	6599	10586	8419	7686	301.548	252.305	322.775	492.72	431.273	377.507
ENSMUSG00000033022	155.772	167.378	197.57	397.817	294.386	253.982	-0.862772	0.000181101	0.031089	Cdo1	18	46713205	46728342	-	1530	protein_coding	cysteine dioxygenase 1, cytosolic [Source:MGI Symbol;Acc:MGI:105925]	-	161	171	196	419	279	251	5.12164	5.53783	6.53538	13.2946	9.74292	8.4041
ENSMUSG00000038770	135.454	118.437	96.7688	194.636	247.96	211.483	-0.898042	0.00018133	0.031089	Kpna7	5	144983519	145084030	-	3135	protein_coding	karyopherin alpha 7 (importin alpha 8) [Source:MGI Symbol;Acc:MGI:2141165]	-	140	121	96	205	235	209	2.17353	1.91242	1.56221	3.17445	4.00504	3.41521
ENSMUSG00000070047	6440.83	6723.49	7307.05	4746.27	5216.65	4859.04	0.465897	0.000181902	0.031089	Fat1	8	44935447	45052257	+	15655	protein_coding	FAT atypical cadherin 1 [Source:MGI Symbol;Acc:MGI:109168]	-	6657	6869	7249	4999	4944	4802	20.6966	21.7408	23.6228	15.5018	16.8734	15.7137
ENSMUSG00000001025	6042.21	6153.82	3941.31	1534.3	3773.21	3069.03	0.946156	0.000182771	0.031089	S100a6	3	90612882	90624181	+	1367	protein_coding	S100 calcium binding protein A6 (calcyclin) [Source:MGI Symbol;Acc:MGI:1339467]	-	6245	6287	3910	1616	3576	3033	222.351	227.882	145.92	57.3886	139.767	113.661
ENSMUSG00000025165	95.7852	89.0723	108.865	44.6239	48.5368	29.3445	1.26167	0.000189245	0.031844	Sectm1a	11	121067407	121081220	-	1692	protein_coding	secreted and transmembrane 1A [Source:MGI Symbol;Acc:MGI:2384805]	-	99	91	108	47	46	29	2.8478	2.66487	3.25634	1.3485	1.45256	0.878024
ENSMUSG00000033902	2898.71	2412.78	2335.56	1599.81	1787.42	1869.95	0.540776	0.00019582	0.0325106	Mapkbp1	2	119972699	120027408	+	7602	protein_coding	mitogen-activated protein kinase binding protein 1 [Source:MGI Symbol;Acc:MGI:1347004]	-	2996	2465	2317	1685	1694	1848	19.1818	16.0666	15.5491	10.7603	11.9059	12.4533
ENSMUSG00000042793	914.313	1558.28	1642.05	805.128	910.592	639.507	0.804893	0.000197361	0.0325106	Lgr6	1	134983301	135105276	-	6851	protein_coding	leucine-rich repeat-containing G protein-coupled receptor 6 [Source:MGI Symbol;Acc:MGI:2441805]	-	945	1592	1629	848	863	632	6.71355	11.5139	12.1303	6.00889	6.73028	4.72576
ENSMUSG00000056427	1167.81	1844.09	1270.09	736.769	978.122	888.429	0.718247	0.000201907	0.0329129	Slit3	11	35121224	35708507	+	6067	protein_coding	slit guidance ligand 3 [Source:MGI Symbol;Acc:MGI:1315202]	-	1207	1884	1260	776	927	878	9.68295	15.3866	10.595	6.20927	8.1636	7.4136
ENSMUSG00000090042	193.505	185.975	210.674	323.76	314.434	322.789	-0.703711	0.00021485	0.0346618	Gm8550	1	65028080	65028732	+	653	processed_pseudogene	predicted gene 8550 [Source:MGI Symbol;Acc:MGI:3779803]	-	200	190	209	341	298	319	14.907	14.417	16.3282	25.3509	24.3826	25.0257
ENSMUSG00000032579	648.243	545.201	561.461	1412.77	648.916	1109.02	-0.853808	0.000233434	0.037218	Hemk1	9	107327084	107338350	-	3646	protein_coding	HemK methyltransferase family member 1 [Source:MGI Symbol;Acc:MGI:1916786]	-	670	557	557	1488	615	1096	8.94402	7.5696	7.79372	19.8125	9.01228	15.3994
ENSMUSG00000017861	283.485	339.649	366.915	477.57	527.574	558.557	-0.659455	0.000235452	0.037218	Mybl2	2	163054687	163084688	+	4632	protein_coding	myeloblastosis oncogene-like 2 [Source:MGI Symbol;Acc:MGI:101785]	MYB	293	347	364	503	500	552	3.07874	3.71189	4.00903	5.27172	5.76737	6.10491
ENSMUSG00000039865	308.641	247.641	333.651	564.919	397.791	526.177	-0.743213	0.000243221	0.0380616	Slc44a3	3	121459528	121532404	-	5057	protein_coding	solute carrier family 44, member 3 [Source:MGI Symbol;Acc:MGI:2384860]	-	319	253	331	595	377	520	3.07024	2.47892	3.33919	5.71185	3.98313	5.26768
ENSMUSG00000028444	303.804	274.069	227.81	145.265	180.43	114.342	0.873659	0.000250327	0.0387858	Cntfr	4	41657498	41697089	-	2782	protein_coding	ciliary neurotrophic factor receptor [Source:MGI Symbol;Acc:MGI:99605]	-	314	280	226	153	171	113	5.49347	4.98696	4.14436	2.66985	3.28409	2.0808
ENSMUSG00000032191	390.881	312.243	281.234	620.936	550.787	453.322	-0.723174	0.00025469	0.039075	Bcl2l10	9	75347758	75351632	+	1220	protein_coding	Bcl2-like 10 [Source:MGI Symbol;Acc:MGI:1330841]	-	404	319	279	654	522	448	16.1174	12.9558	11.6668	26.0238	22.8606	18.8117
ENSMUSG00000057863	5176.27	4648.4	5615.62	6992.65	6840.52	7749.98	-0.483227	0.000262742	0.0399189	Rpl36	17	56613416	56614243	+	383	protein_coding	ribosomal protein L36 [Source:MGI Symbol;Acc:MGI:1860603]	-	5350	4749	5571	7365	6483	7659	679.876	614.381	742.063	933.526	904.385	1024.43
ENSMUSG00000096054	1306.16	928.897	888.056	709.235	640.475	632.424	0.655892	0.000267365	0.0402307	Syne1	10	5020917	5551482	-	40491	protein_coding	spectrin repeat containing, nuclear envelope 1 [Source:MGI Symbol;Acc:MGI:1927152]	-	1350	949	881	747	607	625	1.62274	1.16129	1.11	0.895601	0.800952	0.790734
ENSMUSG00000113070	61.9217	115.5	58.4645	35.1294	24.2684	22.2613	1.52776	0.000271175	0.0403423	Gm48420	13	95024301	95024900	+	600	antisense	predicted gene, 48420 [Source:MGI Symbol;Acc:MGI:6097914]	-	64	118	58	37	23	22	5.19162	9.74463	4.93154	2.99366	2.04811	1.87837
ENSMUSG00000066867	343.472	260.365	308.451	492.761	523.353	438.143	-0.672557	0.000273263	0.0403423	Oas1e	5	120786226	120795530	-	1801	protein_coding	2'-5' oligoadenylate synthetase 1E [Source:MGI Symbol;Acc:MGI:2180856]	-	355	266	306	519	496	433	9.59377	7.31817	8.6679	13.9896	14.7145	12.3164
ENSMUSG00000108913	16.448	89.0723	3.02403	0.949444	6.33089	1.01188	3.72923	0.000279324	0.0408517	Gm2448	8	8454871	8455429	-	559	processed_pseudogene	predicted gene 2448 [Source:MGI Symbol;Acc:MGI:3780615]	-	17	91	3	1	6	1	1.48017	8.06611	0.273789	0.0868442	0.573476	0.0916425
ENSMUSG00000005410	686.944	683.214	908.216	1274.15	1003.45	1242.59	-0.628068	0.000283134	0.0410257	Mcm5	8	75109569	75128439	+	3993	protein_coding	minichromosome maintenance complex component 5 [Source:MGI Symbol;Acc:MGI:103197]	-	710	698	901	1342	951	1228	8.65433	8.66145	11.5115	16.3157	12.725	15.7546
ENSMUSG00000027656	1878.94	3209.54	2235.76	1508.67	1435	1630.14	0.67926	0.000286114	0.041077	Wisp2	2	163820861	163833146	+	1924	protein_coding	WNT1 inducible signaling pathway protein 2 [Source:MGI Symbol;Acc:MGI:1328326]	-	1942	3279	2218	1589	1360	1611	49.1268	84.4444	58.8116	40.0933	37.7668	42.8943
ENSMUSG00000111567	178.025	215.34	164.305	79.7533	112.901	101.188	0.926347	0.000293185	0.0417095	Olfr1251	2	89665870	89671936	-	3133	protein_coding	olfactory receptor 1251 [Source:MGI Symbol;Acc:MGI:3031085]	-	184	220	163	84	107	100	2.85846	3.47934	2.6542	1.30158	1.82473	1.63512
ENSMUSG00000067786	1156.2	1120.75	1541.25	2497.04	1786.36	1763.7	-0.663664	0.000306116	0.0428301	Nnat	2	157560078	157562522	+	1829	protein_coding	neuronatin [Source:MGI Symbol;Acc:MGI:104716]	-	1195	1145	1529	2630	1693	1743	31.8001	31.0189	42.6481	69.8063	49.456	48.8194
ENSMUSG00000000290	431.517	446.34	519.124	189.889	362.971	216.542	0.861923	0.00030838	0.0428301	Itgb2	10	77530252	77565708	+	3052	protein_coding	integrin beta 2 [Source:MGI Symbol;Acc:MGI:96611]	-	446	456	515	200	344	214	7.11254	7.40312	8.60853	3.18125	6.02213	3.59201
ENSMUSG00000039364	282.518	508.006	394.131	179.445	242.684	230.708	0.860413	0.000315269	0.0428301	Sectm1b	11	121053458	121063569	-	2780	protein_coding	secreted and transmembrane 1B [Source:MGI Symbol;Acc:MGI:1929083]	-	292	519	391	189	230	228	5.11226	9.25033	7.17527	3.30042	4.42038	4.20145
ENSMUSG00000015340	518.595	446.34	387.075	307.62	284.89	235.768	0.706795	0.000316032	0.0428301	Cybb	X	9435252	9487771	-	5808	protein_coding	cytochrome b-245, beta polypeptide [Source:MGI Symbol;Acc:MGI:88574]	-	536	456	384	324	270	233	4.49172	3.89021	3.37296	2.70814	2.48378	2.05512
ENSMUSG00000000214	22.2531	13.7034	13.1041	67.4105	50.6471	41.487	-1.70094	0.00031721	0.0428301	Th	7	142892752	142931128	-	2364	protein_coding	tyrosine hydroxylase [Source:MGI Symbol;Acc:MGI:98735]	-	23	14	13	71	48	41	0.473538	0.293437	0.280545	1.45802	1.08485	0.888475
ENSMUSG00000041112	1435.81	2593.86	1655.15	1235.23	1066.75	1135.33	0.725733	0.000317721	0.0428301	Elmo1	13	20090596	20608353	+	12580	protein_coding	engulfment and cell motility 1 [Source:MGI Symbol;Acc:MGI:2153044]	-	1484	2650	1642	1301	1011	1122	5.74153	10.4376	6.65884	5.02053	4.29385	4.569
ENSMUSG00000009376	196.408	260.365	233.858	129.124	129.783	135.592	0.807821	0.00032022	0.0428301	Met	6	17463800	17573980	+	7679	protein_coding	met proto-oncogene [Source:MGI Symbol;Acc:MGI:96969]	-	203	266	232	136	123	134	1.28667	1.71637	1.54131	0.859779	0.855809	0.893941
ENSMUSG00000115354	34.831	20.5551	23.1842	78.8038	83.3567	53.6296	-1.45652	0.000328078	0.0435093	Gm49083	14	43804696	43812383	-	2385	lincRNA	predicted gene, 49083 [Source:MGI Symbol;Acc:MGI:6118469]	-	36	21	23	83	79	53	0.734664	0.43628	0.491978	1.68944	1.76976	1.1384
ENSMUSG00000042604	69.662	64.6019	24.1922	15.1911	13.7169	14.1663	1.87937	0.000332208	0.0436868	Kcna4	2	107290639	107298502	+	4833	protein_coding	potassium voltage-gated channel, shaker-related subfamily, member 4 [Source:MGI Symbol;Acc:MGI:96661]	-	72	66	24	16	13	14	0.725087	0.676646	0.253338	0.160715	0.143715	0.148395
ENSMUSG00000050321	27.0908	20.5551	24.1922	0	6.33089	2.02376	3.13343	0.000339673	1	Neto1	18	86394952	86501897	+	3531	protein_coding	neuropilin (NRP) and tolloid (TLL)-like 1 [Source:MGI Symbol;Acc:MGI:2180216]	-	28	21	24	0	6	2	0.385953	0.294684	0.346753	0	0.0907883	0.0290162
ENSMUSG00000041817	444.095	434.595	354.819	269.642	275.394	209.459	0.709364	0.00034323	0.04476	Fam169a	13	97067286	97131013	+	6082	protein_coding	family with sequence similarity 169, member A [Source:MGI Symbol;Acc:MGI:2444268]	-	459	444	352	284	261	207	3.67317	3.61719	2.95259	2.26686	2.29282	1.74354
ENSMUSG00000040952	8028.54	8225	9292.83	11847.2	10907.1	12201.2	-0.452429	0.000353961	0.045778	Rps19	7	24884371	24889806	+	4685	protein_coding	ribosomal protein S19 [Source:MGI Symbol;Acc:MGI:1333780]	-	8298	8403	9219	12478	10337	12058	86.2062	88.8708	100.388	129.297	117.886	131.848
ENSMUSG00000034796	116.103	140.95	147.169	71.2083	69.6397	63.7484	0.98184	0.000360155	0.0461972	Cpne7	8	123117374	123135182	+	5268	protein_coding	copine VII [Source:MGI Symbol;Acc:MGI:2142747]	-	120	144	146	75	66	63	1.10869	1.35441	1.41388	0.691143	0.669382	0.612638
ENSMUSG00000046323	185.765	167.378	177.41	333.255	308.103	247.91	-0.745408	0.000370117	0.0470891	Dppa3	6	122626410	122630272	+	892	protein_coding	developmental pluripotency-associated 3 [Source:MGI Symbol;Acc:MGI:1920958]	-	192	171	176	351	292	245	10.4764	9.49874	10.0659	19.1027	17.4902	14.0705
ENSMUSG00000090891	247.687	256.45	201.602	418.705	390.405	335.944	-0.698106	0.000379119	0.0478454	D6Ertd527e	6	87104746	87112997	+	2415	protein_coding	DNA segment, Chr 6, ERATO Doi 527, expressed [Source:MGI Symbol;Acc:MGI:1261919]	-	256	262	200	441	370	332	5.15938	5.3755	4.22493	8.8649	8.18579	7.04255
ENSMUSG00000109718	287.356	290.709	246.962	469.975	512.802	359.217	-0.701533	0.000392155	0.0490947	Trim61	8	65012987	65018523	-	1980	protein_coding	tripartite motif-containing 61 [Source:MGI Symbol;Acc:MGI:2387432]	-	297	297	245	495	486	355	7.30072	7.43234	6.31258	12.1365	13.1144	9.18485
ENSMUSG00000025856	657.919	646.019	906.2	394.019	552.897	404.751	0.709855	0.00039629	0.0492186	Pdgfa	5	138976014	138997370	-	3119	protein_coding	platelet derived growth factor, alpha [Source:MGI Symbol;Acc:MGI:97527]	-	680	660	899	415	524	400	10.6113	10.4849	14.7045	6.4593	8.97619	6.56982
ENSMUSG00000026355	1537.4	1667.9	1503.95	2673.63	2093.41	2045.01	-0.53276	0.000422292	0.052035	Mcm6	1	128331590	128359664	-	4666	protein_coding	minichromosome maintenance complex component 6 [Source:MGI Symbol;Acc:MGI:1298227]	-	1589	1704	1492	2816	1984	2021	16.575	18.095	16.3129	29.2982	22.7182	22.1886
ENSMUSG00000023905	703.392	1395.79	1095.71	371.233	777.644	538.319	0.921741	0.000444878	0.0543898	Tnfrsf12a	17	23675445	23677468	-	1932	protein_coding	tumor necrosis factor receptor superfamily, member 12a [Source:MGI Symbol;Acc:MGI:1351484]	-	727	1426	1087	391	737	532	18.3148	36.5719	28.7031	9.82476	20.3815	14.1063
ENSMUSG00000033498	21.2856	32.3009	18.1442	82.6016	52.7574	63.7484	-1.47359	0.000453206	0.0549784	Strc	2	121363728	121387168	-	6229	protein_coding	stereocilin [Source:MGI Symbol;Acc:MGI:2153816]	-	22	33	18	87	50	63	0.171901	0.262501	0.147421	0.678037	0.428872	0.518121
ENSMUSG00000021270	10556.7	7019.09	8426.95	14475.2	12859.1	11519.2	-0.579388	0.000461486	0.0555523	Hsp90aa1	12	110690605	110702728	-	3931	protein_coding	heat shock protein 90, alpha (cytosolic), class A member 1 [Source:MGI Symbol;Acc:MGI:96250]	-	10911	7171	8360	15246	12187	11384	135.094	90.3881	108.495	188.281	165.642	148.354
ENSMUSG00000002032	362.823	492.345	386.067	251.603	287	222.613	0.705809	0.000466028	0.0556708	Tmem25	9	44793769	44799307	-	3212	protein_coding	transmembrane protein 25 [Source:MGI Symbol;Acc:MGI:1918937]	-	375	503	383	265	272	220	5.68238	7.75938	6.08316	4.00519	4.52449	3.50878
ENSMUSG00000001228	774.022	1022.86	1197.51	1502.97	1437.11	1611.92	-0.604444	0.000493726	0.0584021	Uhrf1	17	56303321	56323486	+	4259	protein_coding	ubiquitin-like, containing PHD and RING finger domains, 1 [Source:MGI Symbol;Acc:MGI:1338889]	-	800	1045	1188	1583	1362	1593	9.14233	12.1575	14.2303	18.0437	17.0862	19.1609
ENSMUSG00000075002	73.5321	58.729	67.5366	194.636	129.783	101.188	-1.09227	0.000497651	0.0584021	Gm813	16	58613675	58616978	-	713	protein_coding	predicted gene 813 [Source:MGI Symbol;Acc:MGI:2685659]	-	76	60	67	205	123	100	5.18798	4.16962	4.79393	13.9578	9.21705	7.18488
ENSMUSG00000034127	193.505	228.064	304.419	102.54	155.107	133.568	0.893176	0.000500848	0.0584021	Tspan8	10	115816832	115849893	+	1702	protein_coding	tetraspanin 8 [Source:MGI Symbol;Acc:MGI:2384918]	-	200	233	302	108	147	132	5.71933	6.78314	9.05219	3.08047	4.6146	3.97304
ENSMUSG00000026751	8743.54	9413.28	8569.08	6837.9	6900.66	5790.98	0.452581	0.000506123	0.0584021	Nr5a1	2	38692656	38714542	-	4241	protein_coding	nuclear receptor subfamily 5, group A, member 1 [Source:MGI Symbol;Acc:MGI:1346833]	SF-like	9037	9617	8501	7202	6540	5723	103.712	112.358	102.261	82.4399	82.3921	69.1296
ENSMUSG00000045333	592.127	626.443	596.741	339.901	449.493	411.835	0.596531	0.000507552	0.0584021	Zfp423	8	87661810	87959595	-	5608	protein_coding	zinc finger protein 423 [Source:MGI Symbol;Acc:MGI:1891217]	zf-C2H2	612	640	592	358	426	407	5.31151	5.65466	5.38542	3.09904	4.05861	3.71788
ENSMUSG00000018554	190.603	196.742	222.77	355.092	300.717	319.754	-0.677945	0.000516632	0.0590129	Ybx2	11	69935796	69941605	+	1885	protein_coding	Y box protein 2 [Source:MGI Symbol;Acc:MGI:1096372]	CSD	197	201	221	374	285	316	5.08662	5.28347	5.98118	9.63192	8.07811	8.58785
ENSMUSG00000023944	41744	38585	42025.9	50538	55036.5	59011.8	-0.427769	0.000521097	0.0590916	Hsp90ab1	17	45567775	45573271	-	2999	protein_coding	heat shock protein 90 alpha (cytosolic), class B member 1 [Source:MGI Symbol;Acc:MGI:96247]	-	43145	39420	41692	53229	52160	58319	700.21	651.29	709.222	861.637	929.26	996.191
ENSMUSG00000017716	350.245	382.717	527.189	766.201	567.669	702.244	-0.692963	0.000535757	0.0602349	Birc5	11	117849251	117855743	+	3402	protein_coding	baculoviral IAP repeat-containing 5 [Source:MGI Symbol;Acc:MGI:1203517]	-	362	391	523	807	538	694	5.17903	5.69478	7.84284	11.5157	8.44937	10.4504
ENSMUSG00000038925	262.2	214.361	205.634	444.34	374.577	309.635	-0.726401	0.000542229	0.0602349	E330034G19Rik	14	24293214	24309966	+	1824	protein_coding	RIKEN cDNA E330034G19 gene [Source:MGI Symbol;Acc:MGI:2145557]	-	271	219	204	468	355	306	7.23134	5.94914	5.70573	12.4559	10.3987	8.5942
ENSMUSG00000016252	1689.3	1729.57	1691.44	2473.3	2165.16	2328.33	-0.447203	0.000542727	0.0602349	Atp5e	2	174461072	174464105	-	1756	protein_coding	ATP synthase, H+ transporting, mitochondrial F1 complex, epsilon subunit [Source:MGI Symbol;Acc:MGI:1855697]	-	1746	1767	1678	2605	2052	2301	48.3943	49.8593	48.7499	72.0171	62.4351	67.1276
ENSMUSG00000052302	104.493	115.5	106.849	349.395	108.68	273.207	-1.1631	0.000562191	0.0619559	Tbc1d30	10	121263820	121351278	-	6733	protein_coding	TBC1 domain family, member 30 [Source:MGI Symbol;Acc:MGI:1921944]	-	108	118	106	368	103	270	0.78071	0.868376	0.803163	2.65333	0.817344	2.0543
ENSMUSG00000019942	566.971	672.447	688.47	1105.15	828.291	942.059	-0.577301	0.000603077	0.0659968	Cdk1	10	69335146	69352938	-	4934	protein_coding	cyclin-dependent kinase 1 [Source:MGI Symbol;Acc:MGI:88351]	-	586	687	683	1164	785	931	5.7806	6.8991	7.062	11.4527	8.50054	9.66628
ENSMUSG00000006642	306.706	397.4	358.851	162.355	223.691	246.898	0.748955	0.000611052	0.0664053	Tcf23	5	30968662	30977018	+	4116	protein_coding	transcription factor 23 [Source:MGI Symbol;Acc:MGI:1934960]	bHLH	317	406	356	171	212	244	3.74851	4.88748	4.41246	2.01685	2.75193	3.03685
ENSMUSG00000018659	1893.45	1862.69	1705.55	1072.87	1464.54	1252.71	0.527498	0.000627315	0.0677025	Pnpo	11	96937825	96943986	-	2925	protein_coding	pyridoxine 5'-phosphate oxidase [Source:MGI Symbol;Acc:MGI:2144151]	-	1957	1903	1692	1130	1388	1238	32.5641	32.2365	29.5108	18.7545	25.3536	21.6822
ENSMUSG00000014813	902.703	1788.3	1007	4560.18	3670.86	2165.42	-1.49129	0.000649065	0.0686216	Stc1	14	69029238	69041804	+	4197	protein_coding	stanniocalcin 1 [Source:MGI Symbol;Acc:MGI:109131]	-	933	1827	999	4803	3479	2140	10.8197	21.5692	12.1432	55.5554	44.2886	26.1206
ENSMUSG00000057534	384.108	338.671	346.755	606.695	600.379	447.25	-0.629258	0.000650318	0.0686216	Elobl	11	88964658	88966931	-	833	protein_coding	elongin B-like [Source:MGI Symbol;Acc:MGI:1860403]	-	397	346	344	639	569	442	23.1964	20.581	21.0678	37.2399	36.4958	27.1823
ENSMUSG00000025496	130.616	171.293	120.961	75.9555	68.5846	74.879	0.946173	0.000654968	0.0686216	Drd4	7	141292006	141296464	+	3381	protein_coding	dopamine receptor D4 [Source:MGI Symbol;Acc:MGI:94926]	-	135	175	120	80	65	74	1.9434	2.56465	1.81068	1.14868	1.02717	1.12123
ENSMUSG00000023868	513.757	277.984	635.045	268.693	275.394	228.685	0.884479	0.000656992	0.0686216	Pde10a	17	8525372	8986648	+	12849	protein_coding	phosphodiesterase 10A [Source:MGI Symbol;Acc:MGI:1345143]	-	531	284	630	283	261	226	2.01141	1.09518	2.50137	1.06923	1.08529	0.901048
ENSMUSG00000072501	3583.72	3333.85	3501.82	2445.77	2796.14	1815.31	0.562159	0.000661335	0.0686216	Phf20l1	15	66577560	66647976	+	17447	protein_coding	PHD finger protein 20-like 1 [Source:MGI Symbol;Acc:MGI:2444412]	-	3704	3406	3474	2576	2650	1794	10.333	9.67294	10.1582	7.16766	8.11524	5.26757
ENSMUSG00000001348	208.986	243.725	250.994	144.315	141.39	137.615	0.732878	0.000663014	0.0686216	Acp5	9	22126727	22135711	-	2030	protein_coding	acid phosphatase 5, tartrate resistant [Source:MGI Symbol;Acc:MGI:87883]	-	216	249	249	152	134	136	5.17884	6.07768	6.25762	3.63496	3.52683	3.43204
ENSMUSG00000024042	696.62	1276.38	763.063	447.188	469.541	658.733	0.796461	0.000666527	0.0686216	Sik1	17	31844248	31855792	-	4511	protein_coding	salt inducible kinase 1 [Source:MGI Symbol;Acc:MGI:104754]	-	720	1304	757	471	445	651	7.76845	14.3232	8.56109	5.06875	5.27064	7.39294
ENSMUSG00000022375	18.383	41.1103	16.1281	3.79778	6.33089	1.01188	2.76957	0.000669005	1	Lrrc6	15	66379858	66500910	-	2084	protein_coding	leucine rich repeat containing 6 (testis) [Source:MGI Symbol;Acc:MGI:1859553]	-	19	42	16	4	6	1	0.443742	0.998588	0.391677	0.0931783	0.153826	0.0245817
ENSMUSG00000080316	2293.04	1920.44	1970.66	1231.43	1622.82	1449.01	0.523461	0.000675605	0.068964	Spaca6	17	17827158	17843009	+	7067	protein_coding	sperm acrosome associated 6 [Source:MGI Symbol;Acc:MGI:1922452]	-	2370	1962	1955	1297	1538	1432	16.3225	13.7562	14.113	8.90958	11.6278	10.3805
ENSMUSG00000049516	1063.31	991.541	952.568	815.572	608.82	592.961	0.575519	0.000678667	0.068964	Spty2d1	7	46990396	47008411	-	6788	protein_coding	SPT2, Suppressor of Ty, domain containing 1 (S. cerevisiae) [Source:MGI Symbol;Acc:MGI:2142062]	-	1099	1013	945	859	577	586	7.88007	7.39439	7.10225	6.14333	4.54161	4.42247
ENSMUSG00000047821	193.505	213.382	215.714	59.815	129.783	125.473	0.985256	0.000693534	0.0692582	Trim16	11	62820231	62850808	+	4568	protein_coding	tripartite motif-containing 16 [Source:MGI Symbol;Acc:MGI:2137356]	-	200	218	214	63	123	124	2.13098	2.36464	2.38998	0.669525	1.43865	1.39061
ENSMUSG00000096336	1.93505	65.5807	4.03203	0	1.05515	2.02376	4.55631	0.00069374	1	Igkv1-135	6	67609713	67610508	+	394	IG_V_gene	immunoglobulin kappa variable 1-135 [Source:MGI Symbol;Acc:MGI:3819952]	-	2	67	4	0	1	2	0.247063	8.42584	0.517929	0	0.135606	0.260041
ENSMUSG00000051669	1729.94	1792.21	1410.2	1014.01	1227.14	1184.91	0.526057	0.000694004	0.0692582	AU021092	16	5211823	5222299	-	1368	protein_coding	expressed sequence AU021092 [Source:MGI Symbol;Acc:MGI:2146559]	-	1788	1831	1399	1068	1163	1171	63.6145	66.3188	52.172	37.8999	45.4224	43.851
ENSMUSG00000026117	64.8243	140.95	59.4725	37.0283	34.8199	28.3326	1.40449	0.00069767	0.0692582	Zap70	1	36761798	36782818	+	2992	protein_coding	zeta-chain (TCR) associated protein kinase [Source:MGI Symbol;Acc:MGI:99613]	-	67	144	59	39	33	28	1.0899	2.38471	1.006	0.632784	0.589289	0.479408
ENSMUSG00000108825	96.7527	65.5807	39.3123	30.3822	16.8824	21.2495	1.5542	0.000699716	0.0692582	Gm45838	7	83633371	83635817	+	2447	TEC	predicted gene 45838 [Source:MGI Symbol;Acc:MGI:5804953]	-	100	67	39	32	16	21	1.98903	1.35667	0.813087	0.634846	0.349351	0.439637
ENSMUSG00000020163	906.573	970.986	1002.97	1295.99	1249.29	1514.78	-0.495249	0.00070369	0.0692582	Uqcr11	10	80402997	80406830	-	641	protein_coding	ubiquinol-cytochrome c reductase, complex III subunit XI [Source:MGI Symbol;Acc:MGI:1913844]	-	937	992	995	1365	1184	1497	71.1469	76.6811	79.1902	103.378	98.6892	119.639
ENSMUSG00000004317	982.04	1548.49	1023.13	872.539	596.158	723.493	0.696529	0.000711072	0.0695473	Clcn5	X	7153810	7319358	-	11452	protein_coding	chloride channel, voltage-sensitive 5 [Source:MGI Symbol;Acc:MGI:99486]	-	1015	1582	1015	919	565	715	4.31379	6.84478	4.52159	3.89571	2.63599	3.19841
ENSMUSG00000025362	11276.5	10657.4	11734.2	15884.2	13611.4	15784.3	-0.427513	0.000725234	0.0696874	Rps26	10	128624534	128626747	-	1544	protein_coding	ribosomal protein S26 [Source:MGI Symbol;Acc:MGI:1351628]	-	11655	10888	11641	16730	12900	15599	367.4	349.41	384.635	526.019	446.394	517.557
ENSMUSG00000038147	295.096	269.175	270.146	117.731	211.03	143.687	0.822791	0.000725396	0.0696874	Cd84	1	171839697	171890718	+	6272	protein_coding	CD84 antigen [Source:MGI Symbol;Acc:MGI:1336885]	-	305	275	268	124	200	142	2.36684	2.17251	2.17989	0.959772	1.70373	1.15982
ENSMUSG00000026437	654.048	748.795	615.893	313.317	486.423	471.535	0.668133	0.000725864	0.0696874	Cdk18	1	132112237	132139684	-	4764	protein_coding	cyclin-dependent kinase 18 [Source:MGI Symbol;Acc:MGI:97518]	-	676	765	611	330	461	466	6.90636	7.95654	6.54298	3.36275	5.17018	5.01098
ENSMUSG00000040809	0.967527	4.89408	0	7.59555	17.9375	40.4751	-3.48623	0.000727468	1	Chil3	3	106147554	106167564	-	1632	protein_coding	chitinase-like 3 [Source:MGI Symbol;Acc:MGI:1330860]	-	1	5	0	8	17	40	0.0298232	0.151804	0	0.23797	0.556551	1.25559
ENSMUSG00000027820	929.794	1025.8	758.022	533.588	714.335	504.927	0.631107	0.000737417	0.0703649	Mme	3	63241537	63386030	+	11542	protein_coding	membrane metallo endopeptidase [Source:MGI Symbol;Acc:MGI:97004]	-	961	1048	752	562	677	499	4.05244	4.49899	3.32386	2.36378	3.13389	2.21477
ENSMUSG00000030432	8723.23	9413.28	9924.85	11906	12327.3	13191.9	-0.415428	0.000742241	0.0703959	Rpl28	7	4792874	4795066	+	1840	protein_coding	ribosomal protein L28 [Source:MGI Symbol;Acc:MGI:101839]	-	9016	9617	9846	12540	11683	13037	238.49	258.974	272.991	330.851	339.244	362.968
ENSMUSG00000074577	84.1749	99.8393	74.5926	163.304	164.603	143.687	-0.866412	0.000800697	0.0750318	Ripor3	2	167980164	168010618	-	4244	protein_coding	RIPOR family member 3 [Source:MGI Symbol;Acc:MGI:1916803]	-	87	102	74	172	156	142	0.997742	1.19086	0.889534	1.96746	1.96393	1.71404
ENSMUSG00000051517	246.719	274.069	275.186	497.509	368.246	383.502	-0.651146	0.000802638	0.0750318	Arhgef39	4	43496142	43499695	-	2675	protein_coding	Rho guanine nucleotide exchange factor (GEF) 39 [Source:MGI Symbol;Acc:MGI:3036286]	-	255	280	273	524	349	379	4.63971	5.18643	5.20649	9.50955	6.97072	7.25812
ENSMUSG00000026536	159.642	220.234	174.385	95.8938	119.232	92.081	0.852424	0.000805505	0.0750318	Ifi211	1	173896345	173913046	-	1785	protein_coding	interferon activated gene 211 [Source:MGI Symbol;Acc:MGI:3041120]	-	165	225	173	101	113	91	4.49904	6.24567	4.94441	2.74685	3.38233	2.61163
ENSMUSG00000028194	356.05	428.722	351.795	693.094	476.927	599.032	-0.638834	0.000832501	0.0770876	Ddah1	3	145758675	145894277	+	3983	protein_coding	dimethylarginine dimethylaminohydrolase 1 [Source:MGI Symbol;Acc:MGI:1916469]	-	368	438	349	730	452	592	4.49689	5.44877	4.47014	8.89744	6.06323	7.61413
ENSMUSG00000030677	446.03	508.985	705.606	944.697	770.258	875.275	-0.641908	0.000852357	0.0775806	Kif22	7	127027729	127042471	-	4903	protein_coding	kinesin family member 22 [Source:MGI Symbol;Acc:MGI:109233]	-	461	520	700	995	730	865	4.57629	5.25504	7.28354	9.85176	7.95494	9.03781
ENSMUSG00000050856	327.992	281.899	274.178	450.986	517.022	395.645	-0.624762	0.000852359	0.0775806	Atp5k	5	108433244	108434448	-	616	protein_coding	ATP synthase, H+ transporting, mitochondrial F1F0 complex, subunit E [Source:MGI Symbol;Acc:MGI:106636]	-	339	288	272	475	490	391	26.7851	23.1657	22.5265	37.4339	42.5003	32.5166
ENSMUSG00000027375	196.408	239.81	183.458	119.63	111.846	129.52	0.77944	0.000856843	0.0775806	Mal	2	127633226	127656695	-	2778	protein_coding	myelin and lymphocyte protein, T cell differentiation protein [Source:MGI Symbol;Acc:MGI:892970]	-	203	245	182	126	106	128	3.55663	4.36987	3.3423	2.20187	2.03868	2.36041
ENSMUSG00000041995	2265.95	2448.02	2135.97	3053.41	3408.13	2891.95	-0.449322	0.000859488	0.0775806	Zbed3	13	95323612	95337841	+	2231	protein_coding	zinc finger, BED type containing 3 [Source:MGI Symbol;Acc:MGI:1919364]	-	2342	2501	2119	3216	3230	2858	51.093	55.5455	48.4549	69.9792	77.3533	65.6253
ENSMUSG00000041857	187.7	150.738	123.985	305.721	270.118	222.613	-0.787783	0.000863722	0.0775806	Oosp1	19	11667460	11691150	-	972	protein_coding	oocyte secreted protein 1 [Source:MGI Symbol;Acc:MGI:2149290]	-	194	154	123	322	256	220	9.71426	7.85035	6.45573	16.0821	14.0718	11.5949
ENSMUSG00000028476	1244.24	1523.04	1056.39	713.982	1018.22	736.648	0.631605	0.000867571	0.0775806	Reck	4	43875530	43944806	+	4779	protein_coding	reversion-inducing-cysteine-rich protein with kazal motifs [Source:MGI Symbol;Acc:MGI:1855698]	-	1286	1556	1048	752	965	728	13.0972	16.1327	11.1874	7.63894	10.7886	7.80375
ENSMUSG00000036469	118.038	60.6866	103.825	40.8261	40.0956	42.4989	1.19484	0.000879718	0.0782199	2023-03-01	8	65617900	66471637	+	7146	protein_coding	membrane-associated ring finger (C3HC4) 1 [Source:MGI Symbol;Acc:MGI:1920175]	-	122	62	103	43	38	42	0.830943	0.429896	0.735327	0.292118	0.284117	0.301089
ENSMUSG00000040010	4216.48	5799.49	4481.61	2901.5	3689.85	3421.16	0.53411	0.000887131	0.0784334	Slc7a5	8	121881150	121907694	-	3708	protein_coding	solute carrier family 7 (cationic amino acid transporter, y+ system), member 5 [Source:MGI Symbol;Acc:MGI:1298205]	-	4358	5925	4446	3056	3497	3381	57.2034	79.1741	61.1696	40.0098	50.3886	46.7105
ENSMUSG00000018470	1441.62	2530.24	1791.23	1334.92	1210.25	1152.53	0.640118	0.000897361	0.0788922	Kcnab3	11	69326258	69333042	+	2865	protein_coding	potassium voltage-gated channel, shaker-related subfamily, beta member 3 [Source:MGI Symbol;Acc:MGI:1336208]	-	1490	2585	1777	1406	1147	1139	25.3126	44.7065	31.6424	23.8239	21.3902	20.3661
ENSMUSG00000086624	23.2207	19.5763	29.2322	140.518	10.5515	139.639	-2.01471	0.000910358	0.0795877	Gm16130	9	58032274	58048997	+	2799	antisense	predicted gene 16130 [Source:MGI Symbol;Acc:MGI:3801718]	-	24	20	29	148	10	138	0.417333	0.354048	0.528569	2.56691	0.190886	2.52572
ENSMUSG00000074622	1187.16	1136.41	1221.71	804.179	941.192	793.313	0.482082	0.000921413	0.0801066	Mafb	2	160363703	160367065	-	3363	protein_coding	v-maf musculoaponeurotic fibrosarcoma oncogene family, protein B (avian) [Source:MGI Symbol;Acc:MGI:104555]	TF_bZIP	1227	1161	1212	847	892	784	17.7579	17.1057	18.3858	12.2267	14.1714	11.9426
ENSMUSG00000105703	243.817	268.196	229.826	330.406	387.239	443.203	-0.645443	0.000930371	0.0804386	Gm43305	14	54292443	54297456	-	5014	processed_transcript	predicted gene 43305 [Source:MGI Symbol;Acc:MGI:5663442]	-	252	274	228	348	367	438	2.44619	2.7077	2.31983	3.36936	3.91073	4.47506
ENSMUSG00000022584	19.3505	31.3221	34.2723	4.74722	4.22059	9.10691	2.2321	0.000932853	1	Ly6c2	15	75108158	75111970	-	2740	protein_coding	lymphocyte antigen 6 complex, locus C2 [Source:MGI Symbol;Acc:MGI:3712069]	-	20	32	34	5	4	9	0.355266	0.578674	0.633045	0.0885874	0.0779984	0.168268
ENSMUSG00000045620	3.87011	4.89408	2.01602	76.905	2.1103	18.2138	-3.17412	0.000950219	1	Odf3l1	9	56848659	56864679	-	1306	protein_coding	outer dense fiber of sperm tails 3-like 1 [Source:MGI Symbol;Acc:MGI:2681875]	-	4	5	2	81	2	18	0.14907	0.189697	0.0781255	3.01089	0.0818207	0.706054
ENSMUSG00000091272	80.3048	125.289	182.45	216.473	271.173	250.946	-0.929167	0.000972982	0.0833611	Gm17641	3	68867917	68870266	-	2350	TEC	predicted gene, 17641 [Source:MGI Symbol;Acc:MGI:4937275]	-	83	128	181	228	257	248	1.71903	2.69884	3.92932	4.70998	5.84307	5.40621
ENSMUSG00000015968	983.975	672.447	741.894	449.087	589.827	516.058	0.625748	0.00097621	0.0833611	Cacna1d	14	30039939	30491455	-	12621	protein_coding	calcium channel, voltage-dependent, L type, alpha 1D subunit [Source:MGI Symbol;Acc:MGI:88293]	-	1017	687	736	473	559	510	3.92195	2.6971	2.97502	1.81937	2.36643	2.07007
ENSMUSG00000031167	4039.43	4808.93	4711.43	3326.85	3402.85	3359.44	0.426523	0.000980155	0.0833611	Rbm3	X	8138975	8145880	-	4698	protein_coding	RNA binding motif (RNP1, RRM) protein 3 [Source:MGI Symbol;Acc:MGI:1099460]	-	4175	4913	4674	3504	3225	3320	43.2532	51.8165	50.7554	36.2079	36.6769	36.2021
ENSMUSG00000038750	71.597	64.6019	63.5045	165.203	124.507	102.2	-0.973575	0.00101862	0.086164	Omt2b	9	78327589	78329620	+	1546	protein_coding	oocyte maturation, beta [Source:MGI Symbol;Acc:MGI:106619]	-	74	66	63	174	118	101	2.32968	2.11529	2.07892	5.46377	4.07801	3.34673
ENSMUSG00000027015	447.965	513.879	624.965	303.822	307.048	400.704	0.649413	0.00103331	0.0869371	Cybrd1	2	71117923	71142926	+	5339	protein_coding	cytochrome b reductase 1 [Source:MGI Symbol;Acc:MGI:2654575]	-	463	525	620	320	291	396	4.22081	4.8723	5.92431	2.90966	2.91212	3.79965
ENSMUSG00000043811	15.4804	16.6399	16.1281	31.3317	47.4816	67.7959	-1.60212	0.00107834	0.09024	Rtn4r	16	18127642	18152408	+	1938	protein_coding	reticulon 4 receptor [Source:MGI Symbol;Acc:MGI:2136886]	-	16	17	16	33	45	67	0.401828	0.43464	0.421185	0.826633	1.24061	1.77105
ENSMUSG00000029816	1728.97	2336.44	2578.49	294.328	879.993	914.738	1.66934	0.0010899	0.0903264	Gpnmb	6	49036546	49070929	+	6514	protein_coding	glycoprotein (transmembrane) nmb [Source:MGI Symbol;Acc:MGI:1934765]	-	1787	2387	2558	310	834	904	13.3522	18.1568	20.0336	2.31029	6.8406	7.10934
ENSMUSG00000010307	14715.1	15103.1	12676.7	8428.21	8783.05	12192.1	0.531327	0.00109091	0.0903264	Tmem86a	7	47050601	47054777	+	1887	protein_coding	transmembrane protein 86A [Source:MGI Symbol;Acc:MGI:1915143]	-	15209	15430	12576	8877	8324	12049	392.286	405.162	339.998	228.374	235.687	327.106
ENSMUSG00000052572	67.7269	82.2206	58.4645	16.1405	32.7096	33.392	1.34625	0.00111629	0.0919415	Dlg2	7	90476672	92449247	+	16280	protein_coding	discs large MAGUK scaffold protein 2 [Source:MGI Symbol;Acc:MGI:1344351]	-	70	84	58	17	31	33	0.209275	0.255658	0.181752	0.0506929	0.101738	0.103841
ENSMUSG00000040584	1266.49	1197.09	1016.07	875.387	730.162	839.859	0.508679	0.00113514	0.0930042	Abcb1a	5	8660077	8748575	+	5480	protein_coding	ATP-binding cassette, sub-family B (MDR/TAP), member 1A [Source:MGI Symbol;Acc:MGI:97570]	-	1309	1223	1008	922	692	830	11.6261	11.0581	9.38396	8.16776	6.74686	7.75901
ENSMUSG00000055789	162.545	125.289	137.089	296.227	264.842	181.126	-0.804829	0.00119003	0.0966993	E330017A01Rik	16	58635167	58638739	-	1108	protein_coding	RIKEN cDNA E330017A01 gene [Source:MGI Symbol;Acc:MGI:3045360]	-	168	128	136	312	251	179	7.37979	5.72407	6.26189	13.67	12.1035	8.27603
ENSMUSG00000026308	169.317	331.819	55.4405	35.1294	44.3162	17.2019	2.52624	0.00119649	0.0966993	Klhl30	1	91351016	91362416	+	3089	protein_coding	kelch-like 30 [Source:MGI Symbol;Acc:MGI:1918038]	-	175	339	55	37	42	17	2.75737	5.43771	0.908345	0.581482	0.726453	0.281929
ENSMUSG00000029207	1011.07	1374.26	1017.08	717.78	817.739	795.337	0.545943	0.00119878	0.0966993	Apbb2	5	66298703	66618784	-	10966	protein_coding	amyloid beta (A4) precursor protein-binding, family B, member 2 [Source:MGI Symbol;Acc:MGI:108405]	-	1045	1404	1009	756	775	786	4.63813	6.34386	4.69407	3.34677	3.77598	3.67184
ENSMUSG00000105589	68.6944	93.9664	80.6407	167.102	214.195	104.224	-0.996378	0.00122778	0.0984441	Fbxw14	9	109270790	109287676	-	2114	protein_coding	F-box and WD-40 domain protein 14 [Source:MGI Symbol;Acc:MGI:1354703]	-	71	96	80	176	203	103	1.63466	2.25009	1.9306	4.04166	5.13059	2.49598
ENSMUSG00000005338	198.343	240.789	170.353	47.4722	157.217	68.8077	1.15956	0.00123299	0.0984441	Cadm3	1	173333258	173367695	-	7248	protein_coding	cell adhesion molecule 3 [Source:MGI Symbol;Acc:MGI:2137858]	-	205	246	169	50	149	68	1.37661	1.68171	1.18953	0.334892	1.09836	0.480618
ENSMUSG00000030494	277.68	254.492	254.018	469.025	391.46	347.074	-0.619569	0.00124047	0.0984958	Rhpn2	7	35334170	35392289	+	6304	protein_coding	rhophilin, Rho GTPase binding protein 2 [Source:MGI Symbol;Acc:MGI:1289234]	-	287	260	252	494	371	343	2.21585	2.04358	2.03934	3.8042	3.14437	2.78732
ENSMUSG00000071552	25.1557	43.0679	36.2883	1.89889	14.7721	7.08315	2.15133	0.00125829	0.0984958	Tigit	16	43648867	43664146	-	919	protein_coding	T cell immunoreceptor with Ig and ITIM domains [Source:MGI Symbol;Acc:MGI:3642260]	-	26	44	36	2	14	7	1.37699	2.37231	1.99845	0.105649	0.813933	0.390204
ENSMUSG00000040204	566.003	546.18	694.518	1016.85	748.1	910.691	-0.567096	0.00126169	0.0984958	Pclaf	9	65890237	65903266	+	4813	protein_coding	PCNA clamp associated factor [Source:MGI Symbol;Acc:MGI:1915276]	-	585	558	689	1071	709	900	5.91581	5.74451	7.30314	10.8025	7.87058	9.57934
ENSMUSG00000032346	337.667	281.899	321.555	539.284	531.794	384.514	-0.629252	0.00127331	0.0984958	Ooep	9	78376109	78378725	-	2138	protein_coding	oocyte expressed protein [Source:MGI Symbol;Acc:MGI:1915218]	-	349	288	319	568	504	380	7.94497	6.67451	7.61183	12.8971	12.595	9.1051
ENSMUSG00000047632	167.382	192.827	234.866	368.384	397.791	243.863	-0.763613	0.00127598	0.0984958	Fgfbp3	19	36917550	36919615	-	1772	protein_coding	fibroblast growth factor binding protein 3 [Source:MGI Symbol;Acc:MGI:1919764]	-	173	197	233	388	377	241	4.75179	5.50855	6.70808	10.6297	11.3672	6.96726
ENSMUSG00000000402	294.128	479.62	404.211	209.827	239.518	269.16	0.71352	0.00127702	0.0984958	Egfl6	X	166523007	166585720	-	2704	protein_coding	EGF-like-domain, multiple 6 [Source:MGI Symbol;Acc:MGI:1858599]	-	304	490	401	221	227	266	5.47194	8.97892	7.56561	3.96769	4.48534	5.03946
ENSMUSG00000033960	1748.32	1450.61	1340.65	1046.29	1091.02	1107	0.484814	0.00127769	0.0984958	Jcad	18	4634929	4682868	+	6730	protein_coding	junctional cadherin 5 associated [Source:MGI Symbol;Acc:MGI:2685174]	-	1807	1482	1330	1102	1034	1094	13.0683	10.9111	10.0819	7.94912	8.20884	8.32743
ENSMUSG00000015721	791.437	630.358	645.126	1168.77	1118.46	811.527	-0.584192	0.00130331	0.099616	Nlrp5	7	23385889	23441922	+	4847	protein_coding	NLR family, pyrin domain containing 5 [Source:MGI Symbol;Acc:MGI:1345193]	-	818	644	640	1231	1060	802	8.214	6.58336	6.73617	12.3293	11.6845	8.47638
ENSMUSG00000042249	918.183	649.934	632.021	440.542	566.614	388.561	0.65717	0.00130799	0.099616	Grk3	5	112910482	113015791	-	8693	protein_coding	G protein-coupled receptor kinase 3 [Source:MGI Symbol;Acc:MGI:87941]	-	949	664	627	464	537	384	5.31338	3.78471	3.67963	2.5912	3.30051	2.26293
ENSMUSG00000028927	103.525	69.496	89.7128	37.9778	45.3713	39.4633	1.09843	0.00132305	0.099616	Padi2	4	140906344	140952586	+	5013	protein_coding	peptidyl arginine deiminase, type II [Source:MGI Symbol;Acc:MGI:1338892]	-	107	71	89	40	43	39	1.03887	0.701771	0.905729	0.38736	0.458297	0.398544
ENSMUSG00000094356	12.5779	6.85172	5.04004	0	0	0	5.46497	0.00132517	1	Igkv8-28	6	70143593	70144166	-	370	IG_V_gene	immunoglobulin kappa variable 8-28 [Source:MGI Symbol;Acc:MGI:3642251]	-	13	7	5	0	0	0	1.71008	0.937413	0.689405	0	0	0
ENSMUSG00000094504	43.5387	27.4069	26.2082	7.59555	11.6066	6.07127	1.9474	0.00133215	0.099616	Gm5294	5	138820080	138821619	+	651	protein_coding	predicted gene 5294 [Source:MGI Symbol;Acc:MGI:3646467]	Fork	45	28	26	8	11	6	3.36439	2.13114	2.0375	0.59657	0.902792	0.472149
ENSMUSG00000030074	1003.33	1099.21	805.399	701.639	642.585	673.911	0.526942	0.0013348	0.099616	Gxylt2	6	100704734	100810913	+	8510	protein_coding	glucoside xylosyltransferase 2 [Source:MGI Symbol;Acc:MGI:2682940]	-	1037	1123	799	739	609	666	5.93094	6.5386	4.78987	4.21568	3.82352	4.00916
ENSMUSG00000030047	217.694	186.954	222.77	82.6016	121.342	147.734	0.836721	0.00133864	0.099616	Arhgap25	6	87458545	87533259	-	4434	protein_coding	Rho GTPase activating protein 25 [Source:MGI Symbol;Acc:MGI:2443687]	-	225	191	221	87	115	146	2.4698	2.13438	2.54274	0.952524	1.38573	1.68681
ENSMUSG00000066027	163.512	143.886	155.233	291.479	244.794	216.542	-0.703031	0.00134372	0.099616	Gm10436	12	88175589	88182108	-	2975	protein_coding	predicted gene 10436 [Source:MGI Symbol;Acc:MGI:3704393]	-	169	147	154	307	232	214	2.76487	2.4483	2.64083	5.00961	4.16656	3.68498
ENSMUSG00000032350	2766.16	2972.67	2246.85	2073.59	1935.14	1540.08	0.52521	0.00134712	0.099616	Gclc	9	77754535	77794485	+	3766	protein_coding	glutamate-cysteine ligase, catalytic subunit [Source:MGI Symbol;Acc:MGI:104990]	-	2859	3037	2229	2184	1834	1522	36.9495	39.9576	30.1951	28.153	26.0193	20.7035
ENSMUSG00000070858	107.396	92.0088	140.113	236.412	192.037	172.019	-0.823934	0.00134952	0.099616	Gm1673	5	33983433	33985013	+	669	protein_coding	predicted gene 1673 [Source:MGI Symbol;Acc:MGI:2686519]	-	111	94	139	249	182	170	8.07554	6.96204	10.5997	18.0687	14.5352	13.0176
ENSMUSG00000028635	25.1557	172.272	94.7528	19.9383	46.4265	20.2376	1.75751	0.00136686	0.10003	Edn2	4	120161206	120167360	+	1462	protein_coding	endothelin 2 [Source:MGI Symbol;Acc:MGI:95284]	-	26	176	94	21	44	20	0.865567	5.96485	3.2801	0.697308	1.60798	0.700796
ENSMUSG00000034450	142.227	121.373	128.017	333.255	162.493	223.625	-0.878651	0.00136791	0.10003	Gulo	14	65986786	66009207	-	2263	protein_coding	gulonolactone (L-) oxidase [Source:MGI Symbol;Acc:MGI:1353434]	-	147	124	127	351	154	221	3.1616	2.71501	2.86303	7.52965	3.6359	5.00284
ENSMUSG00000031373	191.57	176.187	141.121	119.63	83.3567	67.7959	0.908434	0.00138563	0.100855	Car5b	X	163976822	164027997	-	6354	protein_coding	carbonic anhydrase 5b, mitochondrial [Source:MGI Symbol;Acc:MGI:1926249]	-	198	180	140	126	79	67	1.51667	1.40365	1.12405	0.962666	0.664287	0.540177
ENSMUSG00000042477	66.7594	52.8561	49.3924	108.237	113.956	105.235	-0.953204	0.00143641	0.102724	Tfap2e	4	126716006	126736240	-	2085	protein_coding	transcription factor AP-2, epsilon [Source:MGI Symbol;Acc:MGI:2679630]	AP-2	69	54	49	114	108	104	1.61071	1.28328	1.19894	2.65431	2.76754	2.55527
ENSMUSG00000032401	57.0841	108.649	40.3203	17.09	36.9302	15.1782	1.57924	0.00143653	0.102724	Lctl	9	64117147	64138118	+	2604	protein_coding	lactase-like [Source:MGI Symbol;Acc:MGI:2183549]	-	59	111	40	18	35	15	1.10277	2.11211	0.783656	0.335571	0.71813	0.295093
ENSMUSG00000041841	5366.87	3758.66	4821.31	5990.99	6758.22	6894.94	-0.49413	0.00143658	0.102724	Rpl37	15	5116645	5119140	+	1684	protein_coding	ribosomal protein L37 [Source:MGI Symbol;Acc:MGI:1914531]	-	5547	3840	4783	6310	6405	6814	160.321	112.986	144.899	181.903	203.214	207.285
ENSMUSG00000050640	225.434	246.662	210.674	67.4105	145.61	148.746	0.918776	0.00144106	0.102724	Tmem150c	5	100077872	100159808	-	5555	protein_coding	transmembrane protein 150C [Source:MGI Symbol;Acc:MGI:3041258]	-	233	252	209	71	138	147	2.04149	2.24777	1.91941	0.620479	1.32731	1.35563
ENSMUSG00000020733	1516.12	1703.14	1381.98	689.296	1285.17	962.297	0.648347	0.00144531	0.102724	Slc9a3r1	11	115163341	115181181	+	1925	protein_coding	solute carrier family 9 (sodium/hydrogen exchanger), member 3 regulator 1 [Source:MGI Symbol;Acc:MGI:1349482]	-	1567	1740	1371	726	1218	951	39.6198	44.7871	36.334	18.3087	33.8059	25.308
ENSMUSG00000073608	180.928	72.4324	66.5286	34.18	61.1986	18.2138	1.49673	0.00146581	0.102724	Gal3st2c	1	93990509	94017147	+	9667	protein_coding	galactose-3-O-sulfotransferase 2C [Source:MGI Symbol;Acc:MGI:3646771]	-	187	74	66	36	58	18	0.941509	0.379293	0.348304	0.180785	0.320562	0.0953871
ENSMUSG00000030546	805.95	921.066	635.045	625.684	480.092	342.015	0.705775	0.00147015	0.102724	Plin1	7	79720218	79732903	-	4649	protein_coding	perilipin 1 [Source:MGI Symbol;Acc:MGI:1890505]	-	833	941	630	659	455	338	8.72087	10.0292	6.91333	6.88142	5.22911	3.72448
ENSMUSG00000035674	745.964	731.176	736.854	1079.52	1005.56	947.118	-0.45385	0.00147197	0.102724	Ndufa3	7	3617373	3620327	+	1022	protein_coding	NADH:ubiquinone oxidoreductase subunit A3 [Source:MGI Symbol;Acc:MGI:1913341]	-	771	747	731	1137	953	936	36.7179	36.2163	36.4899	54.0085	49.8217	46.9174
ENSMUSG00000052942	249.622	197.721	228.818	107.287	163.548	126.485	0.768937	0.00147279	0.102724	Glis3	19	28258851	28680077	-	8842	protein_coding	GLIS family zinc finger 3 [Source:MGI Symbol;Acc:MGI:2444289]	zf-C2H2	258	202	227	113	155	125	1.42018	1.13197	1.30973	0.620412	0.936607	0.724216
ENSMUSG00000052539	655.983	656.786	668.31	477.57	506.471	366.3	0.553023	0.00147695	0.102724	Magi3	3	104013259	104220374	-	8520	protein_coding	membrane associated guanylate kinase, WW and PDZ domain containing 3 [Source:MGI Symbol;Acc:MGI:1923484]	-	678	671	663	503	480	362	3.87315	3.90227	3.96991	2.86603	3.01008	2.1766
ENSMUSG00000046618	1445.49	1606.24	1801.31	1030.15	1143.78	1287.11	0.487758	0.0014875	0.102999	Olfml2a	2	38931978	38963753	+	5579	protein_coding	olfactomedin-like 2A [Source:MGI Symbol;Acc:MGI:2444741]	-	1494	1641	1787	1085	1084	1272	13.0337	14.5743	16.3408	9.44117	10.3812	11.6799
ENSMUSG00000004707	231.239	157.589	232.85	98.7422	149.831	92.081	0.869415	0.0015031	0.103621	Ly9	1	171588624	171607410	-	3307	protein_coding	lymphocyte antigen 9 [Source:MGI Symbol;Acc:MGI:96885]	-	239	161	231	104	142	91	3.51753	2.41227	3.56356	1.52669	2.29419	1.40967
ENSMUSG00000025083	1607.06	1539.68	1562.41	937.101	1273.56	1150.51	0.486917	0.00151131	0.10373	Afap1l2	19	56912361	57008228	-	5675	protein_coding	actin filament associated protein 1-like 2 [Source:MGI Symbol;Acc:MGI:2147658]	-	1661	1573	1550	987	1207	1137	14.2455	13.734	13.9339	8.44314	11.3636	10.2637
ENSMUSG00000047237	155.772	126.267	121.969	253.502	299.662	164.936	-0.829183	0.00155037	0.105946	Fbxw21	9	109139447	109162041	-	2448	protein_coding	F-box and WD-40 domain protein 21 [Source:MGI Symbol;Acc:MGI:2443323]	-	161	129	121	267	284	163	3.20102	2.61104	2.52162	5.29483	6.19845	3.41103
ENSMUSG00000036510	23.2207	22.5128	32.2563	5.69666	8.44118	3.03564	2.1867	0.001564	1	Cdh8	8	99024471	99416471	-	7740	protein_coding	cadherin 8 [Source:MGI Symbol;Acc:MGI:107434]	-	24	23	32	6	8	3	0.150919	0.147239	0.210919	0.0376325	0.0552237	0.0198559
ENSMUSG00000029765	897.865	901.49	922.328	657.015	661.577	679.982	0.445533	0.00159463	0.108497	Plxna4	6	32144268	32588192	-	14103	protein_coding	plexin A4 [Source:MGI Symbol;Acc:MGI:2179061]	-	928	921	915	692	627	672	3.20266	3.23581	3.30991	2.38203	2.37538	2.44099
ENSMUSG00000086179	0	0	0	9.49444	7.38603	6.07127	-5.40146	0.00162787	1	Gm14317	2	164550530	164559730	+	1464	lincRNA	predicted gene 14317 [Source:MGI Symbol;Acc:MGI:3651690]	-	0	0	0	10	7	6	0	0	0	0.331598	0.255466	0.209952
ENSMUSG00000040824	1217.15	1208.84	1344.68	1680.52	1657.64	1692.87	-0.416118	0.00163326	0.10984	Snrpd2	7	19149722	19153542	+	2618	protein_coding	small nuclear ribonucleoprotein D2 [Source:MGI Symbol;Acc:MGI:98345]	-	1258	1235	1334	1770	1571	1673	23.3876	23.3739	25.9952	32.8213	32.0614	32.7367
ENSMUSG00000026175	52.2465	95.924	86.6887	124.377	127.673	231.72	-1.04283	0.00163932	0.10984	Vil1	1	74409376	74435559	+	3551	protein_coding	villin 1 [Source:MGI Symbol;Acc:MGI:98930]	-	54	98	86	131	121	229	0.740146	1.36745	1.23553	1.79091	1.82058	3.30365
ENSMUSG00000027381	1088.47	919.109	1154.17	657.965	879.993	532.248	0.611282	0.00164206	0.10984	Bcl2l11	2	128126038	128162547	+	8029	protein_coding	BCL2-like 11 (apoptosis facilitator) [Source:MGI Symbol;Acc:MGI:1197519]	-	1125	939	1145	693	834	526	6.8197	5.7948	7.27529	4.1901	5.54984	3.35609
ENSMUSG00000044217	46.4413	65.5807	105.841	31.3317	32.7096	22.2613	1.335	0.00164244	0.10984	Aqp5	15	99590782	99594829	+	2599	protein_coding	aquaporin 5 [Source:MGI Symbol;Acc:MGI:106215]	-	48	67	105	33	31	22	0.898896	1.27733	2.06105	0.616397	0.637282	0.433636
ENSMUSG00000044033	883.352	913.236	704.598	467.126	644.695	577.783	0.566667	0.00165725	0.110097	Ccdc141	2	77009902	77170636	-	11717	protein_coding	coiled-coil domain containing 141 [Source:MGI Symbol;Acc:MGI:1919735]	-	913	933	699	492	611	571	3.79253	3.94548	3.04346	2.03846	2.78613	2.49648
ENSMUSG00000022602	24.1882	150.738	66.5286	29.4328	20.0478	25.297	1.68927	0.00166036	0.110097	Arc	15	74669083	74672570	-	3057	protein_coding	activity regulated cytoskeletal-associated protein [Source:MGI Symbol;Acc:MGI:88067]	-	25	154	66	31	19	25	0.398033	2.49609	1.10142	0.492287	0.332074	0.418942
ENSMUSG00000025508	6387.62	6864.44	6984.49	9384.3	8684.92	8354.07	-0.384882	0.00166963	0.110245	Rplp2	7	141447370	141451585	+	2072	protein_coding	ribosomal protein, large P2 [Source:MGI Symbol;Acc:MGI:1914436]	-	6602	7013	6929	9884	8231	8256	155.082	167.706	170.603	231.577	212.246	204.122
ENSMUSG00000028278	803.048	909.321	1037.24	617.139	729.107	530.224	0.551353	0.00167833	0.110354	Rragd	4	32983037	33022180	+	5173	protein_coding	Ras-related GTP binding D [Source:MGI Symbol;Acc:MGI:1098604]	-	830	929	1029	650	691	524	7.80926	8.89832	10.148	6.09991	7.13693	5.18917
ENSMUSG00000038602	105.46	146.822	103.825	64.5622	69.6397	47.5583	0.97067	0.00170378	0.111558	Slc35f1	10	52690533	53111622	+	4941	protein_coding	solute carrier family 35, member F1 [Source:MGI Symbol;Acc:MGI:2139810]	-	109	150	103	68	66	47	1.07371	1.50422	1.06348	0.668108	0.713683	0.487295
ENSMUSG00000044566	70.6295	58.729	61.4885	114.883	119.232	118.39	-0.884793	0.00171282	0.111683	Cage1	13	38006052	38037069	-	4523	protein_coding	cancer antigen 1 [Source:MGI Symbol;Acc:MGI:1918463]	-	73	60	61	121	113	117	0.785544	0.657293	0.688033	1.29871	1.33484	1.32516
ENSMUSG00000048865	285.421	243.725	265.106	135.77	199.423	153.806	0.701399	0.0017316	0.112439	Arhgap30	1	171388954	171410298	+	8591	protein_coding	Rho GTPase activating protein 30 [Source:MGI Symbol;Acc:MGI:2684948]	-	295	249	263	143	189	152	1.67129	1.43612	1.56177	0.808062	1.17542	0.906377
ENSMUSG00000064080	612.445	1201.99	1335.61	746.263	594.048	499.868	0.775131	0.00176276	0.11399	Fbln2	6	91212455	91272540	+	6370	protein_coding	fibulin 2 [Source:MGI Symbol;Acc:MGI:95488]	-	633	1228	1325	786	563	494	4.83658	9.55198	10.6116	5.99012	4.72221	3.9728
ENSMUSG00000003526	290.258	292.666	333.651	495.61	318.655	856.049	-0.866069	0.00178092	0.114058	Prodh	16	18060357	18090203	-	7797	protein_coding	proline dehydrogenase [Source:MGI Symbol;Acc:MGI:97770]	-	300	299	331	522	302	846	1.8727	1.90011	2.16574	3.25009	2.06945	5.55842
ENSMUSG00000062275	350.245	272.111	272.162	584.857	472.706	365.288	-0.669846	0.00178115	0.114058	Fbxw24	9	109601116	109626057	-	1488	protein_coding	F-box and WD-40 domain protein 24 [Source:MGI Symbol;Acc:MGI:3646659]	-	362	278	270	616	448	361	11.8408	9.25713	9.25693	20.097	16.0861	12.4283
ENSMUSG00000030257	1017.84	821.227	944.504	635.178	731.217	597.008	0.503862	0.00178569	0.114058	Srgap3	6	112717971	112947266	-	9852	protein_coding	SLIT-ROBO Rho GTPase activating protein 3 [Source:MGI Symbol;Acc:MGI:2152938]	-	1052	839	937	669	693	590	5.19716	4.21961	4.85201	3.29651	3.75824	3.06787
ENSMUSG00000030854	76.4347	86.1359	128.017	25.635	40.0956	60.7127	1.20217	0.00182341	0.115994	Ptpn5	7	47077795	47133684	-	5794	protein_coding	protein tyrosine phosphatase, non-receptor type 5 [Source:MGI Symbol;Acc:MGI:97807]	-	79	88	127	27	38	60	0.663626	0.752556	1.11823	0.226224	0.350414	0.530495
ENSMUSG00000057841	8236.56	7710.14	8748.51	10563.5	10255	11433.2	-0.385158	0.00185944	0.117761	Rpl32	6	115805505	115808747	-	963	protein_coding	ribosomal protein L32 [Source:MGI Symbol;Acc:MGI:98038]	-	8513	7877	8679	11126	9719	11299	430.26	405.293	459.779	560.874	539.227	601.067
ENSMUSG00000090254	167.382	162.484	128.017	225.968	329.206	217.554	-0.753668	0.00187077	0.117761	Gm1965	6	89140994	89147388	+	2451	lincRNA	predicted gene 1965 [Source:MGI Symbol;Acc:MGI:3584270]	-	173	166	127	238	312	215	3.4354	3.35583	2.64342	4.71396	6.80123	4.4937
ENSMUSG00000097006	113.201	131.161	140.113	60.7644	70.6949	78.9265	0.870576	0.00187376	0.117761	9530082P21Rik	17	23743234	23754065	+	4842	antisense	RIKEN cDNA 9530082P21 gene [Source:MGI Symbol;Acc:MGI:3603340]	-	117	134	139	64	67	78	1.17608	1.37124	1.46452	0.641664	0.739309	0.825237
ENSMUSG00000001403	583.419	557.925	828.583	1217.19	813.519	1004.8	-0.624362	0.00190448	0.118427	Ube2c	2	164769898	164778822	+	2600	protein_coding	ubiquitin-conjugating enzyme E2C [Source:MGI Symbol;Acc:MGI:1915862]	-	603	570	822	1282	771	993	11.288	10.8627	16.1289	23.9369	15.8437	19.5652
ENSMUSG00000071528	1094.27	1100.19	1183.4	1810.59	1348.48	1539.07	-0.476309	0.0019096	0.118427	Usmg5	19	47083471	47090625	-	341	protein_coding	upregulated during skeletal muscle growth 5 [Source:MGI Symbol;Acc:MGI:1891435]	-	1131	1124	1174	1907	1278	1521	161.429	163.323	175.639	271.487	200.241	228.499
ENSMUSG00000034652	331.862	217.297	317.523	121.529	201.533	180.114	0.785961	0.00192251	0.118427	Cd300a	11	114890041	114904654	+	4738	protein_coding	CD300A molecule [Source:MGI Symbol;Acc:MGI:2443411]	-	343	222	315	128	191	178	3.52349	2.32163	3.39173	1.3115	2.15385	1.92457
ENSMUSG00000037152	664.691	636.231	697.542	953.242	825.125	988.605	-0.469689	0.00192715	0.118427	Ndufc1	3	51404677	51408988	-	1495	protein_coding	NADH:ubiquinone oxidoreductase subunit C1 [Source:MGI Symbol;Acc:MGI:1913627]	-	687	650	692	1004	782	977	22.3661	21.543	23.6141	32.6021	27.9474	33.4782
ENSMUSG00000041359	230.271	204.573	184.466	379.778	396.735	241.839	-0.71725	0.00192757	0.118427	Tcl1	12	105216750	105222793	-	1845	protein_coding	T cell lymphoma breakpoint 1 [Source:MGI Symbol;Acc:MGI:1097166]	-	238	209	183	400	376	239	6.27849	5.61286	5.06012	10.5249	10.8885	6.63606
ENSMUSG00000019230	511.822	585.332	604.805	381.676	419.949	391.597	0.512498	0.00192977	0.118427	Lhx9	1	138825186	138848577	-	9494	protein_coding	LIM homeobox protein 9 [Source:MGI Symbol;Acc:MGI:1316721]	Homeobox	529	598	600	402	398	387	2.71195	3.12095	3.2241	2.05556	2.2398	2.08819
ENSMUSG00000032589	313.479	407.188	364.899	124.377	186.761	294.457	0.84289	0.0019454	0.11872	Bsn	9	108096022	108190384	-	15938	protein_coding	bassoon [Source:MGI Symbol;Acc:MGI:1277955]	-	324	416	362	131	177	291	0.989431	1.29328	1.15873	0.399016	0.593356	0.935337
ENSMUSG00000056870	701.457	676.362	777.175	460.48	595.103	378.443	0.588034	0.00195048	0.11872	Gulp1	1	44551511	44796838	+	3758	protein_coding	GULP, engulfment adaptor PTB domain containing 1 [Source:MGI Symbol;Acc:MGI:1920407]	-	725	691	771	485	564	374	9.38979	9.11079	10.4666	6.26524	8.0186	5.09828
ENSMUSG00000021509	47.4088	64.6019	88.7048	127.225	130.838	126.485	-0.939251	0.00196375	0.11872	Slc25a48	13	56438355	56474239	+	3374	protein_coding	solute carrier family 25, member 48 [Source:MGI Symbol;Acc:MGI:2145373]	-	49	66	88	134	124	125	0.706847	0.969245	1.33059	1.92802	1.9636	1.8979
ENSMUSG00000043644	51.2789	73.4112	77.6167	116.782	125.563	134.58	-0.898228	0.00196708	0.11872	0610009L18Rik	11	120348678	120351190	+	619	bidirectional_promoter_lncRNA	RIKEN cDNA 0610009L18 gene [Source:MGI Symbol;Acc:MGI:1914088]	-	53	75	77	123	119	133	4.16735	6.00351	6.34609	9.64644	10.2715	11.007
ENSMUSG00000039476	230.271	468.853	313.491	119.63	268.007	121.425	0.993767	0.00197247	0.11872	Prrx2	2	30834972	30881251	+	1961	protein_coding	paired related homeobox 2 [Source:MGI Symbol;Acc:MGI:98218]	Homeobox	238	479	311	126	254	120	5.90709	12.103	8.09075	3.11922	6.92042	3.13482
ENSMUSG00000097092	28.0583	24.4704	18.1442	44.6239	125.563	37.4395	-1.55147	0.00202789	0.121114	Gm26725	5	66151212	66174945	+	1113	antisense	predicted gene, 26725 [Source:MGI Symbol;Acc:MGI:5477219]	-	29	25	18	47	119	37	1.26817	1.11296	0.825056	2.05001	5.71252	1.703
ENSMUSG00000033327	3593.4	5417.75	4760.82	2953.72	2503.87	3785.44	0.575249	0.0020308	0.121114	Tnxb	17	34670535	34719815	+	12209	protein_coding	tenascin XB [Source:MGI Symbol;Acc:MGI:1932137]	-	3714	5535	4723	3111	2373	3741	14.8059	22.4632	19.7353	12.3701	10.3847	15.697
ENSMUSG00000050447	150.934	218.276	168.337	112.034	96.0184	104.224	0.782794	0.00203546	0.121114	Lypd6	2	50066429	50193569	+	3729	protein_coding	LY6/PLAUR domain containing 6 [Source:MGI Symbol;Acc:MGI:2443848]	-	156	223	167	118	91	103	2.03614	2.9631	2.28471	1.53618	1.30384	1.41499
ENSMUSG00000022206	642.438	545.201	476.788	161.405	471.651	263.088	0.894715	0.00205111	0.121513	Npr3	15	11839896	11907287	-	9389	protein_coding	natriuretic peptide receptor 3 [Source:MGI Symbol;Acc:MGI:97373]	-	664	557	473	170	447	260	3.4421	2.93948	2.57009	0.878986	2.54369	1.41861
ENSMUSG00000045288	325.089	492.345	300.387	248.754	236.353	200.352	0.70547	0.0020577	0.121513	Ush1g	11	115315192	115322041	-	3306	protein_coding	USH1 protein network component sans [Source:MGI Symbol;Acc:MGI:2450757]	-	336	503	298	262	224	198	4.94665	7.53876	4.59854	3.84725	3.62011	3.06811
ENSMUSG00000060985	1395.17	1795.15	1197.51	2504.63	2087.08	1843.64	-0.552556	0.00208623	0.122643	Tdrd5	1	156255296	156303664	-	6937	protein_coding	tudor domain containing 5 [Source:MGI Symbol;Acc:MGI:2684949]	-	1442	1834	1188	2638	1978	1822	10.1174	13.0997	8.73677	18.461	15.2346	13.4551
ENSMUSG00000061701	63.8568	64.6019	42.3364	126.276	121.342	89.0453	-0.978346	0.0020925	0.122643	Fbxw20	9	109217432	109234754	-	2429	protein_coding	F-box and WD-40 domain protein 20 [Source:MGI Symbol;Acc:MGI:3584372]	-	66	66	42	133	115	88	1.32249	1.34633	0.882121	2.65813	2.52957	1.85594
ENSMUSG00000041722	63.8568	77.3265	74.5926	124.377	193.092	101.188	-0.955237	0.00210385	0.122848	Khdc1c	1	21368331	21370845	+	1946	protein_coding	KH domain containing 1C [Source:MGI Symbol;Acc:MGI:3583007]	-	66	79	74	131	183	100	1.65073	2.01149	1.93997	3.26799	5.0244	2.63249
ENSMUSG00000035458	1045.9	1141.3	1536.21	2177.07	1771.59	1554.25	-0.563855	0.00214269	0.12465	Tnni3	7	4518305	4524229	-	2063	protein_coding	troponin I, cardiac 3 [Source:MGI Symbol;Acc:MGI:98783]	-	1081	1166	1524	2293	1679	1536	25.5036	28.0049	37.687	53.9582	43.4838	38.1418
ENSMUSG00000080921	166.415	120.394	171.361	246.855	279.614	220.59	-0.705236	0.00220621	0.12787	Rpl38-ps2	6	140746960	140747172	-	213	processed_pseudogene	ribosomal protein L38, pseudogene 2 [Source:MGI Symbol;Acc:MGI:3646625]	-	172	123	170	260	265	218	39.3028	28.6128	40.717	59.2579	66.4726	52.4307
ENSMUSG00000048416	211.888	246.662	323.571	518.396	348.199	390.585	-0.685897	0.00224465	0.129546	Mlf1	3	67374097	67400003	+	1719	protein_coding	myeloid leukemia factor 1 [Source:MGI Symbol;Acc:MGI:1341819]	-	219	252	321	546	330	386	6.20073	7.26372	9.52654	15.4195	10.2569	11.5032
ENSMUSG00000064337	4538.67	3447.39	4672.12	6556.86	6536.64	4909.64	-0.508199	0.00225167	0.129546	mt-Rnr1	MT	70	1024	+	955	Mt_rRNA	mitochondrially encoded 12S rRNA [Source:MGI Symbol;Acc:MGI:102493]	-	4691	3522	4635	6906	6195	4852	239.076	182.734	247.601	351.055	346.588	260.271
ENSMUSG00000073676	4352.91	3333.85	3776	4551.63	5511.04	5734.32	-0.462623	0.00226316	0.129729	Hspe1	1	55088132	55091307	+	1474	protein_coding	heat shock protein 1 (chaperonin 10) [Source:MGI Symbol;Acc:MGI:104680]	-	4499	3406	3746	4794	5223	5667	148.557	114.494	129.651	157.889	189.321	196.954
ENSMUSG00000104614	51.2789	43.0679	50.4004	90.1972	108.68	84.9978	-0.971099	0.00227356	0.12985	Fbxw27	9	109766045	109790670	-	1868	protein_coding	F-box and WD-40 domain protein 27 [Source:MGI Symbol;Acc:MGI:1924248]	-	53	44	50	95	103	84	1.38094	1.16711	1.36552	2.46888	2.94603	2.30362
ENSMUSG00000070324	62.8893	49.9196	51.4084	102.54	127.673	88.0334	-0.953388	0.0022912	0.130382	Fbxw22	9	109378400	109404296	-	1835	protein_coding	F-box and WD-40 domain protein 22 [Source:MGI Symbol;Acc:MGI:3643290]	-	65	51	51	108	121	87	1.72406	1.37711	1.41788	2.8572	3.5231	2.4288
ENSMUSG00000031756	234.142	282.878	259.058	429.149	381.963	346.063	-0.576782	0.00230716	0.130705	Cenpn	8	116921730	116941507	+	3294	protein_coding	centromere protein N [Source:MGI Symbol;Acc:MGI:1919405]	-	242	289	257	452	362	342	3.57574	4.34719	3.9803	6.66143	5.87166	5.31877
ENSMUSG00000047721	461.511	458.086	525.172	731.072	636.254	657.721	-0.487583	0.00231358	0.130705	Bola2	7	126695401	126699798	+	4398	protein_coding	bolA-like 2 (E. coli) [Source:MGI Symbol;Acc:MGI:1913412]	-	477	468	521	770	603	650	5.27883	5.2726	6.0435	8.49939	7.32552	7.57124
ENSMUSG00000068735	2037.61	3464.03	2991.77	1395.68	2110.3	2004.53	0.624316	0.00233922	0.131678	Trp53i11	2	93187548	93201759	+	3690	protein_coding	transformation related protein 53 inducible protein 11 [Source:MGI Symbol;Acc:MGI:2670995]	-	2106	3539	2968	1470	2000	1981	27.7784	47.5213	41.034	19.3394	28.9587	27.5022
ENSMUSG00000030789	226.401	267.217	253.01	69.3094	189.927	136.604	0.918056	0.0023971	0.134421	Itgax	7	128129547	128150657	+	4803	protein_coding	integrin alpha X [Source:MGI Symbol;Acc:MGI:96609]	-	234	273	251	73	180	135	2.37125	2.81634	2.66604	0.737841	2.00233	1.43989
ENSMUSG00000056758	87.0775	103.755	79.6327	153.81	167.768	142.675	-0.778875	0.00240513	0.134421	Hmga2	10	120361275	120476469	-	6772	protein_coding	high mobility group AT-hook 2 [Source:MGI Symbol;Acc:MGI:101761]	HMGI/HMGY	90	106	79	162	159	141	0.646845	0.775574	0.595136	1.16132	1.25446	1.06662
ENSMUSG00000022097	73.5321	91.0299	70.5606	136.72	113.956	178.091	-0.866919	0.00243365	0.135531	Sftpc	14	70520949	70524081	-	1034	protein_coding	surfactant associated protein C [Source:MGI Symbol;Acc:MGI:109517]	-	76	93	70	144	108	176	3.5774	4.45653	3.45369	6.76074	5.58058	8.71969
ENSMUSG00000022996	5615.53	6722.51	6391.78	2729.65	5025.67	4628.33	0.597022	0.00246291	0.136494	Wnt10b	15	98770712	98778150	-	3401	protein_coding	wingless-type MMTV integration site family, member 10B [Source:MGI Symbol;Acc:MGI:108061]	-	5804	6868	6341	2875	4763	4574	83.0606	100.059	95.1168	41.0378	74.8256	68.8967
ENSMUSG00000031925	445.063	445.362	394.131	302.873	304.938	284.338	0.526055	0.00247429	0.136494	Maml2	9	13297957	13709388	+	6598	protein_coding	mastermind like transcriptional coactivator 2 [Source:MGI Symbol;Acc:MGI:2389460]	-	460	455	391	319	289	281	3.39328	3.41691	3.02323	2.3471	2.34025	2.18174
ENSMUSG00000037474	309.609	272.111	348.771	654.167	393.57	430.048	-0.668355	0.00247712	0.136494	Dtl	1	191537356	191575544	-	13709	protein_coding	denticleless E3 ubiquitin protein ligase [Source:MGI Symbol;Acc:MGI:1924093]	-	320	278	346	689	373	425	1.13611	1.00479	1.28759	2.43987	1.45371	1.58815
ENSMUSG00000066031	140.291	133.119	124.993	281.035	200.478	182.138	-0.737104	0.00251927	0.13833	Gm13023	4	143789352	143795575	+	1810	protein_coding	predicted gene 13023 [Source:MGI Symbol;Acc:MGI:3650478]	-	145	136	124	296	190	180	3.8991	3.72302	3.49502	7.939	5.60856	5.09451
ENSMUSG00000097601	179.96	207.509	187.49	526.941	157.217	445.227	-0.974873	0.00256363	0.140273	Gm26660	14	25315873	25379609	-	6478	lincRNA	predicted gene, 26660 [Source:MGI Symbol;Acc:MGI:5477154]	-	186	212	186	555	149	440	1.39748	1.62155	1.4648	4.15915	1.22891	3.47953
ENSMUSG00000026224	3.87011	6.85172	11.0881	0	0	0	5.29703	0.00256805	1	4933407L21Rik	1	85928483	85940624	+	3343	protein_coding	RIKEN cDNA 4933407L21 gene [Source:MGI Symbol;Acc:MGI:1918391]	-	4	7	11	0	0	0	0.0582369	0.103752	0.167866	0	0	0
ENSMUSG00000062519	1847.98	1853.88	1127.96	902.921	1349.53	677.959	0.721192	0.00257967	0.140659	Zfp398	6	47835661	47873537	+	11758	protein_coding	zinc finger protein 398 [Source:MGI Symbol;Acc:MGI:1917856]	zf-C2H2	1910	1894	1119	951	1279	670	7.90632	7.98144	4.85515	3.92645	5.81183	2.91911
ENSMUSG00000062510	134.486	157.589	223.778	341.8	252.18	264.1	-0.73556	0.0025936	0.140928	Nsl1	1	191063012	191086474	+	5303	protein_coding	NSL1, MIS12 kinetochore complex component [Source:MGI Symbol;Acc:MGI:2685830]	-	139	161	222	360	239	261	1.27576	1.50432	2.13569	3.29559	2.40798	2.52132
ENSMUSG00000012848	11422.6	11237.8	12441.9	16210.8	14359.5	14794.7	-0.370042	0.00260934	0.141293	Rps5	7	12922290	12926686	+	1734	protein_coding	ribosomal protein S5 [Source:MGI Symbol;Acc:MGI:1097682]	-	11806	11481	12343	17074	13609	14621	331.381	328.069	363.143	478.012	419.327	431.953
ENSMUSG00000030093	1.93505	0	0	8.545	9.49633	19.2257	-4.24931	0.00261381	1	Wnt7a	6	91363981	91411363	-	3172	protein_coding	wingless-type MMTV integration site family, member 7A [Source:MGI Symbol;Acc:MGI:98961]	-	2	0	0	9	9	19	0.0306882	0	0	0.137741	0.151595	0.306852
ENSMUSG00000010064	1393.24	1409.5	1376.94	3387.62	1429.72	2003.52	-0.706809	0.0026243	0.141523	Slc38a3	9	107650634	107669530	-	5277	protein_coding	solute carrier family 38, member 3 [Source:MGI Symbol;Acc:MGI:1923507]	-	1440	1440	1366	3568	1355	1980	13.2816	13.521	13.206	32.8239	13.7192	19.2215
ENSMUSG00000019278	484.731	430.679	261.074	277.238	232.132	194.281	0.741362	0.00263168	0.141523	Dpep1	8	123186242	123201812	+	2486	protein_coding	dipeptidase 1 (renal) [Source:MGI Symbol;Acc:MGI:94917]	-	501	440	259	292	220	192	9.80869	8.76973	5.31502	5.70209	4.72822	3.95648
ENSMUSG00000036123	59.0192	39.1527	78.6247	156.658	110.79	93.0928	-1.03008	0.00264477	0.14174	Slc9a3	13	74121457	74169442	+	5504	protein_coding	solute carrier family 9 (sodium/hydrogen exchanger), member 3 [Source:MGI Symbol;Acc:MGI:105064]	-	61	40	78	165	105	92	0.539419	0.360094	0.722973	1.45532	1.01926	0.856285
ENSMUSG00000001827	1459.03	1338.04	1022.12	1570.38	2090.25	1819.36	-0.520592	0.00266029	0.142085	Folr1	7	101858331	101870788	-	2297	protein_coding	folate receptor 1 (adult) [Source:MGI Symbol;Acc:MGI:95568]	-	1508	1367	1014	1654	1981	1798	31.9532	29.4878	22.5208	34.9564	46.0786	40.0994
ENSMUSG00000030671	639.536	346.501	485.86	340.85	301.772	276.243	0.679529	0.00270426	0.143478	Pde3b	7	114415281	114539251	+	9114	protein_coding	phosphodiesterase 3B, cGMP-inhibited [Source:MGI Symbol;Acc:MGI:1333863]	-	661	354	482	359	286	273	3.52994	1.92455	2.69801	1.91222	1.67661	1.53448
ENSMUSG00000047678	3.87011	8.80935	28.2242	75.9555	45.3713	29.3445	-1.8869	0.00271236	0.143478	Gpr82	X	13661363	13667433	+	2497	protein_coding	G protein-coupled receptor 82 [Source:MGI Symbol;Acc:MGI:2441734]	-	4	9	28	80	43	29	0.0779679	0.178591	0.572065	1.55534	0.920081	0.594961
ENSMUSG00000036006	117.071	120.394	80.6407	228.816	156.162	171.007	-0.805967	0.00272074	0.143478	Ripor2	13	24582189	24733816	+	11662	protein_coding	RHO family interacting cell polarization regulator 2 [Source:MGI Symbol;Acc:MGI:2444879]	-	121	123	80	241	148	169	0.504995	0.522597	0.349964	1.00322	0.678055	0.742374
ENSMUSG00000028108	2955.8	3922.12	2634.93	5758.38	3658.2	4700.18	-0.569527	0.00273186	0.143478	Ecm1	3	95734147	95739569	-	2521	protein_coding	extracellular matrix protein 1 [Source:MGI Symbol;Acc:MGI:103060]	-	3055	4007	2614	6065	3467	4645	58.9811	78.7555	52.898	116.791	73.478	94.3891
ENSMUSG00000048482	10.6428	11.7458	24.1922	50.3205	43.261	39.4633	-1.51772	0.00273475	0.143478	Bdnf	2	109674700	109727007	+	6217	protein_coding	brain derived neurotrophic factor [Source:MGI Symbol;Acc:MGI:88145]	-	11	12	24	53	41	39	0.0861165	0.095639	0.196941	0.413854	0.352354	0.321361
ENSMUSG00000074059	143.194	93.9664	98.7848	233.563	227.912	140.651	-0.841552	0.00274138	0.143478	Fbxw18	9	109676734	109702700	-	1519	protein_coding	F-box and WD-40 domain protein 18 [Source:MGI Symbol;Acc:MGI:3505704]	-	148	96	98	246	216	139	4.74218	3.13147	3.29135	7.86194	7.59753	4.68777
ENSMUSG00000021758	59.0192	44.0467	50.4004	80.7027	109.735	107.259	-0.954518	0.00282379	0.146664	Ddx4	13	112598333	112652475	-	3014	protein_coding	DEAD (Asp-Glu-Ala-Asp) box polypeptide 4 [Source:MGI Symbol;Acc:MGI:102670]	-	61	45	50	85	104	106	0.985056	0.739782	0.846317	1.36908	1.8436	1.80165
ENSMUSG00000021751	4.83764	0.978817	30.2403	0	1.05515	0	5.05973	0.00282531	1	Acox2	14	8225511	8259353	-	3703	protein_coding	acyl-Coenzyme A oxidase 2, branched chain [Source:MGI Symbol;Acc:MGI:1934852]	-	5	1	30	0	1	0	0.065719	0.0133808	0.413308	0	0.0144285	0
ENSMUSG00000029675	702.425	800.672	867.895	1014.01	1031.93	1259.79	-0.479558	0.00282622	0.146664	Eln	5	134702593	134747323	-	8098	protein_coding	elastin [Source:MGI Symbol;Acc:MGI:95317]	-	726	818	861	1068	978	1245	4.36348	5.00507	5.42415	6.40245	6.45264	7.8759
ENSMUSG00000032788	448.933	414.039	647.142	215.524	331.316	374.395	0.713618	0.00283037	0.146664	Pdxk	10	78436744	78464975	-	5397	protein_coding	pyridoxal (pyridoxine, vitamin B6) kinase [Source:MGI Symbol;Acc:MGI:1351869]	-	464	423	642	227	314	370	4.18447	3.88349	6.0686	2.04186	3.10852	3.51203
ENSMUSG00000034758	1389.37	1260.72	1464.64	1699.5	1871.83	1894.24	-0.40952	0.00284273	0.146818	Tle6	10	81590904	81601073	-	3088	protein_coding	transducin-like enhancer of split 6 [Source:MGI Symbol;Acc:MGI:2149593]	-	1436	1288	1453	1790	1774	1872	22.6335	20.6668	24.0046	28.1403	30.6939	31.0554
ENSMUSG00000089889	31.9284	34.2586	26.2082	89.2477	53.8125	63.7484	-1.16371	0.0028683	0.147651	0610040B10Rik	5	143329247	143332704	+	2098	antisense	RIKEN cDNA 0610040B10 gene [Source:MGI Symbol;Acc:MGI:1914922]	-	33	35	26	94	51	63	0.765567	0.826603	0.632228	2.17508	1.2988	1.53831
ENSMUSG00000039676	1.93505	4.89408	43.3444	0.949444	0	2.02376	4.06457	0.00287069	1	Capsl	15	9436028	9466038	+	949	protein_coding	calcyphosine-like [Source:MGI Symbol;Acc:MGI:1922818]	-	2	5	43	1	0	2	0.102574	0.261059	2.31158	0.0511548	0	0.107962
ENSMUSG00000079112	3.87011	0.978817	6.04805	32.2811	10.5515	20.2376	-2.53992	0.00293709	1	Fam90a1a	8	21958714	21964303	+	1887	protein_coding	family with sequence similarity 90, member A1A [Source:MGI Symbol;Acc:MGI:2142877]	-	4	1	6	34	10	20	0.103172	0.0262581	0.162213	0.874701	0.283142	0.542959
ENSMUSG00000006154	423.777	267.217	374.979	370.283	614.096	863.132	-0.793016	0.00295027	0.15113	Eps8l1	7	4460674	4480487	+	6036	protein_coding	EPS8-like 1 [Source:MGI Symbol;Acc:MGI:1914675]	-	438	273	372	390	582	853	3.53183	2.24103	3.14413	3.13666	5.15169	7.2395
ENSMUSG00000038489	1168.77	1040.48	1094.7	1760.27	1121.62	2155.3	-0.60858	0.0029552	0.15113	Polr2l	7	141471860	141475132	-	1650	protein_coding	polymerase (RNA) II (DNA directed) polypeptide L [Source:MGI Symbol;Acc:MGI:1913741]	-	1208	1063	1086	1854	1063	2130	35.6334	31.9215	33.5778	54.5479	34.4212	66.1309
ENSMUSG00000032056	157.707	150.738	92.7368	321.862	215.25	181.126	-0.840469	0.00300248	0.153048	Btg4	9	51060901	51119875	+	2556	protein_coding	B cell translocation gene 4 [Source:MGI Symbol;Acc:MGI:1860140]	-	163	154	92	339	204	179	3.10385	2.98534	1.83626	6.4386	4.26428	3.58758
ENSMUSG00000075023	183.83	180.102	161.281	265.844	292.276	242.851	-0.60833	0.00306104	0.155244	Accsl	2	93855361	93869157	-	2801	protein_coding	1-aminocyclopropane-1-carboxylate synthase (non-functional)-like [Source:MGI Symbol;Acc:MGI:3584519]	-	190	184	160	280	277	240	3.30153	3.25491	2.91416	4.85286	5.28376	4.38942
ENSMUSG00000027322	457.64	395.442	347.763	215.524	255.346	313.682	0.614906	0.0030654	0.155244	Siglec1	2	131069220	131086765	-	7143	protein_coding	sialic acid binding Ig-like lectin 1, sialoadhesin [Source:MGI Symbol;Acc:MGI:99668]	-	473	404	345	227	242	310	3.22296	2.80243	2.46402	1.54276	1.81013	2.22326
ENSMUSG00000074476	182.863	214.361	305.427	373.131	340.813	391.597	-0.654673	0.00309114	0.156043	Spc24	9	21755442	21760303	-	2573	protein_coding	SPC24, NDC80 kinetochore complex component, homolog (S. cerevisiae) [Source:MGI Symbol;Acc:MGI:1914879]	-	189	219	303	393	323	387	3.57517	4.21734	6.00771	7.4149	6.70716	7.70513
ENSMUSG00000087193	26.1232	20.5551	24.1922	60.7644	54.8677	49.5821	-1.22153	0.00310261	0.156118	Gm14820	X	8042943	8074619	+	2096	antisense	predicted gene 14820 [Source:MGI Symbol;Acc:MGI:3713695]	-	27	21	24	64	52	49	0.62697	0.496435	0.584152	1.48232	1.32553	1.19761
ENSMUSG00000003032	268.973	395.442	364.899	207.928	238.463	222.613	0.621877	0.00311483	0.156231	Klf4	4	55527143	55532466	-	3049	protein_coding	Kruppel-like factor 4 (gut) [Source:MGI Symbol;Acc:MGI:1342287]	zf-C2H2	278	404	362	219	226	220	4.43774	6.56536	6.057	3.4869	3.96029	3.69636
ENSMUSG00000075078	198.343	171.293	157.249	67.4105	124.507	106.247	0.824192	0.00312887	0.156434	Olfr1250	2	89653773	89661467	-	4637	protein_coding	olfactory receptor 1250 [Source:MGI Symbol;Acc:MGI:3031084]	-	205	175	156	71	118	105	2.15175	1.86997	1.7163	0.743316	1.35963	1.16001
ENSMUSG00000090104	24.1882	16.6399	14.1121	62.6633	20.0478	83.9859	-1.6017	0.00314535	0.156757	Slmapos2	14	26389199	26395521	+	2194	lincRNA	sarcolemma associated protein, opposite strand transcript 2 [Source:MGI Symbol;Acc:MGI:3801907]	-	25	17	14	66	19	83	0.554597	0.383925	0.325535	1.46036	0.462693	1.93798
ENSMUSG00000056069	159.642	139.971	167.329	75.9555	109.735	87.0216	0.777685	0.00316507	0.157151	Otulinl	15	27655069	27681579	-	3241	protein_coding	OTU deubiquitinase with linear linkage specificity like [Source:MGI Symbol;Acc:MGI:2687281]	-	165	143	166	80	104	86	2.47787	2.18621	2.61297	1.19829	1.71447	1.35934
ENSMUSG00000003949	440.225	529.54	497.956	338.951	362.971	331.896	0.505731	0.0031803	0.157151	Hlf	11	90336536	90390895	-	6681	protein_coding	hepatic leukemia factor [Source:MGI Symbol;Acc:MGI:96108]	TF_bZIP	455	541	494	357	344	328	3.3147	4.01227	3.77217	2.59406	2.75102	2.51502
ENSMUSG00000030269	939.469	958.261	958.616	1194.4	1334.76	1246.63	-0.402456	0.00319383	0.157151	Mtmr14	6	113237843	113281392	+	3006	protein_coding	myotubularin related protein 14 [Source:MGI Symbol;Acc:MGI:1916075]	-	971	979	951	1258	1265	1232	15.7219	16.1372	16.1398	20.3163	22.4842	20.9957
ENSMUSG00000039202	9943.28	5525.42	6185.14	3906.96	5036.22	5316.41	0.602754	0.00320781	0.157151	Abhd2	7	79273199	79365508	+	10573	protein_coding	abhydrolase domain containing 2 [Source:MGI Symbol;Acc:MGI:1914344]	-	10277	5645	6136	4115	4773	5254	47.3089	26.4545	29.6069	18.894	24.1196	25.4566
ENSMUSG00000005686	531.172	672.447	532.229	431.997	423.114	334.932	0.544544	0.00320992	0.157151	Ampd3	7	110768206	110812405	+	5627	protein_coding	adenosine monophosphate deaminase 3 [Source:MGI Symbol;Acc:MGI:1096344]	-	549	687	528	455	401	331	4.74865	6.04943	4.787	3.92543	3.80753	3.01342
ENSMUSG00000046818	1379.69	1851.92	1740.83	2450.51	2170.44	2172.5	-0.450336	0.00321351	0.157151	Ddit4l	3	137621612	137628333	+	2916	protein_coding	DNA-damage-inducible transcript 4-like [Source:MGI Symbol;Acc:MGI:1920534]	-	1426	1892	1727	2581	2057	2147	23.8016	32.1491	30.2142	42.9688	37.6897	37.7184
ENSMUSG00000005237	819.496	1025.8	781.207	485.166	772.368	363.264	0.697015	0.00324405	0.15815	Dnah2	11	69420809	69549110	-	14968	protein_coding	dynein, axonemal, heavy chain 2 [Source:MGI Symbol;Acc:MGI:107731]	-	847	1048	775	511	732	359	2.75419	3.46922	2.64146	1.65733	2.6129	1.22868
ENSMUSG00000044667	110.298	109.627	95.7608	49.3711	68.5846	51.6058	0.89895	0.00327185	0.158651	Plppr4	3	117319139	117360876	-	7144	protein_coding	phospholipid phosphatase related 4 [Source:MGI Symbol;Acc:MGI:106530]	-	114	112	95	52	65	51	0.776672	0.776803	0.678404	0.353358	0.486125	0.365711
ENSMUSG00000023279	519.562	425.785	452.596	877.286	782.919	494.809	-0.624532	0.00327461	0.158651	Bmp15	X	6314107	6320721	-	3060	protein_coding	bone morphogenetic protein 15 [Source:MGI Symbol;Acc:MGI:1316745]	-	537	435	449	924	742	489	8.54137	7.04372	7.48568	14.659	12.9556	8.18646
ENSMUSG00000036687	578.581	462.98	619.925	718.729	653.136	1387.29	-0.731794	0.00330374	0.159569	Tmem184a	5	139802485	139819917	-	5277	protein_coding	transmembrane protein 184a [Source:MGI Symbol;Acc:MGI:2385897]	-	598	473	615	757	619	1371	5.51555	4.44128	5.94558	6.96404	6.26729	13.3094
ENSMUSG00000037605	249.622	213.382	180.434	148.113	120.287	130.532	0.689049	0.00334792	0.160761	Adgrl3	5	81020138	81825133	+	17750	protein_coding	adhesion G protein-coupled receptor L3 [Source:MGI Symbol;Acc:MGI:2441950]	-	258	218	179	156	114	129	0.70745	0.608545	0.514471	0.426657	0.343149	0.372306
ENSMUSG00000091243	774.022	579.459	581.621	875.387	890.545	954.202	-0.491043	0.00334898	0.160761	Vgll3	16	65815257	65866368	+	7104	protein_coding	vestigial like family member 3 [Source:MGI Symbol;Acc:MGI:1920819]	-	800	592	577	922	844	943	5.48102	4.12908	4.14361	6.30058	6.34769	6.80014
ENSMUSG00000066975	161.577	254.492	191.522	81.6522	164.603	56.6652	1.00627	0.00337963	0.161737	Cryba4	5	112246493	112252518	-	838	protein_coding	crystallin, beta A4 [Source:MGI Symbol;Acc:MGI:102716]	-	167	260	190	86	156	56	9.69945	15.3732	11.5669	4.98204	9.94619	3.42336
ENSMUSG00000060639	104.493	119.416	100.801	288.631	144.555	156.841	-0.86316	0.00342424	0.161979	Hist1h4i	13	22040636	22041362	-	727	protein_coding	histone cluster 1, H4i [Source:MGI Symbol;Acc:MGI:2448432]	-	108	122	100	304	137	155	7.23042	8.31496	7.01733	20.2998	10.0684	10.9221
ENSMUSG00000000787	11637.4	11347.4	9571.04	8984.59	8297.68	6092.52	0.477953	0.00345259	0.161979	Ddx3x	X	13280970	13294052	+	5277	protein_coding	DEAD/H (Asp-Glu-Ala-Asp/His) box polypeptide 3, X-linked [Source:MGI Symbol;Acc:MGI:103064]	-	12028	11593	9495	9463	7864	6021	110.938	108.854	91.794	87.0551	79.6219	58.4508
ENSMUSG00000101133	13.5454	20.5551	26.2082	87.3488	16.8824	82.9741	-1.63749	0.00346126	0.161979	Gm29050	17	5388763	5419652	+	2942	antisense	predicted gene 29050 [Source:MGI Symbol;Acc:MGI:5579756]	-	14	21	26	92	16	82	0.231611	0.353681	0.450855	1.51809	0.290572	1.42784
ENSMUSG00000002058	972.365	1344.89	1203.56	1703.3	1391.74	1898.28	-0.504256	0.00346494	0.161979	Unc119	11	78343482	78349164	+	2448	protein_coding	unc-119 lipid binding chaperone [Source:MGI Symbol;Acc:MGI:1328357]	-	1005	1374	1194	1794	1319	1876	19.9815	27.8106	24.8828	35.5765	28.7879	39.2582
ENSMUSG00000022946	1190.06	1056.14	1057.4	740.566	873.662	833.788	0.432811	0.00346739	0.161979	Dopey2	16	93711904	93810590	+	9890	protein_coding	dopey family member 2 [Source:MGI Symbol;Acc:MGI:1917278]	-	1230	1079	1049	780	828	824	6.05318	5.4058	5.4111	3.8287	4.47312	4.26815
ENSMUSG00000051855	165.447	239.81	265.106	446.239	268.007	385.526	-0.715379	0.00347132	0.161979	Mest	6	30723547	30748465	+	3945	protein_coding	mesoderm specific transcript [Source:MGI Symbol;Acc:MGI:96968]	-	171	245	263	470	254	381	2.10971	3.07719	3.40107	5.78367	3.44004	4.94751
ENSMUSG00000030498	328.959	582.396	332.643	277.238	278.559	181.126	0.755391	0.00347446	0.161979	Gas2	7	51862015	51994975	+	4993	protein_coding	growth arrest specific 2 [Source:MGI Symbol;Acc:MGI:95657]	-	340	595	330	292	264	179	3.3143	5.90459	3.37177	2.83905	2.825	1.83654
ENSMUSG00000020231	1731.87	1570.02	1695.47	1223.83	1225.03	1353.89	0.394142	0.00347549	0.161979	Dip2a	10	76259429	76345291	-	8215	protein_coding	disco interacting protein 2 homolog A [Source:MGI Symbol;Acc:MGI:2385920]	-	1790	1604	1682	1289	1161	1338	10.6052	9.67456	10.4454	7.61724	7.55094	8.34368
ENSMUSG00000022754	866.904	669.511	578.597	367.435	615.151	304.575	0.717305	0.00347786	0.161979	Tmem45a	16	56805161	56886166	-	3129	protein_coding	transmembrane protein 45a [Source:MGI Symbol;Acc:MGI:1913122]	-	896	684	574	387	583	301	13.9372	10.8314	9.35864	6.00424	9.95495	4.92799
ENSMUSG00000032511	95.7852	111.585	169.345	46.5228	59.0883	84.9978	0.983453	0.0035355	0.162797	Scn5a	9	119483408	119579016	-	8764	protein_coding	sodium channel, voltage-gated, type V, alpha [Source:MGI Symbol;Acc:MGI:98251]	-	99	114	168	49	56	84	0.549803	0.644521	0.977942	0.271423	0.341399	0.491005
ENSMUSG00000074895	351.212	355.31	277.202	525.043	515.967	406.775	-0.557327	0.00354557	0.162797	Eif4e1b	13	54783998	54788459	+	2255	protein_coding	eukaryotic translation initiation factor 4E family member 1B [Source:MGI Symbol;Acc:MGI:2685119]	-	363	363	275	553	489	402	7.83492	7.97617	6.22146	11.905	11.5861	9.13247
ENSMUSG00000022518	69.662	65.5807	68.5446	132.922	117.121	108.271	-0.814759	0.00355155	0.162797	4930562C15Rik	16	4835416	4867686	+	5312	protein_coding	RIKEN cDNA 4930562C15 gene [Source:MGI Symbol;Acc:MGI:1926059]	-	72	67	68	140	111	107	0.659704	0.624959	0.653066	1.27945	1.11645	1.03189
ENSMUSG00000109992	13.5454	24.4704	17.1361	51.27	49.5919	40.4751	-1.35805	0.00355426	0.162797	Gm45650	8	60719291	60725806	+	2169	lincRNA	predicted gene 45650 [Source:MGI Symbol;Acc:MGI:5791486]	-	14	25	17	54	47	40	0.314154	0.571104	0.399849	1.20861	1.15775	0.944733
ENSMUSG00000069792	129.649	87.1147	134.065	69.3094	65.4191	53.6296	0.896587	0.00356352	0.162797	Wfdc17	11	83703991	83706268	+	533	protein_coding	WAP four-disulfide core domain 17 [Source:MGI Symbol;Acc:MGI:3649773]	-	134	89	133	73	62	53	12.2364	8.27365	12.7301	6.64887	6.21499	5.09398
ENSMUSG00000028713	214.791	214.361	196.562	126.276	156.162	106.247	0.687946	0.00356423	0.162797	Cyp4b1	4	115624725	115647723	-	2256	protein_coding	cytochrome P450, family 4, subfamily b, polypeptide 1 [Source:MGI Symbol;Acc:MGI:103225]	-	222	219	195	133	148	105	4.78948	4.80994	4.40963	2.86197	3.50509	2.38429
ENSMUSG00000096225	55.1491	60.6866	43.3444	100.641	93.9081	103.212	-0.903021	0.00357714	0.162797	Lhx8	3	154306294	154330659	-	2532	protein_coding	LIM homeobox protein 8 [Source:MGI Symbol;Acc:MGI:1096343]	Homeobox	57	62	43	106	89	102	1.09568	1.21328	0.866385	2.03233	1.87803	2.06369
ENSMUSG00000024300	331.862	357.268	389.091	150.012	266.952	256.005	0.681468	0.00358763	0.162797	Myo1f	17	33555719	33607764	+	4914	protein_coding	myosin IF [Source:MGI Symbol;Acc:MGI:107711]	-	343	365	386	158	253	253	3.3973	3.68038	4.00736	1.5609	2.75082	2.63751
ENSMUSG00000026669	200.278	222.191	205.634	383.575	296.496	275.231	-0.605739	0.00358967	0.162797	Mcm10	2	4989714	5012791	-	7692	protein_coding	minichromosome maintenance 10 replication initiation factor [Source:MGI Symbol;Acc:MGI:1917274]	-	207	227	204	404	281	272	1.3098	1.46225	1.353	2.54973	1.95184	1.8115
ENSMUSG00000055235	410.232	301.476	328.611	192.737	274.338	202.376	0.637245	0.00359945	0.162797	Wdr86	5	24711738	24730727	-	5034	protein_coding	WD repeat domain 86 [Source:MGI Symbol;Acc:MGI:1915466]	-	424	308	326	203	260	200	4.09946	3.0316	3.30378	1.95765	2.75954	2.03529
ENSMUSG00000051682	36.766	33.2798	23.1842	12.3428	2.1103	10.1188	1.91398	0.00363095	0.163485	Treml4	17	48264295	48275360	+	1997	protein_coding	triggering receptor expressed on myeloid cells-like 4 [Source:MGI Symbol;Acc:MGI:1923239]	-	38	34	23	13	2	10	0.926147	0.843598	0.587565	0.316022	0.0535092	0.256526
ENSMUSG00000051499	168.35	200.657	178.418	64.5622	151.941	72.8553	0.922822	0.00363556	0.163485	Zfp786	6	47819266	47830867	-	5421	protein_coding	zinc finger protein 786 [Source:MGI Symbol;Acc:MGI:3026883]	zf-C2H2	174	205	177	68	144	72	1.56223	1.87374	1.66571	0.608951	1.41925	0.680396
ENSMUSG00000049866	721.775	850.592	777.175	591.504	608.82	494.809	0.470977	0.00365366	0.163588	Arl4c	1	88673125	88702221	-	5492	protein_coding	ADP-ribosylation factor-like 4C [Source:MGI Symbol;Acc:MGI:2445172]	-	746	869	771	623	577	489	6.61124	7.84014	7.16193	5.50694	5.61334	4.56128
ENSMUSG00000025784	24.1882	20.5551	40.3203	110.135	45.3713	56.6652	-1.32256	0.00365875	0.163588	Clec3b	9	123150946	123157432	+	992	protein_coding	C-type lectin domain family 3, member b [Source:MGI Symbol;Acc:MGI:104540]	-	25	21	40	116	43	56	1.2266	1.04892	2.0571	5.67674	2.31597	2.89191
ENSMUSG00000027513	2.90258	0	5.04004	73.1072	2.1103	5.05939	-3.34473	0.00369362	1	Pck1	2	173153048	173159273	+	3429	protein_coding	phosphoenolpyruvate carboxykinase 1, cytosolic [Source:MGI Symbol;Acc:MGI:97501]	-	3	0	5	77	2	5	0.0425822	0	0.074389	1.09012	0.031163	0.0746984
ENSMUSG00000049436	598.899	905.405	714.678	524.093	515.967	497.844	0.528857	0.00374127	0.166404	Upk1b	16	38773184	38800328	-	2089	protein_coding	uroplakin 1B [Source:MGI Symbol;Acc:MGI:98912]	-	619	925	709	552	489	492	14.422	21.9401	17.3147	12.8278	12.5068	12.0652
ENSMUSG00000048285	1174.58	1355.66	1082.6	795.634	1009.78	794.325	0.475173	0.003743	0.166404	Frmd6	12	70825514	70902234	+	6392	protein_coding	FERM domain containing 6 [Source:MGI Symbol;Acc:MGI:2442579]	-	1214	1385	1074	838	957	785	9.24392	10.7361	8.57183	6.36443	7.99929	6.29132
ENSMUSG00000026683	211.888	221.213	298.371	433.896	316.544	372.371	-0.619373	0.00377767	0.167147	Nuf2	1	169497934	169531464	-	6341	protein_coding	NUF2, NDC80 kinetochore complex component [Source:MGI Symbol;Acc:MGI:1914227]	-	219	226	296	457	300	368	1.68097	1.76598	2.38144	3.49873	2.52778	2.97303
ENSMUSG00000032548	1619.64	2188.63	2167.22	1495.37	1234.52	1556.27	0.479163	0.00378107	0.167147	Slco2a1	9	102988712	103096002	+	13545	protein_coding	solute carrier organic anion transporter family, member 2a1 [Source:MGI Symbol;Acc:MGI:1346021]	-	1674	2236	2150	1575	1170	1538	6.01521	8.17951	8.09777	5.64487	4.61512	5.81683
ENSMUSG00000027115	78.3697	90.0511	103.825	186.091	136.114	142.675	-0.773637	0.00381374	0.168116	Kif18a	2	109280738	109341747	+	9832	protein_coding	kinesin family member 18A [Source:MGI Symbol;Acc:MGI:2446977]	-	81	92	103	196	129	141	0.400975	0.46364	0.534443	0.967758	0.70101	0.73466
ENSMUSG00000026574	90.9476	78.3053	140.113	187.04	131.893	251.958	-0.885157	0.00388132	0.170147	Dpt	1	164796644	164824266	+	1724	protein_coding	dermatopontin [Source:MGI Symbol;Acc:MGI:1928392]	-	94	80	139	197	125	249	2.65378	2.29926	4.11324	5.5473	3.8739	7.39896
ENSMUSG00000057130	386.043	346.501	429.412	573.464	504.361	556.533	-0.492633	0.00388156	0.170147	Txnl4a	18	80206795	80223533	+	2185	protein_coding	thioredoxin-like 4A [Source:MGI Symbol;Acc:MGI:1351613]	-	399	354	426	604	478	550	8.88783	8.02761	9.94636	13.4196	11.6883	12.895
ENSMUSG00000017897	497.309	477.663	459.652	714.931	615.151	636.472	-0.455256	0.00391247	0.170343	Eya2	2	165595032	165771727	+	2963	protein_coding	EYA transcriptional coactivator and phosphatase 2 [Source:MGI Symbol;Acc:MGI:109341]	-	514	488	456	753	583	629	8.44318	8.16061	7.85126	12.3372	10.5127	10.875
ENSMUSG00000064293	81.2723	76.3477	96.7688	214.574	116.066	132.556	-0.866723	0.00391392	0.170343	Cntn4	6	105677660	106699310	+	8486	protein_coding	contactin 4 [Source:MGI Symbol;Acc:MGI:1095737]	-	84	78	96	226	110	131	0.481782	0.455435	0.577131	1.29288	0.692573	0.790819
ENSMUSG00000036446	3485.03	2949.17	2611.75	2206.51	2404.68	2113.81	0.427851	0.00391869	0.170343	Lum	10	97565128	97572703	+	2448	protein_coding	lumican [Source:MGI Symbol;Acc:MGI:109347]	-	3602	3013	2591	2324	2279	2089	71.6155	60.9849	53.9961	46.0869	49.7404	43.7155
ENSMUSG00000038168	608.575	570.65	506.02	341.8	455.824	380.466	0.51743	0.00401042	0.173848	P3h2	16	25959288	26105784	-	3721	protein_coding	prolyl 3-hydroxylase 2 [Source:MGI Symbol;Acc:MGI:2146663]	-	629	583	502	360	432	376	8.22745	7.76325	6.88256	4.69673	6.20298	5.17651
ENSMUSG00000055895	12.5779	15.6611	14.1121	36.0789	41.1508	37.4395	-1.43667	0.00404381	0.174548	Oosp2	19	11647279	11660559	-	678	protein_coding	oocyte secreted protein 2 [Source:MGI Symbol;Acc:MGI:2684945]	-	13	16	14	38	39	37	0.933229	1.1693	1.05343	2.72086	3.07334	2.79564
ENSMUSG00000056529	219.629	174.229	206.642	62.6633	131.893	138.627	0.8522	0.00405898	0.174548	Ptafr	4	132564067	132582683	+	3637	protein_coding	platelet-activating factor receptor [Source:MGI Symbol;Acc:MGI:106066]	-	227	178	205	66	125	137	3.03778	2.425	2.87552	0.880954	1.8363	1.92968
ENSMUSG00000028234	7832.13	7618.13	8320.1	10126.8	9767.5	10137	-0.33732	0.00406004	0.174548	Rps20	4	3831334	3835665	-	4080	protein_coding	ribosomal protein S20 [Source:MGI Symbol;Acc:MGI:1914677]	-	8095	7783	8254	10666	9257	10018	96.5675	94.5195	103.207	126.909	121.223	125.785
ENSMUSG00000038065	1528.69	1713.91	1239.85	1006.41	1248.24	911.703	0.501764	0.00410457	0.175979	Mturn	6	54681624	54703851	+	5695	protein_coding	maturin, neural progenitor differentiation regulator homolog (Xenopus) [Source:MGI Symbol;Acc:MGI:1915485]	-	1580	1751	1230	1060	1183	901	13.5032	15.2345	11.0184	9.03576	11.0986	8.10476
ENSMUSG00000070371	319.284	299.518	330.627	438.643	442.107	446.238	-0.483084	0.0041531	0.177348	Prss36	7	127932638	127946725	-	3221	protein_coding	protease, serine 36 [Source:MGI Symbol;Acc:MGI:1924863]	-	330	306	328	462	419	441	4.98652	4.70723	5.19504	6.96312	6.95023	7.01385
ENSMUSG00000024620	3209.29	3572.68	3598.59	2227.4	2961.8	2575.23	0.419095	0.00415916	0.177348	Pdgfrb	18	61045150	61085061	+	5478	protein_coding	platelet derived growth factor receptor, beta polypeptide [Source:MGI Symbol;Acc:MGI:97531]	-	3317	3650	3570	2346	2807	2545	29.4712	33.0146	33.247	20.7902	27.3777	23.7999
ENSMUSG00000003657	15.4804	8.80935	20.1602	0.949444	4.22059	0	3.12617	0.00422894	1	Calb2	8	110137502	110168210	-	1743	protein_coding	calbindin 2 [Source:MGI Symbol;Acc:MGI:101914]	-	16	9	20	1	4	0	0.446783	0.255847	0.585381	0.0278519	0.122614	0
ENSMUSG00000034903	2419.79	1647.35	1734.78	1446.95	1258.79	1426.75	0.489473	0.00423681	0.179793	Cobll1	2	65088339	65239403	-	8342	protein_coding	Cobl-like 1 [Source:MGI Symbol;Acc:MGI:2442894]	-	2501	1683	1721	1524	1193	1410	14.5921	9.99651	10.5249	8.86885	7.64093	8.6588
ENSMUSG00000027233	44.5063	31.3221	31.2483	84.5005	77.0258	60.7127	-1.05315	0.00423947	0.179793	Patl2	2	122120108	122186189	-	2434	protein_coding	protein associated with topoisomerase II homolog 2 (yeast) [Source:MGI Symbol;Acc:MGI:1914828]	-	46	32	31	89	73	60	0.919839	0.651424	0.649752	1.7751	1.60243	1.26281
ENSMUSG00000061983	9953.92	9561.08	10435.9	13694.8	12074.1	12392.5	-0.349541	0.00428322	0.181157	Rps12	10	23785183	23787275	-	2027	protein_coding	ribosomal protein S12 [Source:MGI Symbol;Acc:MGI:98105]	-	10288	9768	10353	14424	11443	12247	247.031	238.774	260.567	345.449	301.622	309.517
ENSMUSG00000028597	877.547	894.638	1079.58	1485.88	1173.32	1250.68	-0.455669	0.004302	0.181311	Gpx7	4	108400390	108406961	-	1289	protein_coding	glutathione peroxidase 7 [Source:MGI Symbol;Acc:MGI:1914555]	-	907	914	1071	1565	1112	1236	34.2475	35.134	42.388	58.9405	46.0923	49.1218
ENSMUSG00000038393	20698.3	19400.1	20673.2	24133.9	25891.2	26755.1	-0.337328	0.00431003	0.181311	Txnip	3	96557957	96561883	+	3123	protein_coding	thioredoxin interacting protein [Source:MGI Symbol;Acc:MGI:1889549]	-	21393	19820	20509	25419	24538	26441	333.407	314.461	335.026	395.129	419.801	433.725
ENSMUSG00000072621	18.383	7.83053	7.05606	0	1.05515	1.01188	4.03863	0.00438477	1	Slfn10-ps	11	83028130	83040042	-	3621	transcribed_unprocessed_pseudogene	schlafen 10, pseudogene [Source:MGI Symbol;Acc:MGI:3512288]	-	19	8	7	0	1	1	0.255387	0.10947	0.0986224	0	0.0147553	0.0141475
ENSMUSG00000048120	2643.28	3613.79	1860.78	1745.08	1714.61	1979.23	0.57783	0.00442472	0.185637	Entpd1	19	40612366	40741602	+	5580	protein_coding	ectonucleoside triphosphate diphosphohydrolase 1 [Source:MGI Symbol;Acc:MGI:102805]	-	2732	3692	1846	1838	1625	1956	23.8298	32.784	16.8773	15.9906	15.5595	17.9574
ENSMUSG00000054446	87.0775	85.157	98.7848	150.012	157.217	138.627	-0.718391	0.00445617	0.186017	Cpa1	6	30639218	30645363	+	1750	protein_coding	carboxypeptidase A1, pancreatic [Source:MGI Symbol;Acc:MGI:88478]	-	90	87	98	158	149	137	2.5031	2.46329	2.85689	4.383	4.54909	4.01043
ENSMUSG00000096422	1.93505	31.3221	1.00801	0.949444	0	0	4.98862	0.00446375	1	Igkv12-44	6	69814631	69815154	-	401	IG_V_gene	immunoglobulin kappa variable 12-44 [Source:MGI Symbol;Acc:MGI:4439775]	-	2	32	1	1	0	0	0.24275	3.95403	0.127222	0.121062	0	0
ENSMUSG00000046997	218.661	210.446	313.491	384.525	285.945	559.569	-0.72865	0.00446396	0.186017	Spsb4	9	96943482	97018843	-	4484	protein_coding	splA/ryanodine receptor domain and SOCS box containing 4 [Source:MGI Symbol;Acc:MGI:2183445]	-	226	215	311	405	271	553	2.45311	2.37579	3.53835	4.38472	3.22909	6.31784
ENSMUSG00000036111	40.6361	52.8561	53.4245	101.591	91.7978	82.9741	-0.912629	0.00446944	0.186017	Lmo1	7	109138572	109175207	-	1552	protein_coding	LIM domain only 1 [Source:MGI Symbol;Acc:MGI:102812]	-	42	54	53	107	87	82	1.31714	1.724	1.74217	3.34691	2.99505	2.70664
ENSMUSG00000037762	546.653	518.773	481.828	299.075	406.232	377.431	0.51602	0.0044999	0.186788	Slc16a9	10	70245100	70285968	+	3869	protein_coding	solute carrier family 16 (monocarboxylic acid transporters), member 9 [Source:MGI Symbol;Acc:MGI:1914109]	-	565	530	478	315	385	373	7.10762	6.78753	6.30283	3.95243	5.31665	4.93877
ENSMUSG00000036390	1302.29	2003.64	1499.92	962.736	1328.43	1022	0.536858	0.0046692	0.192878	Gadd45a	6	67035096	67037457	-	1764	protein_coding	growth arrest and DNA-damage-inducible 45 alpha [Source:MGI Symbol;Acc:MGI:107799]	-	1346	2047	1488	1014	1259	1010	37.1382	57.4981	43.0339	27.9056	38.1332	29.3313
ENSMUSG00000074369	191.57	207.509	167.329	380.727	280.669	232.732	-0.659257	0.00467128	0.192878	Obox2	7	15388721	15398545	+	1646	protein_coding	oocyte specific homeobox 2 [Source:MGI Symbol;Acc:MGI:2149033]	-	198	212	166	401	266	230	5.85477	6.38176	5.14499	11.8268	8.63432	7.15825
ENSMUSG00000024621	1432.91	1145.22	1301.34	841.207	950.688	1058.43	0.444957	0.00470383	0.192995	Csf1r	18	61105572	61132149	+	4885	protein_coding	colony stimulating factor 1 receptor [Source:MGI Symbol;Acc:MGI:1339758]	-	1481	1170	1291	886	901	1046	14.7559	11.8674	13.4824	8.80484	9.85454	10.9692
ENSMUSG00000008683	7138.42	6588.41	7760.66	9746.04	8674.37	9176.73	-0.361063	0.00471544	0.192995	Rps15a	7	118104372	118116188	-	6270	protein_coding	ribosomal protein S15A [Source:MGI Symbol;Acc:MGI:2389091]	-	7378	6731	7699	10265	8221	9069	57.2724	53.192	62.6431	79.4774	70.0541	74.097
ENSMUSG00000007646	104.493	80.263	99.7929	185.142	129.783	162.912	-0.749005	0.00471657	0.192995	Rad51c	11	87376645	87404954	-	4384	protein_coding	RAD51 paralog C [Source:MGI Symbol;Acc:MGI:2150020]	-	108	82	99	195	123	161	1.19902	0.926783	1.15205	2.15932	1.49903	1.88133
ENSMUSG00000028832	1997.94	2661.4	2766.98	3938.29	2932.25	3437.35	-0.47319	0.00473117	0.192995	Stmn1	4	134468320	134473843	+	1922	protein_coding	stathmin 1 [Source:MGI Symbol;Acc:MGI:96739]	-	2065	2719	2745	4148	2779	3397	52.2927	70.0955	72.861	104.77	77.2523	90.5422
ENSMUSG00000033053	2.90258	14.6822	17.1361	74.0566	16.8824	37.4395	-1.89192	0.00474154	0.192995	1700028P14Rik	19	23558760	23652812	-	868	protein_coding	RIKEN cDNA 1700028P14 gene [Source:MGI Symbol;Acc:MGI:1914733]	-	3	15	17	78	16	37	0.168219	0.856261	0.999161	4.36242	0.984864	2.18369
ENSMUSG00000039783	21.2856	22.5128	26.2082	60.7644	35.875	68.8077	-1.24289	0.00474812	0.192995	Kmo	1	175620381	175662116	+	4724	protein_coding	kynurenine 3-monooxygenase (kynurenine 3-hydroxylase) [Source:MGI Symbol;Acc:MGI:2138151]	-	22	23	26	64	34	68	0.226666	0.241242	0.280782	0.657692	0.384543	0.737408
ENSMUSG00000026024	544.718	495.281	512.068	369.334	359.805	397.668	0.461945	0.00479142	0.193995	Als2	1	59162926	59237231	-	9496	protein_coding	alsin Rho guanine nucleotide exchange factor [Source:MGI Symbol;Acc:MGI:1921268]	-	563	506	508	389	341	393	2.88564	2.64025	2.72916	1.98866	1.91862	2.12012
ENSMUSG00000041189	315.414	257.429	231.842	174.698	203.643	113.33	0.711358	0.00480851	0.193995	Chrnb1	11	69784036	69795943	-	2531	protein_coding	cholinergic receptor, nicotinic, beta polypeptide 1 (muscle) [Source:MGI Symbol;Acc:MGI:87890]	-	326	263	230	184	193	112	6.26902	5.14871	4.63598	3.52922	4.07419	2.26691
ENSMUSG00000035403	151.902	219.255	246.962	109.186	117.121	145.711	0.732473	0.00480991	0.193995	Crb2	2	37776249	37799103	+	6698	protein_coding	crumbs family member 2 [Source:MGI Symbol;Acc:MGI:2679260]	-	157	224	245	115	111	144	1.14085	1.65706	1.86607	0.833499	0.88543	1.10135
ENSMUSG00000045394	401.524	591.205	727.782	327.558	388.294	404.751	0.61863	0.00482457	0.194087	Epcam	17	87635979	87651106	+	2040	protein_coding	epithelial cell adhesion molecule [Source:MGI Symbol;Acc:MGI:106653]	-	415	604	722	345	368	400	9.9013	14.6704	18.0557	8.20997	9.63815	10.0447
ENSMUSG00000027490	257.362	283.857	345.747	413.008	376.688	533.26	-0.577237	0.00484259	0.194097	E2f1	2	154559407	154569892	-	3154	protein_coding	E2F transcription factor 1 [Source:MGI Symbol;Acc:MGI:101941]	E2F	266	290	343	435	357	527	4.10482	4.55587	5.54803	6.69545	6.04759	8.55969
ENSMUSG00000055413	140.291	138.013	121.969	84.5005	81.2464	72.8553	0.746267	0.00485169	0.194097	H2-Q5	17	35394126	35397800	+	1591	polymorphic_pseudogene	histocompatibility 2, Q region locus 5 [Source:MGI Symbol;Acc:MGI:95934]	-	145	141	121	89	77	72	4.4358	4.3912	3.87991	2.71564	2.58581	2.31831
ENSMUSG00000029178	1628.35	1713.91	1569.47	1331.12	1247.18	1209.2	0.374894	0.00486205	0.194097	Klf3	5	64803388	64832901	+	11243	protein_coding	Kruppel-like factor 3 (basic) [Source:MGI Symbol;Acc:MGI:1342773]	zf-C2H2	1683	1751	1557	1402	1182	1195	7.28579	7.71682	7.06501	6.05366	5.61709	5.44496
ENSMUSG00000036036	1331.32	1132.49	994.905	1504.87	1788.48	1445.97	-0.454176	0.00487815	0.194245	Zfp57	17	37001163	37010635	+	3786	protein_coding	zinc finger protein 57 [Source:MGI Symbol;Acc:MGI:99204]	zf-C2H2	1376	1157	987	1585	1695	1429	17.6894	15.1421	13.2997	20.3236	23.9202	19.3357
ENSMUSG00000048922	281.55	233.937	325.587	500.357	347.144	415.882	-0.58795	0.0048984	0.194365	Cdca2	14	67676331	67715841	-	5715	protein_coding	cell division cycle associated 2 [Source:MGI Symbol;Acc:MGI:1919787]	-	291	239	323	527	329	411	2.47828	2.07213	2.88332	4.47659	3.07578	3.68413
ENSMUSG00000040254	1797.67	2041.81	2733.72	551.627	1139.56	223.625	1.77949	0.00490601	0.194365	Sema3d	5	12383385	12588948	+	8595	protein_coding	sema domain, immunoglobulin domain (Ig), short basic domain, secreted, (semaphorin) 3D [Source:MGI Symbol;Acc:MGI:1860118]	-	1858	2086	2712	581	1080	221	10.5214	12.0255	16.0972	3.28158	6.71358	1.31721
ENSMUSG00000043939	16.448	7.83053	18.1442	0	3.16544	2.02376	3.05627	0.0049202	1	A530064D06Rik	17	48149126	48167275	-	5884	protein_coding	RIKEN cDNA A530064D06 gene [Source:MGI Symbol;Acc:MGI:2443476]	-	17	8	18	0	3	2	0.140621	0.0673677	0.156065	0	0.0272411	0.0174127
ENSMUSG00000086607	65.7919	45.0256	61.4885	67.4105	138.224	135.592	-0.984049	0.00502241	0.198474	4930511M06Rik	18	57373455	57552397	-	4161	processed_transcript	RIKEN cDNA 4930511M06 gene [Source:MGI Symbol;Acc:MGI:1922334]	-	68	46	61	71	131	134	0.7954	0.547766	0.747891	0.828349	1.68209	1.64974
ENSMUSG00000030283	218.661	138.013	138.097	86.3994	102.349	100.176	0.777325	0.00506309	0.199578	St8sia1	6	142821545	142964452	-	9341	protein_coding	ST8 alpha-N-acetyl-neuraminide alpha-2,8-sialyltransferase 1 [Source:MGI Symbol;Acc:MGI:106011]	-	226	141	137	91	97	99	1.17758	0.747929	0.748227	0.472934	0.554823	0.542939
ENSMUSG00000108064	33.8635	34.2586	34.2723	11.3933	9.49633	15.1782	1.50439	0.00513073	0.200793	Gm44423	6	87796070	87799227	-	3158	TEC	predicted gene, 44423 [Source:MGI Symbol;Acc:MGI:5690815]	-	35	35	34	12	9	15	0.539424	0.549149	0.549254	0.184468	0.152267	0.243326
ENSMUSG00000022995	4907.3	6176.33	4553.17	4155.72	3974.74	3516.28	0.425012	0.00514652	0.200793	Enah	1	181896384	182019990	-	21452	protein_coding	ENAH actin regulator [Source:MGI Symbol;Acc:MGI:108360]	-	5072	6310	4517	4377	3767	3475	11.5076	14.5746	10.7421	9.90515	9.38219	8.29843
ENSMUSG00000064339	5492.65	3625.54	5215.44	7770.25	7454.62	5348.79	-0.521412	0.00515142	0.200793	mt-Rnr2	MT	1094	2675	+	1582	Mt_rRNA	mitochondrially encoded 16S rRNA [Source:MGI Symbol;Acc:MGI:102492]	-	5677	3704	5174	8184	7065	5286	174.657	116.011	166.85	251.138	238.606	171.171
ENSMUSG00000018339	32616.3	37860.6	29441.9	24189	24146	27877.3	0.390739	0.00515601	0.200793	Gpx3	11	54902453	54910377	+	1813	protein_coding	glutathione peroxidase 3 [Source:MGI Symbol;Acc:MGI:105102]	-	33711	38680	29208	25477	22884	27550	904.999	1057.12	821.883	682.186	674.389	778.453
ENSMUSG00000040084	899.8	794.799	974.744	1311.18	1113.18	1157.59	-0.424568	0.00519772	0.200793	Bub1b	2	118598211	118641591	+	4275	protein_coding	BUB1B, mitotic checkpoint serine/threonine kinase [Source:MGI Symbol;Acc:MGI:1333889]	-	930	812	967	1381	1055	1144	10.5882	9.41141	11.5398	15.6823	13.1854	13.7088
ENSMUSG00000036098	624.055	893.66	839.671	425.351	600.379	586.89	0.548263	0.00520638	0.200793	Myrf	19	10208272	10240748	-	8562	protein_coding	myelin regulatory factor [Source:MGI Symbol;Acc:MGI:2684944]	NDT80/PhoG	645	913	833	448	569	580	3.66656	5.2836	4.96336	2.54013	3.55069	3.47026
ENSMUSG00000028407	29.0258	25.4492	29.2322	77.8544	68.5846	40.4751	-1.15983	0.00521212	0.200793	Smim27	4	40269579	40270940	+	1150	protein_coding	small integral membrane protein 27 [Source:MGI Symbol;Acc:MGI:1913684]	-	30	26	29	82	65	40	1.26969	1.12024	1.28649	3.46153	3.01989	1.78185
ENSMUSG00000034591	211.888	184.996	276.194	98.7422	180.43	116.366	0.768716	0.00521362	0.200793	Slc41a2	10	83230848	83337882	-	5349	protein_coding	solute carrier family 41, member 2 [Source:MGI Symbol;Acc:MGI:2442940]	-	219	189	274	104	171	115	1.99272	1.75075	2.61327	0.943872	1.70805	1.10137
ENSMUSG00000040601	150.934	120.394	115.921	236.412	204.699	175.055	-0.67019	0.00521601	0.200793	Nlrp4a	7	26435113	26476142	+	4841	protein_coding	NLR family, pyrin domain containing 4A [Source:MGI Symbol;Acc:MGI:2443697]	-	156	123	115	249	194	173	1.56843	1.25894	1.21191	2.49699	2.14113	1.83071
ENSMUSG00000057278	833.041	701.812	950.552	1015.91	1219.75	1180.86	-0.458957	0.00523616	0.200793	Snrpg	6	86371304	86379328	+	1570	protein_coding	small nuclear ribonucleoprotein polypeptide G [Source:MGI Symbol;Acc:MGI:1915261]	-	861	717	943	1070	1156	1167	26.6918	22.6284	30.6421	33.0854	39.34	38.0785
ENSMUSG00000022074	241.882	230.022	277.202	430.098	326.041	343.027	-0.554142	0.00524659	0.200793	Tnfrsf10b	14	69767472	69784411	+	5451	protein_coding	tumor necrosis factor receptor superfamily, member 10b [Source:MGI Symbol;Acc:MGI:1341090]	-	250	235	275	453	309	339	2.23223	2.13612	2.57373	4.03436	3.02872	3.1859
ENSMUSG00000041515	625.023	525.625	742.902	305.721	465.32	486.714	0.590878	0.00526046	0.200793	Irf8	8	120736358	120756694	+	7055	protein_coding	interferon regulatory factor 8 [Source:MGI Symbol;Acc:MGI:96395]	IRF	646	537	737	322	441	481	4.45666	3.77148	5.32938	2.2157	3.33978	3.49267
ENSMUSG00000008668	11597.7	10188.5	12441.9	13775.5	14402.8	16298.3	-0.377865	0.00526073	0.200793	Rps18	17	33951999	33956001	-	2491	protein_coding	ribosomal protein S18 [Source:MGI Symbol;Acc:MGI:98146]	-	11987	10409	12343	14509	13650	16107	234.213	207.047	252.786	282.759	292.776	331.245
ENSMUSG00000022982	6407.93	7137.53	6452.26	8263.96	7803.87	10488.1	-0.409201	0.00535937	0.203593	Sod1	16	90220754	90226329	+	3970	protein_coding	superoxide dismutase 1, soluble [Source:MGI Symbol;Acc:MGI:98351]	-	6623	7292	6401	8704	7396	10365	81.1968	91.0103	82.2552	106.434	99.5365	133.748
ENSMUSG00000050234	319.284	446.34	360.867	528.84	553.952	516.058	-0.505145	0.0053601	0.203593	Gja4	4	127311421	127314039	-	1685	protein_coding	gap junction protein, alpha 4 [Source:MGI Symbol;Acc:MGI:95715]	-	330	456	358	557	525	510	9.5321	13.4091	10.839	16.0475	16.647	15.5053
ENSMUSG00000090215	6.77269	5.8729	11.0881	94.9444	9.49633	10.1188	-2.27624	0.00542205	0.20525	Trim34b	7	104329471	104336909	+	1850	protein_coding	tripartite motif-containing 34B [Source:MGI Symbol;Acc:MGI:4821264]	-	7	6	11	100	9	10	0.184162	0.160699	0.303338	2.6241	0.259924	0.276909
ENSMUSG00000070394	478.926	482.557	524.164	800.381	606.71	651.65	-0.471295	0.00543778	0.20525	Tmem256	11	69838514	69839618	+	1105	protein_coding	transmembrane protein 256 [Source:MGI Symbol;Acc:MGI:1916436]	-	495	493	520	843	575	644	21.8031	22.1065	24.0075	37.0355	27.8024	29.8561
ENSMUSG00000001247	1106.85	1435.92	929.384	638.026	896.875	852.002	0.541166	0.00544307	0.20525	Lsr	7	30957770	30973464	-	2172	protein_coding	lipolysis stimulated lipoprotein receptor [Source:MGI Symbol;Acc:MGI:1927471]	-	1144	1467	922	672	850	842	25.6354	33.4661	21.656	15.0197	20.9091	19.8592
ENSMUSG00000022237	109.331	103.755	100.801	71.2083	49.5919	53.6296	0.84532	0.005485	0.20571	Ankrd33b	15	31291478	31367726	-	8761	protein_coding	ankyrin repeat domain 33B [Source:MGI Symbol;Acc:MGI:1917904]	-	113	106	100	75	47	53	0.627768	0.599497	0.582308	0.415585	0.286629	0.309907
ENSMUSG00000047675	13737	14034.3	14404.4	17961.6	16969.9	17645.1	-0.318024	0.00548502	0.20571	Rps8	4	117153827	117156243	-	1726	protein_coding	ribosomal protein S8 [Source:MGI Symbol;Acc:MGI:98166]	-	14198	14338	14290	18918	16083	17438	400.369	411.607	422.374	532.092	497.854	517.565
ENSMUSG00000030747	90.9476	90.0511	171.361	267.743	150.886	216.542	-0.852027	0.0054947	0.20571	Dgat2	7	99153658	99182719	-	3083	protein_coding	diacylglycerol O-acyltransferase 2 [Source:MGI Symbol;Acc:MGI:1915050]	-	94	92	170	282	143	214	1.48398	1.47859	2.81308	4.44046	2.47821	3.5559
ENSMUSG00000047591	64.8243	49.9196	50.4004	125.327	85.4669	94.1047	-0.885557	0.00554883	0.207191	Mafa	15	75745490	75748228	-	2739	protein_coding	v-maf musculoaponeurotic fibrosarcoma oncogene family, protein A (avian) [Source:MGI Symbol;Acc:MGI:2673307]	TF_bZIP	67	51	50	132	81	93	1.19058	0.922598	0.931288	2.33956	1.58004	1.7394
ENSMUSG00000040957	2020.2	1856.82	1545.28	2822.7	2205.26	2319.23	-0.438358	0.00557135	0.207191	Cables1	18	11839220	11945630	+	3839	protein_coding	CDK5 and Abl enzyme substrate 1 [Source:MGI Symbol;Acc:MGI:1927065]	-	2088	1897	1533	2973	2090	2292	26.472	24.4841	20.3718	37.5949	29.0874	30.5848
ENSMUSG00000043110	133.519	199.679	158.257	93.0455	106.57	98.1522	0.723475	0.005574	0.207191	Lrrn4	2	132868305	132880891	-	3715	protein_coding	leucine rich repeat neuronal 4 [Source:MGI Symbol;Acc:MGI:2445154]	-	138	204	157	98	101	97	1.80798	2.72086	2.15599	1.28062	1.45258	1.33759
ENSMUSG00000102143	59.0192	5.8729	7.05606	6.64611	2.1103	2.02376	2.72829	0.00559964	1	Gm38057	9	71852001	71855203	-	3203	TEC	predicted gene, 38057 [Source:MGI Symbol;Acc:MGI:5611285]	-	61	6	7	7	2	2	0.926931	0.0928173	0.111493	0.106095	0.0333618	0.0319876
ENSMUSG00000068855	0	0	0	1.89889	5.27574	12.1425	-5.15012	0.00561833	1	Hist2h2ac	3	96220361	96220880	-	520	protein_coding	histone cluster 2, H2ac [Source:MGI Symbol;Acc:MGI:2448316]	-	0	0	0	2	5	12	0	0	0	0.186715	0.513739	1.18219
ENSMUSG00000113669	12.5779	11.7458	14.1121	45.5733	20.0478	45.5345	-1.53479	0.00562464	0.208578	Gm36723	12	25303940	25471979	+	6803	lincRNA	predicted gene, 36723 [Source:MGI Symbol;Acc:MGI:5595882]	-	13	12	14	48	19	45	0.0930074	0.0874008	0.104987	0.342526	0.149221	0.33886
ENSMUSG00000107937	39.6686	6.85172	9.07208	5.69666	0	1.01188	3.02398	0.00564495	1	Gm44200	6	113607475	113611527	+	662	sense_intronic	predicted gene, 44200 [Source:MGI Symbol;Acc:MGI:5690592]	-	41	7	9	6	0	1	3.0144	0.523932	0.693571	0.439993	0	0.0773839
ENSMUSG00000019124	79.3372	130.183	131.041	51.27	66.4743	66.784	0.885	0.00566879	0.209719	Scrn1	6	54501173	54566489	-	8613	protein_coding	secernin 1 [Source:MGI Symbol;Acc:MGI:1917188]	-	82	133	130	54	63	66	0.463376	0.765124	0.770008	0.304363	0.390807	0.392553
ENSMUSG00000020423	715.003	1814.73	1129.98	563.02	895.82	742.719	0.733492	0.0056915	0.210062	Btg2	1	134075170	134079120	-	2743	protein_coding	B cell translocation gene 2, anti-proliferative [Source:MGI Symbol;Acc:MGI:108384]	-	739	1854	1121	593	849	734	13.1127	33.4903	20.849	10.495	16.5371	13.7082
ENSMUSG00000020808	228.336	266.238	350.787	392.12	412.563	443.203	-0.562239	0.00574766	0.211635	Pimreg	11	72042032	72047370	+	2529	protein_coding	PICALM interacting mitotic regulator [Source:MGI Symbol;Acc:MGI:1924434]	-	236	272	348	413	391	438	4.5419	5.32911	7.01999	7.92782	8.26046	8.87226
ENSMUSG00000046598	181.895	162.484	197.57	419.654	169.879	345.051	-0.787393	0.00581685	0.21368	Bdh1	16	31422280	31458901	+	3888	protein_coding	3-hydroxybutyrate dehydrogenase, type 1 [Source:MGI Symbol;Acc:MGI:1919161]	-	188	166	196	442	161	341	2.35346	2.11552	2.57179	5.51885	2.21246	4.49301
ENSMUSG00000109564	235.109	252.535	255.026	177.546	146.666	174.043	0.574911	0.00589277	0.215963	Muc16	9	18495455	18674530	-	26350	protein_coding	mucin 16 [Source:MGI Symbol;Acc:MGI:1920982]	-	243	258	253	187	139	172	0.448849	0.485147	0.489831	0.344519	0.281845	0.334393
ENSMUSG00000035112	576.646	440.467	615.893	328.508	429.445	372.371	0.531347	0.00591015	0.216093	Wnk4	11	101260567	101277409	+	4148	protein_coding	WNK lysine deficient protein kinase 4 [Source:MGI Symbol;Acc:MGI:1917097]	-	596	450	611	346	407	368	6.9933	5.37537	7.51465	4.04939	5.24242	4.54483
ENSMUSG00000039063	484.731	503.112	540.293	609.543	689.011	809.503	-0.463995	0.00593339	0.2164	Echdc3	2	6188465	6213033	-	2685	protein_coding	enoyl Coenzyme A hydratase domain containing 3 [Source:MGI Symbol;Acc:MGI:1915106]	-	501	514	536	642	653	800	9.08172	9.48535	10.1842	11.6076	12.9941	15.2635
ENSMUSG00000084939	282.518	79.2841	105.841	86.3994	74.9155	52.6177	1.12814	0.0059462	0.2164	Gm830	4	95464724	95487394	-	3502	processed_transcript	predicted gene 830 [Source:MGI Symbol;Acc:MGI:2685676]	-	292	81	105	91	71	52	4.05827	1.14605	1.52961	1.26147	1.08322	0.76067
ENSMUSG00000022512	313.479	220.234	338.691	395.918	423.114	471.535	-0.564988	0.00598988	0.217293	Cldn1	16	26356642	26371841	-	4841	protein_coding	claudin 1 [Source:MGI Symbol;Acc:MGI:1276109]	-	324	225	336	417	401	466	3.2575	2.30294	3.54087	4.18171	4.42574	4.93128
ENSMUSG00000025584	1718.33	1824.51	1534.19	1333.02	1315.77	1258.78	0.377748	0.0059985	0.217293	Pde8a	7	81213596	81334533	+	4045	protein_coding	phosphodiesterase 8A [Source:MGI Symbol;Acc:MGI:1277116]	-	1776	1864	1522	1404	1247	1244	21.3697	22.8329	19.1956	16.85	16.4712	15.7547
ENSMUSG00000114028	1.93505	2.93645	1.00801	23.7361	11.6066	7.08315	-2.85078	0.00601691	1	9630002D21Rik	12	71577748	71718696	+	3325	lincRNA	RIKEN cDNA 9630002D21 gene [Source:MGI Symbol;Acc:MGI:2442274]	-	2	3	1	25	11	7	0.0292761	0.0447058	0.0153432	0.365007	0.176757	0.107849
ENSMUSG00000022488	445.063	349.438	361.875	214.574	300.717	269.16	0.561066	0.00601953	0.217551	Nckap1l	15	103453794	103498810	+	5935	protein_coding	NCK associated protein 1 like [Source:MGI Symbol;Acc:MGI:1926063]	-	460	357	359	226	285	266	3.77235	2.98045	3.08589	1.84859	2.56567	2.29599
ENSMUSG00000095007	1.93505	18.5975	1.00801	0	0	0	5.2808	0.00601994	1	Igkv12-41	6	69858420	69858884	-	347	IG_V_gene	immunoglobulin kappa chain variable 12-41 [Source:MGI Symbol;Acc:MGI:4439772]	-	2	19	1	0	0	0	0.280527	2.71306	0.14702	0	0	0
ENSMUSG00000030491	34.831	24.4704	27.2162	62.6633	53.8125	65.7721	-1.07481	0.00616886	0.222434	Tdrd12	7	35469098	35537745	-	4338	protein_coding	tudor domain containing 12 [Source:MGI Symbol;Acc:MGI:1919231]	-	36	25	27	66	51	65	0.403913	0.285552	0.317527	0.738596	0.62814	0.767596
ENSMUSG00000027454	81.2723	122.352	132.049	226.917	169.879	162.912	-0.73916	0.00620914	0.223162	Gins1	2	150905400	150931280	+	1516	protein_coding	GINS complex subunit 1 (Psf1 homolog) [Source:MGI Symbol;Acc:MGI:1916520]	-	84	125	131	239	161	161	2.69684	4.0855	4.40837	7.65334	5.67418	5.44046
ENSMUSG00000004885	126.746	160.526	156.241	363.637	194.147	192.257	-0.75953	0.00621851	0.223162	Crabp2	3	87948666	87953376	+	1322	protein_coding	cellular retinoic acid binding protein II [Source:MGI Symbol;Acc:MGI:88491]	-	131	164	155	383	184	190	4.82297	6.14677	5.98145	14.0644	7.4364	7.3626
ENSMUSG00000055403	55.1491	47.962	37.2963	89.2477	94.9633	78.9265	-0.905045	0.00623182	0.223162	4933427D06Rik	6	88950683	89110031	+	2914	lincRNA	RIKEN cDNA 4933427D06 gene [Source:MGI Symbol;Acc:MGI:3026922]	-	57	49	37	94	90	78	0.95205	0.833184	0.647766	1.566	1.65017	1.37124
ENSMUSG00000042293	88.045	120.394	100.801	206.029	143.5	158.865	-0.718497	0.00634084	0.226192	Gm5617	9	48495442	48495972	+	531	protein_coding	predicted gene 5617 [Source:MGI Symbol;Acc:MGI:3643566]	-	91	123	100	217	136	157	8.34106	11.4774	9.60753	19.8389	13.6842	15.1466
ENSMUSG00000025794	10293.5	10620.2	11160.7	13652.1	12800	13600.7	-0.320499	0.00634534	0.226192	Rpl14	9	120571444	120574654	+	1651	protein_coding	ribosomal protein L14 [Source:MGI Symbol;Acc:MGI:1914365]	-	10639	10850	11072	14379	12131	13441	313.638	325.625	342.125	422.799	392.578	417.055
ENSMUSG00000024608	12807.2	13350.1	14361.1	18737.3	16120.5	16583.7	-0.344386	0.00638327	0.226317	Rps14	18	60774510	60778546	+	1384	protein_coding	ribosomal protein S14 [Source:MGI Symbol;Acc:MGI:98107]	-	13237	13639	14247	19735	15278	16389	465.509	488.294	525.162	692.235	589.802	606.632
ENSMUSG00000078700	918.183	644.061	1097.72	410.16	614.096	703.256	0.623077	0.00638681	0.226317	D030028A08Rik	11	96916270	96965060	+	6269	processed_transcript	RIKEN cDNA D030028A08 gene [Source:MGI Symbol;Acc:MGI:2441931]	-	949	658	1089	432	582	695	7.36788	5.2007	8.86208	3.34532	4.96022	5.67931
ENSMUSG00000116656	1246.18	902.469	1075.55	749.111	867.331	734.624	0.455883	0.00640709	0.226317	AC131339.2	16	90341595	90349642	-	1932	processed_transcript	novel transcript	-	1288	922	1067	789	822	726	32.4476	23.646	28.175	19.8254	22.7322	19.2503
ENSMUSG00000021707	257.362	269.175	244.946	512.7	290.166	375.407	-0.611938	0.00641221	0.226317	Dhfr	13	92354726	92389053	+	5347	protein_coding	dihydrofolate reductase [Source:MGI Symbol;Acc:MGI:94890]	-	266	275	243	540	275	371	2.42129	2.54834	2.31847	4.90271	2.74789	3.55445
ENSMUSG00000015093	107.396	112.564	109.873	217.423	87.5772	355.169	-1.00169	0.00642261	0.226317	Clic3	2	25456838	25458776	+	1012	protein_coding	chloride intracellular channel 3 [Source:MGI Symbol;Acc:MGI:1916704]	-	111	115	109	229	83	351	5.33847	5.63056	5.4948	10.9852	4.38201	17.7679
ENSMUSG00000113902	393.784	297.56	423.364	507.003	636.254	476.595	-0.538981	0.00644492	0.226317	Ndufb1-ps	12	101968090	101977068	-	1153	bidirectional_promoter_lncRNA	NADH:ubiquinone oxidoreductase subunit B1 [Source:MGI Symbol;Acc:MGI:3780865]	-	407	304	420	534	603	471	17.1806	13.0641	18.5834	22.4835	27.9424	20.9267
ENSMUSG00000026605	544.718	421.87	555.413	865.893	700.618	607.127	-0.514569	0.00645009	0.226317	Cenpf	1	189640606	189688086	-	15433	protein_coding	centromere protein F [Source:MGI Symbol;Acc:MGI:1313302]	-	563	431	551	912	664	600	1.77555	1.38376	1.82141	2.86878	2.29876	1.99164
ENSMUSG00000085620	9.67527	19.5763	11.0881	0	4.22059	0	3.29478	0.00646097	1	G630018N14Rik	13	31349901	31408922	-	6503	lincRNA	RIKEN cDNA G630018N14 gene [Source:MGI Symbol;Acc:MGI:3041239]	-	10	20	11	0	4	0	0.0748446	0.152388	0.0862949	0	0.0328641	0
ENSMUSG00000003429	7505.11	7554.51	8655.77	9600.78	9743.23	10914.1	-0.351511	0.00654382	0.229092	Rps11	7	45122379	45124439	-	865	protein_coding	ribosomal protein S11 [Source:MGI Symbol;Acc:MGI:1351329]	-	7757	7718	8587	10112	9234	10786	436.468	442.103	506.444	567.51	570.361	638.783
ENSMUSG00000044026	441.192	480.599	463.684	893.427	434.721	816.586	-0.631003	0.00657433	0.229203	Slc35g1	19	38395980	38405607	+	3471	protein_coding	solute carrier family 35, member G1 [Source:MGI Symbol;Acc:MGI:2444789]	-	456	491	460	941	412	807	6.39418	7.00909	6.76098	13.161	6.34189	11.9104
ENSMUSG00000036218	154.804	226.107	253.01	163.304	115.011	49.5821	0.949426	0.00659081	0.229203	Pdzrn4	15	92396881	92771819	+	4733	protein_coding	PDZ domain containing RING finger 4 [Source:MGI Symbol;Acc:MGI:3056996]	-	160	231	251	172	109	49	1.64535	2.4183	2.70547	1.76419	1.23046	0.530357
ENSMUSG00000036545	4190.36	4147.25	3798.18	6138.16	4688.02	5050.29	-0.387697	0.00659189	0.229203	Adamts2	11	50602084	50807573	+	9336	protein_coding	a disintegrin-like and metallopeptidase (reprolysin type) with thrombospondin type 1 motif, 2 [Source:MGI Symbol;Acc:MGI:1347356]	-	4331	4237	3768	6465	4443	4991	22.5788	22.487	20.59	33.6171	25.4268	27.3864
ENSMUSG00000045128	11368.4	12615	13150.5	17851.4	14349	15690.2	-0.36704	0.00661207	0.229203	Rpl18a	8	70894722	70897412	-	1739	protein_coding	ribosomal protein L18A [Source:MGI Symbol;Acc:MGI:1924058]	-	11750	12888	13046	18802	13599	15506	328.861	367.215	382.722	524.876	417.815	456.782
ENSMUSG00000094561	2.90258	31.3221	3.02403	1.89889	0	0	4.24503	0.006613	1	Ighv1-22	12	114746273	114746706	-	351	IG_V_gene	immunoglobulin heavy variable 1-22 [Source:MGI Symbol;Acc:MGI:4439784]	-	3	32	3	2	0	0	0.415995	4.51728	0.436034	0.276615	0	0
ENSMUSG00000033730	147.064	366.077	248.978	109.186	204.699	70.8315	0.987488	0.00662021	0.229203	Egr3	14	70077203	70082614	+	4406	protein_coding	early growth response 3 [Source:MGI Symbol;Acc:MGI:1306780]	zf-C2H2	152	374	247	115	194	70	1.67909	4.20593	2.85995	1.26709	2.35252	0.813884
ENSMUSG00000063275	214.791	240.789	232.85	419.654	251.125	377.431	-0.607572	0.00665283	0.229824	Hacd1	2	13850282	14056135	-	2118	protein_coding	3-hydroxyacyl-CoA dehydratase 1 [Source:MGI Symbol;Acc:MGI:1353592]	-	222	246	231	442	238	373	5.10154	5.75498	5.56407	10.1309	6.00381	9.02177
ENSMUSG00000025981	533.108	569.671	560.453	466.177	357.695	376.419	0.469763	0.00682814	0.234684	Coq10b	1	55052770	55072702	+	4805	protein_coding	coenzyme Q10B [Source:MGI Symbol;Acc:MGI:1915126]	-	551	582	556	491	339	372	5.58127	6.00156	5.9032	4.96067	3.76949	3.96605
ENSMUSG00000046262	124.811	99.8393	120.961	224.069	199.423	139.639	-0.704874	0.00684333	0.234684	C87977	4	144206775	144213318	-	2981	protein_coding	expressed sequence C87977 [Source:MGI Symbol;Acc:MGI:2140708]	-	129	102	120	236	189	138	2.10621	1.6954	2.05365	3.84328	3.38747	2.37152
ENSMUSG00000096954	33.8635	4.89408	4.03203	2.84833	0	1.01188	3.44338	0.0068523	1	Gdap10	12	32821872	32826904	+	5003	lincRNA	ganglioside-induced differentiation-associated-protein 10 [Source:MGI Symbol;Acc:MGI:1338008]	-	35	5	4	3	0	1	0.340496	0.0495193	0.0407883	0.0291101	0	0.0102395
ENSMUSG00000001168	103.525	114.522	90.7208	191.788	143.5	160.889	-0.685015	0.00686287	0.234684	Oas1h	5	120861421	120873506	+	1703	protein_coding	2'-5' oligoadenylate synthetase 1H [Source:MGI Symbol;Acc:MGI:2180853]	-	107	117	90	202	136	159	3.05804	3.40413	2.69609	5.75823	4.26678	4.7829
ENSMUSG00000026090	70.6295	120.394	145.153	64.5622	53.8125	60.7127	0.906963	0.00691416	0.234684	2010300C02Rik	1	37611677	37720085	-	5075	protein_coding	RIKEN cDNA 2010300C02 gene [Source:MGI Symbol;Acc:MGI:1919347]	-	73	123	144	68	51	60	0.700102	1.20089	1.44755	0.650467	0.536921	0.605653
ENSMUSG00000055044	756.606	772.286	878.984	1100.41	1149.06	953.19	-0.41159	0.00691479	0.234684	Pdlim1	19	40221173	40271842	-	5260	protein_coding	PDZ and LIM domain 1 (elfin) [Source:MGI Symbol;Acc:MGI:1860611]	-	782	789	872	1159	1089	942	7.23595	7.43234	8.4574	10.6967	11.0616	9.17432
ENSMUSG00000022389	4247.44	4159.97	3959.46	3346.79	2844.68	3451.52	0.358854	0.00691879	0.234684	Tef	15	81802421	81826863	+	7867	protein_coding	thyrotroph embryonic factor [Source:MGI Symbol;Acc:MGI:98663]	TF_bZIP	4390	4250	3928	3525	2696	3411	27.16	26.7679	25.4723	21.7522	18.3099	22.2117
ENSMUSG00000073702	6600.47	6786.14	7178.03	9568.5	8548.81	8005.98	-0.345214	0.00692883	0.234684	Rpl31	1	39367842	39371911	+	1662	protein_coding	ribosomal protein L31 [Source:MGI Symbol;Acc:MGI:2149632]	-	6822	6933	7121	10078	8102	7912	199.781	206.693	218.583	294.372	260.458	243.873
ENSMUSG00000032348	1220.05	1763.83	1422.3	1084.26	1159.61	971.404	0.454631	0.00693581	0.234684	Gsta4	9	78182774	78209349	+	1266	protein_coding	glutathione S-transferase, alpha 4 [Source:MGI Symbol;Acc:MGI:1309515]	-	1261	1802	1411	1142	1099	960	48.4792	70.527	56.859	43.791	46.381	38.846
ENSMUSG00000079259	35.7985	31.3221	37.2963	69.3094	71.75	63.7484	-0.972057	0.00694759	0.234684	Trim71	9	114507133	114564369	-	9332	protein_coding	tripartite motif-containing 71 [Source:MGI Symbol;Acc:MGI:2685973]	-	37	32	37	73	68	63	0.192975	0.169906	0.202271	0.379752	0.389323	0.34584
ENSMUSG00000075585	206.083	287.772	294.339	131.023	206.809	160.889	0.66161	0.00695214	0.234684	6330403L08Rik	5	138995056	139000577	+	5522	antisense	RIKEN cDNA 6330403L08 gene [Source:MGI Symbol;Acc:MGI:1917994]	-	213	294	292	138	196	159	1.8774	2.63806	2.69769	1.21321	1.89643	1.47506
ENSMUSG00000054310	101.59	114.522	96.7688	221.22	142.445	150.77	-0.718667	0.00697152	0.234684	Obox1	7	15388948	15556866	+	1900	protein_coding	oocyte specific homeobox 1 [Source:MGI Symbol;Acc:MGI:1918718]	Homeobox	105	117	96	233	135	149	2.68974	3.05117	2.57765	5.95326	3.79626	4.01737
ENSMUSG00000003882	75.4671	108.649	121.969	26.5844	77.0258	43.5108	1.06103	0.00698732	0.234684	Il7r	15	9505788	9530176	-	4663	protein_coding	interleukin 7 receptor [Source:MGI Symbol;Acc:MGI:96562]	-	78	111	121	28	73	43	0.814149	1.17948	1.32381	0.291504	0.836438	0.472402
ENSMUSG00000029591	295.096	293.645	423.364	533.588	483.258	449.274	-0.535302	0.00698848	0.234684	Ung	5	114130386	114139323	+	5468	protein_coding	uracil DNA glycosylase [Source:MGI Symbol;Acc:MGI:109352]	-	305	300	420	562	458	444	2.71485	2.71849	3.91856	4.98954	4.47521	4.15971
ENSMUSG00000050621	48.3764	37.195	60.4805	81.6522	100.239	90.0572	-0.896925	0.00701388	0.235033	Rps27rt	9	114982366	114982739	-	374	protein_coding	ribosomal protein S27, retrogene [Source:MGI Symbol;Acc:MGI:3704345]	-	50	38	60	86	95	89	6.50688	5.03439	8.18438	11.163	13.5715	12.1907
ENSMUSG00000037224	21.2856	15.6611	9.07208	67.4105	22.1581	41.487	-1.51077	0.00703831	0.235149	Zfyve28	5	34194893	34288449	-	5756	protein_coding	zinc finger, FYVE domain containing 28 [Source:MGI Symbol;Acc:MGI:2684992]	-	22	16	9	71	21	41	0.186027	0.137732	0.0797679	0.598811	0.194928	0.364898
ENSMUSG00000018774	677.269	772.286	927.368	340.85	698.508	502.904	0.624818	0.00706102	0.235149	Cd68	11	69664213	69666153	-	1257	protein_coding	CD68 antigen [Source:MGI Symbol;Acc:MGI:88342]	-	700	789	920	359	662	497	27.1042	31.1011	37.3387	13.8647	28.1384	20.2549
ENSMUSG00000079654	865.937	1054.19	959.624	328.508	927.475	466.476	0.742274	0.00706242	0.235149	Prrt4	6	29169232	29179584	-	3411	protein_coding	proline-rich transmembrane protein 4 [Source:MGI Symbol;Acc:MGI:2141677]	-	895	1077	952	346	879	461	12.7707	15.6447	14.2384	4.92433	13.7684	6.92354
ENSMUSG00000042737	372.498	353.353	412.276	577.262	458.989	540.343	-0.470796	0.00709021	0.235572	Dpm3	3	89259358	89267079	+	919	protein_coding	dolichyl-phosphate mannosyltransferase polypeptide 3 [Source:MGI Symbol;Acc:MGI:1915813]	-	385	361	409	608	435	534	20.3901	19.4637	22.7046	32.1174	25.2901	29.767
ENSMUSG00000029925	195.441	177.166	217.73	88.2983	166.713	96.1285	0.751737	0.00710837	0.235676	Tbxas1	6	38875404	39084585	+	9094	protein_coding	thromboxane A synthase 1, platelet [Source:MGI Symbol;Acc:MGI:98497]	-	202	181	216	93	158	95	1.08111	0.986185	1.21173	0.496456	0.928279	0.535152
ENSMUSG00000027331	395.719	426.764	480.82	681.701	546.566	570.7	-0.46567	0.00717411	0.237136	Knstrn	2	118814003	118853957	+	5158	protein_coding	kinetochore-localized astrin/SPAG5 binding [Source:MGI Symbol;Acc:MGI:1289298]	-	409	436	477	718	518	564	3.85937	4.18832	4.71784	6.75765	5.36568	5.60153
ENSMUSG00000022376	0.967527	0.978817	0	9.49444	4.22059	16.1901	-3.93154	0.00718113	1	Adcy8	15	64697084	64922296	-	8152	protein_coding	adenylate cyclase 8 [Source:MGI Symbol;Acc:MGI:1341110]	-	1	1	0	10	4	16	0.00597049	0.00607814	0	0.0595509	0.0262163	0.100546
ENSMUSG00000040552	393.784	295.603	297.363	147.164	276.449	198.328	0.66774	0.00720014	0.237136	C3ar1	6	122847138	122856161	-	4305	protein_coding	complement component 3a receptor 1 [Source:MGI Symbol;Acc:MGI:1097680]	-	407	302	295	155	262	196	4.60146	3.47591	3.49587	1.74788	3.25165	2.33234
ENSMUSG00000038180	57.0841	59.7078	36.2883	102.54	78.0809	105.235	-0.900752	0.00722265	0.237136	Spag4	2	156065175	156070617	+	4831	protein_coding	sperm associated antigen 4 [Source:MGI Symbol;Acc:MGI:2444120]	-	59	61	36	108	74	104	0.594415	0.625644	0.380165	1.08527	0.81841	1.10282
ENSMUSG00000042121	997.521	1109	1184.41	786.14	775.533	917.774	0.408402	0.00722813	0.237136	Ssh1	5	113937094	113993894	-	8892	protein_coding	slingshot protein phosphatase 1 [Source:MGI Symbol;Acc:MGI:2686240]	-	1031	1133	1175	828	735	907	5.64331	6.31342	6.74131	4.52047	4.41636	5.22537
ENSMUSG00000033952	492.471	470.811	564.485	768.1	676.35	632.424	-0.443438	0.00722818	0.237136	Aspm	1	139454772	139494091	+	11590	protein_coding	abnormal spindle microtubule assembly [Source:MGI Symbol;Acc:MGI:1334448]	-	509	481	560	809	641	625	2.13751	2.05635	2.46497	3.38858	2.95495	2.76252
ENSMUSG00000029736	173.187	141.928	180.434	261.097	271.173	213.506	-0.589846	0.00726314	0.237519	Nobox	6	43303674	43309554	-	2012	protein_coding	NOBOX oogenesis homeobox [Source:MGI Symbol;Acc:MGI:108011]	Homeobox	179	145	179	275	257	211	4.33012	3.57087	4.5387	6.63525	6.82466	5.37234
ENSMUSG00000113120	24.1882	4.89408	16.1281	308.569	6.33089	218.566	-3.56074	0.00727748	0.237519	E330035G20Rik	12	112391526	112405812	-	4124	lincRNA	RIKEN cDNA E330035G20 gene [Source:MGI Symbol;Acc:MGI:2443932]	-	25	5	16	325	6	216	0.29505	0.0600739	0.197928	3.82576	0.0777336	2.68314
ENSMUSG00000078365	109.331	108.649	103.825	196.535	168.824	143.687	-0.662179	0.00728539	0.237519	Mos	4	3870657	3872105	-	1449	protein_coding	Moloney sarcoma oncogene [Source:MGI Symbol;Acc:MGI:97052]	-	113	111	103	207	160	142	3.79564	3.79568	3.62639	6.93513	5.89967	5.02029
ENSMUSG00000083619	0	5.8729	0	10.4439	13.7169	23.2732	-3.00927	0.00731749	1	Gm14414	2	177460275	177460847	+	573	processed_pseudogene	predicted gene 14414 [Source:MGI Symbol;Acc:MGI:3652253]	-	0	6	0	11	13	23	0	0.518837	0	0.931946	1.21217	2.05628
ENSMUSG00000107745	17.4155	0.978817	2.01602	0	0	0	5.2039	0.00732104	1	Gm43917	6	86261555	86263914	-	2360	TEC	predicted gene, 43917 [Source:MGI Symbol;Acc:MGI:5690309]	-	18	1	2	0	0	0	0.371223	0.0209953	0.0432339	0	0	0
ENSMUSG00000026028	2209.83	1775.57	2216.61	1462.14	1677.68	1580.55	0.393956	0.00734792	0.23869	Trak2	1	58900449	58973430	-	7088	protein_coding	trafficking protein, kinesin binding 2 [Source:MGI Symbol;Acc:MGI:1918077]	-	2284	1814	2199	1540	1590	1562	15.6836	12.6808	15.8273	10.5475	11.9853	11.2893
ENSMUSG00000038776	5783.88	6125.43	4429.19	3522.44	4665.86	3862.34	0.439284	0.00737313	0.23869	Ephx1	1	180976210	181020904	-	1950	protein_coding	epoxide hydrolase 1, microsomal [Source:MGI Symbol;Acc:MGI:95405]	-	5978	6258	4394	3710	4422	3817	149.209	159.014	114.956	92.3617	121.16	100.276
ENSMUSG00000014329	2039.55	1936.1	1589.63	1317.83	1447.66	1464.19	0.396106	0.00738897	0.23869	Bicc1	10	70922832	71159700	-	7441	protein_coding	BicC family RNA binding protein 1 [Source:MGI Symbol;Acc:MGI:1933388]	-	2108	1978	1577	1388	1372	1447	13.7884	13.1713	10.812	9.05546	9.85142	9.96199
ENSMUSG00000005667	751.769	648.955	645.126	871.59	802.967	1190.98	-0.486056	0.00742158	0.23869	Mthfd2	6	83305691	83325908	-	3487	protein_coding	methylenetetrahydrofolate dehydrogenase (NAD+ dependent), methenyltetrahydrofolate cyclohydrolase [Source:MGI Symbol;Acc:MGI:1338850]	-	777	663	640	918	761	1177	10.8453	9.42098	9.36341	12.7804	11.6603	17.2915
ENSMUSG00000000957	5684.22	5850.39	7146.78	3264.19	5652.43	4276.2	0.501956	0.00742377	0.23869	Mmp14	14	54431612	54445364	+	5960	protein_coding	matrix metallopeptidase 14 (membrane-inserted) [Source:MGI Symbol;Acc:MGI:101900]	-	5875	5977	7090	3438	5357	4226	47.9773	49.6903	60.6885	28.0035	48.0233	36.3239
ENSMUSG00000055866	755.639	544.222	762.055	430.098	362.971	594.985	0.570724	0.00742565	0.23869	Per2	1	91415982	91459324	-	5856	protein_coding	period circadian clock 2 [Source:MGI Symbol;Acc:MGI:1195265]	-	781	556	756	453	344	588	6.49119	4.70444	6.58608	3.75534	3.13858	5.14381
ENSMUSG00000112148	197.376	156.611	124.993	91.1466	117.121	73.8671	0.765098	0.00742809	0.23869	Lilrb4a	10	51490956	51496611	+	5227	protein_coding	leukocyte immunoglobulin-like receptor, subfamily B, member 4A [Source:MGI Symbol;Acc:MGI:102701]	-	204	160	124	96	111	73	1.89956	1.51671	1.21025	0.891602	1.13461	0.71545
ENSMUSG00000007892	11801.9	13715.2	14885.3	17836.3	15998.1	18096.4	-0.362176	0.00752488	0.241305	Rplp1	9	61913284	61914542	-	499	protein_coding	ribosomal protein, large, P1 [Source:MGI Symbol;Acc:MGI:1927099]	-	12198	14012	14767	18786	15162	17884	1189.77	1391.34	1509.73	1827.62	1623.42	1836
ENSMUSG00000055538	2049.22	1941.97	2009.97	1528.6	1590.11	1626.09	0.338958	0.007574	0.241852	Zcchc24	14	25711642	25769039	-	4557	protein_coding	zinc finger, CCHC domain containing 24 [Source:MGI Symbol;Acc:MGI:1919168]	-	2118	1984	1994	1610	1507	1607	22.6215	21.5723	22.323	17.1514	17.6689	18.0653
ENSMUSG00000060416	40.6361	45.0256	30.2403	73.1072	83.3567	67.7959	-0.950908	0.00758826	0.241852	Gm839	6	89211165	89216237	-	1843	lincRNA	predicted gene 839 [Source:MGI Symbol;Acc:MGI:2685685]	-	42	46	30	77	79	67	1.10917	1.23671	0.830428	2.02823	2.29022	1.86234
ENSMUSG00000096842	174.155	132.14	229.826	307.62	262.732	262.077	-0.635717	0.0075883	0.241852	Gm10736	13	111593534	111593611	-	78	processed_pseudogene	predicted gene 10736 [Source:MGI Symbol;Acc:MGI:3704412]	-	180	135	228	324	249	259	112.319	85.7578	149.124	201.652	170.561	170.104
ENSMUSG00000026568	676.302	725.303	731.814	1290.29	645.75	1312.41	-0.606963	0.0076164	0.242254	Mpc2	1	165460637	165481214	+	7344	protein_coding	mitochondrial pyruvate carrier 2 [Source:MGI Symbol;Acc:MGI:1917706]	-	699	741	726	1359	612	1297	4.63254	4.99943	5.04325	8.98337	4.45241	9.04724
ENSMUSG00000073705	77.4022	75.3689	82.6567	145.265	126.618	115.354	-0.718771	0.00766094	0.243176	Cenps	4	149127121	149137629	-	1909	protein_coding	centromere protein S [Source:MGI Symbol;Acc:MGI:1917178]	-	80	77	82	153	120	114	2.03966	1.99857	2.19136	3.89079	3.35855	3.0592
ENSMUSG00000039195	763.379	834.931	611.861	503.205	620.427	434.096	0.505216	0.00769556	0.243781	1110008P14Rik	2	32377097	32381938	-	2694	protein_coding	RIKEN cDNA 1110008P14 gene [Source:MGI Symbol;Acc:MGI:1920987]	-	789	853	607	530	588	429	14.2546	15.6887	11.4947	9.5506	11.6615	8.15772
ENSMUSG00000021097	182.863	152.695	213.698	114.883	118.177	118.39	0.643996	0.00772167	0.244114	Clmn	12	104763117	104865076	-	12409	protein_coding	calmin [Source:MGI Symbol;Acc:MGI:2136957]	-	189	156	212	121	112	117	0.741309	0.622906	0.871576	0.47337	0.482234	0.483012
ENSMUSG00000052371	215.759	216.318	226.802	122.478	161.438	153.806	0.591246	0.00774668	0.244411	Hoxd3os1	2	74703248	74716130	-	2872	antisense	homeobox D3, opposite strand 1 [Source:MGI Symbol;Acc:MGI:1923875]	-	223	221	225	129	153	152	3.77916	3.81279	3.99673	2.18051	2.84632	2.71124
ENSMUSG00000032999	201.246	221.213	192.53	344.648	348.199	231.72	-0.588201	0.00778698	0.245012	Nlrp4f	13	65177111	65205977	-	3870	protein_coding	NLR family, pyrin domain containing 4F [Source:MGI Symbol;Acc:MGI:2145528]	-	208	226	191	363	330	229	2.61593	2.89356	2.51784	4.55353	4.55595	3.03133
ENSMUSG00000028773	1079.76	1434.95	746.934	752.909	842.008	547.426	0.606593	0.00779739	0.245012	Fabp3	4	130308595	130315463	+	823	protein_coding	fatty acid binding protein 3, muscle and heart [Source:MGI Symbol;Acc:MGI:95476]	-	1116	1466	741	793	798	541	65.9992	88.261	45.933	46.7763	51.8059	33.6749
ENSMUSG00000025333	1.93505	1.95763	2.01602	6.64611	13.7169	19.2257	-2.74222	0.00779755	1	Gpr143	X	152781921	152808646	+	1995	protein_coding	G protein-coupled receptor 143 [Source:MGI Symbol;Acc:MGI:107193]	-	2	2	2	7	13	19	0.0487935	0.0496731	0.0511438	0.170336	0.348158	0.487887
ENSMUSG00000029151	95.7852	147.801	84.6727	156.658	189.927	197.316	-0.727563	0.0078127	0.245012	Slc30a3	5	31086106	31108237	-	2834	protein_coding	solute carrier family 30 (zinc transporter), member 3 [Source:MGI Symbol;Acc:MGI:1345280]	-	99	151	84	165	180	195	1.70024	2.64005	1.51212	2.82642	3.39351	3.52487
ENSMUSG00000097124	3878.82	3287.85	3675.2	3018.28	8024.4	6003.48	-0.652741	0.00787019	0.246321	A530020G20Rik	3	121531619	121536206	+	3773	antisense	RIKEN cDNA A530020G20 gene [Source:MGI Symbol;Acc:MGI:2442825]	-	4009	3359	3646	3179	7605	5933	51.7159	44.1121	49.2988	40.9031	107.693	80.5557
ENSMUSG00000076677	4.83764	25.4492	5.04004	0.949444	0	2.02376	3.56045	0.00788117	1	Ighv6-3	12	114391712	114392169	-	356	IG_V_gene	immunoglobulin heavy variable 6-3 [Source:MGI Symbol;Acc:MGI:4439854]	-	5	26	5	1	0	2	0.683588	3.61874	0.716517	0.136365	0	0.287799
ENSMUSG00000020467	1681.56	1589.6	1182.39	1088.06	1068.86	1140.39	0.433779	0.007899	0.246729	Efemp1	11	28853204	28926743	+	2037	protein_coding	epidermal growth factor-containing fibulin-like extracellular matrix protein 1 [Source:MGI Symbol;Acc:MGI:1339998]	-	1738	1624	1173	1146	1013	1127	41.5273	39.503	29.3774	27.3115	26.5702	28.3427
ENSMUSG00000026715	46.4413	56.7714	43.3444	75.0061	98.1287	94.1047	-0.865275	0.00803963	0.249672	Serpinc1	1	160978585	161005863	+	8546	protein_coding	serine (or cysteine) peptidase inhibitor, clade C (antithrombin), member 1 [Source:MGI Symbol;Acc:MGI:88095]	-	48	58	43	79	93	93	0.273371	0.336279	0.256692	0.448763	0.581428	0.55748
ENSMUSG00000039501	2026.97	1856.82	2015.01	1385.24	1468.77	1700.97	0.373061	0.00805288	0.249672	Znfx1	2	167035793	167063015	-	8189	protein_coding	zinc finger, NFX1-type containing 1 [Source:MGI Symbol;Acc:MGI:2138982]	-	2095	1897	1999	1459	1392	1681	12.4517	11.4781	12.4534	8.64922	9.08206	10.5159
ENSMUSG00000064349	195.441	78.3053	174.385	303.822	303.882	187.198	-0.826993	0.00806467	0.249672	mt-Tc	MT	5192	5257	-	66	Mt_tRNA	mitochondrially encoded tRNA cysteine [Source:MGI Symbol;Acc:MGI:102490]	-	202	80	173	320	288	185	148.964	60.0593	133.724	235.374	233.144	143.594
ENSMUSG00000021265	79.3372	85.157	80.6407	37.0283	58.0331	33.392	0.93513	0.00806577	0.249672	Slc25a29	12	108825873	108835883	-	2606	protein_coding	solute carrier family 25 (mitochondrial carrier, palmitoylcarnitine transporter), member 29 [Source:MGI Symbol;Acc:MGI:2444911]	-	82	87	80	39	55	33	1.53149	1.65417	1.56611	0.726512	1.12762	0.648707
ENSMUSG00000025153	6522.1	6749.92	7132.67	3774.99	5343.27	5908.36	0.441461	0.00807299	0.249672	Fasn	11	120805846	120824547	-	10947	protein_coding	fatty acid synthase [Source:MGI Symbol;Acc:MGI:95485]	-	6741	6896	7076	3976	5064	5839	29.9712	31.2131	32.9761	17.6321	24.7158	27.3245
ENSMUSG00000024593	839.814	1711.95	826.567	120.579	552.897	129.52	2.07317	0.00810274	0.250098	Megf10	18	57133090	57297467	+	7718	protein_coding	multiple EGF-like-domains 10 [Source:MGI Symbol;Acc:MGI:2685177]	-	868	1749	820	127	524	128	5.47381	11.2284	5.4202	0.798825	3.62746	0.849599
ENSMUSG00000006398	521.497	526.603	801.367	903.871	817.739	900.572	-0.504073	0.00813091	0.250474	Cdc20	4	118432901	118437352	-	1868	protein_coding	cell division cycle 20 [Source:MGI Symbol;Acc:MGI:1859866]	-	539	538	795	952	775	890	14.0439	14.2705	21.7118	24.7407	22.1667	24.4074
ENSMUSG00000020061	9.67527	0	4.03203	26.5844	2.1103	57.6771	-2.65446	0.0081442	1	Mybpc1	10	88518279	88605152	-	4527	protein_coding	myosin binding protein C, slow-type [Source:MGI Symbol;Acc:MGI:1336213]	-	10	0	4	28	2	57	0.107514	0	0.0450771	0.300262	0.0236045	0.64502
ENSMUSG00000030249	1017.84	946.516	935.432	610.492	850.449	677.959	0.439697	0.00819081	0.251823	Abcc9	6	142587862	142702315	-	8373	protein_coding	ATP-binding cassette, sub-family C (CFTR/MRP), member 9 [Source:MGI Symbol;Acc:MGI:1352630]	-	1052	967	928	643	806	670	6.11518	5.72242	5.65422	3.72806	5.14316	4.09923
ENSMUSG00000050810	177.057	138.992	133.057	318.064	220.526	182.138	-0.683066	0.00825224	0.253214	Oog3	4	144157557	144162663	-	1865	protein_coding	oogenesin 3 [Source:MGI Symbol;Acc:MGI:2684047]	-	183	142	132	335	209	180	4.77581	3.77263	3.61078	8.72004	5.98747	4.94427
ENSMUSG00000026068	19.3505	19.5763	20.1602	5.69666	6.33089	3.03564	1.97224	0.00826263	1	Il18rap	1	40515362	40551705	+	6752	protein_coding	interleukin 18 receptor accessory protein [Source:MGI Symbol;Acc:MGI:1338888]	-	20	20	20	6	6	3	0.144169	0.146768	0.151114	0.0431391	0.0474783	0.0227613
ENSMUSG00000084803	31.9284	24.4704	47.3764	108.237	40.0956	81.9622	-1.15336	0.00832833	0.255049	5830444B04Rik	4	155398763	155421704	-	5410	processed_transcript	RIKEN cDNA 5830444B04 gene [Source:MGI Symbol;Acc:MGI:3603170]	-	33	25	47	114	38	81	0.296887	0.228969	0.443207	1.02296	0.375286	0.767002
ENSMUSG00000032218	427.647	481.578	617.909	788.038	657.357	686.054	-0.481607	0.00835748	0.255442	Ccnb2	9	70407692	70421547	-	1531	protein_coding	cyclin B2 [Source:MGI Symbol;Acc:MGI:88311]	-	442	492	613	830	623	678	14.0515	15.923	20.4264	26.3182	21.7415	22.6863
ENSMUSG00000022330	2387.86	1776.55	1845.66	2178.97	3505.2	2772.55	-0.492505	0.008378	0.255541	Osr2	15	35296098	35303305	+	3623	protein_coding	odd-skipped related 2 [Source:MGI Symbol;Acc:MGI:1930813]	zf-C2H2	2468	1815	1831	2295	3322	2740	33.1552	24.8223	25.7826	30.7515	48.99	38.7428
ENSMUSG00000057596	259.297	320.073	216.722	117.731	179.375	203.388	0.671095	0.0083934	0.255541	Trim30d	7	104470014	104507849	-	3758	protein_coding	tripartite motif-containing 30D [Source:MGI Symbol;Acc:MGI:3035181]	-	268	327	215	124	170	201	3.47098	4.31147	2.91869	1.60183	2.41695	2.73998
ENSMUSG00000019820	2317.23	1966.44	1778.13	1587.47	1636.53	1353.89	0.405144	0.00843871	0.256422	Utrn	10	12382188	12869365	-	17108	protein_coding	utrophin [Source:MGI Symbol;Acc:MGI:104631]	-	2395	2009	1764	1672	1551	1338	6.81366	5.81856	5.26024	4.74449	4.84383	4.00651
ENSMUSG00000074243	2.90258	11.7458	3.02403	0	0	0	4.995	0.00846152	1	Gm10651	7	27949155	27949763	-	609	processed_pseudogene	predicted pseudogene 10651 [Source:MGI Symbol;Acc:MGI:3704290]	-	3	12	3	0	0	0	0.239761	0.976334	0.25131	0	0	0
ENSMUSG00000048758	10044.9	10159.1	11220.1	12646.6	12532	14437.5	-0.334221	0.00849699	0.257556	Rpl29	9	106429454	106431568	+	1126	protein_coding	ribosomal protein L29 [Source:MGI Symbol;Acc:MGI:99687]	-	10382	10379	11131	13320	11877	14268	448.763	456.722	504.315	574.273	563.566	649.133
ENSMUSG00000071713	370.563	358.247	385.059	234.513	314.434	228.685	0.519349	0.00850894	0.257556	Csf2rb	15	78325752	78353847	+	7277	protein_coding	colony stimulating factor 2 receptor, beta, low-affinity (granulocyte-macrophage) [Source:MGI Symbol;Acc:MGI:1339759]	-	383	366	382	247	298	226	2.56166	2.49209	2.67804	1.64777	2.18796	1.59098
ENSMUSG00000020089	783.697	718.451	929.384	1126.04	1055.15	1041.22	-0.406533	0.00855908	0.258027	Ppa1	10	61648552	61674168	+	2902	protein_coding	pyrophosphatase (inorganic) 1 [Source:MGI Symbol;Acc:MGI:97831]	-	810	734	922	1186	1000	1029	13.5851	12.5324	16.2084	19.8399	18.4111	18.1646
ENSMUSG00000060373	6116.71	4804.03	6442.18	7281.29	7734.23	7531.41	-0.376922	0.00856252	0.258027	Hnrnpc	14	52073377	52104028	-	4322	protein_coding	heterogeneous nuclear ribonucleoprotein C [Source:MGI Symbol;Acc:MGI:107795]	-	6322	4908	6391	7669	7330	7443	71.1941	56.2671	75.438	86.1403	90.614	88.221
ENSMUSG00000062372	221.564	123.331	184.466	375.98	208.919	283.326	-0.714717	0.00858636	0.258027	Otof	5	30367062	30461932	-	7904	protein_coding	otoferlin [Source:MGI Symbol;Acc:MGI:1891247]	-	229	126	183	396	198	280	1.41014	0.789875	1.18116	2.43221	1.33843	1.81476
ENSMUSG00000028758	111.266	136.056	146.161	187.04	221.581	192.257	-0.610679	0.00860194	0.258027	Kif17	4	138250435	138301967	+	4582	protein_coding	kinesin family member 17 [Source:MGI Symbol;Acc:MGI:1098229]	-	115	139	145	197	210	190	1.22157	1.50312	1.61443	2.0872	2.44873	2.12426
ENSMUSG00000035262	3303.14	3959.31	4929.16	7458.83	5443.51	4499.82	-0.513475	0.00860696	0.258027	Amh	10	80805243	80807648	+	1670	protein_coding	anti-Mullerian hormone [Source:MGI Symbol;Acc:MGI:88006]	-	3414	4045	4890	7856	5159	4447	99.4996	120.015	149.382	228.369	165.054	136.414
ENSMUSG00000090958	398.621	718.451	594.725	339.901	403.066	408.799	0.571886	0.00865658	0.25856	Lrrc32	7	98489283	98502181	+	4688	protein_coding	leucine rich repeat containing 32 [Source:MGI Symbol;Acc:MGI:93882]	-	412	734	590	358	382	404	4.27744	7.75788	6.42053	3.70722	4.35363	4.41471
ENSMUSG00000047747	319.284	190.869	205.634	131.023	167.768	151.782	0.668984	0.00867335	0.25856	Rnf150	8	82863356	83091268	+	17242	protein_coding	ring finger protein 150 [Source:MGI Symbol;Acc:MGI:2443860]	-	330	195	204	138	159	150	0.931538	0.560379	0.603599	0.388547	0.492703	0.445669
ENSMUSG00000049044	987.845	1060.06	811.447	1787.8	1136.39	1158.6	-0.514128	0.00868172	0.25856	Rapgef4	2	71981240	72257474	+	6677	protein_coding	Rap guanine nucleotide exchange factor (GEF) 4 [Source:MGI Symbol;Acc:MGI:1917723]	-	1021	1083	805	1883	1077	1145	7.4425	8.03677	6.15065	13.6906	8.61808	8.78482
ENSMUSG00000057457	136.421	116.479	112.897	227.867	206.809	145.711	-0.666132	0.00869081	0.25856	Phex	X	157162075	157415312	-	6291	protein_coding	phosphate regulating endopeptidase homolog, X-linked [Source:MGI Symbol;Acc:MGI:107489]	-	141	119	112	240	196	144	1.09087	0.937264	0.908248	1.85201	1.66461	1.1726
ENSMUSG00000026077	45.4738	96.9028	70.5606	136.72	97.0736	155.829	-0.872653	0.00870737	0.258561	Npas2	1	39193731	39363236	+	4791	protein_coding	neuronal PAS domain protein 2 [Source:MGI Symbol;Acc:MGI:109232]	bHLH	47	99	70	144	92	154	0.47747	1.02387	0.745381	1.45911	1.02598	1.64666
ENSMUSG00000059291	9086.05	9318.33	9807.92	11511.1	10950.3	13087.6	-0.333498	0.00873014	0.258746	Rpl11	4	136028265	136053428	-	2697	protein_coding	ribosomal protein L11 [Source:MGI Symbol;Acc:MGI:1914275]	-	9391	9520	9730	12124	10378	12934	169.475	174.9	184.051	218.232	205.593	245.675
ENSMUSG00000108033	25.1557	14.6822	15.1201	4.74722	3.16544	5.05939	2.08001	0.0087356	1	Gm44284	6	42328713	42350862	-	3444	antisense	predicted gene, 44284 [Source:MGI Symbol;Acc:MGI:5690676]	-	26	15	15	5	3	5	0.367439	0.215806	0.222195	0.0704789	0.0465408	0.0743731
ENSMUSG00000032068	151.902	296.581	351.795	150.012	108.68	198.328	0.807346	0.00875229	0.258912	Plet1	9	50494525	50505482	+	1947	protein_coding	placenta expressed transcript 1 [Source:MGI Symbol;Acc:MGI:1923759]	-	157	303	349	158	103	196	3.92472	7.71101	9.14462	3.93952	2.82649	5.15702
ENSMUSG00000031681	1025.58	997.414	1121.91	1548.54	1059.37	1842.63	-0.50119	0.00882813	0.26032	Smad1	8	79338395	79399518	-	6262	protein_coding	SMAD family member 1 [Source:MGI Symbol;Acc:MGI:109452]	MH1	1060	1019	1113	1631	1004	1821	8.23886	8.06298	9.06752	12.6443	8.56637	14.8972
ENSMUSG00000033020	522.465	640.146	651.174	877.286	741.769	817.598	-0.426328	0.00883928	0.26032	Polr2f	15	79141009	79151774	+	2595	protein_coding	polymerase (RNA) II (DNA directed) polypeptide F [Source:MGI Symbol;Acc:MGI:1349393]	-	540	654	646	924	703	808	10.1282	12.4875	12.6999	17.2857	14.4742	15.9508
ENSMUSG00000020598	1682.53	11233.9	2266	1166.87	1189.15	1002.77	2.17638	0.00884979	0.26032	Nrcam	12	44328885	44601964	+	13358	protein_coding	neuronal cell adhesion molecule [Source:MGI Symbol;Acc:MGI:104750]	-	1739	11477	2248	1229	1127	991	6.33625	42.5717	8.58541	4.46645	4.50774	3.8005
ENSMUSG00000034311	267.038	298.539	341.715	468.076	384.074	419.93	-0.488355	0.00887379	0.260536	Kif4	X	100625737	100727214	+	5514	protein_coding	kinesin family member 4 [Source:MGI Symbol;Acc:MGI:108389]	-	276	305	339	493	364	415	2.43622	2.74074	3.13646	4.34043	3.52704	3.85558
ENSMUSG00000064307	51.2789	37.195	49.3924	79.7533	83.3567	88.0334	-0.865131	0.00891039	0.261121	Lrrc51	7	101912984	101933895	-	1210	protein_coding	leucine rich repeat containing 51 [Source:MGI Symbol;Acc:MGI:1916608]	-	53	38	49	84	79	87	2.13189	1.55608	2.06594	3.37013	3.48833	3.68335
ENSMUSG00000070306	1.93505	7.83053	98.7848	0	0	2.02376	5.74844	0.00891337	1	Ccdc153	9	44240676	44247306	+	2036	protein_coding	coiled-coil domain containing 153 [Source:MGI Symbol;Acc:MGI:2448587]	-	2	8	98	0	0	2	0.0478109	0.194691	2.45558	0	0	0.0503224
ENSMUSG00000033386	834.009	712.579	643.109	441.491	629.923	493.797	0.485192	0.00895409	0.261911	Frrs1	3	116859464	116908177	+	7260	protein_coding	ferric-chelate reductase 1 [Source:MGI Symbol;Acc:MGI:108076]	-	862	728	638	465	597	488	5.7789	4.96855	4.48322	3.10934	4.39353	3.44344
ENSMUSG00000050751	1127.17	1017.97	1239.85	1584.62	1068.86	2592.43	-0.632145	0.00898708	0.262386	Pgbd5	8	124369049	124439658	-	4197	protein_coding	piggyBac transposable element derived 5 [Source:MGI Symbol;Acc:MGI:2429955]	-	1165	1040	1230	1669	1013	2562	13.5102	12.278	14.9511	19.305	12.8958	31.2715
ENSMUSG00000009927	8412.65	8271.98	8648.71	10714.5	9861.41	10787.6	-0.308073	0.00903367	0.262789	Rps25	9	44407139	44410427	+	2691	protein_coding	ribosomal protein S25 [Source:MGI Symbol;Acc:MGI:1922867]	-	8695	8451	8580	11285	9346	10661	157.264	155.607	162.66	203.582	185.562	202.952
ENSMUSG00000046694	117.071	140.95	101.809	206.029	202.588	155.829	-0.649324	0.00903448	0.262789	Tent5b	4	133480132	133487938	+	2287	protein_coding	terminal nucleotidyltransferase 5B [Source:MGI Symbol;Acc:MGI:2140500]	-	121	144	101	217	192	154	2.5751	3.11983	2.253	4.60623	4.4855	3.44956
ENSMUSG00000005124	395.719	260.365	674.358	181.344	373.522	188.209	0.841074	0.00914465	0.26503	Wisp1	15	66891320	66923201	+	5565	protein_coding	WNT1 inducible signaling pathway protein 1 [Source:MGI Symbol;Acc:MGI:1197008]	-	409	266	669	191	354	186	3.57711	2.36838	6.13292	1.66618	3.39871	1.71221
ENSMUSG00000074366	130.616	106.691	64.5126	208.878	194.147	124.461	-0.804811	0.0091454	0.26503	Obox5	7	15750131	15759800	+	2136	protein_coding	oocyte specific homeobox 5 [Source:MGI Symbol;Acc:MGI:2149035]	Homeobox	135	109	64	220	184	123	3.07615	2.52848	1.52857	5.00005	4.60249	2.94994
ENSMUSG00000095562	0.967527	0.978817	4.03203	8.545	2.1103	37.4395	-3.01568	0.00918713	1	Gm21887	X	170009659	170019281	+	759	protein_coding	predicted gene, 21887 [Source:MGI Symbol;Acc:MGI:5434051]	-	1	1	4	9	2	37	0.0641258	0.0652819	0.268859	0.575643	0.140788	2.49729
ENSMUSG00000021944	6156.38	7245.2	6705.27	4676.01	5866.62	5101.89	0.362103	0.00924507	0.267423	Gata4	14	63198922	63271692	-	3904	protein_coding	GATA binding protein 4 [Source:MGI Symbol;Acc:MGI:95664]	zf-GATA	6363	7402	6652	4925	5560	5042	79.328	93.945	86.9258	61.2419	76.0924	66.161
ENSMUSG00000029189	970.43	724.324	741.894	1354.86	1073.09	957.237	-0.47448	0.00935524	0.270111	Sel1l3	5	53107083	53213927	-	9850	protein_coding	sel-1 suppressor of lin-12-like 3 (C. elegans) [Source:MGI Symbol;Acc:MGI:1916941]	-	1003	740	736	1427	1017	946	4.95609	3.72246	3.81196	7.03299	5.51647	4.91999
ENSMUSG00000108170	0	0	1.00801	15.1911	6.33089	2.02376	-4.47904	0.00937404	1	Gm43966	6	52713344	52713955	-	612	TEC	predicted gene, 43966 [Source:MGI Symbol;Acc:MGI:5690358]	-	0	0	1	16	6	2	0	0	0.0833594	1.26917	0.523813	0.167412
ENSMUSG00000096858	69.662	20.5551	21.1682	7.59555	20.0478	5.05939	1.77563	0.00940836	0.271145	Olfr805	10	129721221	129729375	-	3314	protein_coding	olfactory receptor 805 [Source:MGI Symbol;Acc:MGI:3030639]	-	72	21	21	8	19	5	1.05744	0.31398	0.323276	0.11719	0.306321	0.0772905
ENSMUSG00000022180	4989.54	5155.43	4523.94	2283.41	4678.52	3124.68	0.540495	0.00945049	0.271858	Slc7a8	14	54722209	54781946	-	5005	protein_coding	solute carrier family 7 (cationic amino acid transporter, y+ system), member 8 [Source:MGI Symbol;Acc:MGI:1355323]	-	5157	5267	4488	2405	4434	3088	50.1496	52.1427	45.7462	23.3272	47.3334	31.6069
ENSMUSG00000061175	439.257	397.4	387.075	315.215	297.552	278.267	0.457596	0.00951856	0.273314	Fnip2	3	79455974	79567796	-	8364	protein_coding	folliculin interacting protein 2 [Source:MGI Symbol;Acc:MGI:2683054]	-	454	406	384	332	282	275	2.6419	2.40517	2.3422	1.92698	1.8014	1.68433
ENSMUSG00000042747	922.054	875.062	1028.17	1146.93	1211.31	1308.36	-0.376052	0.00954636	0.27361	Krtcap2	3	89245966	89249906	+	1522	protein_coding	keratinocyte associated protein 2 [Source:MGI Symbol;Acc:MGI:1913309]	-	953	894	1020	1208	1148	1293	30.4756	29.1043	34.1894	38.5305	40.2998	43.5204
ENSMUSG00000036667	10598.3	7888.28	6663.94	4091.15	7112.75	6141.09	0.536161	0.00957159	0.273832	Tcaf1	6	42668002	42710088	-	9638	protein_coding	TRPM8 channel-associated factor 1 [Source:MGI Symbol;Acc:MGI:1914665]	-	10954	8059	6611	4309	6741	6069	55.3172	41.4313	34.9934	21.7041	37.3692	32.2581
ENSMUSG00000020817	2728.43	3287.85	1647.09	2012.82	1805.36	1273.96	0.589695	0.00959747	0.274071	Rabep1	11	70844778	70943105	+	6868	protein_coding	rabaptin, RAB GTPase binding effector protein 1 [Source:MGI Symbol;Acc:MGI:1860236]	-	2820	3359	1634	2120	1711	1259	19.9845	24.2334	12.1375	14.985	13.3105	9.39084
ENSMUSG00000030798	115.136	129.204	127.009	56.0172	88.6324	76.9028	0.747489	0.00963941	0.274767	Cd37	7	45233632	45239115	-	3522	protein_coding	CD37 antigen [Source:MGI Symbol;Acc:MGI:88330]	-	119	132	126	59	84	76	1.64449	1.85703	1.8251	0.813233	1.27428	1.10543
ENSMUSG00000090862	5523.61	6421.04	6667.98	8322.83	7410.3	7837	-0.340729	0.00965768	0.274787	Rps13	7	116331505	116334195	-	2691	protein_coding	ribosomal protein S13 [Source:MGI Symbol;Acc:MGI:1915302]	-	5709	6560	6615	8766	7023	7745	103.257	120.788	125.407	158.139	139.439	147.44
ENSMUSG00000026305	1938.92	1413.41	1547.29	779.493	1614.38	744.743	0.642975	0.00972373	0.275792	Lrrfip1	1	90998737	91128944	+	6469	protein_coding	leucine rich repeat (in FLII) interacting protein 1 [Source:MGI Symbol;Acc:MGI:1342770]	-	2004	1444	1535	821	1530	736	15.0777	11.0602	12.1054	6.1611	12.6366	5.8284
ENSMUSG00000042428	760.476	641.125	734.838	413.958	611.986	514.034	0.473078	0.00972822	0.275792	Mgat3	15	80173721	80215519	+	4665	protein_coding	mannoside acetylglucosaminyltransferase 3 [Source:MGI Symbol;Acc:MGI:104532]	-	786	655	729	436	580	508	8.2006	6.95704	7.97227	4.53719	6.64282	5.57854
ENSMUSG00000020153	1127.17	1109	1082.6	1476.39	1309.44	1443.95	-0.350061	0.0097545	0.276036	Ndufs7	10	80249121	80256794	+	1718	protein_coding	NADH:ubiquinone oxidoreductase core subunit S7 [Source:MGI Symbol;Acc:MGI:1922656]	-	1165	1133	1074	1555	1241	1427	33.0048	32.6769	31.8924	43.94	38.5944	42.551
ENSMUSG00000108866	0	0	1.00801	30.3822	1.05515	0	-4.89706	0.00977692	1	Gm35082	7	100675088	100677760	+	718	lincRNA	predicted gene, 35082 [Source:MGI Symbol;Acc:MGI:5594241]	-	0	0	1	32	1	0	0	0	0.0710529	2.16361	0.0744135	0
ENSMUSG00000025081	148.999	119.416	135.073	253.502	194.147	174.043	-0.624529	0.00995072	0.281081	Tdrd1	19	56826209	56870012	+	5443	protein_coding	tudor domain containing 1 [Source:MGI Symbol;Acc:MGI:1933218]	-	154	122	134	267	184	172	1.37707	1.1106	1.25595	2.38136	1.80616	1.61882
ENSMUSG00000078940	0	0	0	10.4439	3.16544	3.03564	-4.94072	0.00997948	1	Wfdc11	2	164662894	164674087	-	617	protein_coding	WAP four-disulfide core domain 11 [Source:MGI Symbol;Acc:MGI:3651686]	-	0	0	0	11	3	3	0	0	0	0.865486	0.259784	0.249084
ENSMUSG00000027496	278.648	325.946	423.364	618.088	418.894	471.535	-0.554349	0.0100066	0.281168	Aurka	2	172356190	172370535	-	2531	protein_coding	aurora kinase A [Source:MGI Symbol;Acc:MGI:894678]	-	288	333	420	651	397	466	5.53828	6.51909	8.46571	12.4865	8.38059	9.43198
ENSMUSG00000036622	3475.36	3624.56	3422.19	2108.72	2796.14	3052.84	0.403161	0.010007	0.281168	Atp13a2	4	140986873	141007330	+	6000	protein_coding	ATPase type 13A2 [Source:MGI Symbol;Acc:MGI:1922022]	-	3592	3703	3395	2221	2650	3017	29.138	30.58	28.8665	17.9701	23.5978	25.7592
ENSMUSG00000045382	229.304	268.196	247.97	140.518	176.21	189.221	0.560122	0.0100151	0.281168	Cxcr4	1	128588199	128592293	-	1808	protein_coding	chemokine (C-X-C motif) receptor 4 [Source:MGI Symbol;Acc:MGI:109563]	-	237	274	246	148	167	187	6.38005	7.50908	6.94133	3.97389	4.93508	5.29849
ENSMUSG00000020263	3883.65	3023.56	3411.1	3723.72	5039.38	4980.47	-0.413445	0.0100257	0.281168	Appl2	10	83600033	83648738	-	5949	protein_coding	adaptor protein, phosphotyrosine interaction, PH domain and leucine zipper containing 2 [Source:MGI Symbol;Acc:MGI:2384914]	-	4014	3089	3384	3922	4776	4922	32.8404	25.7281	29.0197	32.0049	42.894	42.3844
ENSMUSG00000037225	569.874	542.264	497.956	382.626	443.162	363.264	0.43787	0.0100612	0.281491	Fgf2	3	37348346	37410108	+	6782	protein_coding	fibroblast growth factor 2 [Source:MGI Symbol;Acc:MGI:95516]	-	589	554	494	403	420	359	4.227	4.0475	3.716	2.88469	3.30878	2.71172
ENSMUSG00000025402	834.009	1005.24	1103.77	712.083	805.078	680.994	0.421071	0.0100815	0.281491	Nab2	10	127660918	127668568	-	2941	protein_coding	Ngfi-A binding protein 2 [Source:MGI Symbol;Acc:MGI:107563]	-	862	1027	1095	750	763	673	14.2655	17.3025	18.9944	12.3799	13.8614	11.7227
ENSMUSG00000083899	37.7336	33.2798	43.3444	76.905	69.6397	67.7959	-0.907366	0.0100911	0.281491	Gm12346	11	77293444	77295898	+	2255	transcribed_processed_pseudogene	predicted gene 12346 [Source:MGI Symbol;Acc:MGI:3649810]	-	39	34	43	81	66	67	0.841768	0.74708	0.97281	1.74378	1.56377	1.52208
ENSMUSG00000035946	5.80516	2.93645	14.1121	0	0	1.01188	4.40225	0.0101022	1	Gsx2	5	75075601	75077893	+	1665	protein_coding	GS homeobox 2 [Source:MGI Symbol;Acc:MGI:95843]	Homeobox	6	3	14	0	0	1	0.175393	0.0892774	0.428963	0	0	0.0307677
ENSMUSG00000023886	9653.02	15239.2	9256.54	9296.96	8412.69	6006.51	0.525951	0.01018	0.283465	Smoc2	17	14279506	14404790	+	6951	protein_coding	SPARC related modular calcium binding 2 [Source:MGI Symbol;Acc:MGI:1929881]	-	9977	15569	9183	9792	7973	5936	69.8598	110.981	67.3975	68.3875	61.2845	43.7477
ENSMUSG00000024924	1415.49	1335.11	1370.89	1126.04	985.508	1113.07	0.353836	0.0102183	0.283596	Vldlr	19	27216484	27254231	+	10068	protein_coding	very low density lipoprotein receptor [Source:MGI Symbol;Acc:MGI:98935]	-	1463	1364	1360	1186	934	1100	7.07254	6.71283	6.89131	5.71866	4.95655	5.59704
ENSMUSG00000040037	38.7011	22.5128	37.2963	8.545	4.22059	19.2257	1.62063	0.010221	0.283596	Negr1	3	156561794	157316445	+	10506	protein_coding	neuronal growth regulator 1 [Source:MGI Symbol;Acc:MGI:2444846]	-	40	23	37	9	4	19	0.185309	0.108474	0.179668	0.041587	0.0203422	0.0926457
ENSMUSG00000032093	38.7011	49.9196	33.2643	22.7867	11.6066	15.1782	1.293	0.0102715	0.284117	Cd3e	9	44998740	45009627	-	4080	protein_coding	CD3 antigen, epsilon polypeptide [Source:MGI Symbol;Acc:MGI:88332]	-	40	51	33	24	11	15	0.477171	0.619362	0.412629	0.285564	0.144048	0.188339
ENSMUSG00000031139	57.0841	68.5172	58.4645	26.5844	36.9302	29.3445	0.989468	0.0102761	0.284117	Mcf2	X	60055956	60179089	-	4502	protein_coding	mcf.2 transforming sequence [Source:MGI Symbol;Acc:MGI:96932]	-	59	70	58	28	35	29	0.637854	0.770419	0.657247	0.301929	0.415373	0.32999
ENSMUSG00000029468	438.29	398.378	496.948	315.215	339.758	318.742	0.453843	0.0103443	0.285499	P2rx7	5	122643911	122691432	+	5970	protein_coding	purinergic receptor P2X, ligand-gated ion channel, 7 [Source:MGI Symbol;Acc:MGI:1339957]	-	453	407	493	332	322	315	3.69316	3.37796	4.21288	2.6997	2.88176	2.70299
ENSMUSG00000021703	3781.1	4019.02	2962.54	2746.74	2865.78	2660.23	0.379664	0.010423	0.286672	Serinc5	13	92611091	92711947	+	6679	protein_coding	serine incorporator 5 [Source:MGI Symbol;Acc:MGI:2444223]	-	3908	4106	2939	2893	2716	2629	28.4785	30.4609	22.4489	21.0276	21.7267	20.1645
ENSMUSG00000058145	53.214	46.9832	45.3604	77.8544	83.3567	97.1404	-0.827004	0.0104234	0.286672	Adamts17	7	66839735	67153171	+	7764	protein_coding	a disintegrin-like and metallopeptidase (reprolysin type) with thrombospondin type 1 motif, 17 [Source:MGI Symbol;Acc:MGI:3588195]	-	55	48	45	82	79	96	0.344788	0.306331	0.295688	0.512721	0.543648	0.633424
ENSMUSG00000062444	2.90258	4.89408	7.05606	27.5339	13.7169	17.2019	-1.98247	0.0105127	1	Ap3b2	7	81460399	81493925	-	6293	protein_coding	adaptor-related protein complex 3, beta 2 subunit [Source:MGI Symbol;Acc:MGI:1100869]	-	3	5	7	29	13	17	0.0232027	0.0393683	0.0567475	0.223714	0.110373	0.138389
ENSMUSG00000038156	2016.33	2453.89	1440.44	1338.72	1697.73	985.57	0.555581	0.0105364	0.289269	Spon1	7	113765998	114043370	+	10382	protein_coding	spondin 1, (f-spondin) extracellular matrix protein [Source:MGI Symbol;Acc:MGI:2385287]	-	2084	2507	1429	1410	1609	974	9.76992	11.9649	7.02194	6.59311	8.2804	4.80603
ENSMUSG00000005373	294.128	241.768	337.683	429.149	329.206	531.236	-0.562441	0.0105758	0.289843	Mlxipl	5	135089890	135138382	+	5538	protein_coding	MLX interacting protein-like [Source:MGI Symbol;Acc:MGI:1927999]	bHLH	304	247	335	452	312	525	2.67175	2.20993	3.08602	3.96221	3.01008	4.85641
ENSMUSG00000078773	84.1749	74.3901	74.5926	168.052	102.349	120.414	-0.746686	0.0106126	0.290344	Rad54b	4	11558922	11615805	+	5782	protein_coding	RAD54 homolog B (S. cerevisiae) [Source:MGI Symbol;Acc:MGI:3605986]	-	87	76	74	177	97	119	0.732345	0.651283	0.65292	1.4861	0.896334	1.05433
ENSMUSG00000031958	247.687	377.823	280.226	474.722	328.151	572.723	-0.603274	0.0106662	0.291301	Ldhd	8	111623785	111630374	-	5328	protein_coding	lactate dehydrogenase D [Source:MGI Symbol;Acc:MGI:106428]	-	256	386	278	500	311	566	2.33857	3.5897	2.66187	4.55573	3.11869	5.44203
ENSMUSG00000036896	1423.23	1206.88	1607.77	974.129	1144.84	1089.79	0.40147	0.0107135	0.292084	C1qc	4	136889804	136893065	-	1931	protein_coding	complement component 1, q subcomponent, C chain [Source:MGI Symbol;Acc:MGI:88225]	-	1471	1233	1595	1026	1085	1077	37.077	31.6385	42.139	25.7939	30.0209	28.5721
ENSMUSG00000074781	2324	2991.26	2755.9	2051.75	2166.22	2067.27	0.360825	0.0107359	0.292184	Ube2n	10	95515145	95545657	+	4221	protein_coding	ubiquitin-conjugating enzyme E2N [Source:MGI Symbol;Acc:MGI:1934835]	-	2402	3056	2734	2161	2053	2043	27.697	35.8734	33.0438	24.8537	25.9866	24.7949
ENSMUSG00000026482	1410.65	1906.73	1337.63	846.904	1261.96	1208.18	0.489262	0.0108079	0.293634	Rgl1	1	152516760	152766351	-	6907	protein_coding	ral guanine nucleotide dissociation stimulator,-like 1 [Source:MGI Symbol;Acc:MGI:107484]	-	1458	1948	1327	892	1196	1194	10.2741	13.9744	9.80139	6.26943	9.25162	8.85572
ENSMUSG00000023913	414.102	285.814	272.162	232.614	233.188	187.198	0.574241	0.0108644	0.294536	Pla2g7	17	43568098	43612201	+	2905	protein_coding	phospholipase A2, group VII (platelet-activating factor acetylhydrolase, plasma) [Source:MGI Symbol;Acc:MGI:1351327]	-	428	292	270	245	221	185	7.17087	4.98048	4.74159	4.09423	4.06464	3.26238
ENSMUSG00000064267	143.194	102.776	119.953	53.1689	79.1361	82.9741	0.767521	0.0108788	0.294536	Hvcn1	5	122206804	122242297	+	3563	protein_coding	hydrogen voltage-gated channel 1 [Source:MGI Symbol;Acc:MGI:1921346]	-	148	105	119	56	75	82	2.02172	1.46019	1.70387	0.763	1.12466	1.17898
ENSMUSG00000048939	18.383	2.93645	28.2242	0	2.1103	5.05939	2.79924	0.0109005	1	Atp13a5	16	29231851	29378732	-	4661	protein_coding	ATPase type 13A5 [Source:MGI Symbol;Acc:MGI:2444068]	-	19	3	28	0	2	5	0.198403	0.0318916	0.306468	0	0.0229259	0.0549541
ENSMUSG00000003438	858.197	963.156	983.816	1154.52	1178.6	1269.91	-0.361165	0.0109469	0.295868	Timm50	7	28305516	28312072	-	2684	protein_coding	translocase of inner mitochondrial membrane 50 [Source:MGI Symbol;Acc:MGI:1913775]	-	887	984	976	1216	1117	1255	16.0848	18.1655	18.5513	21.994	22.2355	23.9536
ENSMUSG00000050189	9.67527	8.80935	2.01602	50.3205	4.22059	148.746	-3.30854	0.0109891	0.296497	Etos1	7	130770638	130772652	-	2015	lincRNA	ectopic ossification 1 [Source:MGI Symbol;Acc:MGI:2149837]	-	10	9	2	53	4	147	0.241546	0.22131	0.0506362	1.27689	0.106062	3.73724
ENSMUSG00000008348	1391.3	1187.3	1290.25	1440.31	1964.68	1700.97	-0.399996	0.0110226	0.296636	Ubc	5	125385965	125390202	-	2893	protein_coding	ubiquitin C [Source:MGI Symbol;Acc:MGI:98889]	-	1438	1213	1280	1517	1862	1681	24.1927	20.7753	22.5719	25.456	34.388	29.7665
ENSMUSG00000032400	243.817	233.937	248.978	438.643	282.78	332.908	-0.537911	0.0110322	0.296636	Zwilch	9	64137144	64173104	-	4283	protein_coding	zwilch kinetochore protein [Source:MGI Symbol;Acc:MGI:1915264]	-	252	239	247	462	268	329	2.8637	2.76493	2.94208	5.23656	3.3432	3.93511
ENSMUSG00000070564	0.967527	1.95763	1.00801	11.3933	10.5515	9.10691	-2.98027	0.0110398	1	Ntn5	7	45684022	45694556	+	2216	protein_coding	netrin 5 [Source:MGI Symbol;Acc:MGI:2685330]	-	1	2	1	12	10	9	0.0219637	0.0447193	0.0230216	0.262884	0.241105	0.208057
ENSMUSG00000024727	620.185	705.727	383.043	260.148	320.765	104.224	1.31879	0.0110737	0.296964	Trpm6	19	18749983	18892510	+	6508	protein_coding	transient receptor potential cation channel, subfamily M, member 6 [Source:MGI Symbol;Acc:MGI:2675603]	-	641	721	380	274	304	103	4.79386	5.48937	2.97881	2.04388	2.49576	0.810772
ENSMUSG00000070837	56.1166	30.3433	45.3604	93.995	102.349	58.689	-0.951761	0.0110823	0.296964	Aurkc	7	6995300	7003091	+	1523	protein_coding	aurora kinase C [Source:MGI Symbol;Acc:MGI:1321119]	-	58	31	45	99	97	58	1.85354	1.00855	1.50737	3.15564	3.40289	1.95091
ENSMUSG00000047844	2413.01	1896.95	2333.54	3337.3	3344.82	2319.23	-0.438217	0.0111507	0.298084	Bex4	X	136138996	136140443	+	837	protein_coding	brain expressed X-linked 4 [Source:MGI Symbol;Acc:MGI:3606746]	-	2494	1938	2315	3515	3170	2292	145.026	114.726	141.102	203.87	202.353	140.281
ENSMUSG00000030647	791.437	978.817	1008.01	1491.58	894.765	1624.07	-0.529883	0.0111622	0.298084	Ndufc2	7	97400003	97407802	+	754	protein_coding	NADH:ubiquinone oxidoreductase subunit C2 [Source:MGI Symbol;Acc:MGI:1344370]	-	818	1000	1000	1571	848	1605	52.8027	65.7148	67.6604	101.148	60.0898	109.047
ENSMUSG00000022371	112.233	106.691	152.209	327.558	112.901	221.601	-0.836858	0.0112052	0.298723	Col14a1	15	55307750	55520803	+	7013	protein_coding	collagen, type XIV, alpha 1 [Source:MGI Symbol;Acc:MGI:1341272]	-	116	109	151	345	107	219	0.805061	0.770118	1.09845	2.38818	0.815185	1.59974
ENSMUSG00000048215	5.80516	1.95763	15.1201	0	0	1.01188	4.40398	0.0112118	1	A630023P12Rik	5	110514923	110525980	+	1888	lincRNA	RIKEN cDNA A630023P12 gene [Source:MGI Symbol;Acc:MGI:2445162]	-	6	2	15	0	0	1	0.154676	0.0524883	0.405318	0	0	0.0271336
ENSMUSG00000052142	100.623	118.437	109.873	63.6127	55.9228	76.9028	0.743143	0.0113392	0.301781	Rasal3	17	32390659	32403583	-	4897	protein_coding	RAS protein activator like 3 [Source:MGI Symbol;Acc:MGI:2444128]	-	104	121	109	67	53	76	1.03366	1.22431	1.13554	0.664197	0.578258	0.795046
ENSMUSG00000036751	1884.74	1862.69	1905.14	2324.24	2224.25	2533.74	-0.325331	0.0114125	0.302891	Cox6b1	7	30616861	30626151	-	708	protein_coding	cytochrome c oxidase, subunit 6B1 [Source:MGI Symbol;Acc:MGI:107460]	-	1948	1903	1890	2448	2108	2504	133.915	133.18	136.187	167.854	159.079	181.18
ENSMUSG00000002020	1090.4	1199.05	1140.06	611.442	1005.56	863.132	0.468179	0.0114376	0.302891	Ltbp2	12	84783212	84876532	-	8184	protein_coding	latent transforming growth factor beta binding protein 2 [Source:MGI Symbol;Acc:MGI:99502]	-	1127	1225	1131	644	953	853	6.70244	7.4166	7.05023	3.82008	6.22162	5.3394
ENSMUSG00000060212	459.575	631.337	636.053	386.424	387.239	466.476	0.477623	0.011439	0.302891	Pcnx2	8	125751508	125898317	-	9574	protein_coding	pecanex homolog 2 [Source:MGI Symbol;Acc:MGI:2445010]	-	475	645	631	407	367	461	2.41476	3.33811	3.36234	2.06373	2.04809	2.4667
ENSMUSG00000029636	540.848	534.434	424.372	348.446	404.122	338.979	0.45888	0.0115233	0.304609	Wasf3	5	146384985	146473615	+	5196	protein_coding	WAS protein family, member 3 [Source:MGI Symbol;Acc:MGI:2658986]	-	559	546	421	367	383	335	5.23621	5.20665	4.13351	3.42886	3.93827	3.30282
ENSMUSG00000112765	40.6361	56.7714	58.4645	26.5844	17.9375	28.3326	1.09451	0.0115742	0.305438	9430078K24Rik	12	79917019	79936264	-	1454	lincRNA	RIKEN cDNA 9430078K24 gene [Source:MGI Symbol;Acc:MGI:1924540]	-	42	58	58	28	17	28	1.40592	1.97651	2.03503	0.934859	0.624684	0.986512
ENSMUSG00000056290	43.5387	38.1738	26.2082	17.09	14.7721	11.1307	1.32693	0.0116834	0.307299	Ms4a4b	19	11443553	11463549	+	5274	protein_coding	membrane-spanning 4-domains, subfamily A, member 4B [Source:MGI Symbol;Acc:MGI:1913083]	-	45	39	26	18	14	11	0.415286	0.366403	0.251501	0.165686	0.141829	0.106847
ENSMUSG00000027249	1.93505	1.95763	3.02403	8.545	8.44118	23.2732	-2.54322	0.0117067	1	F2	2	91625320	91636414	-	4594	protein_coding	coagulation factor II [Source:MGI Symbol;Acc:MGI:88380]	-	2	2	3	9	8	23	0.0211891	0.0215712	0.0333147	0.0951051	0.0930412	0.256475
ENSMUSG00000111394	552.458	395.442	494.932	328.508	346.088	367.312	0.469886	0.0117094	0.307299	AC160637.1	9	59672814	59676700	+	3887	TEC	novel transcript	-	571	404	491	346	328	363	7.14984	5.14993	6.44426	4.3213	4.50854	4.78411
ENSMUSG00000050711	1.93505	0	2.01602	16.1405	4.22059	13.1544	-3.09021	0.0117233	1	Scg2	1	79434669	79440120	-	2515	protein_coding	secretogranin II [Source:MGI Symbol;Acc:MGI:103033]	-	2	0	2	17	4	13	0.0387049	0	0.0405694	0.328143	0.0849764	0.264798
ENSMUSG00000096862	56.1166	36.2162	53.4245	13.2922	31.6544	18.2138	1.2121	0.011744	0.307299	Gm13301	4	42216908	42235604	+	2446	transcribed_unprocessed_pseudogene	predicted gene 13301 [Source:MGI Symbol;Acc:MGI:3707230]	-	58	37	53	14	30	18	1.15411	0.749514	1.10542	0.277859	0.655301	0.376986
ENSMUSG00000037621	349.277	341.607	293.331	470.924	398.846	476.595	-0.452157	0.0117465	0.307299	Atoh8	6	72206177	72235577	-	2507	protein_coding	atonal bHLH transcription factor 8 [Source:MGI Symbol;Acc:MGI:1918343]	bHLH	361	349	291	496	378	471	7.00854	6.89772	5.92168	9.60461	8.05589	9.62444
ENSMUSG00000026825	1048.8	1043.42	944.504	555.425	904.261	737.66	0.467462	0.0117487	0.307299	Dnm1	2	32308471	32353338	-	5249	protein_coding	dynamin 1 [Source:MGI Symbol;Acc:MGI:107384]	-	1084	1066	937	585	857	729	10.0514	10.0627	9.10687	5.41043	8.72329	7.11475
ENSMUSG00000052125	173.187	127.246	266.114	40.8261	158.272	86.0097	0.993239	0.0117625	0.307299	F730043M19Rik	12	33111711	33147597	-	4610	bidirectional_promoter_lncRNA	RIKEN cDNA F730043M19 gene [Source:MGI Symbol;Acc:MGI:2443237]	-	179	130	264	43	150	85	1.88985	1.39726	2.92152	0.452814	1.73847	0.944554
ENSMUSG00000075284	804.983	1034.61	813.463	609.543	716.445	661.769	0.41686	0.0117862	0.307405	Wipf1	2	73429610	73529734	-	5896	protein_coding	WAS/WASL interacting protein family, member 1 [Source:MGI Symbol;Acc:MGI:2178801]	-	832	1057	807	642	679	654	6.86816	8.88284	6.98268	5.28604	6.15302	5.68237
ENSMUSG00000027952	303.804	324.967	375.987	618.088	321.82	573.735	-0.592059	0.0118739	0.309176	Pmvk	3	89454541	89469013	+	1713	protein_coding	phosphomevalonate kinase [Source:MGI Symbol;Acc:MGI:1915853]	-	314	332	373	651	305	567	8.92168	9.60318	11.1086	18.4491	9.51303	16.9564
ENSMUSG00000021939	21417.2	19116.3	22221.5	12212.7	18014.5	17180.7	0.404634	0.0119177	0.309349	Ctsb	14	63122462	63145923	+	6051	protein_coding	cathepsin B [Source:MGI Symbol;Acc:MGI:88561]	-	22136	19530	22045	12863	17073	16979	178.052	159.923	185.861	103.197	150.751	143.745
ENSMUSG00000030867	334.764	479.62	557.429	595.301	665.798	680.994	-0.501707	0.0119201	0.309349	Plk1	7	122159439	122169873	+	2199	protein_coding	polo like kinase 1 [Source:MGI Symbol;Acc:MGI:97621]	-	346	490	553	627	631	673	7.65818	11.0409	12.8294	13.8419	15.3313	15.6783
ENSMUSG00000033825	47.4088	72.4324	98.7848	32.2811	22.1581	49.5821	1.06971	0.0119412	0.309385	Tpsb2	17	25366550	25368094	+	1081	protein_coding	tryptase beta 2 [Source:MGI Symbol;Acc:MGI:96942]	-	49	74	98	34	21	49	2.2062	3.39188	4.62495	1.52688	1.03793	2.32209
ENSMUSG00000015656	40096.3	26258.7	37012.1	45839.2	46250.3	44559.1	-0.402694	0.0119662	0.309519	Hspa8	9	40800984	40810087	+	4301	protein_coding	heat shock protein 8 [Source:MGI Symbol;Acc:MGI:105384]	-	41442	26827	36718	48280	43833	44036	468.971	309.056	435.528	544.942	544.513	524.502
ENSMUSG00000020893	1591.58	2283.58	1928.32	1141.23	1533.13	1578.53	0.448685	0.0119949	0.309586	Per1	11	69095217	69109960	+	5631	protein_coding	period circadian clock 1 [Source:MGI Symbol;Acc:MGI:1098283]	-	1645	2333	1913	1202	1453	1560	14.2185	20.5288	17.3315	10.3627	13.7866	14.1921
ENSMUSG00000028044	565.036	557.925	597.749	819.37	772.368	668.852	-0.39392	0.0120309	0.309586	Cks1b	3	89415472	89418383	-	1126	protein_coding	CDC28 protein kinase 1b [Source:MGI Symbol;Acc:MGI:1889208]	-	584	570	593	863	732	661	25.2435	25.0825	26.8672	37.207	34.7335	30.0727
ENSMUSG00000056698	470.218	536.392	500.98	764.302	530.739	793.313	-0.470598	0.0120337	0.309586	Elmod3	6	72565922	72598413	-	3560	protein_coding	ELMO/CED-12 domain containing 3 [Source:MGI Symbol;Acc:MGI:2445168]	-	486	548	497	805	503	784	6.64448	7.6272	7.12217	10.9774	7.54908	11.2817
ENSMUSG00000043587	251.557	205.551	238.898	109.186	174.099	172.019	0.61399	0.0120479	0.309586	Pxylp1	9	96823336	96892669	-	6148	protein_coding	2-phosphoxylose phosphatase 1 [Source:MGI Symbol;Acc:MGI:2442444]	-	260	210	237	115	165	170	2.05833	1.69247	1.96662	0.908064	1.43392	1.41652
ENSMUSG00000021037	2605.55	2031.04	2566.39	3088.54	3139.06	3000.22	-0.357403	0.0120742	0.309753	Ahsa1	12	87266479	87273998	+	4377	protein_coding	AHA1, activator of heat shock protein ATPase 1 [Source:MGI Symbol;Acc:MGI:2387603]	-	2693	2075	2546	3253	2975	2965	29.9457	23.4896	29.6748	36.0795	36.315	34.7022
ENSMUSG00000036412	138.356	100.818	154.225	82.6016	85.4669	71.8434	0.71328	0.012109	0.310138	Arsi	18	60911780	60918561	+	2975	protein_coding	arylsulfatase i [Source:MGI Symbol;Acc:MGI:2670959]	-	143	103	153	87	81	71	2.3395	1.71548	2.62368	1.41966	1.4547	1.22259
ENSMUSG00000040613	428.615	386.633	499.972	282.934	378.798	262.077	0.510246	0.0121767	0.311362	Apobec1	6	122577792	122602444	-	2702	protein_coding	apolipoprotein B mRNA editing enzyme, catalytic polypeptide 1 [Source:MGI Symbol;Acc:MGI:103298]	-	443	395	496	298	359	259	7.97982	7.24346	9.36489	5.35406	7.09881	4.91047
ENSMUSG00000026398	6409.87	6670.64	7916.9	9020.67	6928.1	14682.4	-0.544807	0.0122178	0.311826	Nr5a2	1	136842571	136960448	-	5899	protein_coding	nuclear receptor subfamily 5, group A, member 2 [Source:MGI Symbol;Acc:MGI:1346834]	SF-like	6625	6815	7854	9501	6566	14510	54.6616	57.243	67.9233	78.1886	59.4701	126.008
ENSMUSG00000020901	195.441	134.098	221.762	69.3094	151.941	100.176	0.780652	0.0122572	0.311826	Pik3r5	11	68432121	68497849	+	5550	protein_coding	phosphoinositide-3-kinase regulatory subunit 5 [Source:MGI Symbol;Acc:MGI:2443588]	-	202	137	220	73	144	99	1.77147	1.2231	2.02225	0.638532	1.38626	0.9138
ENSMUSG00000006585	346.375	351.395	361.875	521.245	415.728	495.821	-0.435837	0.0122693	0.311826	Cdt1	8	122568015	122573554	+	3140	protein_coding	chromatin licensing and DNA replication factor 1 [Source:MGI Symbol;Acc:MGI:1914427]	-	358	359	359	549	394	490	5.54917	5.66499	5.83272	8.4878	6.70413	7.99421
ENSMUSG00000058818	246.719	209.467	270.146	195.585	139.279	152.794	0.573147	0.0122828	0.311826	Pirb	7	3711409	3720391	-	4471	protein_coding	paired Ig-like receptor B [Source:MGI Symbol;Acc:MGI:894311]	-	255	214	268	206	132	151	2.77594	2.37161	3.05799	2.23674	1.57741	1.73014
ENSMUSG00000037313	635.665	655.807	795.319	1041.54	883.158	848.966	-0.410955	0.0122945	0.311826	Tacc3	5	33658128	33678995	+	3552	protein_coding	transforming, acidic coiled-coil containing protein 3 [Source:MGI Symbol;Acc:MGI:1341163]	-	657	670	789	1097	837	839	9.00258	9.34623	11.3321	14.9929	12.5901	12.1003
ENSMUSG00000026170	657.919	722.367	508.036	474.722	435.776	472.547	0.449273	0.0123194	0.311952	Cyp27a1	1	74713574	74737892	+	2173	protein_coding	cytochrome P450, family 27, subfamily a, polypeptide 1 [Source:MGI Symbol;Acc:MGI:88594]	-	680	738	504	500	413	467	15.2308	16.8279	11.8325	11.1702	10.1547	11.0095
ENSMUSG00000020715	3851.73	3339.72	3082.49	2853.08	2628.37	2608.62	0.344748	0.0123489	0.312193	Ern1	11	106394650	106487852	-	8173	protein_coding	endoplasmic reticulum (ER) to nucleus signalling 1 [Source:MGI Symbol;Acc:MGI:1930134]	-	3981	3412	3058	3005	2491	2578	23.7075	20.6853	19.0881	17.8491	16.2843	16.1588
ENSMUSG00000058626	2.90258	5.8729	5.04004	28.4833	12.6618	14.1663	-2.00585	0.0124642	1	Capn11	17	45630204	45659325	-	2708	protein_coding	calpain 11 [Source:MGI Symbol;Acc:MGI:1352490]	-	3	6	5	30	12	14	0.0539197	0.109784	0.0941949	0.537805	0.23676	0.264843
ENSMUSG00000024910	49.3439	47.962	47.3764	19.9383	20.0478	28.3326	1.083	0.0124647	0.314161	Ctsw	19	5465240	5468498	-	1232	protein_coding	cathepsin W [Source:MGI Symbol;Acc:MGI:1338045]	-	51	49	47	21	19	28	2.01481	1.9707	1.94623	0.827487	0.823985	1.16428
ENSMUSG00000038400	1799.6	1609.17	1670.27	946.596	1689.29	785.218	0.570455	0.0124669	0.314161	Pmepa1	2	173224458	173276533	-	4913	protein_coding	prostate transmembrane protein, androgen induced 1 [Source:MGI Symbol;Acc:MGI:1929600]	-	1860	1644	1657	997	1601	776	18.4264	16.5802	17.2061	9.85147	17.4109	8.0914
ENSMUSG00000088609	18.383	14.6822	10.0801	29.4328	46.4265	32.3801	-1.32342	0.012505	0.314615	Gm24187	13	9834469	9834525	-	57	miRNA	predicted gene, 24187 [Source:MGI Symbol;Acc:MGI:5453964]	-	19	15	10	31	44	32	16.2238	13.0392	8.95017	26.4022	41.2434	28.7597
ENSMUSG00000020460	8480.38	8605.76	9808.93	12092.1	10526.2	11003.2	-0.322082	0.0125487	0.315209	Rps27a	11	29545846	29548109	-	1972	protein_coding	ribosomal protein S27A [Source:MGI Symbol;Acc:MGI:1925544]	-	8765	8792	9731	12736	9976	10874	216.331	220.91	251.743	313.53	270.287	282.482
ENSMUSG00000034220	1801.54	1842.13	2435.35	829.814	1969.96	1186.93	0.608973	0.0126003	0.315996	Gpc1	1	92831645	92860779	+	5159	protein_coding	glypican 1 [Source:MGI Symbol;Acc:MGI:1194891]	-	1862	1882	2416	874	1867	1173	17.5666	18.0754	23.8912	8.22429	19.3355	11.6477
ENSMUSG00000031585	1739.61	1877.37	1610.8	2479.95	2309.72	1945.84	-0.365623	0.0126512	0.31633	Gtf2e2	8	33731833	33777173	+	2348	protein_coding	general transcription factor II E, polypeptide 2 (beta subunit) [Source:MGI Symbol;Acc:MGI:1915403]	-	1798	1918	1598	2612	2189	1923	37.2706	40.4748	34.7204	54.0042	49.8108	41.9556
ENSMUSG00000026399	537.945	659.722	557.429	386.424	507.526	385.526	0.456661	0.012654	0.31633	Cd55	1	130439027	130462744	-	4853	protein_coding	CD55 molecule, decay accelerating factor for complement [Source:MGI Symbol;Acc:MGI:104850]	-	556	674	553	407	481	381	5.57621	6.88152	5.81328	4.07133	5.29555	4.02183
ENSMUSG00000045291	212.856	207.509	176.402	336.103	299.662	232.732	-0.541499	0.0126785	0.316423	E330021D16Rik	6	136400317	136415569	-	1832	protein_coding	RIKEN cDNA E330021D16 gene [Source:MGI Symbol;Acc:MGI:2141773]	-	220	212	175	354	284	230	5.84483	5.73383	4.87325	9.38059	8.28264	6.43148
ENSMUSG00000027971	32.8959	40.1315	28.2242	12.3428	16.8824	11.1307	1.32997	0.0127284	0.316423	Ndst4	3	125404076	125728899	+	11720	protein_coding	N-deacetylase/N-sulfotransferase (heparin glucosaminyl) 4 [Source:MGI Symbol;Acc:MGI:1932545]	-	34	41	28	13	16	11	0.141197	0.173337	0.121881	0.0538478	0.0729405	0.0480811
ENSMUSG00000002602	8537.46	7349.93	9157.76	5162.13	7197.16	6725.96	0.392139	0.0127331	0.316423	Axl	7	25757273	25788705	-	5033	protein_coding	AXL receptor tyrosine kinase [Source:MGI Symbol;Acc:MGI:1347244]	-	8824	7509	9085	5437	6821	6647	85.3322	73.9247	92.0882	52.4427	72.4098	67.6562
ENSMUSG00000070337	170.285	153.674	87.6967	56.0172	113.956	49.5821	0.909915	0.0127386	0.316423	Gpr179	11	97332109	97352077	-	9542	protein_coding	G protein-coupled receptor 179 [Source:MGI Symbol;Acc:MGI:2443409]	-	176	157	87	59	108	49	0.897734	0.815257	0.465143	0.300168	0.604729	0.263066
ENSMUSG00000038371	2080.18	1857.79	1531.17	1520.06	1279.89	1369.07	0.391518	0.012799	0.317418	Sbf2	7	110308013	110614922	-	14783	protein_coding	SET binding factor 2 [Source:MGI Symbol;Acc:MGI:1921831]	-	2150	1898	1519	1601	1213	1353	7.07865	6.36163	5.24205	5.25752	4.38404	4.68861
ENSMUSG00000052889	194.473	124.31	145.153	95.8938	101.294	95.1166	0.666994	0.0128451	0.317849	Prkcb	7	122288751	122634402	+	7651	protein_coding	protein kinase C, beta [Source:MGI Symbol;Acc:MGI:97596]	-	201	127	144	101	96	94	1.27865	0.82247	0.960175	0.640849	0.670393	0.629388
ENSMUSG00000034486	22.2531	34.2586	30.2403	52.2194	75.9706	48.5702	-1.02592	0.0128569	0.317849	Gbx2	1	89927956	89931179	-	2177	protein_coding	gastrulation brain homeobox 2 [Source:MGI Symbol;Acc:MGI:95668]	Homeobox	23	35	30	55	72	48	0.514214	0.796607	0.703022	1.22647	1.76706	1.12951
ENSMUSG00000031563	2749.71	2469.55	2318.42	1984.34	2157.78	1748.53	0.3558	0.0129526	0.319666	Wwc2	8	47823959	47990924	-	13784	protein_coding	WW, C2 and coiled-coil domain containing 2 [Source:MGI Symbol;Acc:MGI:1261872]	-	2842	2523	2300	2090	2045	1728	10.0351	9.06936	8.51253	7.36077	7.92673	6.4221
ENSMUSG00000023092	2515.57	2457.81	2722.63	3432.24	3368.03	2892.96	-0.33292	0.0130132	0.319666	Fhl1	X	56731787	56793346	+	3714	protein_coding	four and a half LIM domains 1 [Source:MGI Symbol;Acc:MGI:1298387]	-	2600	2511	2701	3615	3192	2859	34.0727	33.4996	37.1013	47.2519	45.9195	39.4349
ENSMUSG00000037544	266.07	271.132	413.284	557.324	387.239	450.286	-0.554391	0.0130222	0.319666	Dlgap5	14	47387779	47418407	-	6805	protein_coding	DLG associated protein 5 [Source:MGI Symbol;Acc:MGI:2183453]	-	275	277	410	587	367	445	1.96689	2.01691	3.0737	4.18757	2.88147	3.34997
ENSMUSG00000029544	154.804	323.009	228.818	304.772	264.842	660.757	-0.800132	0.0130235	0.319666	Cabp1	5	115168689	115194381	-	5832	protein_coding	calcium binding protein 1 [Source:MGI Symbol;Acc:MGI:1352750]	-	160	330	227	321	251	653	1.33529	2.8037	1.9857	2.67202	2.29949	5.73594
ENSMUSG00000007279	317.349	259.386	204.626	154.759	168.824	199.34	0.5802	0.0130403	0.319666	Scube2	7	109798676	109865679	-	4153	protein_coding	signal peptide, CUB domain, EGF-like 2 [Source:MGI Symbol;Acc:MGI:1928765]	-	328	265	203	163	160	197	3.84403	3.16168	2.49368	1.90536	2.05842	2.43004
ENSMUSG00000024791	166.415	214.361	233.858	388.323	253.235	276.243	-0.579811	0.013053	0.319666	Cdca5	19	6084983	6091777	+	2129	protein_coding	cell division cycle associated 5 [Source:MGI Symbol;Acc:MGI:1915099]	-	172	219	232	409	240	273	3.93212	5.09686	5.55928	9.3261	6.02298	6.56895
ENSMUSG00000068180	18.383	9.78817	12.0961	54.1183	25.3235	27.3207	-1.40863	0.0130831	0.319903	AY512915	6	95255726	95333993	-	5735	processed_transcript	cDNA sequence AY512915 [Source:MGI Symbol;Acc:MGI:3041245]	-	19	10	12	57	24	27	0.161248	0.0863975	0.106747	0.482496	0.223591	0.241179
ENSMUSG00000021255	47.4088	44.0467	22.1762	75.9555	97.0736	54.6414	-1.00037	0.0131193	0.320286	Esrrb	12	86361117	86521628	+	6047	protein_coding	estrogen related receptor, beta [Source:MGI Symbol;Acc:MGI:1346832]	ESR-like	49	45	22	80	92	54	0.394394	0.368729	0.185605	0.642248	0.812875	0.45747
ENSMUSG00000018008	518.595	558.904	591.701	346.547	467.43	417.906	0.438994	0.0131694	0.320711	Cyth4	15	78597047	78622019	+	7552	protein_coding	cytohesin 4 [Source:MGI Symbol;Acc:MGI:2441702]	-	536	571	587	365	443	413	3.45444	3.74635	3.96536	2.3463	3.13414	2.80154
ENSMUSG00000037992	984.943	1065.93	1122.92	794.685	866.276	822.657	0.353862	0.0132255	0.320711	Rara	11	98927818	98974942	+	4365	protein_coding	retinoic acid receptor, alpha [Source:MGI Symbol;Acc:MGI:97856]	THR-like	1018	1089	1114	837	821	813	11.3511	12.3617	13.0199	9.3088	10.0493	9.54147
ENSMUSG00000062248	417.004	314.2	559.445	678.852	577.166	595.997	-0.521537	0.013231	0.320711	Cks2	13	51645232	51650660	+	692	protein_coding	CDC28 protein kinase regulatory subunit 2 [Source:MGI Symbol;Acc:MGI:1913447]	-	431	321	555	715	547	589	30.3142	22.9844	40.916	50.1594	42.2335	43.6032
ENSMUSG00000063142	1187.16	826.121	608.837	610.492	673.184	501.892	0.554635	0.0132741	0.320711	Kcnma1	14	23289431	24014491	-	16976	protein_coding	potassium large conductance calcium-activated channel, subfamily M, alpha member 1 [Source:MGI Symbol;Acc:MGI:99923]	-	1227	844	604	643	638	496	3.5179	2.46344	1.81513	1.83877	2.00799	1.49677
ENSMUSG00000031004	1373.89	1287.14	1684.38	2523.62	1571.11	1890.19	-0.462158	0.0132858	0.320711	Mki67	7	135689784	135716361	-	10061	protein_coding	antigen identified by monoclonal antibody Ki 67 [Source:MGI Symbol;Acc:MGI:106035]	-	1420	1315	1671	2658	1489	1868	6.86945	6.47618	8.47308	12.8253	7.90733	9.5114
ENSMUSG00000113898	67.7269	61.6654	37.2963	26.5844	34.8199	13.1544	1.16286	0.013332	0.320711	Gm19144	12	69970386	69972795	+	1859	processed_pseudogene	predicted gene, 19144 [Source:MGI Symbol;Acc:MGI:5011329]	-	70	63	37	28	33	13	1.83271	1.67917	1.01538	0.731192	0.948442	0.358239
ENSMUSG00000079553	312.511	329.861	455.62	576.312	419.949	570.7	-0.513916	0.0133385	0.320711	Kifc1	17	33875666	33890661	-	3407	protein_coding	kinesin family member C1 [Source:MGI Symbol;Acc:MGI:109596]	-	323	337	452	607	398	564	4.61429	4.90109	6.76819	8.64906	6.24147	8.48039
ENSMUSG00000015355	157.707	121.373	107.857	73.1072	96.0184	64.7602	0.728062	0.0133668	0.320711	Cd48	1	171682009	171705258	+	1189	protein_coding	CD48 antigen [Source:MGI Symbol;Acc:MGI:88339]	-	163	124	107	77	91	64	6.67237	5.16743	4.59101	3.14385	4.08918	2.75745
ENSMUSG00000012889	402.491	716.494	1059.42	106.338	358.75	289.397	1.53004	0.0133856	0.320711	Podnl1	8	84125989	84132527	+	3549	protein_coding	podocan-like 1 [Source:MGI Symbol;Acc:MGI:2685352]	-	416	732	1051	112	340	286	5.70508	10.2197	15.1079	1.53202	5.11858	4.12828
ENSMUSG00000044709	941.404	1260.72	1093.69	1332.07	1371.69	1654.42	-0.40308	0.0133935	0.320711	Gemin7	7	19564946	19577595	-	1782	protein_coding	gem nuclear organelle associated protein 7 [Source:MGI Symbol;Acc:MGI:1916981]	-	973	1288	1085	1403	1300	1635	26.5754	35.8132	31.0619	38.221	38.9773	47.0023
ENSMUSG00000033777	139.324	111.585	105.841	66.4611	89.6875	57.6771	0.740347	0.0134018	0.320711	Tlr13	X	106143204	106160493	+	4304	protein_coding	toll-like receptor 13 [Source:MGI Symbol;Acc:MGI:3045213]	-	144	114	105	70	85	57	1.62841	1.3124	1.24458	0.789548	1.05517	0.67844
ENSMUSG00000068523	1899.26	1841.15	1999.89	2358.42	2345.59	2408.27	-0.30922	0.0134312	0.320711	Gng5	3	146499807	146505572	+	2765	protein_coding	guanine nucleotide binding protein (G protein), gamma 5 [Source:MGI Symbol;Acc:MGI:109164]	-	1963	1881	1984	2484	2223	2380	34.5541	33.7076	36.606	43.6123	42.9557	44.0951
ENSMUSG00000073616	719.84	641.125	712.662	870.64	877.883	910.691	-0.358838	0.0134418	0.320711	Cops9	1	92637145	92641985	-	1499	protein_coding	COP9 signalosome subunit 9 [Source:MGI Symbol;Acc:MGI:1914165]	-	744	655	707	917	832	900	24.1572	21.6508	24.0616	29.6975	29.655	30.7574
ENSMUSG00000032802	763.379	951.41	1041.27	488.964	702.728	773.075	0.488633	0.0134433	0.320711	Srxn1	2	152105516	152111376	+	2820	protein_coding	sulfiredoxin 1 homolog (S. cerevisiae) [Source:MGI Symbol;Acc:MGI:104971]	-	789	972	1033	515	666	764	13.6177	17.0786	18.6878	8.86565	12.6183	13.8788
ENSMUSG00000048776	48.3764	38.1738	33.2643	8.545	15.8272	24.2851	1.30448	0.0134624	0.320711	Pthlh	6	147252101	147264183	-	1619	protein_coding	parathyroid hormone-like peptide [Source:MGI Symbol;Acc:MGI:97800]	-	50	39	33	9	15	24	1.50313	1.19358	1.03986	0.269866	0.495018	0.759405
ENSMUSG00000019194	320.252	368.035	441.508	176.597	350.309	201.364	0.634817	0.0134646	0.320711	Scn1b	7	31116524	31127003	-	1859	protein_coding	sodium channel, voltage-gated, type I, beta [Source:MGI Symbol;Acc:MGI:98247]	-	331	376	438	186	332	199	8.66609	10.0217	12.0199	4.8572	9.5419	5.48381
ENSMUSG00000052117	329.927	359.226	277.202	154.759	285.945	197.316	0.600767	0.0135196	0.321158	D630039A03Rik	4	57908483	57916297	-	2830	protein_coding	RIKEN cDNA D630039A03 gene [Source:MGI Symbol;Acc:MGI:2442889]	-	341	367	275	163	271	195	5.86465	6.42561	4.95738	2.79611	5.11634	3.52986
ENSMUSG00000030744	16793.4	15898.9	17493	20508.9	19777.7	21042	-0.289305	0.0135244	0.321158	Rps3	7	99477896	99483738	-	4483	protein_coding	ribosomal protein S3 [Source:MGI Symbol;Acc:MGI:1350917]	-	17357	16243	17354	21601	18744	20795	188.443	179.528	197.486	233.915	223.393	237.629
ENSMUSG00000117221	13.5454	12.7246	13.1041	37.0283	39.0405	23.2732	-1.33507	0.0135482	0.321175	AC104866.2	17	49304479	49312960	-	3128	lincRNA	novel transcript	-	14	13	13	39	37	23	0.217839	0.205926	0.212023	0.605272	0.631991	0.376678
ENSMUSG00000045179	0	4.89408	31.2483	0	0	2.02376	4.16261	0.0135857	1	Sox3	X	60891366	60893430	-	2065	protein_coding	SRY (sex determining region Y)-box 3 [Source:MGI Symbol;Acc:MGI:98365]	HMG	0	5	31	0	0	2	0	0.119973	0.765857	0	0	0.0496157
ENSMUSG00000054134	142.227	99.8393	86.6887	176.597	169.879	167.972	-0.645331	0.0136075	0.321175	Umodl1	17	30954679	31010708	+	5045	protein_coding	uromodulin-like 1 [Source:MGI Symbol;Acc:MGI:1929785]	-	147	102	86	186	161	166	1.41818	1.00178	0.869648	1.7898	1.70506	1.6856
ENSMUSG00000067847	550.523	558.904	662.262	754.808	711.169	883.37	-0.407365	0.0136129	0.321175	Romo1	2	156144039	156145797	+	747	protein_coding	reactive oxygen species modulator 1 [Source:MGI Symbol;Acc:MGI:1914317]	-	569	571	657	795	674	873	37.0737	37.8748	44.8695	51.6653	48.2076	59.8691
ENSMUSG00000059070	10004.2	9120.61	10956	11779.8	11969.6	14389.9	-0.342434	0.0136215	0.321175	Rpl18	7	45715457	45720836	+	4043	protein_coding	ribosomal protein L18 [Source:MGI Symbol;Acc:MGI:98003]	-	10340	9318	10869	12407	11344	14221	124.478	114.197	137.149	148.976	149.913	180.192
ENSMUSG00000049134	23.2207	34.2586	22.1762	50.3205	47.4816	65.7721	-1.03771	0.0136277	0.321175	Nrap	19	56320035	56390037	-	5507	protein_coding	nebulin-related anchoring protein [Source:MGI Symbol;Acc:MGI:1098765]	-	24	35	22	53	45	65	0.212115	0.314911	0.203805	0.467211	0.43659	0.604654
ENSMUSG00000076577	0	23.4916	13.1041	1.89889	0	1.01188	3.62709	0.0136289	1	Igkv8-30	6	70117061	70117620	-	368	IG_V_gene	immunoglobulin kappa chain variable 8-30 [Source:MGI Symbol;Acc:MGI:3642250]	-	0	24	13	2	0	1	0	3.23145	1.80219	0.263836	0	0.139207
ENSMUSG00000001143	1029.45	784.032	859.831	1110.85	1131.12	1254.73	-0.387242	0.0136773	0.321859	Lman2l	1	36419871	36445271	-	7359	protein_coding	lectin, mannose-binding 2-like [Source:MGI Symbol;Acc:MGI:2443010]	-	1064	801	853	1170	1072	1240	7.03716	5.39322	5.91339	7.71826	7.78309	8.63201
ENSMUSG00000061143	418.939	604.909	466.708	333.255	368.246	374.395	0.470592	0.0137248	0.322491	Maml3	3	51685907	52105076	-	10486	protein_coding	mastermind like transcriptional coactivator 3 [Source:MGI Symbol;Acc:MGI:2389461]	-	433	618	463	351	349	370	2.0098	2.9202	2.25256	1.62499	1.77825	1.80759
ENSMUSG00000117003	31.9284	99.8393	38.3043	20.8878	29.5441	21.2495	1.24854	0.0137914	0.323571	CT010496.1	17	66449854	66452599	+	2746	bidirectional_promoter_lncRNA	novel transcript	-	33	102	38	22	28	21	0.584908	1.84049	0.705975	0.388933	0.544796	0.391767
ENSMUSG00000041930	1139.75	794.799	1555.36	543.082	790.305	974.439	0.59684	0.0138409	0.323924	Fam222a	5	114568016	114613220	+	3141	protein_coding	family with sequence similarity 222, member A [Source:MGI Symbol;Acc:MGI:3605543]	-	1178	812	1543	572	749	963	18.2537	12.8092	25.0613	8.84058	12.7406	15.7061
ENSMUSG00000072692	173.187	109.627	123.985	202.232	223.691	193.269	-0.605354	0.0138681	0.323924	Rpl37rt	5	115102923	115110268	-	752	transcribed_processed_pseudogene	ribosomal protein L37, retrotransposed [Source:MGI Symbol;Acc:MGI:3651519]	-	179	112	123	213	212	191	11.5854	7.37963	8.34437	13.7504	15.0624	13.0114
ENSMUSG00000026622	199.311	200.657	268.13	379.778	292.276	292.433	-0.530846	0.0138685	0.323924	Nek2	1	191821444	191833050	+	4516	protein_coding	NIMA (never in mitosis gene a)-related expressed kinase 2 [Source:MGI Symbol;Acc:MGI:109359]	-	206	205	266	400	277	289	2.22018	2.24923	3.00493	4.2999	3.27719	3.27833
ENSMUSG00000003970	14803.2	15781.5	16451.7	19163.6	18578	19781.2	-0.290367	0.0138962	0.324085	Rpl8	15	76904078	76906314	+	1359	protein_coding	ribosomal protein L8 [Source:MGI Symbol;Acc:MGI:1350927]	-	15300	16123	16321	20184	17607	19549	547.957	587.842	612.68	721.008	692.217	736.909
ENSMUSG00000020614	359.92	414.039	290.306	155.709	293.331	249.934	0.608192	0.01392	0.324159	Fam20a	11	109669749	109722279	-	3634	protein_coding	family with sequence similarity 20, member A [Source:MGI Symbol;Acc:MGI:2388266]	-	372	423	288	164	278	247	4.98233	5.76753	4.04309	2.19084	4.0873	3.48194
ENSMUSG00000063457	11025.9	9841.02	10781.7	12975.1	12393.8	13530.8	-0.297624	0.0139868	0.32523	Rps15	10	80292453	80294114	+	630	protein_coding	ribosomal protein S15 [Source:MGI Symbol;Acc:MGI:98117]	-	11396	10054	10696	13666	11746	13372	880.413	790.739	866.138	1053.06	996.152	1087.34
ENSMUSG00000029658	3.87011	14.6822	16.1281	1.89889	2.1103	1.01188	2.78744	0.0140553	1	Wdr95	5	149528679	149611894	+	3477	protein_coding	WD40 repeat domain 95 [Source:MGI Symbol;Acc:MGI:1923042]	-	4	15	16	2	2	1	0.0559925	0.213757	0.234759	0.027924	0.0307328	0.0147334
ENSMUSG00000038379	181.895	184.996	221.762	323.76	273.283	245.887	-0.518923	0.0140615	0.326482	Ttk	9	83834689	83872389	+	4919	protein_coding	Ttk protein kinase [Source:MGI Symbol;Acc:MGI:1194921]	-	188	189	220	341	259	243	1.86018	1.90379	2.28167	3.36535	2.81319	2.53069
ENSMUSG00000034641	89.98	83.1994	99.7929	46.5228	53.8125	59.7008	0.77114	0.0141524	0.328106	Cd300ld	11	114982274	114989922	-	2645	protein_coding	CD300 molecule like family member d [Source:MGI Symbol;Acc:MGI:2442358]	-	93	85	99	49	51	59	1.71132	1.59231	1.90948	0.899338	1.0302	1.14271
ENSMUSG00000035860	0.967527	6.85172	47.3764	1.89889	3.16544	3.03564	2.77094	0.0141659	1	Cdhr3	12	33033796	33092875	-	4569	protein_coding	cadherin-related family member 3 [Source:MGI Symbol;Acc:MGI:1916014]	-	1	7	47	2	3	3	0.0106525	0.0759122	0.524787	0.0212501	0.0350813	0.0336364
ENSMUSG00000030315	1571.26	1562.19	1662.21	885.831	1416.01	1250.68	0.433303	0.0142262	0.329327	Vgll4	6	114860628	114969994	-	5396	protein_coding	vestigial like family member 4 [Source:MGI Symbol;Acc:MGI:2652840]	-	1624	1596	1649	933	1342	1236	14.6483	14.6553	15.5903	8.39387	13.2879	11.7343
ENSMUSG00000062783	13.5454	20.5551	30.2403	6.64611	7.38603	5.05939	1.75235	0.0142315	1	Csprs	GL456221.1	111572	163011	-	2719	protein_coding	component of Sp100-rs [Source:NCBI gene;Acc:114564]	-	14	21	30	7	7	5	0.250607	0.382688	0.562883	0.12498	0.137551	0.0942041
ENSMUSG00000079741	52.2465	50.8985	48.3844	99.6916	113.956	59.7008	-0.850665	0.0142661	0.329764	Nlrp4g	9	124348872	124356970	+	2064	transcribed_unprocessed_pseudogene	NLR family, pyrin domain containing 4G [Source:MGI Symbol;Acc:MGI:3700744]	-	54	52	48	105	108	59	1.27338	1.24833	1.18642	2.46963	2.7957	1.46437
ENSMUSG00000061601	78.3697	65.5807	77.6167	149.063	86.5221	134.58	-0.742082	0.0143791	0.331886	Pclo	5	14514918	14863459	+	22457	protein_coding	piccolo (presynaptic cytomatrix protein) [Source:MGI Symbol;Acc:MGI:1349390]	-	81	67	77	157	82	133	0.175553	0.147828	0.174922	0.339391	0.195091	0.303395
ENSMUSG00000026888	5639.72	7423.35	5630.74	8474.74	8538.25	7182.31	-0.372162	0.014486	0.333862	Grb14	2	64912476	65024987	-	7185	protein_coding	growth factor receptor bound protein 14 [Source:MGI Symbol;Acc:MGI:1355324]	-	5829	7584	5586	8926	8092	7098	39.4859	52.3005	39.6625	60.3091	60.1735	50.6079
ENSMUSG00000021102	1095.24	1207.86	1280.17	1496.32	1393.85	1704	-0.358657	0.0145125	0.333979	Glrx5	12	105032688	105042906	+	3682	protein_coding	glutaredoxin 5 [Source:MGI Symbol;Acc:MGI:1920296]	-	1132	1234	1270	1576	1321	1684	14.9636	16.606	17.5965	20.779	19.1688	23.4297
ENSMUSG00000033024	14.5129	14.6822	19.1522	4.74722	4.22059	3.03564	2.00751	0.0145712	1	Klra9	6	130178675	130193112	-	1279	protein_coding	killer cell lectin-like receptor subfamily A, member 9 [Source:MGI Symbol;Acc:MGI:1321153]	-	15	15	19	5	4	3	0.570815	0.581106	0.75786	0.189781	0.167096	0.12016
ENSMUSG00000044447	1128.14	873.104	630.005	676.954	579.276	606.115	0.498618	0.0145787	0.334148	Dock5	14	67752135	67933442	-	12169	protein_coding	dedicator of cytokinesis 5 [Source:MGI Symbol;Acc:MGI:2652871]	-	1166	892	625	713	549	599	4.66357	3.63199	2.62018	2.84438	2.41042	2.52163
ENSMUSG00000028591	154.804	156.611	140.113	242.108	216.305	195.293	-0.534096	0.0145839	0.334148	Pramef12	4	144391674	144408464	-	2573	protein_coding	PRAME family member 12 [Source:MGI Symbol;Acc:MGI:1924882]	-	160	160	139	255	205	193	3.0266	3.08116	2.75601	4.81119	4.25687	3.84261
ENSMUSG00000018334	1964.08	1735.44	1548.3	962.736	1140.61	1662.52	0.47893	0.0145892	0.334148	Ksr1	11	79013440	79146407	-	7103	protein_coding	kinase suppressor of ras 1 [Source:MGI Symbol;Acc:MGI:105051]	-	2030	1773	1536	1014	1081	1643	13.9101	12.3681	11.032	6.93025	8.1313	11.8496
ENSMUSG00000003153	260.265	226.107	322.563	128.175	201.533	204.399	0.600048	0.0146317	0.334148	Slc2a3	6	122727809	122801640	-	7245	protein_coding	solute carrier family 2 (facilitated glucose transporter), member 3 [Source:MGI Symbol;Acc:MGI:95757]	-	269	231	320	135	191	202	1.80713	1.57982	2.25329	0.904582	1.40855	1.42831
ENSMUSG00000037434	829.171	1004.27	805.399	764.302	637.309	568.676	0.421152	0.0146561	0.334148	Slc30a1	1	191906767	191913247	+	5244	protein_coding	solute carrier family 30 (zinc transporter), member 1 [Source:MGI Symbol;Acc:MGI:1345281]	-	857	1026	799	805	604	562	7.95413	9.69436	7.77303	7.45222	6.1539	5.49013
ENSMUSG00000021890	1253.92	1489.76	1289.24	1053.88	1080.47	1041.22	0.344852	0.0146707	0.334148	Eaf1	14	31494399	31509858	+	5490	protein_coding	ELL associated factor 1 [Source:MGI Symbol;Acc:MGI:1921677]	-	1296	1522	1279	1110	1024	1029	11.4897	13.7365	11.8851	9.81529	9.96561	9.60178
ENSMUSG00000031780	9.67527	4.89408	7.05606	14.2417	23.2132	32.3801	-1.68877	0.014674	1	Ccl17	8	94810453	94812036	+	514	protein_coding	chemokine (C-C motif) ligand 17 [Source:MGI Symbol;Acc:MGI:1329039]	-	10	5	7	15	22	32	0.946916	0.481994	0.69477	1.41671	2.28684	3.1893
ENSMUSG00000087028	10.6428	13.7034	3.02403	0	2.1103	0	3.74271	0.0146831	1	Gm13387	2	25122603	25145396	-	2881	lincRNA	predicted gene 13387 [Source:MGI Symbol;Acc:MGI:3651242]	-	11	14	3	0	2	0	0.185833	0.240779	0.0531232	0	0.0370905	0
ENSMUSG00000061787	8581	7170.81	8597.31	10010.9	9924.72	10332.3	-0.313928	0.0146834	0.334148	Rps17	7	81342732	81345254	-	1274	protein_coding	ribosomal protein S17 [Source:MGI Symbol;Acc:MGI:1309526]	-	8869	7326	8529	10544	9406	10211	338.828	284.926	341.535	401.78	394.468	410.589
ENSMUSG00000035785	17.4155	8.80935	10.0801	33.2305	20.0478	44.5227	-1.42943	0.0147024	0.334148	Cmtm2b	8	104322230	104330764	+	880	protein_coding	CKLF-like MARVEL transmembrane domain containing 2B [Source:MGI Symbol;Acc:MGI:2447311]	-	18	9	10	35	19	44	0.995553	0.506751	0.579727	1.9308	1.15358	2.56141
ENSMUSG00000017466	7289.35	8540.18	7579.22	5056.74	7257.3	5629.08	0.383702	0.014712	0.334148	Timp2	11	118301069	118355740	-	3896	protein_coding	tissue inhibitor of metalloproteinase 2 [Source:MGI Symbol;Acc:MGI:98753]	-	7534	8725	7519	5326	6878	5563	94.1198	110.964	98.4572	66.3643	94.3234	73.1474
ENSMUSG00000114836	3.87011	1.95763	4.03203	0	24.2684	37.4395	-2.64423	0.0147189	1	Gm18517	13	81085391	81087564	-	2174	transcribed_processed_pseudogene	predicted gene, 18517 [Source:MGI Symbol;Acc:MGI:5010702]	-	4	2	4	0	23	37	0.0895519	0.0455832	0.0938656	0	0.565255	0.871869
ENSMUSG00000023571	554.393	678.32	696.534	951.343	651.026	1111.04	-0.49245	0.0147561	0.334663	C1qtnf12	4	155962318	155966629	+	1366	protein_coding	C1q and tumor necrosis factor related 12 [Source:MGI Symbol;Acc:MGI:1914639]	-	573	693	691	1002	617	1098	20.4164	25.1372	25.8068	35.6098	24.133	41.1776
ENSMUSG00000025006	902.703	1038.52	777.175	598.15	472.706	837.836	0.51007	0.0148293	0.335838	Sorbs1	19	40294753	40513779	-	13472	protein_coding	sorbin and SH3 domain containing 1 [Source:MGI Symbol;Acc:MGI:700014]	-	933	1061	771	630	448	828	3.37073	3.90227	2.91963	2.27018	1.77673	3.14852
ENSMUSG00000048489	68.6944	23.4916	41.3284	75.9555	80.1912	106.247	-0.973768	0.0148814	0.336475	Depp1	6	116650609	116652794	+	1358	protein_coding	DEPP1 autophagy regulator [Source:MGI Symbol;Acc:MGI:1918730]	-	71	24	41	80	76	105	2.54468	0.875681	1.54025	2.85985	2.99013	3.96094
ENSMUSG00000062006	6514.36	6495.43	7370.56	9091.88	8309.29	7903.78	-0.312285	0.0149033	0.336475	Rpl34	3	130726831	130730398	-	2643	protein_coding	ribosomal protein L34 [Source:MGI Symbol;Acc:MGI:1915686]	-	6733	6636	7312	9576	7875	7811	123.99	124.407	141.138	175.889	159.195	151.397
ENSMUSG00000030353	71.597	109.627	95.7608	42.725	55.9228	59.7008	0.808044	0.014922	0.336475	Tead4	6	128224288	128300823	-	3598	protein_coding	TEA domain family member 4 [Source:MGI Symbol;Acc:MGI:106907]	TEA	74	112	95	45	53	59	1.00103	1.54238	1.347	0.607161	0.787029	0.84004
ENSMUSG00000059547	70.6295	53.8349	48.3844	108.237	106.57	80.9503	-0.774301	0.0149646	0.33695	Fbxw26	9	109717566	109746089	-	1824	protein_coding	F-box and WD-40 domain protein 26 [Source:MGI Symbol;Acc:MGI:3646662]	-	73	55	48	114	101	80	1.94793	1.49408	1.34253	3.03412	2.95851	2.24685
ENSMUSG00000023328	16.448	46.9832	18.1442	6.64611	10.5515	9.10691	1.63675	0.015008	1	Ache	5	137287519	137294466	+	4623	protein_coding	acetylcholinesterase [Source:MGI Symbol;Acc:MGI:87876]	-	17	48	18	7	10	9	0.178978	0.51446	0.198635	0.0735067	0.115572	0.0997304
ENSMUSG00000066129	4.83764	4.89408	47.3764	5.69666	2.1103	2.02376	2.52635	0.0150259	1	Kndc1	7	139894696	139941537	+	10709	protein_coding	kinase non-catalytic C-lobe domain (KIND) containing 1 [Source:MGI Symbol;Acc:MGI:1923734]	-	5	5	47	6	2	2	0.0227246	0.0231343	0.223901	0.0271991	0.00997832	0.00956731
ENSMUSG00000027203	600.834	786.969	824.551	1058.63	916.923	958.249	-0.407558	0.0150771	0.338995	Dut	2	125247190	125258608	+	2410	protein_coding	deoxyuridine triphosphatase [Source:MGI Symbol;Acc:MGI:1346051]	-	621	804	818	1115	869	947	12.5415	16.53	17.3158	22.46	19.2654	20.1299
ENSMUSG00000033981	29.9933	18.5975	26.2082	6.64611	6.33089	12.1425	1.57473	0.0151163	1	Gria2	3	80681450	80802835	-	15548	protein_coding	glutamate receptor, ionotropic, AMPA2 (alpha 2) [Source:MGI Symbol;Acc:MGI:95809]	-	31	19	26	7	6	12	0.0970424	0.0605499	0.085311	0.0218563	0.0206183	0.0395381
ENSMUSG00000075266	87.0775	105.712	116.929	180.394	117.121	196.304	-0.674481	0.0152698	0.342836	Cenpw	10	30194569	30200560	-	4211	protein_coding	centromere protein W [Source:MGI Symbol;Acc:MGI:1913561]	-	90	108	116	190	111	194	1.04024	1.27079	1.40533	2.19039	1.40836	2.36007
ENSMUSG00000031489	0.967527	0	4.03203	45.5733	5.27574	0	-3.35789	0.015288	1	Adrb3	8	27225776	27250616	-	3376	protein_coding	adrenergic receptor, beta 3 [Source:MGI Symbol;Acc:MGI:87939]	-	1	0	4	48	5	0	0.0144169	0	0.0604455	0.690226	0.0791305	0
ENSMUSG00000024292	320.252	199.679	147.169	112.034	135.059	160.889	0.710528	0.0153327	0.34326	Cyp4f14	17	32905071	32917342	-	2405	protein_coding	cytochrome P450, family 4, subfamily f, polypeptide 14 [Source:MGI Symbol;Acc:MGI:1927669]	-	331	204	146	118	128	159	6.69865	4.20291	3.09702	2.38188	2.84362	3.38681
ENSMUSG00000034295	549.555	603.93	639.077	1008.31	614.096	856.049	-0.468047	0.0153643	0.34326	Fhod3	18	24709445	25133500	+	5408	protein_coding	formin homology 2 domain containing 3 [Source:MGI Symbol;Acc:MGI:1925847]	-	568	617	634	1062	582	846	5.11194	5.65305	5.98079	9.53324	5.74993	8.01387
ENSMUSG00000058600	6445.67	5768.17	6785.91	7822.47	7623.44	7984.73	-0.302435	0.0153761	0.34326	Rpl30	15	34440505	34443640	-	3020	protein_coding	ribosomal protein L30 [Source:MGI Symbol;Acc:MGI:98037]	-	6662	5893	6732	8239	7225	7891	107.367	96.6861	113.722	132.44	127.822	133.855
ENSMUSG00000106037	29.9933	33.2798	31.2483	58.8655	65.4191	54.6414	-0.920279	0.0153848	0.34326	Gm4332	3	119709516	119709861	+	346	processed_pseudogene	predicted gene 4332 [Source:MGI Symbol;Acc:MGI:3782515]	-	31	34	31	62	62	54	4.36074	4.86897	4.5708	8.69898	9.57396	7.99515
ENSMUSG00000022354	596.964	597.078	636.053	932.354	740.714	730.576	-0.393795	0.0153983	0.34326	Ndufb9	15	58933756	58939488	+	1031	protein_coding	NADH:ubiquinone oxidoreductase subunit B9 [Source:MGI Symbol;Acc:MGI:1913468]	-	617	610	631	982	702	722	29.1273	29.3161	31.2232	46.2387	36.3793	35.8746
ENSMUSG00000084883	723.71	786.969	824.551	621.886	596.158	600.044	0.360929	0.0154261	0.343382	Ccdc85c	12	108203602	108275425	-	4337	protein_coding	coiled-coil domain containing 85C [Source:MGI Symbol;Acc:MGI:3644008]	-	748	804	818	655	565	593	8.39434	9.18547	9.6221	7.33169	6.96042	7.00445
ENSMUSG00000035606	70.6295	124.31	94.7528	56.9666	51.7022	57.6771	0.799682	0.0154564	0.343382	Ky	9	102505750	102546239	+	5879	protein_coding	kyphoscoliosis peptidase [Source:MGI Symbol;Acc:MGI:96709]	-	73	127	94	60	49	57	0.604357	1.07037	0.8157	0.495451	0.445316	0.496684
ENSMUSG00000060461	52.2465	75.3689	62.4965	101.591	131.893	88.0334	-0.757335	0.0154697	0.343382	Dppa5a	9	78367052	78368177	-	619	protein_coding	developmental pluripotency associated 5A [Source:MGI Symbol;Acc:MGI:101800]	-	54	77	62	107	125	87	4.24598	6.1636	5.10984	8.39162	10.7894	7.20008
ENSMUSG00000032623	273.81	192.827	216.722	437.694	350.309	241.839	-0.592068	0.0154918	0.343387	Oas1d	5	120914536	120921652	+	2021	protein_coding	2'-5' oligoadenylate synthetase 1D [Source:MGI Symbol;Acc:MGI:2140770]	-	283	197	215	461	332	239	6.81545	4.82986	5.42723	11.0736	8.77704	6.05816
ENSMUSG00000086714	9.67527	7.83053	9.07208	18.9889	36.9302	21.2495	-1.53513	0.0155427	1	0610009E02Rik	2	26445696	26459390	+	1803	processed_transcript	RIKEN cDNA 0610009E02 gene [Source:MGI Symbol;Acc:MGI:3698435]	-	10	8	9	20	35	21	0.269947	0.219851	0.254655	0.538501	1.03717	0.596668
ENSMUSG00000020914	1572.23	1605.26	2028.11	3159.75	1863.39	2187.68	-0.470375	0.015591	0.344676	Top2a	11	98992943	99024189	-	9013	protein_coding	topoisomerase (DNA) II alpha [Source:MGI Symbol;Acc:MGI:98790]	-	1625	1640	2012	3328	1766	2162	8.77523	9.0159	11.3885	17.9253	10.4688	12.2884
ENSMUSG00000020953	287.356	219.255	166.321	471.874	245.849	333.92	-0.64461	0.0156019	0.344676	Coch	12	51593341	51605771	+	2998	protein_coding	cochlin [Source:MGI Symbol;Acc:MGI:1278313]	-	297	224	165	497	233	330	4.82169	3.70212	2.80775	8.0478	4.15241	5.63886
ENSMUSG00000056999	2585.23	2421.59	2238.79	3850.94	3489.37	2393.09	-0.425868	0.015616	0.344676	Ide	19	37268743	37337852	-	5823	protein_coding	insulin degrading enzyme [Source:MGI Symbol;Acc:MGI:96412]	-	2672	2474	2221	4056	3307	2365	22.3339	21.0517	19.4584	33.8146	30.3434	20.8062
ENSMUSG00000001416	5101.77	4359.65	5052.14	6047.01	5738.95	6196.74	-0.30923	0.0156507	0.344767	Cct3	3	88297116	88321767	+	6370	protein_coding	chaperonin containing Tcp1, subunit 3 (gamma) [Source:MGI Symbol;Acc:MGI:104708]	-	5273	4454	5012	6369	5439	6124	40.2896	34.6454	40.14	48.5383	45.6201	49.2498
ENSMUSG00000032017	12.5779	25.4492	28.2242	4.74722	8.44118	7.08315	1.71267	0.0156613	1	Grik4	9	42518135	42944493	-	5962	protein_coding	glutamate receptor, ionotropic, kainate 4 [Source:MGI Symbol;Acc:MGI:95817]	-	13	26	28	5	8	7	0.106127	0.216081	0.239592	0.0407128	0.0716926	0.0601471
ENSMUSG00000038274	6194.11	6073.56	6786.92	7600.3	7339.61	8817.51	-0.318256	0.0156801	0.344767	Fau	19	6057888	6059524	+	815	protein_coding	Finkel-Biskis-Reilly murine sarcoma virus (FBR-MuSV) ubiquitously expressed (fox derived) [Source:MGI Symbol;Acc:MGI:102547]	-	6402	6205	6733	8005	6956	8714	382.325	377.241	421.461	476.822	456.014	547.733
ENSMUSG00000035373	19.3505	24.4704	18.1442	17.09	165.658	16.1901	-1.68018	0.0156863	0.344767	Ccl7	11	82045712	82047525	+	801	protein_coding	chemokine (C-C motif) ligand 7 [Source:MGI Symbol;Acc:MGI:99512]	-	20	25	18	18	157	16	1.21527	1.54647	1.14643	1.09092	10.4723	1.02328
ENSMUSG00000023206	317.349	373.908	248.978	669.358	304.938	477.607	-0.627484	0.0157137	0.344887	Il15ra	2	11705290	11734317	+	4446	protein_coding	interleukin 15 receptor, alpha chain [Source:MGI Symbol;Acc:MGI:104644]	-	328	382	247	705	289	472	3.5907	4.25724	2.83422	7.6979	3.473	5.43853
ENSMUSG00000049571	21.2856	24.4704	36.2883	6.64611	6.33089	15.1782	1.54291	0.0157262	1	Cfap46	7	139600951	139683817	-	9224	protein_coding	cilia and flagella associated protein 46 [Source:MGI Symbol;Acc:MGI:2444387]	-	22	25	36	7	6	15	0.116085	0.134294	0.199108	0.036841	0.0347543	0.0833069
ENSMUSG00000059173	652.113	687.129	591.701	480.419	486.423	518.082	0.379083	0.0158407	0.347186	Pde1a	2	79834453	80129458	-	6012	protein_coding	phosphodiesterase 1A, calmodulin-dependent [Source:MGI Symbol;Acc:MGI:1201792]	-	674	702	587	506	461	512	5.45652	5.78566	4.9811	4.08587	4.09693	4.36275
ENSMUSG00000113966	2.90258	0	3.02403	8.545	8.44118	20.2376	-2.65286	0.0160341	1	Gm47980	12	108960912	108963832	+	2921	TEC	predicted gene, 47980 [Source:MGI Symbol;Acc:MGI:6097267]	-	3	0	3	9	8	20	0.0499878	0	0.0523957	0.149577	0.14633	0.350758
ENSMUSG00000005233	178.025	258.408	306.435	420.604	308.103	363.264	-0.556829	0.0160607	0.350761	Spc25	2	69193895	69206194	-	3188	protein_coding	SPC25, NDC80 kinetochore complex component, homolog (S. cerevisiae) [Source:MGI Symbol;Acc:MGI:1913692]	-	184	264	304	443	292	359	2.80914	4.10318	4.86476	6.74587	4.89374	5.76879
ENSMUSG00000029657	4178.75	1488.78	2967.58	4241.17	4842.07	4096.08	-0.60996	0.0160796	0.350761	Hsph1	5	149614287	149636376	-	7266	protein_coding	heat shock 105kDa/110kDa protein 1 [Source:MGI Symbol;Acc:MGI:105053]	-	4319	1521	2944	4467	4589	4048	28.9309	10.3721	20.6704	29.8451	33.7442	28.54
ENSMUSG00000038572	1374.86	930.855	1021.11	431.048	1037.21	711.351	0.610747	0.016081	0.350761	Bpifb5	2	154223742	154240902	+	1637	protein_coding	BPI fold containing family B, member 5 [Source:MGI Symbol;Acc:MGI:2385160]	-	1421	951	1013	454	983	703	42.2493	28.785	31.5694	13.4636	32.0834	21.9996
ENSMUSG00000038179	134.486	92.9876	101.809	30.3822	83.3567	64.7602	0.887446	0.0160981	0.350761	Slamf7	1	171632403	171653035	-	4577	protein_coding	SLAM family member 7 [Source:MGI Symbol;Acc:MGI:1922595]	-	139	95	101	32	79	64	1.47812	1.02844	1.12576	0.339408	0.922194	0.716321
ENSMUSG00000028364	16608.6	16040.8	9746.44	3179.69	9200.89	3197.54	1.44442	0.0161158	0.350761	Tnc	4	63959785	64047015	-	7772	protein_coding	tenascin C [Source:MGI Symbol;Acc:MGI:101922]	-	17166	16388	9669	3349	8720	3160	107.501	104.479	63.468	20.9187	59.946	20.8287
ENSMUSG00000030144	30.9609	46.0044	40.3203	13.2922	21.103	17.2019	1.18792	0.0161586	0.351096	Clec4d	6	123262111	123275265	+	1599	protein_coding	C-type lectin domain family 4, member d [Source:MGI Symbol;Acc:MGI:1298389]	-	32	47	40	14	20	17	0.974038	1.45641	1.2762	0.425042	0.668279	0.54464
ENSMUSG00000024989	186.733	208.488	221.762	327.558	324.985	231.72	-0.519601	0.0161761	0.351096	Cep55	19	38055025	38074425	+	2778	protein_coding	centrosomal protein 55 [Source:MGI Symbol;Acc:MGI:1921357]	-	193	213	220	345	308	229	3.38142	3.79911	4.04014	6.02892	5.92372	4.22291
ENSMUSG00000022225	20.3181	70.4748	76.6087	20.8878	24.2684	26.3088	1.22798	0.016269	0.352416	Cma1	14	55941451	55944675	-	1090	protein_coding	chymase 1, mast cell [Source:MGI Symbol;Acc:MGI:96941]	-	21	72	76	22	23	26	0.937707	3.27296	3.55708	0.979825	1.1274	1.22196
ENSMUSG00000036144	4.83764	47.962	2.01602	0.949444	0	6.07127	2.96464	0.0162708	1	Meox2	12	37108540	37179534	+	2360	protein_coding	mesenchyme homeobox 2 [Source:MGI Symbol;Acc:MGI:103219]	Homeobox	5	49	2	1	0	6	0.103118	1.02877	0.0432339	0.0205703	0	0.130241
ENSMUSG00000006333	13471.8	13900.2	15705.8	17007.4	17253.8	18904.9	-0.303568	0.016282	0.352416	Rps9	7	3703993	3706897	+	2522	protein_coding	ribosomal protein S9 [Source:MGI Symbol;Acc:MGI:1924096]	-	13924	14201	15581	17913	16352	18683	268.716	279.003	315.178	344.807	346.419	379.499
ENSMUSG00000032718	209.953	273.09	206.642	314.266	313.379	333.92	-0.479292	0.0164842	0.3563	Mansc1	6	134609207	134632488	-	2376	protein_coding	MANSC domain containing 1 [Source:MGI Symbol;Acc:MGI:1914979]	-	217	279	205	331	297	330	4.44516	5.81825	4.40163	6.76292	6.67861	7.11502
ENSMUSG00000049517	8962.21	7300.99	8963.21	9899.85	10901.8	10737	-0.322174	0.0165234	0.356655	Rps23	13	90922958	90924950	+	1268	protein_coding	ribosomal protein S23 [Source:MGI Symbol;Acc:MGI:1913725]	-	9263	7459	8892	10427	10332	10611	355.555	291.471	357.756	399.202	435.353	428.693
ENSMUSG00000021823	2539.76	1868.56	1787.2	1462.14	1603.82	1652.4	0.393099	0.0165774	0.357328	Vcl	14	20929398	21033676	+	8191	protein_coding	vinculin [Source:MGI Symbol;Acc:MGI:98927]	-	2625	1909	1773	1540	1520	1633	15.5979	11.5479	11.0428	9.12717	9.91477	10.2131
ENSMUSG00000048731	474.088	446.34	453.604	616.189	576.111	584.866	-0.371297	0.0166974	0.359362	Ggnbp1	17	26973217	27036378	+	6943	protein_coding	gametogenetin binding protein 1 [Source:MGI Symbol;Acc:MGI:3055306]	-	490	456	450	649	546	578	3.43497	3.25426	3.30652	4.53785	4.20167	4.26471
ENSMUSG00000020330	236.077	202.615	275.186	392.12	276.449	348.086	-0.511142	0.0167439	0.359362	Hmmr	11	40701395	40733422	-	5431	protein_coding	hyaluronan mediated motility receptor (RHAMM) [Source:MGI Symbol;Acc:MGI:104667]	-	244	207	273	413	262	344	2.18668	1.88854	2.56442	3.69167	2.57749	3.2448
ENSMUSG00000107254	11.6103	12.7246	16.1281	49.3711	37.9853	17.2019	-1.37206	0.0167743	0.359362	Gm43769	5	65911624	65915946	+	4323	TEC	predicted gene 43769 [Source:MGI Symbol;Acc:MGI:5663906]	-	12	13	16	52	36	17	0.135105	0.149002	0.188817	0.583943	0.444932	0.201452
ENSMUSG00000066357	2479.77	3423.9	3007.9	1875.15	2209.48	2636.96	0.406959	0.0167747	0.359362	Wdr6	9	108572311	108578739	-	4163	protein_coding	WD repeat domain 6 [Source:MGI Symbol;Acc:MGI:1930140]	-	2563	3498	2984	1975	2094	2606	29.9652	41.634	36.5678	23.031	26.8749	32.0684
ENSMUSG00000038267	209.953	403.272	168.337	158.557	169.879	150.77	0.706111	0.0167866	0.359362	Slc22a23	13	34179158	34345182	-	6386	protein_coding	solute carrier family 22, member 23 [Source:MGI Symbol;Acc:MGI:1920352]	-	217	412	167	167	161	149	1.65388	3.19671	1.33412	1.26952	1.34702	1.19527
ENSMUSG00000050050	132.551	98.8605	87.6967	294.328	131.893	128.509	-0.798938	0.0168457	0.360135	Ccdc158	5	92607954	92675271	-	6207	protein_coding	coiled-coil domain containing 158 [Source:MGI Symbol;Acc:MGI:2444555]	-	137	101	87	310	125	127	1.07427	0.806258	0.715062	2.42456	1.07598	1.04817
ENSMUSG00000054945	67.7269	85.157	60.4805	121.529	122.397	101.188	-0.693403	0.0168743	0.360253	Gm9958	5	90367204	90368487	+	1284	protein_coding	predicted gene 9958 [Source:MGI Symbol;Acc:MGI:3641866]	-	70	87	60	128	116	100	2.65343	3.35729	2.38392	4.83947	4.82691	3.98973
ENSMUSG00000074736	0	1.95763	0	7.59555	2.1103	17.2019	-3.77684	0.0168793	1	Syndig1	2	149829211	150004392	+	2463	protein_coding	synapse differentiation inducing 1 [Source:MGI Symbol;Acc:MGI:3702158]	-	0	2	0	8	2	17	0	0.0402346	0	0.157681	0.0433852	0.353585
ENSMUSG00000045062	131.584	231.98	115.921	113.933	80.1912	92.081	0.743367	0.0169392	0.360975	Pcdhb7	18	37341702	37345202	+	3501	protein_coding	protocadherin beta 7 [Source:MGI Symbol;Acc:MGI:2136741]	-	136	237	115	120	76	91	1.89069	3.35421	1.67576	1.66396	1.15984	1.33155
ENSMUSG00000032376	3567.27	3310.36	3119.79	2415.39	2895.32	2684.51	0.322577	0.0169695	0.360975	Usp3	9	66514637	66593142	-	6848	protein_coding	ubiquitin specific peptidase 3 [Source:MGI Symbol;Acc:MGI:2152450]	-	3687	3382	3095	2544	2744	2653	26.205	24.4706	23.057	18.0346	21.409	19.8464
ENSMUSG00000114014	59.9867	139.971	61.4885	42.725	53.8125	37.4395	0.965779	0.0169773	0.360975	Gm48350	13	95012681	95023790	-	851	antisense	predicted gene, 48350 [Source:MGI Symbol;Acc:MGI:6097814]	-	62	143	61	45	51	37	3.54598	8.32609	3.65684	2.56706	3.20197	2.22731
ENSMUSG00000061242	7.74022	4.89408	2.01602	0	0	0	4.72524	0.0169943	1	Gm9104	17	45465788	45466270	+	483	processed_pseudogene	predicted gene 9104 [Source:MGI Symbol;Acc:MGI:3645365]	-	8	5	2	0	0	0	0.806153	0.512929	0.211246	0	0	0
ENSMUSG00000010086	2.90258	4.89408	37.2963	0	0	5.05939	3.15817	0.0170149	1	Rnf112	11	61448442	61454131	-	3923	protein_coding	ring finger protein 112 [Source:MGI Symbol;Acc:MGI:106611]	-	3	5	37	0	0	5	0.0372201	0.0631519	0.48116	0	0	0.0652921
ENSMUSG00000040663	498.277	469.832	481.828	155.709	412.563	354.158	0.653795	0.0170159	0.361305	Clcf1	19	4214238	4223490	+	3713	protein_coding	cardiotrophin-like cytokine factor 1 [Source:MGI Symbol;Acc:MGI:1930088]	-	515	480	478	164	391	350	6.75082	6.40547	6.56764	2.14423	5.62637	4.82894
ENSMUSG00000032028	135.454	167.378	127.009	109.186	91.7978	69.8196	0.665581	0.0170538	0.361619	Nxpe2	9	48318006	48353454	-	4102	protein_coding	neurexophilin and PC-esterase domain family, member 2 [Source:MGI Symbol;Acc:MGI:1925502]	-	140	171	126	115	87	69	1.66114	2.06555	1.56704	1.36099	1.13318	0.861712
ENSMUSG00000036944	393.784	1009.16	448.564	130.074	369.302	142.675	1.52837	0.0171179	0.362107	Tmem71	15	66526212	66561103	-	2988	protein_coding	transmembrane protein 71 [Source:MGI Symbol;Acc:MGI:2146049]	-	407	1031	445	137	350	141	6.62961	17.0967	7.59776	2.22583	6.2584	2.41739
ENSMUSG00000022179	217.694	207.509	209.666	290.53	274.338	305.587	-0.455419	0.0171231	0.362107	4931414P19Rik	14	54583663	54605993	-	3078	protein_coding	RIKEN cDNA 4931414P19 gene [Source:MGI Symbol;Acc:MGI:1921609]	-	225	212	208	306	260	302	3.55786	3.41273	3.44747	4.8262	4.51316	5.02629
ENSMUSG00000097116	20.3181	2.93645	29.2322	2.84833	4.22059	4.04751	2.24193	0.0171493	1	Gm26729	7	75784032	75784383	+	352	processed_pseudogene	predicted gene, 26729 [Source:MGI Symbol;Acc:MGI:5477223]	-	21	3	29	3	4	4	2.9037	0.422292	4.20302	0.413743	0.607146	0.582138
ENSMUSG00000010592	67.7269	71.4536	83.6647	194.636	141.39	66.784	-0.855404	0.0171511	0.362211	Dazl	17	50279395	50293636	-	3820	protein_coding	deleted in azoospermia-like [Source:MGI Symbol;Acc:MGI:1342328]	-	70	73	83	205	134	66	0.891886	0.946878	1.10846	2.60521	1.87421	0.885094
ENSMUSG00000019873	3176.39	3351.47	2976.65	2476.15	2771.87	2400.18	0.313598	0.0172	0.362753	Reep3	10	67009189	67096945	-	8294	protein_coding	receptor accessory protein 3 [Source:MGI Symbol;Acc:MGI:88930]	-	3283	3424	2953	2608	2627	2372	19.2655	20.4552	18.1638	15.265	16.9228	14.6507
ENSMUSG00000094694	0	23.4916	2.01602	0	0	1.01188	4.56259	0.0172351	1	Ighv1-9	12	114583569	114584002	-	351	IG_V_gene	immunoglobulin heavy variable V1-9 [Source:MGI Symbol;Acc:MGI:4439621]	-	0	24	2	0	0	1	0	3.38796	0.290689	0	0	0.145949
ENSMUSG00000108393	25.1557	8.80935	16.1281	6.64611	2.1103	3.03564	2.07534	0.0173719	1	Gm32633	7	64001885	64020959	+	720	lincRNA	predicted gene, 32633 [Source:MGI Symbol;Acc:MGI:5591792]	-	26	9	16	7	2	3	1.75758	0.619362	1.13369	0.471974	0.148414	0.213451
ENSMUSG00000117226	6.77269	6.85172	6.04805	17.09	23.2132	21.2495	-1.64387	0.0175108	1	CT025731.4	17	74055731	74080293	-	1758	lincRNA	novel transcript	-	7	7	6	18	22	21	0.1938	0.197294	0.174116	0.497057	0.668621	0.611941
ENSMUSG00000028851	2823.24	2712.3	2962.54	3674.35	3263.57	3525.39	-0.300223	0.017537	0.369363	Nudc	4	133532542	133545996	-	1425	protein_coding	nudC nuclear distribution protein [Source:MGI Symbol;Acc:MGI:106014]	-	2918	2771	2939	3870	3093	3484	99.6655	96.351	105.218	131.84	115.969	125.248
ENSMUSG00000038644	818.528	816.333	1077.56	1090.91	1173.32	1289.13	-0.389692	0.0175678	0.369497	Pold1	7	44532746	44548849	-	4859	protein_coding	polymerase (DNA directed), delta 1, catalytic subunit [Source:MGI Symbol;Acc:MGI:97741]	-	846	834	1069	1149	1112	1274	8.47418	8.5046	11.2237	11.4796	12.2274	13.4317
ENSMUSG00000041313	1232.63	1183.39	1548.3	746.263	1207.09	941.047	0.4542	0.0175976	0.369497	Slc7a1	5	148327410	148399904	-	11530	protein_coding	solute carrier family 7 (cationic amino acid transporter, y+ system), member 1 [Source:MGI Symbol;Acc:MGI:88117]	-	1274	1209	1536	786	1144	930	5.37792	5.19555	6.79623	3.30937	5.30118	4.13202
ENSMUSG00000067212	1854.75	2511.64	2092.63	1534.3	1950.97	1373.12	0.410995	0.0176142	0.369497	H2-T23	17	36029773	36032855	-	2889	protein_coding	histocompatibility 2, T region locus 23 [Source:MGI Symbol;Acc:MGI:95957]	-	1917	2566	2076	1616	1849	1357	32.296	44.0092	36.6595	27.1548	34.1952	24.0625
ENSMUSG00000050188	273.81	295.603	309.459	412.059	332.371	461.417	-0.456877	0.0176855	0.370496	Lsm10	4	126096623	126098584	+	943	protein_coding	U7 snRNP-specific Sm-like protein LSM10 [Source:MGI Symbol;Acc:MGI:2151045]	-	283	302	307	434	315	456	14.6066	15.8683	16.6086	22.3424	17.8474	24.7721
ENSMUSG00000014773	140.291	177.166	118.945	70.2589	118.177	80.9503	0.698512	0.0177292	0.370588	Dll1	17	15367354	15376872	-	4219	protein_coding	delta like canonical Notch ligand 1 [Source:MGI Symbol;Acc:MGI:104659]	-	145	181	118	74	112	80	1.67276	2.12571	1.42685	0.85148	1.41835	0.97138
ENSMUSG00000047045	4077.16	3644.13	3431.26	2571.09	3339.54	2856.53	0.347364	0.0177372	0.370588	Tmem164	X	142681406	142843494	+	6851	protein_coding	transmembrane protein 164 [Source:MGI Symbol;Acc:MGI:2148020]	-	4214	3723	3404	2708	3165	2823	29.9375	26.9261	25.3479	19.1888	24.6829	21.1089
ENSMUSG00000039329	25.1557	27.4069	18.1442	49.3711	53.8125	41.487	-1.03155	0.0177885	0.371164	Tex19.1	11	121146143	121148319	+	1872	protein_coding	testis expressed gene 19.1 [Source:MGI Symbol;Acc:MGI:1920929]	-	26	28	18	52	51	41	0.675993	0.741117	0.490538	1.3485	1.45559	1.12198
ENSMUSG00000070644	780.795	785.011	963.656	1166.87	955.964	1173.78	-0.382526	0.0178349	0.37129	Etnk2	1	133363572	133380336	+	4566	protein_coding	ethanolamine kinase 2 [Source:MGI Symbol;Acc:MGI:2443760]	-	807	802	956	1229	906	1160	8.60225	8.70308	10.6814	13.0668	10.6015	13.0146
ENSMUSG00000066652	11.6103	12.7246	12.0961	4.74722	0	1.01188	2.6313	0.0178419	1	Lefty2	1	180893108	180899103	+	2611	protein_coding	left-right determination factor 2 [Source:MGI Symbol;Acc:MGI:2443573]	-	12	13	12	5	0	1	0.223691	0.246701	0.234466	0.0929642	0	0.0196201
ENSMUSG00000054717	1379.69	1515.21	1896.06	2384.05	1858.11	2034.89	-0.390039	0.0178608	0.37129	Hmgb2	8	57511907	57515999	+	3003	protein_coding	high mobility group box 2 [Source:MGI Symbol;Acc:MGI:96157]	HMG	1426	1548	1881	2511	1761	2011	23.1121	25.5417	31.9551	40.5923	31.3314	34.3056
ENSMUSG00000062328	13141	12619.9	14591.9	16262.1	16308.4	16659.6	-0.286879	0.0178658	0.37129	Rpl17	18	75000477	75003381	+	775	protein_coding	ribosomal protein L17 [Source:MGI Symbol;Acc:MGI:2448270]	-	13582	12893	14476	17128	15456	16464	852.975	824.303	952.913	1072.9	1065.54	1088.28
ENSMUSG00000074062	67.7269	82.2206	59.4725	116.782	115.011	104.224	-0.681809	0.017973	0.373022	Fbxw16	9	109432316	109449140	-	1801	protein_coding	F-box and WD-40 domain protein 16 [Source:MGI Symbol;Acc:MGI:2443324]	-	70	84	59	123	109	103	1.89173	2.311	1.67126	3.31546	3.23362	2.92976
ENSMUSG00000085723	7.74022	1.95763	5.04004	9.49444	30.5993	17.2019	-1.95442	0.0180088	1	Gm15915	10	93674218	93683322	-	908	antisense	predicted gene 15915 [Source:MGI Symbol;Acc:MGI:3801763]	-	8	2	5	10	29	17	0.428824	0.109139	0.280925	0.534646	1.70643	0.959118
ENSMUSG00000038526	891.093	1130.53	1421.29	1959.65	1440.28	1355.92	-0.466415	0.0180405	0.373928	Car14	3	95897768	95904691	-	2543	protein_coding	carbonic anhydrase 14 [Source:MGI Symbol;Acc:MGI:1344341]	-	921	1155	1410	2064	1365	1340	17.6274	22.5045	28.2865	39.4018	28.6789	26.994
ENSMUSG00000076594	0	14.6822	3.02403	0	0	0	4.99745	0.0180659	1	Igkv6-13	6	70457501	70458036	-	359	IG_V_gene	immunoglobulin kappa variable 6-13 [Source:MGI Symbol;Acc:MGI:1330829]	-	0	15	3	0	0	0	0	2.07029	0.426317	0	0	0
ENSMUSG00000037159	99.6553	123.331	64.5126	178.495	168.824	121.425	-0.70476	0.0181488	0.375675	Wee2	6	40439088	40466813	+	3140	protein_coding	WEE1 homolog 2 (S. pombe) [Source:MGI Symbol;Acc:MGI:3027899]	-	103	126	64	188	160	120	1.59655	1.98827	1.03982	2.90657	2.72249	1.95776
ENSMUSG00000084106	70.6295	53.8349	70.5606	106.338	104.46	104.224	-0.692039	0.0181961	0.375856	Gm6136	1	86908793	86909683	-	891	processed_pseudogene	predicted pseudogene 6136 [Source:MGI Symbol;Acc:MGI:3646897]	-	73	55	70	112	99	103	3.98767	3.05858	4.00799	6.10229	5.93654	5.922
ENSMUSG00000037563	11301.7	10538.9	12200.9	12896.3	13830.9	15467.6	-0.309763	0.0182056	0.375856	Rps16	7	28350652	28353155	+	1266	protein_coding	ribosomal protein S16 [Source:MGI Symbol;Acc:MGI:98118]	-	11681	10767	12104	13583	13108	15286	449.077	421.401	487.755	520.852	553.196	618.542
ENSMUSG00000027469	625.99	660.701	961.64	1222.88	842.008	1058.43	-0.474751	0.018271	0.376709	Tpx2	2	152847964	152895321	+	4677	protein_coding	TPX2, microtubule-associated [Source:MGI Symbol;Acc:MGI:1919369]	-	647	675	954	1288	798	1046	6.73304	7.15107	10.4061	13.3691	9.11615	11.4571
ENSMUSG00000007888	9.67527	5.8729	74.5926	7.59555	1.05515	11.1307	2.18169	0.0183076	1	Crlf1	8	70493158	70504081	+	1644	protein_coding	cytokine receptor-like factor 1 [Source:MGI Symbol;Acc:MGI:1340030]	-	10	6	74	8	1	11	0.296055	0.180836	2.29634	0.236233	0.0324993	0.342768
ENSMUSG00000028776	632.763	787.947	865.879	864.943	940.136	1350.86	-0.464896	0.0184207	0.379297	Tinagl1	4	130164454	130175122	-	4358	protein_coding	tubulointerstitial nephritis antigen-like 1 [Source:MGI Symbol;Acc:MGI:2137617]	-	654	805	859	911	891	1335	7.30407	9.15257	10.0557	10.1481	10.9236	15.6929
ENSMUSG00000020072	86.1099	64.6019	80.6407	113.933	106.57	149.758	-0.678521	0.0186208	0.382266	Pbld2	10	63024315	63058813	+	2480	protein_coding	phenazine biosynthesis-like protein domain containing 2 [Source:MGI Symbol;Acc:MGI:1914557]	-	89	66	80	120	101	148	1.74668	1.31864	1.64568	2.34899	2.17593	3.05717
ENSMUSG00000045328	303.804	296.581	372.963	602.897	356.64	431.06	-0.515763	0.0186361	0.382266	Cenpe	3	135212537	135273611	+	8620	protein_coding	centromere protein E [Source:MGI Symbol;Acc:MGI:1098230]	-	314	303	370	635	338	426	1.77295	1.74169	2.18978	3.57618	2.09501	2.53169
ENSMUSG00000002266	8.70775	8.80935	20.1602	33.2305	37.9853	25.297	-1.35969	0.0186382	0.382266	Zim1	7	6671269	6696450	-	8086	protein_coding	zinc finger, imprinted 1 [Source:MGI Symbol;Acc:MGI:1341879]	zf-C2H2	9	9	20	35	36	25	0.054173	0.0551497	0.126183	0.210129	0.237873	0.158385
ENSMUSG00000030579	417.972	345.522	486.868	321.862	333.427	226.661	0.503397	0.0187305	0.382527	Tyrobp	7	30413760	30417585	+	667	protein_coding	TYRO protein tyrosine kinase binding protein [Source:MGI Symbol;Acc:MGI:1277211]	-	432	353	483	339	316	224	31.5234	26.2231	36.9426	24.6733	25.3126	17.2041
ENSMUSG00000053617	3189.94	2668.25	3232.68	2176.13	2620.99	2405.24	0.33607	0.0187354	0.382527	Sh3pxd2a	19	47260174	47464411	-	10464	protein_coding	SH3 and PX domains 2A [Source:MGI Symbol;Acc:MGI:1298393]	-	3297	2726	3207	2292	2484	2377	15.3354	12.9081	15.6353	10.6333	12.6832	11.637
ENSMUSG00000022479	105.46	201.636	182.45	73.1072	124.507	98.1522	0.728544	0.0187559	0.382527	Vdr	15	97854425	97910630	-	5650	protein_coding	vitamin D (1,25-dihydroxyvitamin D3) receptor [Source:MGI Symbol;Acc:MGI:103076]	THR-like	109	206	181	77	118	97	0.938972	1.80656	1.63432	0.661599	1.11586	0.879493
ENSMUSG00000038301	628.893	605.887	554.405	400.665	465.32	497.844	0.392188	0.0187573	0.382527	Snx10	6	51523901	51590679	+	9300	protein_coding	sorting nexin 10 [Source:MGI Symbol;Acc:MGI:1919232]	-	650	619	550	422	441	492	3.40177	3.29794	3.01707	2.20284	2.53356	2.71014
ENSMUSG00000047215	11325.9	11390.5	11801.8	14402.1	13576.6	13660.4	-0.270599	0.0187731	0.382527	Rpl9	5	65388364	65391444	-	3081	protein_coding	ribosomal protein L9 [Source:MGI Symbol;Acc:MGI:1298373]	-	11706	11637	11708	15169	12867	13500	184.923	187.147	193.864	239.011	223.132	224.466
ENSMUSG00000031543	112.233	176.187	196.562	396.868	183.596	214.518	-0.714646	0.0188462	0.38336	Ank1	8	22974844	23150497	+	13527	protein_coding	ankyrin 1, erythroid [Source:MGI Symbol;Acc:MGI:88024]	-	116	180	195	418	174	212	0.417379	0.659334	0.735427	1.50012	0.687265	0.802866
ENSMUSG00000025877	166.415	127.246	191.522	62.6633	142.445	83.9859	0.749591	0.018863	0.38336	Hk3	13	55005985	55021385	-	3682	protein_coding	hexokinase 3 [Source:MGI Symbol;Acc:MGI:2670962]	-	172	130	190	66	135	83	2.27363	1.74942	2.63255	0.870187	1.95896	1.15479
ENSMUSG00000024558	24.1882	25.4492	38.3043	80.7027	20.0478	103.212	-1.21618	0.018956	0.384221	Mapk4	18	73928486	74065359	-	5400	protein_coding	mitogen-activated protein kinase 4 [Source:MGI Symbol;Acc:MGI:2444559]	-	25	26	38	85	19	102	0.225331	0.238569	0.359001	0.764148	0.187991	0.967643
ENSMUSG00000075592	457.64	493.324	494.932	230.715	348.199	431.06	0.518457	0.0189859	0.384221	Nynrin	14	55854010	55874736	+	7518	protein_coding	NYN domain and retroviral integrase containing [Source:MGI Symbol;Acc:MGI:2652872]	-	473	504	491	243	330	426	3.0622	3.32172	3.33185	1.56912	2.34524	2.90279
ENSMUSG00000045667	347.342	345.522	338.691	492.761	444.217	421.953	-0.397945	0.0189891	0.384221	Smtnl2	11	72389164	72411713	-	3815	protein_coding	smoothelin-like 2 [Source:MGI Symbol;Acc:MGI:2442764]	-	359	353	336	519	421	417	4.58009	4.58474	4.49315	6.60428	5.89608	5.59951
ENSMUSG00000028137	68.6944	55.7925	70.5606	25.635	40.0956	39.4633	0.893491	0.0190036	0.384221	Celf3	3	94478295	94492198	+	5473	protein_coding	CUGBP, Elav-like family member 3 [Source:MGI Symbol;Acc:MGI:1926034]	-	71	57	70	27	38	39	0.631404	0.516041	0.652497	0.239492	0.370966	0.365046
ENSMUSG00000102114	20.3181	25.4492	24.1922	71.2083	5.27574	130.532	-1.56626	0.0190376	0.384412	BC048559	10	41746721	41783437	+	3784	antisense	cDNA sequence BC048559 [Source:MGI Symbol;Acc:MGI:3814724]	-	21	26	24	75	5	129	0.270111	0.340453	0.323569	0.962194	0.0705984	1.74642
ENSMUSG00000032418	19805.3	16777.9	14453.8	22391.7	18726.8	24849.7	-0.370225	0.0191051	0.384602	Me1	9	86581371	86695953	-	3848	protein_coding	malic enzyme 1, NADP(+)-dependent, cytosolic [Source:MGI Symbol;Acc:MGI:97043]	-	20470	17141	14339	23584	17748	24558	258.915	220.717	190.103	297.533	246.428	326.939
ENSMUSG00000097784	10.6428	15.6611	12.0961	35.1294	29.5441	28.3326	-1.27711	0.0191196	0.384602	A430105J06Rik	1	186749396	186752921	+	1275	lincRNA	RIKEN cDNA A430105J06 gene [Source:MGI Symbol;Acc:MGI:1924439]	-	11	16	12	37	28	28	0.419911	0.621791	0.48015	1.40878	1.17334	1.12501
ENSMUSG00000090553	741.126	960.219	922.328	1246.62	1050.93	1102.95	-0.374473	0.019129	0.384602	Snrpe	1	133603871	133610291	-	1372	protein_coding	small nuclear ribonucleoprotein E [Source:MGI Symbol;Acc:MGI:98346]	-	766	981	915	1313	996	1090	27.1737	35.4282	34.023	46.4583	38.7866	40.6988
ENSMUSG00000003604	403.459	356.289	402.195	525.043	508.581	484.69	-0.386076	0.0191453	0.384602	Aven	2	112492964	112634573	+	5001	protein_coding	apoptosis, caspase activation inhibitor [Source:MGI Symbol;Acc:MGI:1921518]	-	417	364	399	553	482	479	4.05839	3.60644	4.07026	5.3681	5.14952	4.90668
ENSMUSG00000034957	2517.51	2439.21	1975.7	1376.69	1963.63	1910.43	0.401127	0.0191886	0.384978	Cebpa	7	35119293	35121928	+	2636	protein_coding	CCAAT/enhancer binding protein (C/EBP), alpha [Source:MGI Symbol;Acc:MGI:99480]	C/EBP	2602	2492	1960	1450	1861	1888	48.0437	46.8422	37.933	26.7039	37.7205	36.6915
ENSMUSG00000079457	24.1882	21.534	20.1602	8.545	4.22059	9.10691	1.58605	0.0194197	1	Gm7609	1	85199613	85213786	+	2496	transcribed_unprocessed_pseudogene	predicted pseudogene 7609 [Source:MGI Symbol;Acc:MGI:3644536]	-	25	22	20	9	4	9	0.487495	0.43673	0.408782	0.175045	0.0856232	0.184717
ENSMUSG00000022324	2030.84	1905.76	1929.33	1452.65	1580.61	1692.87	0.311833	0.0194894	0.390512	Matn2	15	34306677	34436273	+	6263	protein_coding	matrilin 2 [Source:MGI Symbol;Acc:MGI:109613]	-	2099	1947	1914	1530	1498	1673	16.3119	15.4035	15.5907	11.8594	12.7793	13.6843
ENSMUSG00000029718	8177.54	7672.94	7641.71	10780.9	7984.3	11255.1	-0.353795	0.0196078	0.392381	Pcolce	5	137605103	137613784	-	3823	protein_coding	procollagen C-endopeptidase enhancer protein [Source:MGI Symbol;Acc:MGI:105099]	-	8452	7839	7581	11355	7567	11123	107.604	101.599	101.165	144.19	105.754	149.048
ENSMUSG00000002055	320.252	430.679	480.82	657.965	466.375	587.902	-0.475959	0.0196957	0.393638	Spag5	11	78301529	78322457	+	5624	protein_coding	sperm associated antigen 5 [Source:MGI Symbol;Acc:MGI:1927470]	-	331	440	477	693	442	581	2.86455	3.87652	4.32692	5.98192	4.19907	5.29224
ENSMUSG00000099899	0	0.978817	1.00801	9.49444	5.27574	8.09503	-3.53476	0.0197551	1	Gm28784	1	17168403	17173103	+	1011	lincRNA	predicted gene 28784 [Source:MGI Symbol;Acc:MGI:5579490]	-	0	1	1	10	5	8	0	0.0490099	0.0504609	0.480177	0.264238	0.405366
ENSMUSG00000009739	873.677	1062.02	949.544	603.846	818.794	774.087	0.393826	0.019829	0.395357	Pou6f1	15	100575318	100599984	-	6949	protein_coding	POU domain, class 6, transcription factor 1 [Source:MGI Symbol;Acc:MGI:102935]	Pou	903	1085	942	636	776	765	6.3247	7.73645	6.91568	4.44311	5.96644	5.6396
ENSMUSG00000025731	538.913	576.523	568.517	718.729	594.048	1003.78	-0.460284	0.0198323	0.395357	Mettl26	17	25875464	25886007	+	1109	protein_coding	methyltransferase like 26 [Source:MGI Symbol;Acc:MGI:1915597]	-	557	589	564	757	563	992	24.4455	26.3159	25.945	33.1373	27.124	45.8236
ENSMUSG00000095642	1.93505	15.6611	0	0	0	0	4.98909	0.0198445	1	Ighv14-3	12	114059845	114060321	-	399	IG_V_gene	immunoglobulin heavy variable V14-3 [Source:MGI Symbol;Acc:MGI:4439764]	-	2	16	0	0	0	0	0.243967	1.98693	0	0	0	0
ENSMUSG00000021624	119.973	138.013	151.201	100.641	91.7978	70.8315	0.635192	0.019889	0.395426	Cd180	13	102693558	102739629	+	4509	protein_coding	CD180 antigen [Source:MGI Symbol;Acc:MGI:1194924]	-	124	141	150	106	87	70	1.33849	1.54944	1.69714	1.14124	1.0309	0.795292
ENSMUSG00000020593	954.949	950.431	790.279	655.116	762.872	673.911	0.366253	0.0199033	0.395426	Lpin1	12	16535669	16610966	-	9665	protein_coding	lipin 1 [Source:MGI Symbol;Acc:MGI:1891340]	-	987	971	784	690	723	666	4.97038	4.97797	4.13829	3.46577	3.9968	3.53005
ENSMUSG00000037710	419.907	503.112	499.972	803.23	501.195	650.638	-0.459043	0.0199115	0.395426	Cisd1	10	71330480	71344954	-	1084	protein_coding	CDGSH iron sulfur domain 1 [Source:MGI Symbol;Acc:MGI:1261855]	-	434	514	496	846	475	643	19.4865	23.4946	23.3431	37.8873	23.4121	30.3872
ENSMUSG00000108003	0	0	5.04004	16.1405	3.16544	19.2257	-2.95078	0.019961	1	Gm35386	6	60586778	60591189	+	629	lincRNA	predicted gene, 35386 [Source:MGI Symbol;Acc:MGI:5594545]	-	0	0	5	17	3	19	0	0	0.405532	1.31205	0.254828	1.54743
ENSMUSG00000053063	204.148	184.996	189.506	166.153	121.342	92.081	0.606753	0.0201105	0.398536	Clec12a	6	129342691	129365303	+	5528	protein_coding	C-type lectin domain family 12, member a [Source:MGI Symbol;Acc:MGI:3040968]	-	211	189	188	175	115	91	1.85776	1.69406	1.73499	1.53682	1.11149	0.8433
ENSMUSG00000007739	4518.35	4112.01	4231.62	5365.31	5124.85	5129.21	-0.280236	0.0201323	0.398536	Cct4	11	22990519	23003780	+	4201	protein_coding	chaperonin containing Tcp1, subunit 4 (delta) [Source:MGI Symbol;Acc:MGI:104689]	-	4670	4201	4198	5651	4857	5069	54.1052	49.549	50.9795	65.3018	61.772	61.8128
ENSMUSG00000027353	194.473	136.056	182.45	290.53	237.408	216.542	-0.538009	0.0201705	0.398536	Mcm8	2	132816141	132844197	+	3718	protein_coding	minichromosome maintenance 8 homologous recombination repair factor [Source:MGI Symbol;Acc:MGI:1913884]	-	201	139	181	306	225	214	2.63124	1.85242	2.48356	3.99544	3.23332	2.94858
ENSMUSG00000106847	1604.16	1918.48	1741.84	1333.97	1523.63	1327.58	0.331142	0.0201933	0.398536	Peg13	15	72805600	72810324	-	4725	sense_intronic	paternally expressed 13 [Source:MGI Symbol;Acc:MGI:2663476]	-	1658	1960	1728	1405	1444	1312	17.0788	20.5536	18.6573	14.4353	16.3283	14.2246
ENSMUSG00000052684	2909.35	2730.9	2268.02	1314.98	2603.05	1701.98	0.493099	0.0201955	0.398536	Jun	4	95049034	95052222	-	3189	protein_coding	jun proto-oncogene [Source:MGI Symbol;Acc:MGI:96646]	TF_bZIP	3007	2790	2250	1385	2467	1682	45.8937	43.3495	35.9943	21.0837	41.3324	27.0197
ENSMUSG00000102602	81.2723	36.2162	42.3364	37.9778	18.9927	12.1425	1.20519	0.0202671	0.399446	A930004J17Rik	4	131878628	131883237	+	4610	TEC	RIKEN cDNA A930004J17 gene [Source:MGI Symbol;Acc:MGI:2442442]	-	84	37	42	40	18	12	0.886855	0.397681	0.464788	0.421223	0.208616	0.133349
ENSMUSG00000048327	317.349	321.052	415.3	518.396	476.927	427.013	-0.433371	0.0203375	0.399924	Ckap2l	2	129268210	129297212	-	3137	protein_coding	cytoskeleton associated protein 2-like [Source:MGI Symbol;Acc:MGI:1917716]	-	328	328	412	546	452	422	5.08902	5.18076	6.70022	8.44949	7.69839	6.89139
ENSMUSG00000074890	268.973	300.497	234.866	335.154	389.349	367.312	-0.440199	0.0203425	0.399924	Lcmt2	2	121128307	121140653	-	3350	protein_coding	leucine carboxyl methyltransferase 2 [Source:MGI Symbol;Acc:MGI:1353659]	-	278	307	233	353	369	363	4.03901	4.54076	3.54828	5.11543	5.88515	5.55099
ENSMUSG00000036887	1631.25	1355.66	1666.24	1181.11	1299.94	1204.14	0.336564	0.0204134	0.400512	C1qa	4	136895917	136898803	-	1040	protein_coding	complement component 1, q subcomponent, alpha polypeptide [Source:MGI Symbol;Acc:MGI:88223]	-	1686	1385	1653	1244	1232	1190	78.9039	65.9859	81.086	58.0684	63.2927	58.6169
ENSMUSG00000045036	11.6103	14.6822	30.2403	58.8655	56.978	21.2495	-1.28076	0.0204452	0.400512	Tmem232	17	65255999	65540782	-	3134	protein_coding	transmembrane protein 232 [Source:MGI Symbol;Acc:MGI:2685786]	-	12	15	30	62	54	21	0.186362	0.237152	0.488347	0.960385	0.9206	0.343265
ENSMUSG00000023987	6.77269	2.93645	4.03203	0	0	0	4.63207	0.0204559	1	Pgc	17	47726842	47734482	+	1388	protein_coding	progastricsin (pepsinogen C) [Source:MGI Symbol;Acc:MGI:98909]	-	7	3	4	0	0	0	0.245461	0.107094	0.14702	0	0	0
ENSMUSG00000016356	456.673	204.573	366.915	382.626	506.471	716.41	-0.642667	0.0204639	0.400512	Col20a1	2	180986535	181018363	+	5142	protein_coding	collagen, type XX, alpha 1 [Source:MGI Symbol;Acc:MGI:1920618]	-	472	209	364	403	480	708	4.4677	2.01395	3.6114	3.80474	4.98753	7.05359
ENSMUSG00000029175	1383.56	1369.36	1403.15	916.213	1105.79	1230.44	0.353963	0.0204747	0.400512	Slc35f6	5	30647933	30659729	+	8495	protein_coding	solute carrier family 35, member F6 [Source:MGI Symbol;Acc:MGI:1922169]	-	1430	1399	1392	965	1048	1216	8.19308	8.15998	8.35953	5.51463	6.59135	7.33296
ENSMUSG00000026012	78.3697	257.429	29.2322	25.635	26.3787	2.02376	2.75589	0.0205151	0.400801	Cd28	1	60716800	60773359	+	6122	protein_coding	CD28 antigen [Source:MGI Symbol;Acc:MGI:88327]	-	81	263	29	27	25	2	0.643971	2.12861	0.241663	0.214103	0.218184	0.0167358
ENSMUSG00000063445	181.895	109.627	164.305	233.563	195.202	249.934	-0.574682	0.0206356	0.401406	Nmral1	16	4710059	4719356	-	3891	protein_coding	NmrA-like family domain containing 1 [Source:MGI Symbol;Acc:MGI:1915074]	-	188	112	163	246	185	247	2.35164	1.42624	2.13714	3.06921	2.54031	3.25196
ENSMUSG00000049939	190.603	154.653	156.241	92.0961	141.39	94.1047	0.616431	0.0206395	0.401406	Lrrc4	6	28661831	28831747	-	3996	protein_coding	leucine rich repeat containing 4 [Source:MGI Symbol;Acc:MGI:2182081]	-	197	158	155	97	134	93	2.39947	1.95914	1.97885	1.17842	1.79166	1.19225
ENSMUSG00000054793	852.392	786.969	1186.43	329.457	897.931	593.973	0.634271	0.0206506	0.401406	Cadm4	7	24482023	24504539	+	2161	protein_coding	cell adhesion molecule 4 [Source:MGI Symbol;Acc:MGI:2449088]	-	881	804	1177	347	851	587	19.8425	18.4347	27.7861	7.7952	21.0403	13.9153
ENSMUSG00000026701	2993.53	4007.28	3406.06	4820.33	3342.71	6168.41	-0.461701	0.0206656	0.401406	Prdx6	1	161240112	161251219	-	4804	protein_coding	peroxiredoxin 6 [Source:MGI Symbol;Acc:MGI:894320]	-	3094	4094	3379	5077	3168	6096	31.3467	42.2259	35.8832	51.3046	35.2337	65.0056
ENSMUSG00000029309	15092.5	14398.4	13168.6	10978.4	13070.1	9958.91	0.327048	0.0206929	0.401406	Sparcl1	5	104079111	104113733	-	2937	protein_coding	SPARC-like 1 [Source:MGI Symbol;Acc:MGI:108110]	-	15599	14710	13064	11563	12387	9842	258.504	248.167	226.923	191.126	225.34	171.668
ENSMUSG00000028051	219.629	213.382	232.85	225.018	277.504	548.438	-0.658153	0.0207	0.401406	Hcn3	3	89146074	89160196	-	4154	protein_coding	hyperpolarization-activated, cyclic nucleotide-gated K+ 3 [Source:MGI Symbol;Acc:MGI:1298211]	-	227	218	231	237	263	542	2.65971	2.60031	2.83695	2.76971	3.38272	6.68408
ENSMUSG00000001103	19.3505	28.3857	23.1842	69.3094	48.5368	31.3682	-1.07501	0.0207437	0.401508	Sebox	11	78503447	78505081	+	1359	protein_coding	SEBOX homeobox [Source:MGI Symbol;Acc:MGI:108012]	Homeobox	20	29	23	73	46	31	0.716284	1.05734	0.863405	2.60769	1.80848	1.16856
ENSMUSG00000030007	4765.07	4719.85	4911.02	5742.24	5786.43	5815.27	-0.268773	0.0207758	0.401508	Cct7	6	85451514	85468475	+	6778	protein_coding	chaperonin containing Tcp1, subunit 7 (eta) [Source:MGI Symbol;Acc:MGI:107184]	-	4925	4822	4872	6048	5484	5747	35.3654	35.2501	36.6701	43.3174	43.2287	43.4359
ENSMUSG00000057103	83.2073	101.797	83.6647	176.597	145.61	103.212	-0.663797	0.0208019	0.401508	Nat8f1	6	85910154	85915687	-	1345	protein_coding	N-acetyltransferase 8 (GCN5-related) family member 1 [Source:MGI Symbol;Acc:MGI:1913366]	-	86	104	83	186	138	102	3.11208	3.8313	3.1482	6.71341	5.48192	3.88496
ENSMUSG00000034156	136.421	94.9452	186.482	49.3711	110.79	79.9384	0.801661	0.0208079	0.401508	Tspoap1	11	87760541	87785928	+	9499	protein_coding	TSPO associated protein 1 [Source:MGI Symbol;Acc:MGI:2450877]	-	141	97	185	52	105	79	0.722463	0.505974	0.993574	0.265753	0.590592	0.426048
ENSMUSG00000039384	160.61	190.869	232.85	239.26	280.669	314.694	-0.514413	0.0208377	0.401588	Dusp10	1	184013302	184075636	+	3042	protein_coding	dual specificity phosphatase 10 [Source:MGI Symbol;Acc:MGI:1927070]	-	166	195	231	252	266	311	2.65597	3.17622	3.87399	4.02155	4.67195	5.23733
ENSMUSG00000112371	7.74022	1.95763	9.07208	0	1.05515	0	4.11914	0.0209148	1	Gm7791	10	25251500	25252038	+	539	processed_pseudogene	predicted gene 7791 [Source:MGI Symbol;Acc:MGI:3644094]	-	8	2	9	0	1	0	0.722397	0.183855	0.851844	0	0.099126	0
ENSMUSG00000025980	15770.7	12468.2	12676.7	17091.9	15489.6	19052.7	-0.335673	0.0209403	0.403055	Hspd1	1	55077835	55088243	-	2642	protein_coding	heat shock protein 1 (chaperonin) [Source:MGI Symbol;Acc:MGI:96242]	-	16300	12738	12576	18002	14680	18829	300.282	238.893	242.838	330.781	296.872	365.093
ENSMUSG00000000730	42.5712	29.3645	47.3764	66.4611	87.5772	61.7246	-0.854247	0.0209673	0.403055	Dnmt3l	10	78041947	78063622	+	2988	protein_coding	DNA (cytosine-5-)-methyltransferase 3-like [Source:MGI Symbol;Acc:MGI:1859287]	-	44	30	47	70	83	61	0.716715	0.49748	0.80246	1.13729	1.48414	1.04582
ENSMUSG00000030592	34.831	61.6654	77.6167	439.593	30.5993	386.538	-2.29915	0.0209911	0.403055	Ryr1	7	29003344	29125179	-	21838	protein_coding	ryanodine receptor 1, skeletal muscle [Source:MGI Symbol;Acc:MGI:99659]	-	36	63	77	463	29	382	0.080235	0.142943	0.17988	1.02925	0.0709515	0.896106
ENSMUSG00000066441	800.145	878.977	799.351	1224.78	876.828	1126.22	-0.381476	0.0210459	0.403612	Rdh11	12	79174337	79192293	-	3455	protein_coding	retinol dehydrogenase 11 [Source:MGI Symbol;Acc:MGI:102581]	-	827	898	793	1290	831	1113	11.6502	12.8784	11.7093	18.1257	12.8508	16.5027
ENSMUSG00000086554	8.70775	1.95763	8.06407	0	0	1.01188	4.11639	0.021092	1	9530034E10Rik	4	117975036	117993972	+	502	antisense	RIKEN cDNA 9530034E10 gene [Source:MGI Symbol;Acc:MGI:1925865]	-	9	2	8	0	0	1	0.872596	0.197406	0.813004	0	0	0.102048
ENSMUSG00000031353	10108.7	10592.8	8799.92	8533.6	8106.7	7070	0.315264	0.0211624	0.40535	Rbbp7	X	162760402	162779092	+	2909	protein_coding	retinoblastoma binding protein 7, chromatin remodeling factor [Source:MGI Symbol;Acc:MGI:1194910]	-	10448	10822	8730	8988	7683	6987	174.809	184.331	153.101	149.993	141.112	123.043
ENSMUSG00000042606	568.906	594.142	728.79	733.92	828.291	913.726	-0.388191	0.0212253	0.406056	Hirip3	7	126861972	126865377	+	3265	protein_coding	HIRA interacting protein 3 [Source:MGI Symbol;Acc:MGI:2142364]	-	588	607	723	773	785	903	8.76534	9.21171	11.297	11.4934	12.8458	14.1682
ENSMUSG00000045010	9.67527	10.767	9.07208	45.5733	12.6618	25.297	-1.50457	0.0212968	0.406695	Gm4779	X	101790053	101794423	-	2364	protein_coding	predicted gene 4779 [Source:MGI Symbol;Acc:MGI:3646776]	-	10	11	9	48	12	25	0.205886	0.230558	0.194223	0.985703	0.271213	0.541753
ENSMUSG00000029762	1331.32	1074.74	944.504	627.582	1006.61	813.55	0.453568	0.0213311	0.406695	Akr1b8	6	34354119	34368463	+	1499	protein_coding	aldo-keto reductase family 1, member B8 [Source:MGI Symbol;Acc:MGI:107673]	-	1376	1098	937	661	954	804	44.6777	36.294	31.8892	21.4068	34.0034	27.4766
ENSMUSG00000024966	4196.17	2902.19	3942.32	4431.05	5082.65	4713.33	-0.365769	0.0213812	0.406695	Stip1	19	7020696	7040026	-	2173	protein_coding	stress-induced phosphoprotein 1 [Source:MGI Symbol;Acc:MGI:109130]	-	4337	2965	3911	4667	4817	4658	97.1414	67.6082	91.8194	104.263	118.439	109.812
ENSMUSG00000109234	0.967527	0	0	8.545	5.27574	4.04751	-4.0795	0.0213965	1	Gm44561	7	18760858	18761121	+	264	unprocessed_pseudogene	predicted gene 44561 [Source:MGI Symbol;Acc:MGI:5753137]	-	1	0	0	9	5	4	0.184362	0	0	1.65497	1.01191	0.776184
ENSMUSG00000071089	138.356	82.2206	63.5045	134.821	189.927	144.699	-0.722832	0.0214132	0.406695	Trim75	8	64980884	64987831	-	3486	protein_coding	tripartite motif-containing 75 [Source:MGI Symbol;Acc:MGI:2685640]	-	143	84	63	142	180	143	1.99656	1.19395	0.921975	1.97749	2.75881	2.10144
ENSMUSG00000034006	1067.18	1150.11	949.544	1511.51	1274.62	1248.66	-0.349585	0.0214266	0.406695	Pqlc1	18	80253292	80292725	+	6100	protein_coding	PQ loop repeat containing 1 [Source:MGI Symbol;Acc:MGI:1914193]	-	1103	1175	942	1592	1208	1234	8.80076	9.54427	7.8782	12.6697	10.5807	10.3632
ENSMUSG00000029228	257.362	428.722	173.377	172.799	213.14	151.782	0.677298	0.0214577	0.406695	Lnx1	5	74592447	74702912	-	3829	protein_coding	ligand of numb-protein X 1 [Source:MGI Symbol;Acc:MGI:1278335]	-	266	438	172	182	202	150	3.3812	5.66791	2.29166	2.30748	2.81866	2.00685
ENSMUSG00000075706	3516.96	3958.33	4135.86	5570.39	3747.88	6069.25	-0.406337	0.0214595	0.406695	Gpx4	10	80047166	80056439	+	1724	protein_coding	glutathione peroxidase 4 [Source:MGI Symbol;Acc:MGI:104767]	-	3635	4044	4103	5867	3552	5998	102.622	116.227	121.414	165.208	110.081	178.229
ENSMUSG00000026327	0	1.95763	42.3364	0	1.05515	3.03564	3.44482	0.021493	1	Serpinb11	1	107361198	107380475	+	2186	protein_coding	serine (or cysteine) peptidase inhibitor, clade B (ovalbumin), member 11 [Source:MGI Symbol;Acc:MGI:1914207]	-	0	2	42	0	1	3	0	0.045333	0.980179	0	0.0244414	0.070304
ENSMUSG00000047907	422.809	460.044	366.915	228.816	314.434	354.158	0.478821	0.0215121	0.406695	Tshz2	2	169633013	170071816	+	7781	protein_coding	teashirt zinc finger family member 2 [Source:MGI Symbol;Acc:MGI:2153084]	zf-C2H2	437	470	364	241	298	350	2.73351	2.99293	2.38656	1.50361	2.04624	2.30431
ENSMUSG00000095041	8483.28	7242.26	8945.07	6173.28	5437.18	7614.39	0.359796	0.0215139	0.406695	AC149090.1	JH584304.1	52190	59690	-	4238	protein_coding		-	8768	7399	8874	6502	5153	7525	100.696	86.5061	106.823	74.4798	64.9644	90.9608
ENSMUSG00000066571	1519.02	1086.49	1053.37	798.482	789.25	1102.95	0.443561	0.0215685	0.406695	4931406P16Rik	7	34236707	34313551	-	8239	protein_coding	RIKEN cDNA 4931406P16 gene [Source:MGI Symbol;Acc:MGI:1924311]	-	1570	1110	1045	841	748	1090	9.27469	6.67549	6.47065	4.95535	4.85069	6.77736
ENSMUSG00000005774	751.769	712.579	659.238	486.115	492.754	638.495	0.393048	0.0215806	0.406695	Rfx5	3	94954075	94961561	+	5497	protein_coding	regulatory factor X, 5 (influences HLA class II expression) [Source:MGI Symbol;Acc:MGI:1858421]	RFX	777	728	654	512	467	631	6.8797	6.56206	6.06957	4.52165	4.53907	5.88048
ENSMUSG00000024990	63.8568	61.6654	80.6407	49.3711	37.9853	21.2495	0.922056	0.0215863	0.406695	Rbp4	19	38116620	38125321	-	1297	protein_coding	retinol binding protein 4, plasma [Source:MGI Symbol;Acc:MGI:97879]	-	66	63	80	52	36	21	2.47673	2.40677	3.14671	1.94633	1.48299	0.829446
ENSMUSG00000022305	560.198	557.925	520.132	442.441	413.618	415.882	0.364979	0.0215965	0.406695	Lrp12	15	39870589	39943994	-	4588	protein_coding	low density lipoprotein-related protein 12 [Source:MGI Symbol;Acc:MGI:2443132]	-	579	570	516	466	392	411	6.14228	6.15582	5.73763	4.93077	4.56498	4.5891
ENSMUSG00000054423	2.90258	25.4492	15.1201	0.949444	2.1103	5.05939	2.42613	0.0216635	1	Cadps	14	12372563	12823079	-	15054	protein_coding	Ca2+-dependent secretion activator [Source:MGI Symbol;Acc:MGI:1350922]	-	3	26	15	1	2	5	0.00969938	0.0855768	0.050833	0.00322478	0.0070983	0.0170148
ENSMUSG00000032648	485.699	580.438	436.468	270.592	417.838	391.597	0.477457	0.0216778	0.407735	Pygm	19	6384399	6398459	+	3218	protein_coding	muscle glycogen phosphorylase [Source:MGI Symbol;Acc:MGI:97830]	-	502	593	433	285	396	387	7.59263	9.13068	6.86449	4.29943	6.57484	6.16075
ENSMUSG00000074345	21.2856	26.428	22.1762	8.545	11.6066	4.04751	1.53261	0.0216953	1	Tnfaip8l3	9	54023405	54068388	-	4585	protein_coding	tumor necrosis factor, alpha-induced protein 8-like 3 [Source:MGI Symbol;Acc:MGI:2685363]	-	22	27	22	9	11	4	0.233538	0.291782	0.244788	0.0952918	0.128183	0.044692
ENSMUSG00000035048	728.548	703.769	752.982	951.343	865.221	926.881	-0.328375	0.0217494	0.40859	Anapc13	9	102626296	102634425	+	2377	protein_coding	anaphase promoting complex subunit 13 [Source:MGI Symbol;Acc:MGI:1916260]	-	753	719	747	1002	820	916	15.4184	14.9877	16.0324	20.464	18.4315	19.7413
ENSMUSG00000021290	954.949	851.57	1035.22	1168.77	1131.12	1299.25	-0.340978	0.0217891	0.408847	Atp5mpl	12	111961375	111966977	-	1217	protein_coding	ATP synthase membrane subunit 6.8PL [Source:MGI Symbol;Acc:MGI:1917507]	-	987	870	1027	1231	1072	1284	39.4731	35.4212	43.0513	49.1044	47.0631	54.0485
ENSMUSG00000024646	3275.08	4190.31	4727.56	6988.86	3891.38	5935.68	-0.463892	0.0218329	0.409178	Cyb5a	18	84851338	84880401	+	2143	protein_coding	cytochrome b5 type A (microsomal) [Source:MGI Symbol;Acc:MGI:1926952]	-	3385	4281	4690	7361	3688	5866	76.8796	98.9823	111.65	166.751	91.9486	140.226
ENSMUSG00000085912	13.5454	20.5551	19.1522	4.74722	2.1103	8.09503	1.82824	0.0218762	1	Trp53cor1	17	29057430	29079179	-	3732	lincRNA	tumor protein p53 pathway corepressor 1 [Source:MGI Symbol;Acc:MGI:3801771]	-	14	21	19	5	2	8	0.182583	0.278812	0.259728	0.0650401	0.0286328	0.109814
ENSMUSG00000035142	186.733	180.102	188.498	298.125	200.478	293.445	-0.513216	0.0218998	0.409496	Nubpl	12	52097737	52312744	+	4954	protein_coding	nucleotide binding protein-like [Source:MGI Symbol;Acc:MGI:1924076]	-	193	184	187	314	190	290	1.89616	1.84033	1.92571	3.07699	2.04915	2.99882
ENSMUSG00000033898	37.7336	29.3645	43.3444	53.1689	90.7427	60.7127	-0.888303	0.0219022	0.409496	Cfhr2	1	139804167	139858702	-	1933	protein_coding	complement factor H-related 2 [Source:MGI Symbol;Acc:MGI:3611575]	-	39	30	43	56	86	60	0.98199	0.768996	1.13486	1.4064	2.37707	1.59011
ENSMUSG00000032254	521.497	501.154	625.973	844.056	658.412	671.887	-0.399942	0.0219826	0.409497	Kif23	9	61915905	61946774	-	7901	protein_coding	kinesin family member 23 [Source:MGI Symbol;Acc:MGI:1919069]	-	539	512	621	889	624	664	3.32033	3.21087	4.00974	5.46226	4.21967	4.30522
ENSMUSG00000009628	423.777	471.79	534.245	860.196	588.772	530.224	-0.469819	0.022029	0.409497	Tex15	8	33516738	33585582	+	9622	protein_coding	testis expressed gene 15 [Source:MGI Symbol;Acc:MGI:1934816]	-	438	482	530	906	558	524	2.21556	2.48208	2.81007	4.57104	3.09845	2.78981
ENSMUSG00000028998	668.561	629.379	715.686	730.122	969.681	915.75	-0.376964	0.0220349	0.409497	Tomm7	5	23838944	23844161	-	1125	protein_coding	translocase of outer mitochondrial membrane 7 [Source:MGI Symbol;Acc:MGI:1913419]	-	691	643	710	769	919	905	29.8951	28.32	32.1967	33.1838	43.6455	41.2102
ENSMUSG00000056394	762.412	902.469	1010.02	1296.94	961.239	1263.84	-0.397323	0.0220547	0.409497	Lig1	7	13277283	13311433	+	4268	protein_coding	ligase I, DNA, ATP-dependent [Source:MGI Symbol;Acc:MGI:101789]	-	788	922	1002	1366	911	1249	8.9862	10.7039	11.977	15.5374	11.4043	14.9916
ENSMUSG00000106858	19.3505	9.78817	4.03203	2.84833	0	2.02376	2.74866	0.0220649	1	Gm43844	6	17914996	17920600	+	5605	TEC	predicted gene 43844 [Source:MGI Symbol;Acc:MGI:5663981]	-	20	10	4	3	0	2	0.173672	0.0884014	0.0364075	0.0259835	0	0.0182795
ENSMUSG00000055116	244.784	287.772	212.69	402.564	464.265	238.803	-0.568749	0.0221045	0.409497	Arntl	7	113207465	113314126	+	7523	protein_coding	aryl hydrocarbon receptor nuclear translocator-like [Source:MGI Symbol;Acc:MGI:1096381]	bHLH	253	294	211	424	440	236	1.63683	1.93638	1.43086	2.73607	3.12491	1.60705
ENSMUSG00000038777	803.048	1009.16	849.751	965.585	1194.43	1322.53	-0.387409	0.0221219	0.409497	Sema6c	3	95160457	95174024	+	5935	protein_coding	sema domain, transmembrane domain (TM), and cytoplasmic domain, (semaphorin) 6C [Source:MGI Symbol;Acc:MGI:1338032]	-	830	1031	843	1017	1132	1307	6.80663	8.60741	7.24625	8.31865	10.1906	11.2814
ENSMUSG00000040794	24.1882	17.6187	30.2403	59.815	42.2059	43.5108	-1.01681	0.022132	0.409497	C1qtnf4	2	90885860	90890525	+	1290	protein_coding	C1q and tumor necrosis factor related protein 4 [Source:MGI Symbol;Acc:MGI:1914695]	-	25	18	30	63	40	43	0.943246	0.691381	1.18642	2.37085	1.65671	1.70761
ENSMUSG00000029910	387.011	487.451	563.477	816.522	540.236	629.389	-0.466762	0.0221327	0.409497	Mad2l1	6	66535390	66547220	+	8390	protein_coding	MAD2 mitotic arrest deficient-like 1 [Source:MGI Symbol;Acc:MGI:1860374]	-	400	498	559	860	512	622	2.32045	2.94105	3.39904	4.9761	3.2605	3.79785
ENSMUSG00000035686	57.0841	77.3265	147.169	431.997	91.7978	369.336	-1.66585	0.0221378	0.409497	Thrsp	7	97412938	97417730	-	2189	protein_coding	thyroid hormone responsive [Source:MGI Symbol;Acc:MGI:109126]	-	59	79	146	455	87	365	1.31184	1.7882	3.40262	10.0906	2.12349	8.54193
ENSMUSG00000070336	6.77269	0.978817	5.04004	24.6855	11.6066	14.1663	-1.98232	0.0222362	1	Fbxo47	11	97853826	97884154	-	2202	protein_coding	F-box protein 47 [Source:MGI Symbol;Acc:MGI:1920223]	-	7	1	5	26	11	14	0.154723	0.0225018	0.11584	0.573203	0.266902	0.325701
ENSMUSG00000022555	714.035	712.579	733.83	1127.94	737.548	993.665	-0.404756	0.022298	0.411974	Dgat1	15	76502015	76511953	-	3056	protein_coding	diacylglycerol O-acyltransferase 1 [Source:MGI Symbol;Acc:MGI:1333825]	-	738	728	728	1188	699	982	11.7538	11.8035	12.153	18.8719	12.2208	16.4614
ENSMUSG00000039264	160.61	184.018	175.393	106.338	151.941	72.8553	0.652426	0.0223629	0.412685	Gimap3	6	48764464	48770851	-	2577	protein_coding	GTPase, IMAP family member 3 [Source:MGI Symbol;Acc:MGI:1932723]	-	166	188	174	112	144	72	3.13522	3.61475	3.44462	2.10987	2.98555	1.43129
ENSMUSG00000096398	104.493	161.505	146.161	112.034	82.3015	52.6177	0.737032	0.0223918	0.412731	Gm23689	16	5223364	5223473	+	110	miRNA	predicted gene, 23689 [Source:MGI Symbol;Acc:MGI:5453466]	-	108	165	145	118	78	52	47.7865	74.3234	67.2483	52.0765	37.8859	24.217
ENSMUSG00000099583	10.6428	5.8729	9.07208	22.7867	43.261	11.1307	-1.59041	0.0224099	1	Hist1h3d	13	23575763	23577011	+	1249	protein_coding	histone cluster 1, H3d [Source:MGI Symbol;Acc:MGI:2448322]	-	11	6	9	24	41	11	0.428652	0.238025	0.367609	0.932827	1.75387	0.451169
ENSMUSG00000078958	6.77269	12.7246	14.1121	43.6744	24.2684	20.2376	-1.3959	0.0224285	0.412922	Atp6ap1l	13	90883433	90905355	-	1280	protein_coding	ATPase, H+ transporting, lysosomal accessory protein 1-like [Source:MGI Symbol;Acc:MGI:3648665]	-	7	13	14	46	23	20	0.266172	0.503232	0.557987	1.74462	0.96005	0.80044
ENSMUSG00000116641	1.93505	2.93645	1.00801	11.3933	12.6618	8.09503	-2.44749	0.022511	1	AC165271.1	16	94721894	94753438	+	1200	antisense	novel transcript, antisense to Kcnj6	-	2	3	1	12	12	8	0.0811191	0.123872	0.0425133	0.485459	0.534289	0.341521
ENSMUSG00000036902	255.427	237.852	205.634	413.008	315.489	262.077	-0.503634	0.022589	0.414947	Neto2	8	85636588	85700924	-	6129	protein_coding	neuropilin (NRP) and tolloid (TLL)-like 2 [Source:MGI Symbol;Acc:MGI:1921763]	-	264	243	204	435	299	259	2.09647	1.9645	1.69804	3.4455	2.6065	2.16481
ENSMUSG00000062380	615.347	461.023	577.589	262.996	387.239	501.892	0.522281	0.0225915	0.414947	Tubb3	8	123411424	123422015	+	1868	protein_coding	tubulin, beta 3 class III [Source:MGI Symbol;Acc:MGI:107813]	-	636	471	573	277	367	496	16.5712	12.4933	15.6489	7.19872	10.497	13.6023
ENSMUSG00000039097	0	1.95763	0	13.2922	0	15.1782	-3.86015	0.0226006	1	Rln1	19	29331170	29334670	-	3501	protein_coding	relaxin 1 [Source:MGI Symbol;Acc:MGI:97931]	-	0	2	0	14	0	15	0	0.0283056	0	0.194128	0	0.219487
ENSMUSG00000026259	211.888	181.081	223.778	128.175	182.541	65.7721	0.71297	0.0226488	0.415511	Ngef	1	87476834	87573870	-	3905	protein_coding	neuronal guanine nucleotide exchange factor [Source:MGI Symbol;Acc:MGI:1858414]	-	219	185	222	135	173	65	2.72959	2.34739	2.90027	1.67828	2.36702	0.85271
ENSMUSG00000057802	18.383	9.78817	27.2162	46.5228	30.5993	47.5583	-1.17358	0.0228333	0.418392	Gm10030	9	110989499	111008029	+	4355	processed_transcript	predicted gene 10030 [Source:MGI Symbol;Acc:MGI:3641798]	-	19	10	27	49	29	47	0.212344	0.113775	0.316287	0.546211	0.355784	0.552864
ENSMUSG00000108068	0	0	0	19.9383	0	0	-5.20177	0.0228925	1	Gm44075	6	63783852	63784067	-	216	processed_pseudogene	predicted gene, 44075 [Source:MGI Symbol;Acc:MGI:5690467]	-	0	0	0	21	0	0	0	0	0	4.71974	0	0
ENSMUSG00000045991	1441.62	1359.58	501.988	255.4	531.794	70.8315	1.94491	0.022935	0.418392	Onecut2	18	64340364	64398488	+	13391	protein_coding	one cut domain, family member 2 [Source:MGI Symbol;Acc:MGI:1891408]	CUT	1490	1389	498	269	504	70	5.41561	5.13953	1.89724	0.975196	2.01091	0.26779
ENSMUSG00000037801	20.3181	17.6187	31.2483	9.49444	9.49633	5.05939	1.52291	0.0229366	1	Iqch	9	63421455	63602493	-	6914	protein_coding	IQ motif containing H [Source:MGI Symbol;Acc:MGI:1925500]	-	21	18	31	10	9	5	0.147831	0.128996	0.228738	0.0702139	0.0695487	0.0370467
ENSMUSG00000062151	59.9867	39.1527	32.2563	82.6016	80.1912	69.8196	-0.822882	0.0229431	0.418392	Unc13c	9	73479422	73968966	-	8796	protein_coding	unc-13 homolog C [Source:MGI Symbol;Acc:MGI:2149021]	-	62	40	32	87	76	69	0.343069	0.225325	0.185597	0.480161	0.461641	0.401858
ENSMUSG00000028457	62.8893	66.5595	63.5045	50.3205	28.489	22.2613	0.928679	0.0229545	0.418392	Atp8b5	4	43267159	43373833	+	6473	protein_coding	ATPase, class I, type 8B, member 5 [Source:MGI Symbol;Acc:MGI:2444287]	-	65	68	63	53	27	22	0.488745	0.520521	0.496525	0.397487	0.222861	0.174111
ENSMUSG00000024512	19.3505	4.89408	10.0801	53.1689	18.9927	24.2851	-1.49217	0.0229663	0.418392	Dynap	18	70240429	70244584	-	1227	protein_coding	dynactin associated protein [Source:MGI Symbol;Acc:MGI:1922827]	-	20	5	10	56	18	24	0.793341	0.201911	0.415778	2.21562	0.783798	1.00202
ENSMUSG00000020695	2184.68	1955.68	2266	1154.52	1969.96	1659.48	0.421616	0.0229773	0.418392	Mrc2	11	105292643	105351139	+	6674	protein_coding	mannose receptor, C type 2 [Source:MGI Symbol;Acc:MGI:107818]	-	2258	1998	2248	1216	1867	1640	16.4669	14.8335	17.1837	8.84504	14.9463	12.5883
ENSMUSG00000022840	1178.45	1281.27	1103.77	972.231	886.324	985.57	0.32521	0.0230136	0.418392	Adcy5	16	35154877	35305738	+	7184	protein_coding	adenylate cyclase 5 [Source:MGI Symbol;Acc:MGI:99673]	-	1218	1309	1095	1024	840	974	8.25193	9.02834	7.77596	6.91968	6.24725	6.94547
ENSMUSG00000090124	68.6944	53.8349	72.5766	19.9383	48.5368	33.392	0.942216	0.0230197	0.418392	Ugt1a7c	1	88095062	88220002	+	4219	protein_coding	UDP glucuronosyltransferase 1 family, polypeptide A7C [Source:MGI Symbol;Acc:MGI:3032636]	-	71	55	72	21	46	33	0.819074	0.645933	0.870621	0.241636	0.582538	0.400694
ENSMUSG00000044201	60.9542	118.437	145.153	222.17	171.989	140.651	-0.722144	0.0230823	0.418909	Cdc25c	18	34732997	34751533	-	1941	protein_coding	cell division cycle 25C [Source:MGI Symbol;Acc:MGI:88350]	-	63	121	144	234	163	139	1.57975	3.08883	3.7848	5.85252	4.48682	3.66858
ENSMUSG00000005087	649.211	489.408	517.108	323.76	531.794	300.528	0.519176	0.0231228	0.418909	Cd44	2	102811141	102901665	-	6776	protein_coding	CD44 antigen [Source:MGI Symbol;Acc:MGI:88338]	-	671	500	513	341	504	297	4.81974	3.65621	3.86234	2.44306	3.97405	2.24539
ENSMUSG00000020108	1105.88	1384.05	1613.82	721.577	1241.91	1006.82	0.46669	0.0231285	0.418909	Ddit4	10	59949669	59951834	-	1755	protein_coding	DNA-damage-inducible transcript 4 [Source:MGI Symbol;Acc:MGI:1921997]	-	1143	1414	1601	760	1177	995	31.6989	39.9215	46.5394	21.0227	35.8324	29.0439
ENSMUSG00000066438	851.424	1259.74	1082.6	1845.72	909.537	1896.26	-0.5427	0.0231627	0.419045	Plekhd1	12	80692591	80724214	+	3939	protein_coding	pleckstrin homology domain containing, family D (with coiled-coil domains) member 1 [Source:MGI Symbol;Acc:MGI:3036228]	-	880	1287	1074	1944	862	1874	10.8735	16.1893	13.9099	23.9587	11.6922	24.3721
ENSMUSG00000034612	4311.3	3798.79	4668.09	2806.56	3132.73	3988.83	0.36413	0.0232386	0.419673	Chst11	10	82985498	83195900	+	5527	protein_coding	carbohydrate sulfotransferase 11 [Source:MGI Symbol;Acc:MGI:1927166]	-	4456	3881	4631	2956	2969	3942	39.2401	34.7927	42.7456	25.9638	28.701	36.5373
ENSMUSG00000047205	223.499	204.573	267.122	130.074	201.533	143.687	0.549959	0.0232511	0.419673	Dusp18	11	3895240	3901296	+	4632	protein_coding	dual specificity phosphatase 18 [Source:MGI Symbol;Acc:MGI:1922469]	-	231	209	265	137	191	142	2.42727	2.23569	2.91866	1.43583	2.20313	1.57047
ENSMUSG00000039533	527.302	637.21	446.548	838.359	545.511	846.942	-0.469834	0.0233716	0.421362	Mmd2	5	142562358	142608800	-	5193	protein_coding	monocyte to macrophage differentiation-associated 2 [Source:MGI Symbol;Acc:MGI:1922354]	-	545	651	443	883	517	837	5.10802	6.21151	4.35203	8.25458	5.31923	8.25688
ENSMUSG00000027715	670.496	663.638	857.815	1227.63	814.574	909.679	-0.430007	0.0234558	0.422393	Ccna2	3	36564865	36572150	-	4083	protein_coding	cyclin A2 [Source:MGI Symbol;Acc:MGI:108069]	-	693	678	851	1293	772	899	8.26092	8.22782	10.633	15.3735	10.1022	11.2795
ENSMUSG00000030708	160.61	216.318	302.403	368.384	334.482	289.397	-0.547491	0.0235352	0.422897	Dnajb13	7	100501716	100514960	-	2732	protein_coding	DnaJ heat shock protein family (Hsp40) member B13 [Source:MGI Symbol;Acc:MGI:1916637]	-	166	221	300	388	317	286	2.95734	4.00817	5.60205	6.89451	6.19947	5.36283
ENSMUSG00000035697	515.692	527.582	594.725	312.367	485.368	409.811	0.440742	0.0235378	0.422897	Arhgap45	10	80016653	80031472	+	4478	protein_coding	Rho GTPase activating protein 45 [Source:MGI Symbol;Acc:MGI:1917969]	-	533	539	590	329	460	405	5.79319	5.96402	6.72162	3.56668	5.48845	4.63319
ENSMUSG00000087060	110.298	92.0088	106.849	176.597	138.224	144.699	-0.572788	0.0236875	0.424923	Eldr	11	16935154	16951282	-	2426	processed_transcript	Egfr long non-coding downstream RNA [Source:MGI Symbol;Acc:MGI:1919985]	-	114	94	106	186	131	143	2.28712	1.91987	2.22906	3.72199	2.88507	3.01963
ENSMUSG00000071252	171.252	141.928	131.041	92.0961	121.342	73.8671	0.630207	0.0237049	0.424923	2210408I21Rik	13	77135540	77613784	+	5948	protein_coding	RIKEN cDNA 2210408I21 gene [Source:MGI Symbol;Acc:MGI:1919621]	-	177	145	130	97	115	73	1.44836	1.2079	1.11501	0.791687	1.03301	0.628725
ENSMUSG00000104432	0	0	0	4.74722	3.16544	5.05939	-4.57832	0.0238325	1	A430027C01Rik	9	72011376	72013019	-	1644	TEC	RIKEN cDNA A430027C01 gene [Source:MGI Symbol;Acc:MGI:2143417]	-	0	0	0	5	3	5	0	0	0	0.147646	0.097498	0.155803
ENSMUSG00000029804	700.49	854.507	737.862	623.785	632.033	512.011	0.375149	0.0238691	0.426551	Herc3	6	58831465	58920398	+	9127	protein_coding	hect domain and RLD 3 [Source:MGI Symbol;Acc:MGI:1921248]	-	724	873	732	657	599	506	3.86087	4.73937	4.09156	3.49454	3.50651	2.84009
ENSMUSG00000087721	45.4738	32.3009	31.2483	5.69666	16.8824	22.2613	1.28787	0.0239003	0.426551	Gm26280	1	135150666	135150766	-	101	rRNA	predicted gene, 26280 [Source:MGI Symbol;Acc:MGI:5456057]	-	47	33	31	6	16	22	22.6491	16.1893	15.6584	2.88391	8.46398	11.1586
ENSMUSG00000097056	26.1232	24.4704	24.1922	9.49444	9.49633	10.1188	1.36147	0.0239411	1	Gm4262	16	11008898	11015186	+	1986	lincRNA	predicted gene 4262 [Source:MGI Symbol;Acc:MGI:3782439]	-	27	25	24	10	9	10	0.661697	0.623728	0.616507	0.244441	0.242125	0.257946
ENSMUSG00000035191	164.48	136.056	124.993	259.198	217.36	156.841	-0.574139	0.0239442	0.426551	Rfpl4	7	5109787	5116950	-	1716	protein_coding	ret finger protein-like 4 [Source:MGI Symbol;Acc:MGI:2149590]	-	170	139	124	273	206	155	4.82177	4.01358	3.68647	7.72321	6.41396	4.62725
ENSMUSG00000024659	1850.88	2651.61	2186.37	1268.46	1872.89	1855.79	0.420883	0.0239481	0.426551	Anxa1	19	20373428	20390944	-	2608	protein_coding	annexin A1 [Source:MGI Symbol;Acc:MGI:96819]	-	1913	2709	2169	1336	1775	1834	35.7011	51.4678	42.4285	24.8686	36.3636	36.0247
ENSMUSG00000053522	456.673	659.722	663.27	382.626	462.155	468.5	0.438659	0.0239573	0.426551	Lgals7	7	28863853	28866284	+	927	protein_coding	lectin, galactose binding, soluble 7 [Source:MGI Symbol;Acc:MGI:1316742]	-	472	674	658	403	438	463	24.782	36.0259	36.212	21.1046	25.2447	25.5865
ENSMUSG00000046417	579.549	628.4	678.39	728.224	655.247	1342.76	-0.531376	0.0239593	0.426551	Lrrc75a	11	62604884	62648523	-	2089	protein_coding	leucine rich repeat containing 75A [Source:MGI Symbol;Acc:MGI:2682293]	-	599	642	673	767	621	1327	13.9561	15.2276	16.4355	17.8242	15.8829	32.5418
ENSMUSG00000078974	1159.1	1039.5	1057.4	1258.96	1519.41	1309.37	-0.327933	0.0240178	0.427107	Sec61g	11	16500530	16508484	-	2464	protein_coding	SEC61, gamma subunit [Source:MGI Symbol;Acc:MGI:1202066]	-	1198	1062	1049	1326	1440	1294	23.6641	21.3559	21.7191	26.1249	31.2247	26.9031
ENSMUSG00000078945	87.0775	106.691	72.5766	54.1183	63.3089	39.4633	0.76461	0.0240805	0.427737	Naip2	13	100144063	100202092	-	4846	protein_coding	NLR family, apoptosis inhibitory protein 2 [Source:MGI Symbol;Acc:MGI:1298226]	-	90	109	72	57	60	39	0.903927	1.11449	0.757976	0.57101	0.661522	0.412278
ENSMUSG00000032057	15.4804	21.534	15.1201	8.545	3.16544	3.03564	1.81093	0.02409	1	4833427G06Rik	9	51081115	51102078	-	973	protein_coding	RIKEN cDNA 4833427G06 gene [Source:MGI Symbol;Acc:MGI:1921013]	-	16	22	15	9	3	3	0.800353	1.12033	0.786474	0.449037	0.164735	0.157949
ENSMUSG00000036523	13385.7	13160.2	14668.5	10009	9756.95	13016.8	0.330209	0.0241258	0.428055	Greb1	12	16670615	16800886	-	9580	protein_coding	gene regulated by estrogen in breast cancer protein [Source:MGI Symbol;Acc:MGI:2149712]	-	13835	13445	14552	10542	9247	12864	70.2891	69.5392	77.4932	53.4208	51.5717	68.7891
ENSMUSG00000070271	0	0	0	5.69666	4.22059	3.03564	-4.57637	0.0241826	1	Gm13268	2	14626889	14627321	-	433	processed_pseudogene	predicted gene 13268 [Source:MGI Symbol;Acc:MGI:3651947]	-	0	0	0	6	4	3	0	0	0	0.672691	0.493569	0.35493
ENSMUSG00000020641	121.908	148.78	135.073	113.933	71.75	72.8553	0.64771	0.024229	0.428759	Rsad2	12	26442746	26456452	-	4335	protein_coding	radical S-adenosyl methionine domain containing 2 [Source:MGI Symbol;Acc:MGI:1929628]	-	126	152	134	120	68	72	1.41467	1.73736	1.57696	1.34383	0.8381	0.850849
ENSMUSG00000035273	67.7269	98.8605	116.929	65.5116	48.5368	53.6296	0.755402	0.02426	0.428759	Hpse	5	100679484	100719716	-	3516	protein_coding	heparanase [Source:MGI Symbol;Acc:MGI:1343124]	-	70	101	116	69	46	53	0.969	1.42333	1.68312	0.952692	0.699013	0.772211
ENSMUSG00000046082	13.5454	14.6822	21.1682	62.6633	13.7169	46.5464	-1.31963	0.0242651	0.428759	Tmem174	13	98634978	98637410	-	2252	protein_coding	transmembrane protein 174 [Source:MGI Symbol;Acc:MGI:1915594]	-	14	15	21	66	13	46	0.302576	0.330033	0.475726	1.42275	0.308426	1.0464
ENSMUSG00000046245	34.831	38.1738	46.3684	12.3428	23.2132	20.2376	1.10126	0.024275	0.428759	Pilra	5	137821952	137836281	-	3090	protein_coding	paired immunoglobin-like type 2 receptor alpha [Source:MGI Symbol;Acc:MGI:2450529]	-	36	39	46	13	22	20	0.567046	0.625375	0.759461	0.204238	0.3804	0.331574
ENSMUSG00000041859	959.787	1165.77	1157.19	1665.32	1198.65	1388.3	-0.373697	0.0243867	0.428951	Mcm3	1	20802968	20820312	-	3752	protein_coding	minichromosome maintenance complex component 3 [Source:MGI Symbol;Acc:MGI:101845]	-	992	1191	1148	1754	1136	1372	12.8684	15.7284	15.6094	22.6944	16.1768	18.7327
ENSMUSG00000001349	709.198	724.324	647.142	1076.67	684.791	1025.03	-0.421786	0.0243869	0.428951	Cnn1	9	22099216	22109630	+	2736	protein_coding	calponin 1 [Source:MGI Symbol;Acc:MGI:104979]	-	733	740	642	1134	649	1013	13.0395	13.4014	11.9709	20.121	12.6737	18.9672
ENSMUSG00000086779	52.2465	36.2162	47.3764	22.7867	22.1581	23.2732	0.993537	0.0244327	0.428951	Gm13562	2	26352645	26371952	+	1344	processed_transcript	predicted gene 13562 [Source:MGI Symbol;Acc:MGI:3651238]	-	54	37	47	24	21	23	1.95555	1.36407	1.78404	0.866891	0.834826	0.876673
ENSMUSG00000056966	81.2723	47.962	29.2322	123.428	78.0809	89.0453	-0.874301	0.0244367	0.428951	Gjc3	5	137953461	137963098	-	4356	protein_coding	gap junction protein, gamma 3 [Source:MGI Symbol;Acc:MGI:2153041]	-	84	49	29	130	74	88	0.938568	0.557369	0.339638	1.4488	0.907653	1.03491
ENSMUSG00000051111	31.9284	11.7458	37.2963	115.832	35.875	37.4395	-1.2274	0.0244386	0.428951	Sv2c	13	95954594	96132577	-	9700	protein_coding	synaptic vesicle glycoprotein 2c [Source:MGI Symbol;Acc:MGI:1922459]	-	33	12	37	122	34	37	0.165583	0.0612977	0.194597	0.610577	0.187277	0.195406
ENSMUSG00000041852	1857.65	1594.49	1527.13	1240.92	1342.15	1398.42	0.322812	0.0244593	0.428951	Tcf20	15	82808436	82987872	-	8245	protein_coding	transcription factor 20 [Source:MGI Symbol;Acc:MGI:108399]	-	1920	1629	1515	1307	1272	1382	11.334	9.7896	9.37407	7.69551	8.24276	8.5867
ENSMUSG00000058669	1.93505	16.6399	14.1121	2.84833	1.05515	1.01188	2.71863	0.024464	1	Nkx2-9	12	56611389	56613284	-	1264	protein_coding	NK2 homeobox 9 [Source:MGI Symbol;Acc:MGI:1270158]	Homeobox	2	17	14	3	1	1	0.0770118	0.666402	0.56505	0.11522	0.0422697	0.0405286
ENSMUSG00000046364	11435.2	11184	11680.8	13718.5	12864.4	14849.3	-0.272556	0.0244778	0.428951	Rpl27a	7	109519147	109522367	+	2774	protein_coding	ribosomal protein L27A [Source:MGI Symbol;Acc:MGI:1347076]	-	11819	11426	11588	14449	12192	14675	207.371	204.09	213.112	252.862	234.825	271.007
ENSMUSG00000032066	81.2723	57.7502	85.6807	47.4722	30.5993	48.5702	0.824862	0.0245291	0.42937	Bco2	9	50533087	50555181	-	2118	protein_coding	beta-carotene oxygenase 2 [Source:MGI Symbol;Acc:MGI:2177469]	-	84	59	85	50	29	48	1.93031	1.38026	2.04738	1.14603	0.731557	1.16098
ENSMUSG00000055024	2913.22	2122.07	2321.44	1900.79	1872.89	2025.78	0.343188	0.0245657	0.429528	Ep300	15	81585351	81652077	+	14273	protein_coding	E1A binding protein p300 [Source:MGI Symbol;Acc:MGI:1276116]	-	3011	2168	2303	2002	1775	2002	10.2676	7.52625	8.23161	6.80928	6.64445	7.18551
ENSMUSG00000020701	0	7.83053	13.1041	0	0	1.01188	4.27568	0.0246093	1	Tmem132e	11	82388900	82446332	+	4693	protein_coding	transmembrane protein 132E [Source:MGI Symbol;Acc:MGI:2685490]	-	0	8	13	0	0	1	0	0.0844645	0.141318	0	0	0.0109159
ENSMUSG00000052373	324.122	395.442	370.947	536.436	471.651	432.072	-0.401685	0.0247126	0.430802	Mpp3	11	101999652	102028461	-	9385	protein_coding	membrane protein, palmitoylated 3 (MAGUK p55 subfamily member 3) [Source:MGI Symbol;Acc:MGI:1328354]	-	335	404	368	565	447	427	1.73734	2.13295	2.00041	2.92258	2.54478	2.33079
ENSMUSG00000020044	3734.66	3934.84	3262.92	2446.72	3093.69	3129.74	0.334643	0.0247172	0.430802	Timp3	10	86300372	86349506	+	8144	protein_coding	tissue inhibitor of metalloproteinase 3 [Source:MGI Symbol;Acc:MGI:98754]	-	3860	4020	3237	2577	2932	3093	23.0687	24.4581	20.2773	15.3613	19.2355	19.4559
ENSMUSG00000112977	3.87011	2.93645	11.0881	0.949444	0	0	4.04919	0.0247238	1	Gm34081	12	109493529	109516740	-	690	lincRNA	predicted gene, 34081 [Source:MGI Symbol;Acc:MGI:5593240]	-	4	3	11	1	0	0	0.282153	0.21543	0.813298	0.0703564	0	0
ENSMUSG00000031207	7121.97	5880.73	5342.45	3590.8	5846.57	4358.16	0.411325	0.0247455	0.430802	Msn	X	96096042	96168552	+	6327	protein_coding	moesin [Source:MGI Symbol;Acc:MGI:97167]	-	7361	6008	5300	3782	5541	4307	56.6257	47.0508	42.7351	29.0186	46.7914	34.8727
ENSMUSG00000026827	718.873	787.947	648.15	618.088	503.305	546.414	0.369327	0.0247486	0.430802	Gpd2	2	57237635	57370719	+	6549	protein_coding	glycerol phosphate dehydrogenase 2, mitochondrial [Source:MGI Symbol;Acc:MGI:99778]	-	743	805	643	651	477	540	5.5219	6.09054	5.0089	4.82568	3.89152	4.22404
ENSMUSG00000030259	1341.96	1262.67	1182.39	935.202	926.42	1136.34	0.33717	0.0247882	0.431012	Rassf8	6	145746748	145821079	+	5559	protein_coding	Ras association (RalGDS/AF-6) domain family (N-terminal) member 8 [Source:MGI Symbol;Acc:MGI:1918573]	-	1387	1290	1173	985	878	1123	12.1438	11.4981	10.7648	8.60185	8.43867	10.3488
ENSMUSG00000022025	1842.17	2622.25	2018.03	4126.28	2721.23	2184.65	-0.478662	0.0248759	0.432057	Cnmd	14	79637690	79662170	-	1843	protein_coding	chondromodulin [Source:MGI Symbol;Acc:MGI:1341171]	-	1904	2679	2002	4346	2579	2159	50.2824	72.0248	55.4172	114.477	74.7657	60.0117
ENSMUSG00000069833	10295.5	6557.09	7152.83	5926.43	6725.51	5666.52	0.390099	0.0249074	0.432123	Ahnak	19	8989284	9076919	+	18543	protein_coding	AHNAK nucleoprotein (desmoyokin) [Source:MGI Symbol;Acc:MGI:1316648]	-	10641	6699	7096	6242	6374	5600	27.9304	17.9005	19.5227	16.3417	18.3657	15.4709
ENSMUSG00000000782	1389.37	1350.77	1484.8	918.112	1345.31	982.534	0.380679	0.0251027	0.434555	Tcf7	11	52252371	52283014	-	2625	protein_coding	transcription factor 7, T cell specific [Source:MGI Symbol;Acc:MGI:98507]	HMG	1436	1380	1473	967	1275	971	26.6256	26.0486	28.6273	17.8834	25.9512	18.9495
ENSMUSG00000026185	8416.52	11018.5	11632.4	5993.84	9086.93	8460.32	0.40027	0.0251031	0.434555	Igfbp5	1	72857932	72874884	-	6006	protein_coding	insulin-like growth factor binding protein 5 [Source:MGI Symbol;Acc:MGI:96440]	-	8699	11257	11540	6313	8612	8361	70.495	92.8692	98.0227	51.0273	76.6117	71.3151
ENSMUSG00000113772	3.87011	3.91527	0	11.3933	11.6066	15.1782	-2.28667	0.0251554	1	Gm47448	13	45235635	45335588	+	1127	lincRNA	predicted gene, 47448 [Source:MGI Symbol;Acc:MGI:6096404]	-	4	4	0	12	11	15	0.172747	0.175861	0	0.516904	0.521489	0.68183
ENSMUSG00000022383	248.655	92.9876	110.881	114.883	74.9155	62.7365	0.840483	0.025157	0.435007	Ppara	15	85734983	85802819	+	3836	protein_coding	peroxisome proliferator activated receptor alpha [Source:MGI Symbol;Acc:MGI:104740]	THR-like	257	95	110	121	71	62	3.26084	1.2271	1.46292	1.5313	0.988908	0.827984
ENSMUSG00000028944	1344.86	1325.32	1328.56	1792.55	1487.76	1670.61	-0.308354	0.0252112	0.435037	Prkag2	5	24862744	25100642	-	6480	protein_coding	protein kinase, AMP-activated, gamma 2 non-catalytic subunit [Source:MGI Symbol;Acc:MGI:1336153]	-	1390	1354	1318	1888	1410	1651	10.4403	10.3533	10.3764	14.1442	11.6257	13.0521
ENSMUSG00000017778	2327.87	1940.01	2332.53	2601.48	2838.35	2718.92	-0.305747	0.0252243	0.435037	Cox7c	13	86044816	86046904	-	1131	protein_coding	cytochrome c oxidase subunit 7C [Source:MGI Symbol;Acc:MGI:103226]	-	2406	1982	2314	2740	2690	2687	103.54	86.8312	104.378	117.609	127.077	121.707
ENSMUSG00000028521	1027.51	1090.4	1213.64	888.68	940.136	823.669	0.328836	0.0252421	0.435037	Slc35d1	4	103170649	103215164	-	8528	protein_coding	solute carrier family 35 (UDP-glucuronic acid/UDP-N-acetylgalactosamine dual transporter), member D1 [Source:MGI Symbol;Acc:MGI:2140361]	-	1062	1114	1204	936	891	814	6.0611	6.47251	7.20254	5.32821	5.58222	4.88974
ENSMUSG00000017499	156.739	142.907	173.377	307.62	162.493	235.768	-0.579099	0.025337	0.435461	Cdc6	11	98907801	98923940	+	5229	protein_coding	cell division cycle 6 [Source:MGI Symbol;Acc:MGI:1345150]	-	162	146	172	324	154	233	1.50789	1.38347	1.67809	3.00801	1.57354	2.28269
ENSMUSG00000020826	1252.95	990.562	696.534	1407.08	1267.23	1306.34	-0.437034	0.0253462	0.435461	Nos2	11	78920787	78960254	+	4412	protein_coding	nitric oxide synthase 2, inducible [Source:MGI Symbol;Acc:MGI:97361]	-	1295	1012	691	1482	1201	1291	14.2859	11.3653	7.99004	16.3067	14.544	14.9899
ENSMUSG00000017314	216.726	254.492	217.73	121.529	158.272	196.304	0.534212	0.0253502	0.435461	Mpp2	11	102057015	102088515	-	4807	protein_coding	membrane protein, palmitoylated 2 (MAGUK p55 subfamily member 2) [Source:MGI Symbol;Acc:MGI:1858257]	-	224	260	216	128	150	194	2.26803	2.67999	2.29238	1.29267	1.66722	2.06746
ENSMUSG00000057948	543.75	554.01	559.445	2122.01	415.728	2141.14	-1.49746	0.0254273	0.436307	Unc13d	11	116062095	116077961	-	4679	protein_coding	unc-13 homolog D [Source:MGI Symbol;Acc:MGI:1917700]	-	562	566	555	2235	394	2116	5.84599	5.99374	6.05126	23.1887	4.49903	23.1671
ENSMUSG00000020890	31.9284	18.5975	29.2322	56.9666	61.1986	38.4514	-0.97349	0.0254663	0.436497	Gucy2e	11	69218117	69237036	-	9197	protein_coding	guanylate cyclase 2e [Source:MGI Symbol;Acc:MGI:105123]	-	33	19	29	60	58	38	0.174639	0.102363	0.160864	0.316707	0.336944	0.211664
ENSMUSG00000034165	1786.06	1817.66	1778.13	1163.07	1384.35	1667.58	0.352764	0.025652	0.439199	Ccnd3	17	47505051	47599691	+	8775	protein_coding	cyclin D3 [Source:MGI Symbol;Acc:MGI:88315]	-	1846	1857	1764	1225	1312	1648	10.239	10.4857	10.2555	6.77706	7.98846	9.62097
ENSMUSG00000015880	260.265	278.963	286.274	481.368	331.316	325.825	-0.464816	0.0257601	0.439712	Ncapg	5	45669919	45700546	+	7066	protein_coding	non-SMC condensin I complex, subunit G [Source:MGI Symbol;Acc:MGI:1930197]	-	269	285	284	507	314	322	1.8529	1.99851	2.05046	3.48327	2.37428	2.33449
ENSMUSG00000043262	851.424	857.443	799.351	713.032	673.184	601.056	0.335746	0.0257934	0.439712	Uevld	7	46923216	46958527	-	7549	protein_coding	UEV and lactate/malate dehyrogenase domains [Source:MGI Symbol;Acc:MGI:1860490]	-	880	876	793	751	638	594	5.67372	5.74975	5.35908	4.82951	4.51552	4.03094
ENSMUSG00000085772	20.3181	14.6822	17.1361	42.725	17.9375	60.7127	-1.22046	0.025794	0.439712	D630024D03Rik	11	31790113	31824524	-	1567	lincRNA	RIKEN cDNA D630024D03 gene [Source:MGI Symbol;Acc:MGI:3041224]	-	21	15	17	45	17	60	0.652266	0.474304	0.55346	1.39411	0.579637	1.96151
ENSMUSG00000021640	12.5779	10.767	13.1041	18.0394	33.7647	37.4395	-1.28988	0.0257943	0.439712	Naip1	13	100407764	100452869	-	5536	protein_coding	NLR family, apoptosis inhibitory protein 1 [Source:MGI Symbol;Acc:MGI:1298223]	-	13	11	13	19	32	37	0.114294	0.0984535	0.119799	0.166613	0.308838	0.342385
ENSMUSG00000032905	1135.88	1311.61	1143.08	1648.23	1444.5	1397.4	-0.322693	0.025868	0.440488	Atg12	18	46732417	46741579	-	2492	protein_coding	autophagy related 12 [Source:MGI Symbol;Acc:MGI:1914776]	-	1174	1340	1134	1736	1369	1381	22.9295	26.6435	23.2151	33.8185	29.3516	28.3893
ENSMUSG00000022969	1404.85	1727.61	1342.67	959.888	1344.26	1136.34	0.379703	0.0259365	0.440982	Il10rb	16	91406164	91425834	+	3808	protein_coding	interleukin 10 receptor, beta [Source:MGI Symbol;Acc:MGI:109380]	-	1452	1765	1332	1011	1274	1123	18.5586	22.9658	17.8449	12.8886	17.8751	15.1075
ENSMUSG00000027173	151.902	162.484	146.161	238.31	228.967	182.138	-0.495932	0.0259534	0.440982	Depdc7	2	104721784	104742878	-	2096	protein_coding	DEP domain containing 7 [Source:MGI Symbol;Acc:MGI:2139258]	-	157	166	145	251	217	180	3.64572	3.9242	3.52925	5.81346	5.53152	4.39937
ENSMUSG00000028538	628.893	632.316	706.614	835.511	712.225	1023.01	-0.385827	0.0260043	0.440995	St3gal3	4	117932154	118134914	-	2768	protein_coding	ST3 beta-galactoside alpha-2,3-sialyltransferase 3 [Source:MGI Symbol;Acc:MGI:1316659]	-	650	646	701	880	675	1011	11.4294	11.5638	12.9199	15.4337	13.0291	18.7109
ENSMUSG00000043501	142.227	164.441	158.257	112.984	108.68	97.1404	0.543904	0.0260105	0.440995	Lgals2	15	78850860	78855529	-	592	protein_coding	lectin, galactose-binding, soluble 2 [Source:MGI Symbol;Acc:MGI:895068]	-	147	168	157	119	103	96	12.0857	14.0612	13.5296	9.75838	9.29591	8.30727
ENSMUSG00000029715	184.798	225.128	236.882	271.541	301.772	308.623	-0.447335	0.0260502	0.44119	Pop7	5	137501438	137502518	-	1081	protein_coding	processing of precursor 7, ribonuclease P family, (S. cerevisiae) [Source:MGI Symbol;Acc:MGI:1921347]	-	191	230	235	286	286	305	8.59968	10.5423	11.0904	12.8438	14.1357	14.4538
ENSMUSG00000026443	471.186	471.79	518.116	249.704	470.596	313.682	0.500025	0.0261339	0.441704	Lrrn2	1	132880273	132940005	+	3595	protein_coding	leucine rich repeat protein 2, neuronal [Source:MGI Symbol;Acc:MGI:106037]	-	487	482	514	263	446	310	6.59333	6.64328	7.29408	3.55148	6.62845	4.41745
ENSMUSG00000048988	145.129	61.6654	140.113	83.5511	308.103	250.946	-0.888353	0.0262162	0.441704	Elfn1	5	139907943	139974722	+	4172	protein_coding	leucine rich repeat and fibronectin type III, extracellular 1 [Source:MGI Symbol;Acc:MGI:2442479]	-	150	63	139	88	292	248	1.74993	0.748223	1.69972	1.02398	3.73951	3.0452
ENSMUSG00000047352	34.831	47.962	28.2242	76.905	75.9706	49.5821	-0.866367	0.0262176	0.441704	Olfr976	9	39954139	39961133	-	3383	protein_coding	olfactory receptor 976 [Source:MGI Symbol;Acc:MGI:3030810]	-	36	49	28	81	72	49	0.517935	0.717676	0.422243	1.16235	1.13712	0.741998
ENSMUSG00000034773	86.1099	106.691	146.161	183.243	157.217	168.984	-0.589187	0.0262182	0.441704	BC030867	11	102248882	102265187	+	3032	protein_coding	cDNA sequence BC030867 [Source:MGI Symbol;Acc:MGI:2387601]	-	89	109	145	193	149	167	1.42868	1.78128	2.43975	3.09016	2.62563	2.8216
ENSMUSG00000032113	337.667	250.577	379.011	564.919	337.647	472.547	-0.50849	0.0262217	0.441704	Chek1	9	36708482	36727065	-	4635	protein_coding	checkpoint kinase 1 [Source:MGI Symbol;Acc:MGI:1202065]	-	349	256	376	595	320	467	3.6648	2.73668	4.13851	6.23189	3.68873	5.1615
ENSMUSG00000089669	74.4996	82.2206	85.6807	40.8261	50.6471	54.6414	0.731514	0.0262607	0.441886	Tnfsf13	11	69682846	69685784	-	1637	protein_coding	tumor necrosis factor (ligand) superfamily, member 13 [Source:MGI Symbol;Acc:MGI:1916833]	-	77	84	85	43	48	54	2.28937	2.54252	2.64897	1.27518	1.56664	1.68987
ENSMUSG00000028610	0	2.93645	3.02403	9.49444	8.44118	15.1782	-2.47988	0.0262737	1	Dmrtb1	4	107676290	107684230	-	2083	protein_coding	DMRT-like family B with proline-rich C-terminal, 1 [Source:MGI Symbol;Acc:MGI:1927125]	DM	0	3	3	10	8	15	0	0.0713619	0.0734748	0.233058	0.2052	0.368902
ENSMUSG00000039518	155.772	160.526	286.274	22.7867	126.618	35.4158	1.70647	0.026317	0.442341	Cdsn	17	35552128	35557180	+	2678	protein_coding	corneodesmosin [Source:MGI Symbol;Acc:MGI:3505689]	-	161	164	284	24	120	35	2.9261	3.03437	5.41021	0.435064	2.39413	0.669524
ENSMUSG00000021087	119.973	156.611	188.498	75.9555	123.452	100.176	0.636039	0.0263443	0.442341	Rtn1	12	72211752	72409054	-	4980	protein_coding	reticulon 1 [Source:MGI Symbol;Acc:MGI:1933947]	-	124	160	187	80	117	99	1.2119	1.59193	1.91566	0.779854	1.25526	1.01839
ENSMUSG00000028173	3294.43	3075.44	2829.48	2368.86	2826.74	2112.8	0.332111	0.0263746	0.442375	Wls	3	159839672	159938664	+	8792	protein_coding	wntless WNT ligand secretion mediator [Source:MGI Symbol;Acc:MGI:1915401]	-	3405	3142	2807	2495	2679	2088	18.8497	17.7073	16.2877	13.7764	16.2803	12.1661
ENSMUSG00000016128	909.476	980.774	889.064	642.774	848.339	675.935	0.359528	0.0264521	0.443201	Stard13	5	151037510	151233836	-	8594	protein_coding	StAR-related lipid transfer (START) domain containing 13 [Source:MGI Symbol;Acc:MGI:2385331]	-	940	1002	882	677	804	668	5.32362	5.77706	5.23576	3.82425	4.99847	3.9819
ENSMUSG00000034382	39.6686	52.8561	59.4725	82.6016	43.261	172.019	-0.971695	0.0265417	0.444184	AI661453	17	47436615	47470638	+	5056	protein_coding	expressed sequence AI661453 [Source:MGI Symbol;Acc:MGI:2146908]	-	41	54	59	87	41	170	0.394686	0.529202	0.595321	0.835343	0.433264	1.72247
ENSMUSG00000063529	0	1.95763	14.1121	0	0	0	4.85535	0.0265542	1	Stmnd1	13	46273721	46300115	+	1363	protein_coding	stathmin domain containing 1 [Source:MGI Symbol;Acc:MGI:2686420]	-	0	2	14	0	0	0	0	0.0727057	0.524009	0	0	0
ENSMUSG00000032080	489.569	537.37	446.548	993.118	642.585	474.571	-0.518647	0.0265676	0.444184	Apoa4	9	46240696	46243459	+	1815	protein_coding	apolipoprotein A-IV [Source:MGI Symbol;Acc:MGI:88051]	-	506	549	443	1046	609	469	13.569	14.9875	12.4518	27.9774	17.9274	13.2375
ENSMUSG00000016283	35.7985	45.0256	25.2002	18.9889	18.9927	6.07127	1.26685	0.0266227	0.444503	H2-M2	17	37480851	37483552	-	1551	protein_coding	histocompatibility 2, M region locus 2 [Source:MGI Symbol;Acc:MGI:95914]	-	37	46	25	20	18	6	1.16109	1.46954	0.822308	0.625995	0.620065	0.198175
ENSMUSG00000025212	2377.21	3015.73	2405.11	1572.28	2397.3	1986.32	0.389046	0.0266652	0.444503	Sfxn3	19	45047576	45056383	+	2966	protein_coding	sideroflexin 3 [Source:MGI Symbol;Acc:MGI:2137679]	-	2457	3081	2386	1656	2272	1963	40.3189	51.4701	41.0398	27.1045	40.9273	33.9046
ENSMUSG00000020170	2564.91	2321.75	2108.75	1868.51	2040.66	1711.09	0.315903	0.0266719	0.444503	Frs2	10	117069427	117148534	-	8747	protein_coding	fibroblast growth factor receptor substrate 2 [Source:MGI Symbol;Acc:MGI:1100860]	-	2651	2372	2092	1968	1934	1691	14.7511	13.4366	12.2014	10.9224	11.8134	9.90361
ENSMUSG00000053647	36.766	23.4916	30.2403	35.1294	44.3162	110.295	-1.06713	0.0267527	0.445375	Gper1	5	139423151	139427800	+	2537	protein_coding	G protein-coupled estrogen receptor 1 [Source:MGI Symbol;Acc:MGI:1924104]	-	38	24	30	37	42	109	0.729017	0.468733	0.603263	0.708001	0.884515	2.20097
ENSMUSG00000102543	82.2398	75.3689	76.6087	35.1294	62.2537	38.4514	0.789413	0.0268125	0.445889	Pcdhgc5	18	37819513	37841873	+	7627	protein_coding	protocadherin gamma subfamily C, 5 [Source:MGI Symbol;Acc:MGI:1935205]	-	85	77	76	37	59	38	0.542425	0.500232	0.508354	0.235505	0.413309	0.255234
ENSMUSG00000018845	522.465	793.82	676.374	517.447	470.596	510.999	0.410385	0.0268405	0.445889	Unc45b	11	82910550	82943403	+	4493	protein_coding	unc-45 myosin chaperone B [Source:MGI Symbol;Acc:MGI:2443377]	-	540	811	671	545	446	505	5.84968	8.94374	7.6189	5.88861	5.30365	5.7579
ENSMUSG00000046138	946.242	727.261	671.334	645.622	619.372	504.927	0.405843	0.0268829	0.446119	9930021J03Rik	19	29714402	29805989	-	8134	protein_coding	RIKEN cDNA 9930021J03 gene [Source:MGI Symbol;Acc:MGI:2444398]	-	978	743	666	680	587	499	5.85207	4.52605	4.17711	4.05842	3.85576	3.14272
ENSMUSG00000009114	1.93505	3.91527	19.1522	0	0	2.02376	3.63088	0.0268938	1	2610028H24Rik	10	76449081	76461110	+	1705	protein_coding	RIKEN cDNA 2610028H24 gene [Source:MGI Symbol;Acc:MGI:1924214]	-	2	4	19	0	0	2	0.0570926	0.116244	0.568506	0	0	0.0600917
ENSMUSG00000054087	121.908	109.627	101.809	183.243	212.085	115.354	-0.614841	0.0270867	0.448547	Fbxw28	9	109322886	109339659	-	1951	protein_coding	F-box and WD-40 domain protein 28 [Source:MGI Symbol;Acc:MGI:3779847]	-	126	112	101	193	201	114	3.14331	2.84443	2.64101	4.80234	5.50446	2.99334
ENSMUSG00000021764	1235.53	1266.59	1341.66	1646.34	1417.06	1705.02	-0.311177	0.0271059	0.448547	Ndufs4	13	114287795	114388258	-	2708	protein_coding	NADH:ubiquinone oxidoreductase core subunit S4 [Source:MGI Symbol;Acc:MGI:1343135]	-	1277	1294	1331	1734	1343	1685	22.9518	23.6766	25.0747	31.0851	26.4974	31.8757
ENSMUSG00000052062	604.705	364.12	422.356	340.85	307.048	356.181	0.470425	0.0271534	0.448547	Pard3b	1	61638824	62642284	+	13153	protein_coding	par-3 family cell polarity regulator beta [Source:MGI Symbol;Acc:MGI:1919301]	-	625	372	419	359	291	352	2.31276	1.40137	1.62516	1.32502	1.18207	1.37097
ENSMUSG00000032596	694.685	967.071	720.726	580.11	586.662	653.674	0.388255	0.0271632	0.448547	Uba7	9	107975505	107984060	+	6692	protein_coding	ubiquitin-like modifier activating enzyme 7 [Source:MGI Symbol;Acc:MGI:1349462]	-	718	988	715	611	556	646	5.22207	7.31536	5.45075	4.43239	4.4391	4.94522
ENSMUSG00000024181	766.282	814.375	781.207	953.242	955.964	1017.95	-0.309557	0.0271956	0.448547	Mrpl28	17	26123520	26126613	+	1274	protein_coding	mitochondrial ribosomal protein L28 [Source:MGI Symbol;Acc:MGI:1915861]	-	792	832	775	1004	906	1006	30.2573	32.3585	31.0341	38.2575	37.9957	40.4518
ENSMUSG00000021396	217.694	254.492	192.53	190.838	137.169	131.544	0.531241	0.0272119	0.448547	Nxnl2	13	51171022	51175188	+	3505	protein_coding	nucleoredoxin-like 2 [Source:MGI Symbol;Acc:MGI:1922374]	-	225	260	191	201	130	130	3.12442	3.67553	2.78004	2.78394	1.98167	1.90005
ENSMUSG00000010406	970.43	929.876	936.44	1247.57	1079.42	1187.95	-0.309456	0.0272371	0.448547	Mrpl52	14	54426909	54429756	+	1109	protein_coding	mitochondrial ribosomal protein L52 [Source:MGI Symbol;Acc:MGI:1916086]	-	1003	950	929	1314	1023	1174	44.0194	42.445	42.7357	57.5197	49.2856	54.2307
ENSMUSG00000034109	1957.31	1924.35	1841.63	1554.24	1651.31	1486.45	0.286741	0.0272585	0.448547	Golim4	3	75875084	75956949	-	11072	protein_coding	golgi integral membrane protein 4 [Source:MGI Symbol;Acc:MGI:1920374]	-	2023	1966	1827	1637	1565	1469	8.89292	8.79816	8.41819	7.17753	7.55204	6.7968
ENSMUSG00000097532	3.87011	5.8729	6.04805	11.3933	20.0478	20.2376	-1.70966	0.0273494	1	Gm4349	3	95427671	95431087	+	2559	lincRNA	predicted gene 4349 [Source:MGI Symbol;Acc:MGI:3782533]	-	4	6	6	12	19	20	0.0760789	0.116176	0.119615	0.227648	0.396698	0.400377
ENSMUSG00000051344	529.237	518.773	402.195	370.283	378.798	352.134	0.397464	0.0273876	0.450199	Plekhm3	1	64785983	64956824	-	10921	protein_coding	pleckstrin homology domain containing, family M, member 3 [Source:MGI Symbol;Acc:MGI:2443627]	-	547	530	399	390	359	348	2.43781	2.40463	1.86387	1.73362	1.75634	1.6324
ENSMUSG00000026932	1609.97	1430.05	1221.71	935.202	1278.84	1078.66	0.372603	0.0274507	0.45075	Nacc2	2	26055535	26123220	-	7815	protein_coding	nucleus accumbens associated 2, BEN and BTB (POZ) domain containing [Source:MGI Symbol;Acc:MGI:1915241]	-	1664	1461	1212	985	1212	1066	10.3633	9.26309	7.91188	6.11871	8.28609	6.98775
ENSMUSG00000004530	1878.94	2732.86	2829.48	1419.42	2051.21	2071.32	0.425295	0.0274788	0.45075	Coro1c	5	113842436	113908758	-	9664	protein_coding	coronin, actin binding protein 1C [Source:MGI Symbol;Acc:MGI:1345964]	-	1942	2792	2807	1495	1944	2047	9.78063	14.3151	14.8181	7.50995	10.7477	10.851
ENSMUSG00000031618	145.129	165.42	150.193	104.439	102.349	111.307	0.534449	0.0275633	0.451662	Nr3c2	8	76899442	77245012	+	6474	protein_coding	nuclear receptor subfamily 3, group C, member 2 [Source:MGI Symbol;Acc:MGI:99459]	ESR-like	150	169	149	110	97	110	1.1277	1.29345	1.17414	0.824845	0.800526	0.87042
ENSMUSG00000042842	1604.16	1798.09	1895.06	2062.19	2139.84	2324.29	-0.301033	0.0276134	0.452011	Serpinb6b	13	32965209	32979067	+	2262	protein_coding	serine (or cysteine) peptidase inhibitor, clade B, member 6b [Source:MGI Symbol;Acc:MGI:894688]	-	1658	1837	1880	2172	2028	2297	35.6752	40.2394	42.4005	46.6144	47.9018	52.0208
ENSMUSG00000004610	149.967	172.272	164.305	281.035	223.691	187.198	-0.508968	0.0276652	0.452153	Etfb	7	43444083	43457800	+	1164	protein_coding	electron transferring flavoprotein, beta polypeptide [Source:MGI Symbol;Acc:MGI:106098]	-	155	176	163	296	212	185	6.48117	7.49194	7.14399	12.345	9.73104	8.14193
ENSMUSG00000048701	2115.01	2541.01	2533.13	1947.31	2097.63	1705.02	0.32228	0.0276799	0.452153	Ccdc6	10	70097121	70193200	+	6385	protein_coding	coiled-coil domain containing 6 [Source:MGI Symbol;Acc:MGI:1923801]	-	2186	2596	2513	2051	1988	1685	16.6634	20.1455	20.0788	15.594	16.6353	13.5191
ENSMUSG00000041423	148.999	188.912	184.466	263.945	231.077	228.685	-0.471068	0.0278788	0.45399	Paqr6	3	88364584	88368541	+	2429	protein_coding	progestin and adipoQ receptor family member VI [Source:MGI Symbol;Acc:MGI:1916207]	-	154	193	183	278	219	226	3.0858	3.93699	3.84353	5.5561	4.81718	4.76639
ENSMUSG00000047617	410.232	393.484	303.411	517.447	368.246	685.042	-0.504696	0.0278929	0.45399	Paxx	2	25455141	25461094	-	2066	protein_coding	non-homologous end joining factor [Source:MGI Symbol;Acc:MGI:2442831]	-	424	402	301	545	349	677	9.98872	9.64118	7.43263	12.8062	9.0255	16.7868
ENSMUSG00000021485	88.045	102.776	139.105	144.315	154.052	200.352	-0.596598	0.0279023	0.45399	Mxd3	13	55325168	55329823	-	2369	protein_coding	Max dimerization protein 3 [Source:MGI Symbol;Acc:MGI:104987]	bHLH	91	105	138	152	146	198	1.86961	2.19613	2.9718	3.11481	3.29279	4.28163
ENSMUSG00000035165	42.5712	37.195	44.3524	71.2083	36.9302	134.58	-0.968408	0.0279084	0.45399	Kcne3	7	100176502	100184869	+	1779	protein_coding	potassium voltage-gated channel, Isk-related subfamily, gene 3 [Source:MGI Symbol;Acc:MGI:1891124]	-	44	38	44	75	35	133	1.20379	1.05838	1.26178	2.04662	1.05116	3.82987
ENSMUSG00000031320	18026	17415.1	17868	23274.7	20385.5	20450.1	-0.266189	0.0280198	0.45477	Rps4x	X	102184941	102189394	-	1631	protein_coding	ribosomal protein S4, X-linked [Source:MGI Symbol;Acc:MGI:98158]	-	18631	17792	17726	24514	19320	20210	555.977	540.512	554.451	729.647	632.892	634.777
ENSMUSG00000036636	1661.24	1572.96	1648.09	1221.93	1421.28	1330.62	0.297243	0.0280345	0.45477	Clcn7	17	25133391	25162104	+	5291	protein_coding	chloride channel, voltage-sensitive 7 [Source:MGI Symbol;Acc:MGI:1347048]	-	1717	1607	1635	1287	1347	1315	15.7945	15.0492	15.7647	11.8085	13.6021	12.732
ENSMUSG00000025241	1619.64	1210.8	1001.96	952.292	997.114	959.261	0.398086	0.0280435	0.45477	Fyco1	9	123789500	123851899	-	8862	protein_coding	FYVE and coiled-coil domain containing 1 [Source:MGI Symbol;Acc:MGI:107277]	-	1674	1237	994	1003	945	948	9.19387	6.91628	5.72217	5.49442	5.69739	5.48006
ENSMUSG00000014361	1236.5	1181.43	902.168	972.231	850.449	704.268	0.393731	0.0281034	0.455269	Mertk	2	128698956	128802894	+	4336	protein_coding	c-mer proto-oncogene tyrosine kinase [Source:MGI Symbol;Acc:MGI:96965]	-	1278	1207	895	1024	806	696	14.3455	13.7928	10.5303	11.4647	9.93166	8.22297
ENSMUSG00000091199	2.90258	5.8729	8.06407	0	1.05515	0	3.96207	0.0281131	1	Gm2619	1	85156809	85327306	-	764	transcribed_unprocessed_pseudogene	predicted gene 2619 [Source:MGI Symbol;Acc:MGI:3780787]	-	3	6	8	0	1	0	0.191118	0.389128	0.534199	0	0.0699331	0
ENSMUSG00000032525	2220.48	1155	1522.09	1254.22	1134.28	1196.04	0.450267	0.0281935	0.456256	Nktr	9	121719169	121756843	+	21283	protein_coding	natural killer tumor recognition sequence [Source:MGI Symbol;Acc:MGI:97346]	-	2295	1180	1510	1321	1075	1182	5.24837	2.74716	3.61951	3.01316	2.69868	2.84507
ENSMUSG00000035199	1617.71	2223.87	2052.31	1333.02	1686.13	1576.51	0.359108	0.028303	0.457555	Arl6ip5	6	97210689	97233315	+	1442	protein_coding	ADP-ribosylation factor-like 6 interacting protein 5 [Source:MGI Symbol;Acc:MGI:1929501]	-	1672	2272	2036	1404	1598	1558	56.4346	78.0688	72.0309	47.2666	59.209	55.3492
ENSMUSG00000111167	2.90258	0.978817	0	9.49444	11.6066	6.07127	-2.79631	0.0283273	1	Gm39321	9	42141993	42146506	+	3605	lincRNA	predicted gene, 39321 [Source:MGI Symbol;Acc:MGI:5622206]	-	3	1	0	10	11	6	0.0405033	0.0137445	0	0.134663	0.163029	0.0852619
ENSMUSG00000037664	182.863	239.81	322.563	187.04	186.761	125.473	0.577257	0.0283933	0.458542	Cdkn1c	7	143458339	143461050	-	2039	protein_coding	cyclin-dependent kinase inhibitor 1C (P57) [Source:MGI Symbol;Acc:MGI:104564]	-	189	245	320	197	177	124	4.51148	5.95365	8.00643	4.69031	4.63802	3.1154
ENSMUSG00000026556	769.184	769.35	767.095	510.801	529.684	725.517	0.384819	0.0285423	0.460277	Vangl2	1	172000960	172028444	-	6990	protein_coding	VANGL planar cell polarity 2 [Source:MGI Symbol;Acc:MGI:2135272]	-	795	786	761	538	502	717	5.5356	5.5716	5.5541	3.73644	3.8371	5.25474
ENSMUSG00000058183	271.875	317.137	235.874	769.05	182.541	2569.16	-2.09362	0.0285691	0.460277	Mmel1	4	154869585	154895528	+	3475	protein_coding	membrane metallo-endopeptidase-like 1 [Source:MGI Symbol;Acc:MGI:1351603]	-	281	324	234	810	173	2539	3.93574	4.61982	3.43532	11.3157	2.65991	37.4297
ENSMUSG00000112014	1.93505	0	0	13.2922	0	13.1544	-3.76201	0.028576	1	Gm48435	10	121350460	121351644	+	1029	antisense	predicted gene, 48435 [Source:MGI Symbol;Acc:MGI:6097938]	-	2	0	0	14	0	13	0.0945996	0	0	0.660488	0	0.647198
ENSMUSG00000025479	64.8243	15.6611	81.6487	216.473	61.1986	76.9028	-1.13105	0.0286124	0.460277	Cyp2e1	7	140763739	140774987	+	2158	protein_coding	cytochrome P450, family 2, subfamily e, polypeptide 1 [Source:MGI Symbol;Acc:MGI:88607]	-	67	16	81	228	58	76	1.51112	0.36737	1.91487	5.12904	1.43599	1.80414
ENSMUSG00000027750	393.784	259.386	318.531	345.598	647.861	416.894	-0.536587	0.0286184	0.460277	Postn	3	54361109	54391037	+	8702	protein_coding	periostin, osteoblast specific factor [Source:MGI Symbol;Acc:MGI:1926321]	-	407	265	316	364	614	412	2.27641	1.5089	1.85257	2.03065	3.76986	2.42542
ENSMUSG00000028525	156.739	209.467	230.834	135.77	148.776	130.532	0.524379	0.0287437	0.461817	Pde4b	4	102087543	102607259	+	10560	protein_coding	phosphodiesterase 4B, cAMP specific [Source:MGI Symbol;Acc:MGI:99557]	-	162	214	229	143	141	129	0.746665	1.00412	1.10631	0.657392	0.713397	0.625799
ENSMUSG00000021214	11892.8	25345.5	2299.27	2313.79	3275.18	159.877	2.78187	0.028857	0.461991	Akr1c18	13	4132615	4150654	-	1207	protein_coding	aldo-keto reductase family 1, member C18 [Source:MGI Symbol;Acc:MGI:2145420]	-	12292	25894	2281	2437	3104	158	495.667	1062.98	96.4105	98.0169	137.401	6.70592
ENSMUSG00000060206	1127.17	669.511	779.191	686.448	598.269	622.305	0.433663	0.0289048	0.461991	Zfp462	4	54945048	55083563	+	10702	protein_coding	zinc finger protein 462 [Source:MGI Symbol;Acc:MGI:107690]	-	1165	684	773	723	567	615	5.29829	3.16684	3.68486	3.27964	2.8307	2.94387
ENSMUSG00000022438	644.373	672.447	836.647	1701.4	666.853	2058.16	-1.03957	0.028963	0.461991	Parvb	15	84232043	84315688	+	4416	protein_coding	parvin, beta [Source:MGI Symbol;Acc:MGI:2153063]	-	666	687	830	1792	632	2034	7.3404	7.70836	9.5886	19.6998	7.64653	23.5956
ENSMUSG00000037325	219.629	270.153	247.97	206.979	165.658	156.841	0.477439	0.0289719	0.461991	Bbs7	3	36573142	36613477	-	5390	protein_coding	Bardet-Biedl syndrome 7 (human) [Source:MGI Symbol;Acc:MGI:1918742]	-	227	276	246	218	157	155	2.0498	2.5372	2.32837	1.96345	1.55628	1.47317
ENSMUSG00000053475	28.0583	46.0044	56.4485	18.9889	24.2684	20.2376	1.04018	0.0289936	0.461991	Tnfaip6	2	52038009	52056686	+	1710	protein_coding	tumor necrosis factor alpha induced protein 6 [Source:MGI Symbol;Acc:MGI:1195266]	-	29	47	56	20	23	20	0.825423	1.36187	1.6707	0.567788	0.718634	0.59916
ENSMUSG00000005802	1029.45	1332.17	924.344	992.169	786.085	688.077	0.413682	0.0289957	0.461991	Slc30a4	2	122681233	122702663	-	5482	protein_coding	solute carrier family 30 (zinc transporter), member 4 [Source:MGI Symbol;Acc:MGI:1345282]	-	1064	1361	917	1045	745	680	9.44663	12.3014	8.53368	9.25401	7.26095	6.35446
ENSMUSG00000063434	39.6686	40.1315	43.3444	11.3933	13.7169	31.3682	1.1261	0.0290088	0.461991	Sorcs3	19	48206025	48805505	+	5634	protein_coding	sortilin-related VPS10 domain containing receptor 3 [Source:MGI Symbol;Acc:MGI:1913923]	-	41	41	43	12	13	31	0.354194	0.36058	0.389366	0.103399	0.123283	0.281873
ENSMUSG00000113769	37.7336	41.1103	55.4405	75.9555	42.2059	137.615	-0.930951	0.0290158	0.461991	5033406O09Rik	12	111941991	111944484	-	1811	lincRNA	RIKEN cDNA 5033406O09 gene [Source:MGI Symbol;Acc:MGI:1923205]	-	39	42	55	80	40	136	1.04814	1.14912	1.54935	2.14449	1.1801	3.84706
ENSMUSG00000051378	199.311	227.085	314.499	325.659	321.82	382.49	-0.475808	0.0290217	0.461991	Kif18b	11	102905529	102925124	-	3572	protein_coding	kinesin family member 18B [Source:MGI Symbol;Acc:MGI:2446979]	-	206	232	312	343	305	378	2.80692	3.21819	4.45604	4.6616	4.5621	5.42112
ENSMUSG00000064326	560.198	528.561	608.837	812.724	682.68	670.876	-0.352197	0.0290497	0.461991	Siva1	12	112644679	112649149	+	2420	protein_coding	SIVA1, apoptosis-inducing factor [Source:MGI Symbol;Acc:MGI:1353606]	-	579	540	604	856	647	663	11.645	11.0564	12.7329	17.1716	14.2845	14.0348
ENSMUSG00000056959	1.93505	0	0	8.545	1.05515	14.1663	-3.60618	0.0290674	1	Olfr315	11	58773188	58780251	+	2484	protein_coding	olfactory receptor 315 [Source:MGI Symbol;Acc:MGI:3030149]	-	2	0	0	9	1	14	0.039188	0	0	0.175891	0.0215092	0.288726
ENSMUSG00000020067	11.6103	7.83053	4.03203	0.949444	1.05515	1.01188	2.96293	0.0292018	1	Mypn	10	63115795	63203952	-	5821	protein_coding	myopalladin [Source:MGI Symbol;Acc:MGI:1916052]	-	12	8	4	1	1	1	0.100336	0.0680968	0.0350565	0.00833979	0.00917864	0.00880058
ENSMUSG00000073802	1011.07	1688.46	511.06	146.214	619.372	128.509	1.84459	0.029222	0.464062	Cdkn2b	4	89306299	89311039	-	1390	protein_coding	cyclin dependent kinase inhibitor 2B [Source:MGI Symbol;Acc:MGI:104737]	-	1045	1725	507	154	587	127	36.5911	61.4906	18.608	5.37847	22.5631	4.68056
ENSMUSG00000087658	41.6037	42.0891	62.4965	28.4833	29.5441	15.1782	0.996921	0.0292638	0.464062	Hotairm1	6	52156902	52162119	+	1025	antisense	Hoxa transcript antisense RNA, myeloid-specific 1 [Source:MGI Symbol;Acc:MGI:3705155]	-	43	43	62	30	28	15	2.04183	2.07864	3.08584	1.42086	1.45952	0.749681
ENSMUSG00000032514	1.93505	4.89408	65.5206	7.59555	5.27574	2.02376	2.275	0.029268	1	Ttc21a	9	119937606	119967793	+	5388	protein_coding	tetratricopeptide repeat domain 21A [Source:MGI Symbol;Acc:MGI:1921302]	-	2	5	65	8	5	2	0.0180666	0.0459808	0.615449	0.07208	0.0495814	0.0190157
ENSMUSG00000074218	88.045	58.729	61.4885	193.687	96.0184	74.879	-0.809313	0.0292929	0.464062	Cox7a1	7	30184144	30186078	+	535	protein_coding	cytochrome c oxidase subunit 7A1 [Source:MGI Symbol;Acc:MGI:1316714]	-	91	60	61	204	91	74	8.2787	5.55689	5.81677	18.511	9.0879	7.08577
ENSMUSG00000022033	238.012	258.408	370.947	476.621	362.971	368.324	-0.478838	0.0292986	0.464062	Pbk	14	65805837	65817822	+	1791	protein_coding	PDZ binding kinase [Source:MGI Symbol;Acc:MGI:1289156]	-	246	264	368	502	344	364	6.68519	7.3037	10.4823	13.6069	10.2622	10.4115
ENSMUSG00000108072	0	0.978817	5.04004	11.3933	7.38603	15.1782	-2.5086	0.02933	1	Gm20362	6	79032044	79035869	+	2072	lincRNA	predicted gene, 20362 [Source:MGI Symbol;Acc:MGI:5012547]	-	0	1	5	12	7	15	0	0.0239136	0.123108	0.281154	0.180503	0.37086
ENSMUSG00000074968	3.87011	4.89408	4.03203	21.8372	9.49633	14.1663	-1.83327	0.0293338	1	Ano3	2	110655201	110950923	-	7218	protein_coding	anoctamin 3 [Source:MGI Symbol;Acc:MGI:3613666]	-	4	5	4	23	9	14	0.0269723	0.0343232	0.0282715	0.15469	0.0666196	0.0993619
ENSMUSG00000022755	483.764	343.565	179.426	195.585	279.614	152.794	0.681869	0.0293442	0.464315	Adgrg7	16	56724609	56795855	-	2698	protein_coding	adhesion G protein-coupled receptor G7 [Source:MGI Symbol;Acc:MGI:2441732]	-	500	351	178	206	265	151	9.01992	6.44614	3.36577	3.70662	5.24783	2.86711
ENSMUSG00000010505	0.967527	1.95763	4.03203	11.3933	11.6066	10.1188	-2.25727	0.0294026	1	Myt1	2	181763332	181827797	+	7191	protein_coding	myelin transcription factor 1 [Source:MGI Symbol;Acc:MGI:1100535]	zf-C2HC	1	2	4	12	11	10	0.00676839	0.0137808	0.0283777	0.0810111	0.0817296	0.0712393
ENSMUSG00000031217	3304.11	4015.11	3782.05	1412.77	3173.88	3188.43	0.513962	0.0295103	0.466472	Efnb1	X	99136130	99148991	+	3452	protein_coding	ephrin B1 [Source:MGI Symbol;Acc:MGI:102708]	-	3415	4102	3752	1488	3008	3151	48.1498	58.8789	55.4496	20.9259	46.5568	46.7613
ENSMUSG00000103144	27.0908	55.7925	12.0961	11.3933	12.6618	12.1425	1.39334	0.0295701	0.466669	Pcdhga1	18	37661793	37841873	+	5366	protein_coding	protocadherin gamma subfamily A, 1 [Source:MGI Symbol;Acc:MGI:1935212]	-	28	57	12	12	12	12	0.25397	0.526331	0.114087	0.108563	0.119483	0.114562
ENSMUSG00000024406	44.5063	54.8137	56.4485	84.5005	97.0736	72.8553	-0.707843	0.0295825	0.466669	Pou5f1	17	35506018	35510772	+	2248	protein_coding	POU domain, class 5, transcription factor 1 [Source:MGI Symbol;Acc:MGI:101893]	Pou	46	56	56	89	92	72	0.995946	1.23432	1.27086	1.92197	2.18659	1.64076
ENSMUSG00000048706	73.5321	78.3053	77.6167	136.72	90.7427	126.485	-0.626819	0.02978	0.468287	Lurap1l	4	80910646	80955628	+	3066	protein_coding	leucine rich adaptor protein 1-like [Source:MGI Symbol;Acc:MGI:106510]	-	76	80	77	144	86	125	1.20647	1.29286	1.28122	2.28004	1.49866	2.08856
ENSMUSG00000041323	118.038	101.797	106.849	74.0566	64.364	74.879	0.614386	0.0298389	0.468287	Ak7	12	105705976	105782447	+	4209	protein_coding	adenylate kinase 7 [Source:MGI Symbol;Acc:MGI:1926051]	-	122	104	106	78	61	74	1.41077	1.2243	1.28479	0.899639	0.774332	0.900662
ENSMUSG00000019699	1234.56	1132.49	879.992	935.202	839.897	716.41	0.382058	0.0298475	0.468287	Akt3	1	177020073	177258203	-	5124	protein_coding	thymoma viral proto-oncogene 3 [Source:MGI Symbol;Acc:MGI:1345147]	-	1276	1157	873	985	796	708	12.1204	11.1882	8.69183	9.3321	8.30004	7.07837
ENSMUSG00000036641	27.0908	28.3857	31.2483	7.59555	16.8824	12.1425	1.24962	0.029857	0.468287	Ccdc148	2	58821070	59160683	-	9929	protein_coding	coiled-coil domain containing 148 [Source:MGI Symbol;Acc:MGI:3039583]	-	28	29	31	8	16	12	0.137255	0.144719	0.15928	0.0391144	0.0860975	0.0619134
ENSMUSG00000031103	945.274	749.774	1043.29	658.914	705.894	758.909	0.366749	0.0298586	0.468287	Elf4	X	48411046	48463132	-	6148	protein_coding	E74-like factor 4 (ets domain transcription factor) [Source:MGI Symbol;Acc:MGI:1928377]	ETS	977	766	1035	694	669	750	7.73455	6.17347	8.58841	5.47997	5.81391	6.24937
ENSMUSG00000045826	33.8635	29.3645	36.2883	15.1911	8.44118	20.2376	1.17862	0.0298646	0.468287	Ptprcap	19	4154606	4156751	+	927	protein_coding	protein tyrosine phosphatase, receptor type, C polypeptide-associated protein [Source:MGI Symbol;Acc:MGI:97811]	-	35	30	36	16	8	20	1.83765	1.60353	1.9812	0.837901	0.461091	1.10525
ENSMUSG00000040649	962.69	922.045	1255.98	1687.16	1220.81	1225.39	-0.396625	0.0299197	0.468683	Rimklb	6	122447296	122498761	-	5622	protein_coding	ribosomal modification protein rimK-like family member B [Source:MGI Symbol;Acc:MGI:1918325]	-	995	942	1246	1777	1157	1211	8.61404	8.30223	11.3066	15.3444	10.9956	11.0347
ENSMUSG00000110588	5.80516	6.85172	9.07208	8.545	29.5441	27.3207	-1.5879	0.0300216	1	Gm45774	8	94170748	94173412	-	2665	antisense	predicted gene 45774 [Source:MGI Symbol;Acc:MGI:5804889]	-	6	7	9	9	28	27	0.109579	0.130147	0.172287	0.163945	0.561354	0.51901
ENSMUSG00000028884	476.023	467.874	605.813	694.993	633.089	668.852	-0.366226	0.030023	0.469514	Rpa2	4	132768332	132778752	+	2993	protein_coding	replication protein A2 [Source:MGI Symbol;Acc:MGI:1339939]	-	492	478	601	732	600	661	8.00079	7.91327	10.2441	11.8729	10.7108	11.3137
ENSMUSG00000086610	60.9542	99.8393	72.5766	39.8766	36.9302	57.6771	0.795094	0.0300328	0.469514	Gm15408	5	149006962	149012776	+	1379	lincRNA	predicted gene 15408 [Source:MGI Symbol;Acc:MGI:3705101]	-	63	102	72	42	35	57	2.22357	3.66497	2.66363	1.47856	1.35606	2.11748
ENSMUSG00000006369	2461.39	3419.99	3717.54	4544.99	4115.08	3711.57	-0.366184	0.0300959	0.47003	Fbln1	15	85205949	85286535	+	4368	protein_coding	fibulin 1 [Source:MGI Symbol;Acc:MGI:95487]	-	2544	3494	3688	4787	3900	3668	28.3471	39.6346	43.0739	53.2027	47.7044	43.0185
ENSMUSG00000039114	1511.28	1671.82	1873.89	2435.32	1496.2	3026.53	-0.460563	0.0301428	0.470293	Nrn1	13	36725361	36735131	-	2249	protein_coding	neuritin 1 [Source:MGI Symbol;Acc:MGI:1915654]	-	1562	1708	1859	2565	1418	2991	33.8038	37.6299	42.1693	55.3669	33.687	68.1296
ENSMUSG00000028785	16.448	6.85172	4.03203	26.5844	22.1581	26.3088	-1.45417	0.0301645	1	Hpca	4	129111570	129122036	-	2922	protein_coding	hippocalcin [Source:MGI Symbol;Acc:MGI:1336200]	-	17	7	4	28	21	26	0.283167	0.1187	0.0698371	0.46519	0.383986	0.455829
ENSMUSG00000037579	120.941	116.479	179.426	70.2589	103.404	95.1166	0.634212	0.0302135	0.470927	Kcnh3	15	99224861	99242817	+	5756	protein_coding	potassium voltage-gated channel, subfamily H (eag-related), member 3 [Source:MGI Symbol;Acc:MGI:1341723]	-	125	119	178	74	98	94	1.05697	1.02438	1.57763	0.624113	0.909665	0.836596
ENSMUSG00000023104	1045.9	1055.16	1054.38	1305.49	1305.22	1239.55	-0.287128	0.0303455	0.47208	Rfc2	5	134581366	134601805	+	6303	protein_coding	replication factor C (activator 1) 2 [Source:MGI Symbol;Acc:MGI:1341868]	-	1081	1078	1046	1375	1237	1225	8.34743	8.47434	8.46624	10.5903	10.4857	9.95629
ENSMUSG00000079435	5435.57	4235.34	5114.64	6287.22	6052.33	5835.5	-0.297786	0.030371	0.47208	Rpl36a	X	134585654	134588062	+	1655	protein_coding	ribosomal protein L36A [Source:MGI Symbol;Acc:MGI:1201789]	-	5618	4327	5074	6622	5736	5767	165.218	129.546	156.408	194.242	185.177	178.509
ENSMUSG00000049100	49.3439	64.6019	38.3043	20.8878	35.875	21.2495	0.968602	0.030407	0.47208	Pcdh10	3	45378398	45435623	+	15888	protein_coding	protocadherin 10 [Source:MGI Symbol;Acc:MGI:1338042]	-	51	66	38	22	34	21	0.156234	0.20583	0.122017	0.0672212	0.114337	0.067711
ENSMUSG00000020841	2996.43	2928.62	2476.68	2506.53	2284.39	1880.07	0.33274	0.0304081	0.47208	Cpd	11	76778424	76847018	-	8332	protein_coding	carboxypeptidase D [Source:MGI Symbol;Acc:MGI:107265]	-	3097	2992	2457	2640	2165	1858	18.0912	17.7929	15.044	15.3818	13.883	11.4237
ENSMUSG00000073894	1.93505	0.978817	5.04004	12.3428	22.1581	4.04751	-2.28062	0.0304342	1	Rbmxl2	7	107209445	107210916	+	1472	protein_coding	RNA binding motif protein, X-linked-like 2 [Source:MGI Symbol;Acc:MGI:1923822]	-	2	1	5	13	21	4	0.0661297	0.033661	0.173288	0.428734	0.762233	0.139207
ENSMUSG00000025789	42.5712	37.195	66.5286	80.7027	45.3713	153.806	-0.937317	0.0304848	0.472801	St8sia2	7	73939119	74013690	-	5384	protein_coding	ST8 alpha-N-acetyl-neuraminide alpha-2,8-sialyltransferase 2 [Source:MGI Symbol;Acc:MGI:106020]	-	44	38	66	85	43	152	0.397761	0.349714	0.625382	0.766419	0.426717	1.44626
ENSMUSG00000116793	9.67527	3.91527	3.02403	0	0	1.01188	3.94502	0.0305436	1	AC161376.2	16	31590196	31593220	-	1615	lincRNA	novel transcript	-	10	4	3	0	0	1	0.301371	0.122722	0.0947665	0	0	0.0317202
ENSMUSG00000037868	123.843	326.925	145.153	70.2589	184.651	71.8434	0.868946	0.0305792	0.473122	Egr2	10	67535475	67542188	+	3398	protein_coding	early growth response 2 [Source:MGI Symbol;Acc:MGI:95296]	zf-C2H2	128	334	144	74	175	71	1.83342	4.87032	2.16195	1.05721	2.75164	1.07039
ENSMUSG00000075389	470.218	471.79	575.573	613.341	536.015	947.118	-0.466377	0.0305989	0.473122	2810410L24Rik	11	120185400	120189852	-	3028	processed_transcript	RIKEN cDNA 2810410L24 gene [Source:MGI Symbol;Acc:MGI:1923627]	-	486	482	571	646	508	936	7.81187	7.88725	9.62025	10.3569	8.96363	15.8354
ENSMUSG00000038742	33.8635	17.6187	19.1522	48.4216	40.0956	51.6058	-0.987547	0.0306647	0.473122	Angptl6	9	20873808	20879727	-	1582	protein_coding	angiopoietin-like 6 [Source:MGI Symbol;Acc:MGI:1917976]	-	35	18	19	51	38	51	1.0768	0.563768	0.612708	1.56501	1.28337	1.65148
ENSMUSG00000091269	0	0	0	0	7.38603	7.08315	-4.7316	0.0306669	1	Gm6682	12	4782170	4783515	+	1346	processed_pseudogene	predicted gene 6682 [Source:MGI Symbol;Acc:MGI:3647156]	-	0	0	0	0	7	7	0	0	0	0	0.277862	0.266417
ENSMUSG00000031844	129.649	208.488	156.241	102.54	87.5772	134.58	0.606101	0.0306669	0.473122	Hsd17b2	8	117701904	117759027	+	1924	protein_coding	hydroxysteroid (17-beta) dehydrogenase 2 [Source:MGI Symbol;Acc:MGI:1096386]	-	134	213	155	108	83	133	3.3898	5.48541	4.10991	2.72503	2.30488	3.54124
ENSMUSG00000023940	191.57	176.187	212.69	325.659	247.96	231.72	-0.473522	0.0306772	0.473122	Sgo1	17	53674786	53689333	-	3810	protein_coding	shugoshin 1 [Source:MGI Symbol;Acc:MGI:1919665]	-	198	180	211	343	235	229	2.52938	2.3409	2.82529	4.3704	3.29548	3.07907
ENSMUSG00000005447	518.595	625.464	713.67	803.23	770.258	808.491	-0.358926	0.0306869	0.473122	Pafah1b3	7	25295049	25297986	-	2107	protein_coding	platelet-activating factor acetylhydrolase, isoform 1b, subunit 3 [Source:MGI Symbol;Acc:MGI:108414]	-	536	639	708	846	730	799	12.3815	15.027	17.1425	19.4921	18.5112	19.4263
ENSMUSG00000044098	402.491	239.81	201.602	226.917	182.541	148.746	0.596026	0.0307192	0.473154	Rsbn1	3	103914120	103966636	+	6861	protein_coding	rosbin, round spermatid basic protein 1 [Source:MGI Symbol;Acc:MGI:2444993]	-	416	245	200	239	173	147	2.95108	1.76935	1.48713	1.69108	1.34721	1.09759
ENSMUSG00000047799	114.168	136.056	131.041	192.737	234.243	136.604	-0.56351	0.0307567	0.473267	Oog4	4	143437164	143450324	-	1981	protein_coding	oogenesin 4 [Source:MGI Symbol;Acc:MGI:2684051]	-	118	139	130	203	222	135	2.89916	3.47668	3.34784	4.97467	5.98749	3.49107
ENSMUSG00000052221	14.5129	6.85172	21.1682	0.949444	3.16544	6.07127	2.069	0.0307936	1	Ppp1r36	12	76417538	76439492	+	3347	protein_coding	protein phosphatase 1, regulatory subunit 36 [Source:MGI Symbol;Acc:MGI:2684916]	-	15	7	21	1	3	6	0.218127	0.103628	0.320088	0.0145043	0.0478897	0.0918342
ENSMUSG00000054510	13.5454	0.978817	20.1602	0	3.16544	2.02376	2.75943	0.030816	1	Gm14461	2	78237547	78302230	+	1780	lincRNA	predicted gene 14461 [Source:MGI Symbol;Acc:MGI:3651589]	-	14	1	20	0	3	2	0.382809	0.0278365	0.573213	0	0.0900487	0.0575597
ENSMUSG00000082465	4.83764	5.8729	10.0801	20.8878	25.3235	14.1663	-1.54023	0.0308603	1	Rps6-ps3	9	53689534	53690283	-	750	processed_pseudogene	ribosomal protein S6, pseudogene 3 [Source:MGI Symbol;Acc:MGI:3643565]	-	5	6	10	22	24	14	0.324476	0.396392	0.680213	1.42401	1.70972	0.956259
ENSMUSG00000026640	1540.3	971.965	795.319	751.96	832.511	815.574	0.462983	0.0309908	0.4764	Plxna2	1	194618218	194816869	+	17174	protein_coding	plexin A2 [Source:MGI Symbol;Acc:MGI:107684]	-	1592	993	789	792	789	806	4.51176	2.86492	2.34375	2.23875	2.45461	2.40421
ENSMUSG00000060747	0	0	0	10.4439	0	4.04751	-4.7416	0.0310023	1	Ifnl3	7	28522836	28524322	+	582	protein_coding	interferon lambda 3 [Source:MGI Symbol;Acc:MGI:2450574]	-	0	0	0	11	0	4	0	0	0	0.917534	0	0.352084
ENSMUSG00000038805	0	0.978817	0	3.79778	4.22059	8.09503	-3.92789	0.0310336	1	Six3	17	85613608	85629302	+	5446	protein_coding	sine oculis-related homeobox 3 [Source:MGI Symbol;Acc:MGI:102764]	Homeobox	0	1	0	4	4	8	0	0.00909823	0	0.0356562	0.0392427	0.0752526
ENSMUSG00000024640	277.68	337.692	373.971	457.632	352.419	541.355	-0.450534	0.0312231	0.4795	Psat1	19	15904678	15947337	-	4254	protein_coding	phosphoserine aminotransferase 1 [Source:MGI Symbol;Acc:MGI:2183441]	-	287	345	371	482	334	535	3.28367	4.01843	4.44921	5.5005	4.19493	6.44266
ENSMUSG00000095351	6.77269	14.6822	1.00801	0.949444	0	1.01188	3.49922	0.031259	1	Igkv3-2	6	70698449	70699067	+	378	IG_V_gene	immunoglobulin kappa variable 3-2 [Source:MGI Symbol;Acc:MGI:1330850]	-	7	15	1	1	0	1	0.901324	1.96623	0.134963	0.128428	0	0.135524
ENSMUSG00000020399	48.3764	40.1315	43.3444	20.8878	21.103	26.3088	0.949399	0.0313699	0.481282	Havcr2	11	46454935	46481255	+	2721	protein_coding	hepatitis A virus cellular receptor 2 [Source:MGI Symbol;Acc:MGI:2159682]	-	50	41	43	22	20	26	0.894367	0.746603	0.806206	0.392506	0.392715	0.489501
ENSMUSG00000109342	6.77269	1.95763	7.05606	17.09	29.5441	8.09503	-1.79284	0.0313884	1	Gm32983	7	67593659	67594163	+	505	processed_pseudogene	predicted gene, 32983 [Source:MGI Symbol;Acc:MGI:5592142]	-	7	2	7	18	28	8	0.674654	0.196234	0.707152	1.73035	2.96239	0.811535
ENSMUSG00000074129	761.444	794.799	869.911	941.848	973.901	1120.15	-0.323477	0.0314215	0.481602	Rpl13a	7	45125558	45128761	-	2114	protein_coding	ribosomal protein L13A [Source:MGI Symbol;Acc:MGI:1351455]	-	787	812	863	992	923	1107	18.1194	19.0321	20.8263	22.7803	23.3278	26.8257
ENSMUSG00000058230	3832.38	3788.02	3819.34	2689.77	3385.97	3259.26	0.293473	0.0314977	0.482193	Arhgap35	7	16493719	16614993	-	9147	protein_coding	Rho GTPase activating protein 35 [Source:MGI Symbol;Acc:MGI:1929494]	-	3961	3870	3789	2833	3209	3221	21.0766	20.9636	21.1326	15.0356	18.7442	18.0394
ENSMUSG00000037628	78.3697	57.7502	81.6487	109.186	105.515	120.414	-0.622217	0.031544	0.482193	Cdkn3	14	46760541	46771669	+	2371	protein_coding	cyclin-dependent kinase inhibitor 3 [Source:MGI Symbol;Acc:MGI:1919641]	-	81	59	81	115	100	119	1.66275	1.23298	1.74285	2.35461	2.25343	2.57113
ENSMUSG00000007021	14.5129	9.78817	15.1201	29.4328	33.7647	26.3088	-1.18298	0.0315525	0.482193	Syngr3	17	24685092	24689955	-	2071	protein_coding	synaptogyrin 3 [Source:MGI Symbol;Acc:MGI:1341881]	-	15	10	15	31	32	26	0.352522	0.239251	0.369502	0.726665	0.825555	0.643135
ENSMUSG00000021789	1.93505	0	1.00801	3.79778	2.1103	20.2376	-3.1485	0.0315679	1	Sftpa1	14	41131782	41136452	+	2860	protein_coding	surfactant associated protein A1 [Source:MGI Symbol;Acc:MGI:109518]	-	2	0	1	4	2	20	0.034036	0	0.0178378	0.0678964	0.0373629	0.358239
ENSMUSG00000034349	1860.55	1631.69	1796.27	2618.57	2033.27	1990.37	-0.328991	0.031608	0.48257	Smc4	3	69004738	69034623	+	5210	protein_coding	structural maintenance of chromosomes 4 [Source:MGI Symbol;Acc:MGI:1917349]	-	1923	1667	1782	2758	1927	1967	17.9645	15.8538	17.4492	25.6986	19.7615	19.3408
ENSMUSG00000028978	445.063	802.63	646.134	362.688	453.713	536.296	0.48574	0.0316649	0.482967	Nos3	5	24364810	24384474	+	4132	protein_coding	nitric oxide synthase 3, endothelial cell [Source:MGI Symbol;Acc:MGI:97362]	-	460	820	641	382	430	530	5.41841	9.83305	7.91414	4.48803	5.56012	6.57089
ENSMUSG00000035765	720.808	767.392	754.998	932.354	857.835	996.7	-0.313247	0.0317253	0.48317	Dym	18	75018772	75286966	+	2471	protein_coding	dymeclin [Source:MGI Symbol;Acc:MGI:1918480]	-	745	784	749	982	813	985	14.6743	15.7209	15.4638	19.2926	17.579	20.4208
ENSMUSG00000036502	437.322	435.573	357.843	301.923	356.64	265.112	0.414724	0.0317399	0.48317	Tmem255a	X	38196573	38252439	-	4490	protein_coding	transmembrane protein 255A [Source:MGI Symbol;Acc:MGI:3045722]	-	452	445	355	318	338	262	4.89967	4.91075	4.03356	3.43822	4.02204	2.98926
ENSMUSG00000074634	139.324	150.738	415.3	117.731	182.541	108.271	0.788127	0.0318363	0.483952	Tmem267	13	119488039	119611059	+	5419	protein_coding	transmembrane protein 267 [Source:MGI Symbol;Acc:MGI:3648543]	-	144	154	412	124	173	107	1.29336	1.40811	3.87868	1.11085	1.7057	1.01152
ENSMUSG00000054312	913.346	882.893	1061.43	1246.62	1142.72	1160.62	-0.313219	0.0318532	0.483952	Mrps21	3	95862634	95871519	-	739	protein_coding	mitochondrial ribosomal protein S21 [Source:MGI Symbol;Acc:MGI:1913542]	-	944	902	1053	1313	1083	1147	62.173	60.4779	72.6926	86.2527	78.2997	79.5111
ENSMUSG00000041202	69.662	64.6019	85.6807	39.8766	46.4265	45.5345	0.738935	0.0319803	0.484692	Pla2g2d	4	138775735	138782046	+	2243	protein_coding	phospholipase A2, group IID [Source:MGI Symbol;Acc:MGI:1341796]	-	72	66	85	42	44	45	1.56235	1.45797	1.93328	0.909018	1.04809	1.02776
ENSMUSG00000020056	371.53	465.917	451.588	507.953	627.813	540.343	-0.378546	0.0319827	0.484692	Washc3	10	88201093	88246158	+	4536	protein_coding	WASH complex subunit 3 [Source:MGI Symbol;Acc:MGI:1914532]	-	384	476	448	535	595	534	4.12034	5.19958	5.03861	5.72576	7.00842	6.03083
ENSMUSG00000028581	871.742	1063.97	1086.63	526.941	935.916	771.052	0.43667	0.0319948	0.484692	Laptm5	4	130913125	130936141	+	3788	protein_coding	lysosomal-associated protein transmembrane 5 [Source:MGI Symbol;Acc:MGI:108046]	-	901	1087	1078	555	887	762	11.5768	14.2185	14.5183	7.11272	12.5109	10.3051
ENSMUSG00000001870	7420.93	11287.7	12667.6	7360.09	6799.37	9398.33	0.41345	0.0322267	0.486481	Ltbp1	17	75005568	75392512	+	10480	protein_coding	latent transforming growth factor beta binding protein 1 [Source:MGI Symbol;Acc:MGI:109151]	-	7670	11532	12567	7752	6444	9288	35.6212	54.5228	61.1754	35.9091	32.8527	45.4015
ENSMUSG00000063903	73.5321	168.356	110.881	58.8655	90.7427	59.7008	0.754663	0.0323016	0.486481	Klk1	7	44225360	44229618	+	1077	protein_coding	kallikrein 1 [Source:MGI Symbol;Acc:MGI:102850]	-	76	172	110	62	86	59	3.43457	7.91311	5.21055	2.79466	4.26637	2.80637
ENSMUSG00000022369	198.343	197.721	227.81	286.732	291.221	258.029	-0.422476	0.0323518	0.486481	Mtbp	15	55557408	55626423	+	5481	protein_coding	Mdm2, transformed 3T3 cell double minute p53 binding protein [Source:MGI Symbol;Acc:MGI:2146005]	-	205	202	226	302	276	255	1.82041	1.82611	2.10356	2.67485	2.69045	2.38336
ENSMUSG00000034614	1262.62	1451.59	922.328	1697.61	1525.74	1498.59	-0.376769	0.0323743	0.486481	Pik3ip1	11	3330401	3342971	+	4272	protein_coding	phosphoinositide-3-kinase interacting protein 1 [Source:MGI Symbol;Acc:MGI:1917016]	-	1305	1483	915	1788	1446	1481	14.868	17.2006	10.9269	20.3184	18.0848	17.7596
ENSMUSG00000023039	672.431	924.982	711.654	558.273	634.144	593.973	0.370534	0.0323834	0.486481	Krt7	15	101411043	101430313	+	7049	protein_coding	keratin 7 [Source:MGI Symbol;Acc:MGI:96704]	-	695	945	706	588	601	587	4.79879	6.64261	5.10956	4.04951	4.55536	4.26599
ENSMUSG00000031596	1526.76	1040.48	1011.03	631.38	1146.95	790.277	0.478846	0.0323881	0.486481	Slc7a2	8	40862396	40922308	+	9135	protein_coding	solute carrier family 7 (cationic amino acid transporter, y+ system), member 2 [Source:MGI Symbol;Acc:MGI:99828]	-	1578	1063	1003	665	1087	781	8.40762	5.7658	5.60143	3.53399	6.35766	4.37977
ENSMUSG00000055184	30.9609	43.0679	25.2002	75.0061	46.4265	59.7008	-0.869281	0.0323894	0.486481	Fam72a	1	131527903	131539872	+	2191	protein_coding	family with sequence similarity 72, member A [Source:MGI Symbol;Acc:MGI:1919669]	-	32	44	25	79	44	59	0.710857	0.99505	0.582108	1.7504	1.07297	1.37949
ENSMUSG00000027947	385.076	232.958	342.723	167.102	251.125	249.934	0.52502	0.0323962	0.486481	Il6ra	3	89864059	89913196	-	8642	protein_coding	interleukin 6 receptor, alpha [Source:MGI Symbol;Acc:MGI:105304]	-	398	238	340	176	238	247	2.24152	1.36457	2.00711	0.988669	1.47143	1.46417
ENSMUSG00000020848	1470.64	1384.05	1407.18	770.948	1335.82	1116.1	0.403639	0.0324037	0.486481	Doc2b	11	75768966	75796049	-	4361	protein_coding	double C2, beta [Source:MGI Symbol;Acc:MGI:1100497]	-	1520	1414	1396	812	1266	1103	16.9641	16.0656	16.3307	9.03904	15.5104	12.9568
ENSMUSG00000082283	6.77269	0.978817	3.02403	13.2922	7.38603	23.2732	-2.02647	0.0324155	1	Gm14472	2	153413849	153414130	+	282	processed_pseudogene	predicted gene 14472 [Source:MGI Symbol;Acc:MGI:3650138]	-	7	1	3	14	7	23	1.20816	0.175706	0.542723	2.41008	1.32625	4.17818
ENSMUSG00000048915	195.441	255.471	329.619	347.496	332.371	403.74	-0.473902	0.0324238	0.486481	Efna5	17	62604184	62881317	-	4032	protein_coding	ephrin A5 [Source:MGI Symbol;Acc:MGI:107444]	-	202	261	327	366	315	399	2.4384	3.20741	4.13746	4.4067	4.17413	5.06945
ENSMUSG00000042386	0	0	1.00801	3.79778	3.16544	9.10691	-3.92452	0.0324933	1	Tex13b	X	140808307	140813433	-	2800	protein_coding	testis expressed 13B [Source:MGI Symbol;Acc:MGI:1890544]	-	0	0	1	4	3	9	0	0	0.01822	0.0693513	0.0572452	0.164662
ENSMUSG00000112876	76.4347	61.6654	64.5126	145.265	90.7427	88.0334	-0.678997	0.0326022	0.487704	Gm32443	12	31082581	31090561	-	1250	lincRNA	predicted gene, 32443 [Source:MGI Symbol;Acc:MGI:5591602]	-	79	63	64	153	86	87	3.07604	2.49727	2.61202	5.94202	3.67591	3.56548
ENSMUSG00000095347	31.9284	14.6822	7.05606	6.64611	6.33089	2.02376	1.83902	0.0326182	1	Gm26095	16	5227920	5228029	+	110	miRNA	predicted gene, 26095 [Source:MGI Symbol;Acc:MGI:5455872]	-	33	15	7	7	6	2	14.6014	6.75668	3.24647	3.08928	2.9143	0.931421
ENSMUSG00000029231	5181.11	3611.83	2869.8	2972.71	3236.14	2503.39	0.420863	0.0326636	0.487704	Pdgfra	5	75152292	75198215	+	10024	protein_coding	platelet derived growth factor receptor, alpha polypeptide [Source:MGI Symbol;Acc:MGI:97530]	-	5355	3690	2847	3131	3067	2474	26.0012	18.2398	14.4895	15.1633	16.3474	12.6435
ENSMUSG00000087263	33.8635	14.6822	47.3764	3.79778	8.44118	22.2613	1.47809	0.0326797	0.487704	Gm15726	X	169979047	169985232	-	509	antisense	predicted gene 15726 [Source:MGI Symbol;Acc:MGI:3783169]	-	35	15	47	4	8	22	3.34676	1.46019	4.71071	0.3815	0.839747	2.21418
ENSMUSG00000044786	690.814	1449.63	896.12	505.104	904.261	671.887	0.545426	0.0326908	0.487704	Zfp36	7	28376784	28380253	-	3470	protein_coding	zinc finger protein 36 [Source:MGI Symbol;Acc:MGI:99180]	-	714	1481	889	532	857	664	10.0148	21.1476	13.0701	7.44277	13.1956	9.80274
ENSMUSG00000061576	347.342	317.137	412.276	217.423	255.346	316.718	0.448047	0.0327327	0.487704	Dpp6	5	26817203	27727505	+	12347	protein_coding	dipeptidylpeptidase 6 [Source:MGI Symbol;Acc:MGI:94921]	-	359	324	409	229	242	313	1.41517	1.30022	1.68993	0.900381	1.0472	1.29865
ENSMUSG00000029120	120.941	116.479	191.522	101.591	65.4191	105.235	0.653797	0.032741	0.487704	Ppp2r2c	5	36868513	36955078	+	4450	protein_coding	protein phosphatase 2, regulatory subunit B, gamma [Source:MGI Symbol;Acc:MGI:2442660]	-	125	119	190	107	62	104	1.36718	1.32502	2.17821	1.16728	0.744403	1.19724
ENSMUSG00000030651	22.2531	13.7034	13.1041	6.64611	5.27574	3.03564	1.71106	0.0327485	1	Art2b	7	101576970	101585600	-	2828	protein_coding	ADP-ribosyltransferase 2b [Source:MGI Symbol;Acc:MGI:107545]	-	23	14	13	7	5	3	0.395843	0.245292	0.234515	0.120163	0.0944641	0.0543439
ENSMUSG00000095115	1553.85	1132.49	1403.15	888.68	1199.7	1079.67	0.368667	0.032774	0.487704	Itpripl2	7	118485111	118491975	-	6865	protein_coding	inositol 1,4,5-triphosphate receptor interacting protein-like 2 [Source:MGI Symbol;Acc:MGI:2442416]	-	1606	1157	1392	936	1137	1067	11.3862	8.35079	10.3444	6.61893	8.84904	7.96219
ENSMUSG00000028398	535.043	598.057	652.182	749.111	698.508	810.515	-0.339252	0.0327845	0.487704	Dmac1	4	75277354	75278305	-	741	protein_coding	distal membrane arm assembly complex 1 [Source:MGI Symbol;Acc:MGI:1914178]	-	553	611	647	789	662	801	36.323	40.8562	44.5443	51.6906	47.7327	55.3762
ENSMUSG00000067750	119.006	82.2206	86.6887	139.568	150.886	136.604	-0.568001	0.0327858	0.487704	Khdc1a	1	21349641	21352200	+	1987	protein_coding	KH domain containing 1A [Source:MGI Symbol;Acc:MGI:2676610]	-	123	84	86	147	143	135	3.01288	2.09467	2.20804	3.59147	3.84516	3.48053
ENSMUSG00000038425	327.992	290.709	313.491	376.929	400.956	431.06	-0.374817	0.0328334	0.487948	Poli	18	70508680	70530620	-	3863	protein_coding	polymerase (DNA directed), iota [Source:MGI Symbol;Acc:MGI:1347081]	-	339	297	311	397	380	426	4.2712	3.80949	4.10716	4.98906	5.25575	5.64929
ENSMUSG00000024293	620.185	551.074	569.525	522.194	431.555	390.585	0.372317	0.0328797	0.488172	Esco1	18	10566602	10610352	-	4572	protein_coding	establishment of sister chromatid cohesion N-acetyltransferase 1 [Source:MGI Symbol;Acc:MGI:1925055]	-	641	563	565	550	409	386	6.8238	6.1015	6.30447	5.83995	4.77962	4.32504
ENSMUSG00000061082	11.6103	3.91527	13.1041	31.3317	12.6618	34.4039	-1.45653	0.0329047	1	Plac1	X	53069995	53240111	-	1395	protein_coding	placental specific protein 1 [Source:MGI Symbol;Acc:MGI:1926287]	-	12	4	13	33	12	34	0.418679	0.142076	0.475418	1.1484	0.459603	1.24857
ENSMUSG00000000031	367.66	170.314	249.986	418.705	424.169	312.671	-0.552184	0.0329309	0.488199	H19	7	142575529	142578143	-	2460	lincRNA	H19, imprinted maternally expressed transcript [Source:MGI Symbol;Acc:MGI:95891]	-	380	174	248	441	402	309	7.51836	3.50468	5.14307	8.70274	8.73106	6.43476
ENSMUSG00000028737	450.868	516.815	547.349	693.094	527.574	771.052	-0.395149	0.0329439	0.488199	Aldh4a1	4	139622866	139649690	+	4907	protein_coding	aldehyde dehydrogenase 4 family, member A1 [Source:MGI Symbol;Acc:MGI:2443883]	-	466	528	543	730	500	762	4.62215	5.33154	5.64534	7.22203	5.44415	7.95514
ENSMUSG00000061972	7.74022	6.85172	13.1041	1.89889	1.05515	2.02376	2.46925	0.0329672	1	Olfr99	17	37279043	37283460	-	1778	protein_coding	olfactory receptor 99 [Source:MGI Symbol;Acc:MGI:2177482]	-	8	7	13	2	1	2	0.218994	0.195075	0.373008	0.0546073	0.03005	0.0576245
ENSMUSG00000041153	496.341	490.387	485.86	387.373	435.776	283.326	0.412621	0.0330382	0.489134	Osgin2	4	15997121	16013888	-	5571	protein_coding	oxidative stress induced growth inhibitor family member 2 [Source:MGI Symbol;Acc:MGI:2384798]	-	513	501	482	408	413	280	4.48186	4.45594	4.41388	3.55533	3.96089	2.57474
ENSMUSG00000031786	1.93505	1.95763	24.1922	0	2.1103	1.01188	3.19149	0.033042	1	Drc7	8	95055103	95078141	+	2988	protein_coding	dynein regulatory complex subunit 7 [Source:MGI Symbol;Acc:MGI:2685616]	-	2	2	24	0	2	1	0.032578	0.0331653	0.409767	0	0.0357623	0.0171446
ENSMUSG00000093672	10.6428	66.5595	9.07208	12.3428	9.49633	0	1.97938	0.0331508	1	Gm20655	10	17790522	17799921	-	3118	antisense	predicted gene 20655 [Source:MGI Symbol;Acc:MGI:5313102]	-	11	68	9	13	9	0	0.171708	1.08061	0.147256	0.202404	0.154221	0
ENSMUSG00000083306	0.967527	2.93645	1.00801	8.545	17.9375	3.03564	-2.58314	0.0331679	1	Gm13868	2	102311914	102312207	-	294	processed_pseudogene	predicted gene 13868 [Source:MGI Symbol;Acc:MGI:3651789]	-	1	3	1	9	17	3	0.165549	0.505602	0.173524	1.4861	3.08943	0.522736
ENSMUSG00000004264	2734.23	2919.81	3273	3326.85	3287.84	4924.81	-0.370343	0.0332609	0.491966	Phb2	6	124712336	124716950	+	3718	protein_coding	prohibitin 2 [Source:MGI Symbol;Acc:MGI:102520]	-	2826	2983	3247	3504	3116	4867	36.9945	39.7538	44.5532	45.7517	44.778	67.0596
ENSMUSG00000080747	0	0	1.00801	3.79778	1.05515	12.1425	-4.00607	0.0333011	1	Gm14016	2	118594079	118594564	+	486	processed_pseudogene	predicted gene 14016 [Source:MGI Symbol;Acc:MGI:3650953]	-	0	0	1	4	1	12	0	0	0.104971	0.399555	0.109936	1.26489
ENSMUSG00000060938	8876.1	8233.81	9149.69	11989.6	10303.5	9669.51	-0.283578	0.033354	0.492211	Rpl26	11	68901583	68906989	+	1444	protein_coding	ribosomal protein L26 [Source:MGI Symbol;Acc:MGI:106022]	-	9174	8412	9077	12628	9765	9556	309.219	288.647	320.687	424.541	361.311	339.014
ENSMUSG00000045761	8.70775	17.6187	30.2403	6.64611	5.27574	6.07127	1.64894	0.0333562	1	Togaram2	17	71673261	71729669	+	5624	protein_coding	TOG array regulator of axonemal microtubules 2 [Source:MGI Symbol;Acc:MGI:2443498]	-	9	18	30	7	5	6	0.0778882	0.158585	0.272134	0.0604234	0.0475008	0.0546531
ENSMUSG00000042105	834.009	778.159	751.974	578.211	664.743	648.614	0.322153	0.0333742	0.492211	Inpp5f	7	128611328	128696425	+	8323	protein_coding	inositol polyphosphate-5-phosphatase F [Source:MGI Symbol;Acc:MGI:2141867]	-	862	795	746	609	630	641	5.04083	4.73284	4.57262	3.55214	4.04424	3.94536
ENSMUSG00000010066	97.7203	92.9876	139.105	125.327	255.346	141.663	-0.662353	0.0333802	0.492211	Cacna2d2	9	107399612	107529343	+	7947	protein_coding	calcium channel, voltage-dependent, alpha 2/delta subunit 2 [Source:MGI Symbol;Acc:MGI:1929813]	-	101	95	138	132	242	140	0.618575	0.592318	0.885895	0.806349	1.627	0.902472
ENSMUSG00000029830	10.6428	12.7246	14.1121	25.635	26.3787	33.392	-1.18882	0.0334054	0.492211	Svopl	6	37983739	38046996	-	5814	protein_coding	SV2 related protein homolog (rat)-like [Source:MGI Symbol;Acc:MGI:2444335]	-	11	13	14	27	25	33	0.0920857	0.110791	0.122845	0.225445	0.229742	0.290769
ENSMUSG00000022322	108.363	156.611	179.426	244.007	177.265	224.637	-0.540883	0.0334348	0.492211	Shcbp1	8	4735976	4779567	-	6295	protein_coding	Shc SH2-domain binding protein 1 [Source:MGI Symbol;Acc:MGI:1338802]	-	112	160	178	257	168	222	0.865958	1.25939	1.44255	1.98194	1.4259	1.80662
ENSMUSG00000026535	43.5387	33.2798	22.1762	8.545	23.2132	10.1188	1.24882	0.033495	0.49238	Ifi202b	1	173962568	173982744	-	1697	protein_coding	interferon activated gene 202B [Source:MGI Symbol;Acc:MGI:1347083]	-	45	34	22	9	22	10	1.29064	0.992731	0.661374	0.257462	0.692655	0.301875
ENSMUSG00000026255	3741.43	4916.6	2459.54	3097.09	2494.37	2588.39	0.442669	0.0335092	0.49238	Efhd1	1	87264363	87310839	+	2125	protein_coding	EF hand domain containing 1 [Source:MGI Symbol;Acc:MGI:1921607]	-	3867	5023	2440	3262	2364	2558	88.5706	117.122	58.5783	74.5208	59.4381	61.6667
ENSMUSG00000039157	900.768	1142.28	997.929	765.252	768.147	880.334	0.333283	0.0337317	0.493396	Fam102a	2	32535332	32569756	+	6066	protein_coding	family with sequence similarity 102, member A [Source:MGI Symbol;Acc:MGI:2138935]	-	931	1167	990	806	728	870	7.47002	9.53242	8.32605	6.45038	6.41217	7.34727
ENSMUSG00000069920	417.972	449.277	394.131	272.49	380.908	298.504	0.407179	0.0337632	0.493396	B3gnt9	8	105252638	105255153	-	2516	protein_coding	UDP-GlcNAc:betaGal beta-1,3-N-acetylglucosaminyltransferase 9 [Source:MGI Symbol;Acc:MGI:2142841]	-	432	459	391	287	361	295	8.35695	9.03934	7.92816	5.53763	7.66607	6.00648
ENSMUSG00000038893	428.615	558.904	631.013	368.384	456.879	392.609	0.410567	0.0337835	0.493396	Fam117a	11	95337018	95381872	+	3029	protein_coding	family with sequence similarity 117, member A [Source:MGI Symbol;Acc:MGI:2144564]	-	443	571	626	388	433	388	7.11834	9.34053	10.5434	6.21849	7.63774	6.56208
ENSMUSG00000028081	17428.1	17145	18543.3	22904.4	20235.6	20399.5	-0.258516	0.03379	0.493396	Rps3a1	3	86137940	86142702	-	977	protein_coding	ribosomal protein S3A1 [Source:MGI Symbol;Acc:MGI:1202063]	-	18013	17516	18396	24124	19178	20160	897.358	888.331	960.583	1198.69	1048.78	1057.07
ENSMUSG00000025202	15.4804	15.6611	18.1442	36.0789	26.3787	41.487	-1.07815	0.0337934	0.493396	Scd3	19	44203288	44244016	+	3470	protein_coding	stearoyl-coenzyme A desaturase 3 [Source:MGI Symbol;Acc:MGI:1353437]	-	16	16	18	38	25	41	0.224422	0.228468	0.264636	0.531627	0.384934	0.60529
ENSMUSG00000002763	1954.41	1950.78	2038.19	2275.82	2330.82	2577.25	-0.273469	0.0338133	0.493396	Pex6	17	46711463	46725541	+	3796	protein_coding	peroxisomal biogenesis factor 6 [Source:MGI Symbol;Acc:MGI:2385054]	-	2020	1993	2022	2397	2209	2547	25.9	26.0145	27.1745	30.6545	31.0918	34.3725
ENSMUSG00000036578	58.0516	39.1527	46.3684	71.2083	74.9155	91.0691	-0.723594	0.0338165	0.493396	Fxyd7	7	31042513	31051467	-	693	protein_coding	FXYD domain-containing ion transport regulator 7 [Source:MGI Symbol;Acc:MGI:1889006]	-	60	40	46	75	71	90	4.21398	2.85997	3.38634	5.25388	5.47396	6.65301
ENSMUSG00000041431	550.523	537.37	764.071	882.983	845.173	702.244	-0.392485	0.0338477	0.493396	Ccnb1	13	100778650	100786570	-	4217	protein_coding	cyclin B1 [Source:MGI Symbol;Acc:MGI:88302]	-	569	549	758	930	801	694	6.56724	6.45065	9.17005	10.7061	10.1486	8.43072
ENSMUSG00000084899	137.389	44.0467	78.6247	36.0789	64.364	37.4395	0.918103	0.033863	0.493396	Gm15344	10	86692119	86693095	-	421	processed_transcript	predicted gene 15344 [Source:MGI Symbol;Acc:MGI:3708098]	-	142	45	78	38	61	37	16.4165	5.29621	9.45189	4.38181	7.74148	4.50224
ENSMUSG00000043740	73.5321	58.729	92.7368	22.7867	61.1986	39.4633	0.870135	0.0339392	0.493396	B430306N03Rik	17	48316141	48327024	+	5256	protein_coding	RIKEN cDNA B430306N03 gene [Source:MGI Symbol;Acc:MGI:2443478]	-	76	60	92	24	58	39	0.703773	0.565627	0.892974	0.221671	0.589588	0.380118
ENSMUSG00000029581	3090.28	3078.38	5169.07	4981.73	4767.16	5250.64	-0.403854	0.0339416	0.493396	Fscn1	5	142960343	142973185	+	3012	protein_coding	fascin actin-bundling protein 1 [Source:MGI Symbol;Acc:MGI:1352745]	-	3194	3145	5128	5247	4518	5189	51.6124	51.7369	86.8559	84.5685	80.1433	88.2546
ENSMUSG00000019256	469.251	508.006	412.276	371.233	388.294	299.516	0.392039	0.0339845	0.493396	Ahr	12	35497974	35535038	-	6163	protein_coding	aryl-hydrocarbon receptor [Source:MGI Symbol;Acc:MGI:105043]	bHLH	485	519	409	391	368	296	3.83022	4.17263	3.38561	3.0799	3.1903	2.46042
ENSMUSG00000109936	506.984	497.239	465.7	670.307	749.155	504.927	-0.388448	0.0339882	0.493396	Gm45889	7	142283210	142290418	+	3408	lincRNA	predicted gene 45889 [Source:MGI Symbol;Acc:MGI:5805004]	-	524	508	462	706	710	499	7.48352	7.38582	6.9159	10.0567	11.131	7.50084
ENSMUSG00000043036	6.77269	9.78817	2.01602	15.1911	14.7721	28.3326	-1.64639	0.0339979	1	Ccdc63	5	122108040	122140823	-	7351	protein_coding	coiled-coil domain containing 63 [Source:MGI Symbol;Acc:MGI:3607777]	-	7	10	2	16	14	28	0.0463475	0.0674044	0.01388	0.105664	0.101755	0.195128
ENSMUSG00000043716	17702.8	16741.7	18294.3	21754.6	20576.4	20316.5	-0.248402	0.0340776	0.494236	Rpl7	1	16101295	16104662	-	2687	protein_coding	ribosomal protein L7 [Source:MGI Symbol;Acc:MGI:98073]	-	18297	17104	18149	22913	19501	20078	331.426	315.402	344.581	413.968	387.762	382.791
ENSMUSG00000054619	1182.32	1493.67	1254.97	752.909	1149.06	1098.9	0.389935	0.0341441	0.494742	Mettl7a1	15	100304140	100328662	+	2595	protein_coding	methyltransferase like 7A1 [Source:MGI Symbol;Acc:MGI:1916523]	-	1222	1526	1245	793	1089	1086	22.9197	29.1375	24.4759	14.835	22.4216	21.4388
ENSMUSG00000042462	325.089	321.052	317.523	454.784	393.57	394.633	-0.367626	0.0341778	0.494772	Dctpp1	7	127256959	127260709	-	676	protein_coding	dCTP pyrophosphatase 1 [Source:MGI Symbol;Acc:MGI:1913672]	-	336	328	315	479	373	390	24.1917	24.0415	23.7722	34.3986	29.4807	29.5547
ENSMUSG00000029368	0.967527	0	0	3.79778	0	15.1782	-4.16509	0.0341833	1	Alb	5	90460897	90476602	+	2342	protein_coding	albumin [Source:MGI Symbol;Acc:MGI:87991]	-	1	0	0	4	0	15	0.020782	0	0	0.0829136	0	0.328105
ENSMUSG00000088170	2.90258	4.89408	4.03203	0	0	0	4.41519	0.0343806	1	Gm25219	5	23487394	23487723	-	330	misc_RNA	predicted gene, 25219 [Source:MGI Symbol;Acc:MGI:5454996]	-	3	5	4	0	0	0	0.442468	0.750742	0.618375	0	0	0
ENSMUSG00000056536	1100.08	1019.93	855.799	793.735	865.221	673.911	0.351414	0.0345152	0.499194	Pign	1	105518422	105663677	-	13595	protein_coding	phosphatidylinositol glycan anchor biosynthesis, class N [Source:MGI Symbol;Acc:MGI:1351629]	-	1137	1042	849	836	820	666	4.07057	3.79772	3.18592	2.98524	3.22263	2.5096
ENSMUSG00000095519	1.93505	12.7246	0	0	0	0	4.72575	0.0345857	1	Ighv1-66	12	115593110	115593591	-	399	IG_V_gene	immunoglobulin heavy variable 1-66 [Source:MGI Symbol;Acc:MGI:4439825]	-	2	13	0	0	0	0	0.243967	1.61438	0	0	0	0
ENSMUSG00000045038	564.068	761.519	785.239	559.222	484.313	577.783	0.380223	0.0345889	0.499799	Prkce	17	86167785	86657919	+	7261	protein_coding	protein kinase C, epsilon [Source:MGI Symbol;Acc:MGI:97599]	-	583	778	779	589	459	571	3.90793	5.30906	5.47327	3.93796	3.37748	4.02855
ENSMUSG00000028024	674.367	826.121	920.312	1339.67	895.82	963.308	-0.402577	0.0346432	0.500019	Enpep	3	129269175	129332720	-	4706	protein_coding	glutamyl aminopeptidase [Source:MGI Symbol;Acc:MGI:106645]	-	697	844	913	1411	849	952	7.20867	8.88638	9.89749	14.5555	9.639	10.3632
ENSMUSG00000020739	1045.9	1128.58	1183.4	1408.03	1284.11	1418.65	-0.292057	0.0346681	0.500019	Nup85	11	115564434	115583985	+	3385	protein_coding	nucleoporin 85 [Source:MGI Symbol;Acc:MGI:3046173]	-	1081	1153	1174	1483	1217	1402	15.5432	16.8774	17.6936	21.2684	19.2091	21.2177
ENSMUSG00000087644	9.67527	12.7246	6.04805	37.0283	16.8824	20.2376	-1.38363	0.0346976	1	Gm14703	X	7651106	7657258	-	1820	antisense	predicted gene 14703 [Source:MGI Symbol;Acc:MGI:3705165]	-	10	13	6	39	16	20	0.267426	0.353921	0.168185	1.04027	0.469705	0.562947
ENSMUSG00000089942	3.87011	12.7246	7.05606	0.949444	2.1103	0	2.96293	0.034851	1	Pira2	7	3836812	3845051	-	3462	protein_coding	paired-Ig-like receptor A2 [Source:MGI Symbol;Acc:MGI:1195970]	-	4	13	7	1	2	0	0.0562351	0.186059	0.103152	0.0140225	0.0308659	0
ENSMUSG00000003555	7658.95	9907.58	4814.25	4533.59	1564.78	540.343	1.75324	0.0348606	0.502332	Cyp17a1	19	46667165	46672974	-	2166	protein_coding	cytochrome P450, family 17, subfamily a, polypeptide 1 [Source:MGI Symbol;Acc:MGI:88586]	-	7916	10122	4776	4775	1483	534	177.878	231.549	112.49	107.021	36.5813	12.6297
ENSMUSG00000097768	25.1557	19.5763	24.1922	12.3428	6.33089	8.09503	1.35854	0.0349125	1	2310043M15Rik	16	93792136	93794901	-	1580	antisense	RIKEN cDNA 2310043M15 gene [Source:MGI Symbol;Acc:MGI:1919180]	-	26	20	24	13	6	8	0.800923	0.627202	0.774926	0.399428	0.202895	0.259383
ENSMUSG00000094006	1.93505	9.78817	1.00801	0	0	0	4.52221	0.034914	1	Igkv4-59	6	69438218	69438757	-	368	IG_V_gene	immunoglobulin kappa variable 4-59 [Source:MGI Symbol;Acc:MGI:3646808]	-	2	10	1	0	0	0	0.264519	1.34644	0.13863	0	0	0
ENSMUSG00000082901	0	0.978817	0	8.545	5.27574	2.02376	-3.90641	0.0350499	1	Gm14323	2	177892638	177893264	+	627	processed_pseudogene	predicted gene 14323 [Source:MGI Symbol;Acc:MGI:3650742]	-	0	1	0	9	5	2	0	0.0790255	0	0.696831	0.426068	0.163407
ENSMUSG00000039529	425.712	327.904	393.123	323.76	282.78	257.017	0.408675	0.0351578	0.505058	Atp8b1	18	64528979	64661000	-	6440	protein_coding	ATPase, class I, type 8B, member 1 [Source:MGI Symbol;Acc:MGI:1859665]	-	440	335	390	341	268	254	3.32538	2.57747	3.08948	2.57052	2.22344	2.02049
ENSMUSG00000108902	0	0	0	1.89889	2.1103	8.09503	-4.47684	0.0351914	1	Gm9377	7	59109920	59110542	+	623	processed_pseudogene	predicted gene 9377 [Source:MGI Symbol;Acc:MGI:3643022]	-	0	0	0	2	2	8	0	0	0	0.155846	0.171521	0.657826
ENSMUSG00000113051	0	0	0	1.89889	2.1103	8.09503	-4.47684	0.0351914	1	Gm47672	12	105135196	105135441	+	246	processed_pseudogene	predicted gene, 47672 [Source:MGI Symbol;Acc:MGI:6096767]	-	0	0	0	2	2	8	0	0	0	0.394682	0.434381	1.66596
ENSMUSG00000038679	570.841	555.968	559.445	458.581	470.596	405.763	0.337093	0.035236	0.505058	Trps1	15	50654752	50890463	-	13380	protein_coding	transcriptional repressor GATA binding 1 [Source:MGI Symbol;Acc:MGI:1927616]	zf-GATA	590	568	555	483	446	401	2.1462	2.10342	2.11613	1.75244	1.78096	1.53531
ENSMUSG00000039891	35.7985	86.1359	21.1682	22.7867	28.489	10.1188	1.22234	0.0352474	0.505058	Txlnb	10	17796226	17845665	+	5504	protein_coding	taxilin beta [Source:MGI Symbol;Acc:MGI:2671945]	-	37	88	21	24	27	10	0.327188	0.792207	0.194647	0.211683	0.262097	0.0930744
ENSMUSG00000041596	58.0516	68.5172	57.4565	34.18	34.8199	38.4514	0.776547	0.0353014	0.505058	Nlrp5-ps	7	14530652	14622479	-	4335	transcribed_unprocessed_pseudogene	NLR family, pyrin domain containing 5, pseudogene [Source:MGI Symbol;Acc:MGI:5010941]	-	60	70	57	36	33	38	0.673654	0.800099	0.670798	0.403149	0.406725	0.449059
ENSMUSG00000027133	903.67	855.486	940.472	1109.9	1043.54	1158.6	-0.295091	0.0353061	0.505058	Nop10	2	112261926	112263269	+	1109	protein_coding	NOP10 ribonucleoprotein [Source:MGI Symbol;Acc:MGI:1913431]	-	934	874	933	1169	989	1145	40.9911	39.0494	42.9197	51.1724	47.6476	52.8911
ENSMUSG00000096802	9.67527	19.5763	19.1522	5.69666	5.27574	4.04751	1.68631	0.0353267	1	Gm15433	1	84963669	84964559	+	891	processed_pseudogene	predicted pseudogene 15433 [Source:MGI Symbol;Acc:MGI:3705860]	-	10	20	19	6	5	4	0.546257	1.11221	1.08788	0.326908	0.299825	0.229981
ENSMUSG00000031029	5223.68	5890.52	5564.21	6373.62	6936.54	6638.94	-0.258318	0.0353385	0.505058	Eif3f	7	108934417	108942951	+	2891	protein_coding	eukaryotic translation initiation factor 3, subunit F [Source:MGI Symbol;Acc:MGI:1913335]	-	5399	6018	5520	6713	6574	6561	90.8949	103.143	97.4086	112.725	121.495	116.26
ENSMUSG00000079470	201.246	188.912	232.85	161.405	155.107	132.556	0.471767	0.0353763	0.505058	Utp14b	1	78658038	78671512	+	7679	protein_coding	UTP14B small subunit processome component [Source:MGI Symbol;Acc:MGI:2445092]	-	208	193	231	170	147	131	1.31836	1.24534	1.53466	1.07472	1.0228	0.873928
ENSMUSG00000044533	18106.3	20403.4	20732.7	23489.2	22285.8	25383	-0.264403	0.0353785	0.505058	Rps2	17	24718116	24721929	+	1830	protein_coding	ribosomal protein S2 [Source:MGI Symbol;Acc:MGI:105110]	-	18714	20845	20568	24740	21121	25085	497.726	564.398	573.386	656.298	616.651	702.218
ENSMUSG00000028542	625.023	766.413	724.758	445.289	644.695	533.26	0.383244	0.0353995	0.505058	Slc6a9	4	117834506	117875198	+	5141	protein_coding	solute carrier family 6 (neurotransmitter transporter, glycine), member 9 [Source:MGI Symbol;Acc:MGI:95760]	-	646	783	719	469	611	527	6.11589	7.54655	7.13489	4.42872	6.34994	5.25136
ENSMUSG00000034981	625.99	388.59	473.764	557.324	619.372	875.275	-0.463032	0.0354084	0.505058	Parm1	5	91517615	91626894	+	5068	protein_coding	prostate androgen-regulated mucin-like protein 1 [Source:MGI Symbol;Acc:MGI:2443349]	-	647	397	470	587	587	865	6.21358	3.8814	4.73116	5.62282	6.18839	8.74356
ENSMUSG00000056234	1929.25	1612.11	1554.35	1430.81	1382.24	1317.47	0.302982	0.0354356	0.505058	Ncoa4	14	32159865	32179855	+	9365	protein_coding	nuclear receptor coactivator 4 [Source:MGI Symbol;Acc:MGI:1350932]	-	1994	1647	1542	1507	1310	1302	10.3632	8.71406	8.40007	7.81192	7.47377	7.12217
ENSMUSG00000063687	89.98	123.331	100.801	55.0677	67.5294	78.9265	0.641482	0.035437	0.505058	Pcdhb5	18	37320381	37323915	+	3535	protein_coding	protocadherin beta 5 [Source:MGI Symbol;Acc:MGI:2136739]	-	93	126	100	58	64	78	1.28047	1.7661	1.44317	0.79651	0.967312	1.13035
ENSMUSG00000073018	186.733	156.611	149.185	270.592	199.423	215.53	-0.477702	0.0355424	0.505183	Gm1070	6	71293765	71302880	+	2874	lincRNA	predicted gene 1070 [Source:MGI Symbol;Acc:MGI:2685916]	-	193	160	148	285	189	213	3.26847	2.75847	2.62713	4.81405	3.51359	3.79666
ENSMUSG00000030022	1434.84	897.575	1360.81	859.247	949.633	1004.8	0.392526	0.0355536	0.505183	Adamts9	6	92772699	92943492	-	15048	protein_coding	a disintegrin-like and metallopeptidase (reprolysin type) with thrombospondin type 1 motif, 9 [Source:MGI Symbol;Acc:MGI:1916320]	-	1483	917	1350	905	900	993	4.79664	3.01943	4.57679	2.91959	3.19551	3.38049
ENSMUSG00000030168	3841.08	3434.67	3002.86	2672.68	2868.95	2853.5	0.292119	0.0355973	0.505183	Adipor2	6	119353150	119417704	-	5979	protein_coding	adiponectin receptor 2 [Source:MGI Symbol;Acc:MGI:93830]	-	3970	3509	2979	2815	2719	2820	32.3174	29.0797	25.4184	22.8561	24.2972	24.1618
ENSMUSG00000022900	17.4155	19.5763	49.3924	13.2922	7.38603	13.1544	1.34736	0.0356173	0.505183	Ildr1	16	36693978	36726804	+	4296	protein_coding	immunoglobulin-like domain containing receptor 1 [Source:MGI Symbol;Acc:MGI:2146574]	-	18	20	49	14	7	13	0.203931	0.230675	0.581886	0.158204	0.0870582	0.15502
ENSMUSG00000020572	1644.8	1496.61	1538.22	1838.12	1753.66	2161.37	-0.297956	0.0356343	0.505183	Nampt	12	32819545	32853349	+	5054	protein_coding	nicotinamide phosphoribosyltransferase [Source:MGI Symbol;Acc:MGI:1929865]	-	1700	1529	1526	1936	1662	2136	16.3715	14.9902	15.4037	18.5961	17.57	21.6508
ENSMUSG00000026510	1047.83	1153.05	1140.06	854.5	865.221	987.594	0.303405	0.0356395	0.505183	Trp53bp2	1	182409172	182462432	+	4418	protein_coding	transformation related protein 53 binding protein 2 [Source:MGI Symbol;Acc:MGI:2138319]	-	1083	1178	1131	900	820	976	11.931	13.2116	13.06	9.88939	9.91663	11.317
ENSMUSG00000037003	1729.94	2175.91	1834.58	1257.06	1697.73	1581.57	0.339888	0.0358485	0.507485	Tns2	15	102100413	102116401	+	5452	protein_coding	tensin 2 [Source:MGI Symbol;Acc:MGI:2387586]	-	1788	2223	1820	1324	1609	1563	15.962	20.2031	17.0303	11.7892	15.768	14.6863
ENSMUSG00000028222	42.5712	39.1527	69.5526	102.54	105.515	54.6414	-0.797444	0.0358667	0.507485	Calb1	4	15881264	15908064	+	4846	protein_coding	calbindin 1 [Source:MGI Symbol;Acc:MGI:88248]	-	44	40	69	108	100	54	0.44192	0.408989	0.726393	1.08191	1.10254	0.570846
ENSMUSG00000037601	283.485	341.607	324.579	423.452	365.081	451.298	-0.385081	0.0358996	0.507491	Nme1	11	93956979	93968521	-	3342	protein_coding	NME/NM23 nucleoside diphosphate kinase 1 [Source:MGI Symbol;Acc:MGI:97355]	-	293	349	322	446	346	446	4.26713	5.17432	4.91536	6.4786	5.53154	6.83655
ENSMUSG00000013338	37.7336	240.789	64.5126	73.1072	50.6471	37.4395	1.08855	0.0359442	0.507662	Fer1l4	2	156019139	156052947	-	6896	protein_coding	fer-1-like 4 (C. elegans) [Source:MGI Symbol;Acc:MGI:1921812]	-	39	246	64	77	48	37	0.275259	1.76755	0.473466	0.542058	0.371895	0.274861
ENSMUSG00000096074	0	20.5551	4.03203	0.949444	0	1.01188	3.63023	0.0360742	1	Ighv1-72	12	115757984	115758461	-	396	IG_V_gene	immunoglobulin heavy variable 1-72 [Source:MGI Symbol;Acc:MGI:4439633]	-	0	21	4	1	0	1	0	2.6276	0.515313	0.122591	0	0.129364
ENSMUSG00000060863	27.0908	45.0256	20.1602	93.0455	64.364	29.3445	-1.01775	0.0360764	0.50907	Tcl1b2	12	105146014	105155225	+	1257	protein_coding	T cell leukemia/lymphoma 1B, 2 [Source:MGI Symbol;Acc:MGI:1351609]	-	28	46	20	98	61	29	1.08417	1.81325	0.81171	3.7848	2.59281	1.18188
ENSMUSG00000028003	751.769	941.622	677.382	648.47	687.956	304.575	0.530819	0.0361483	0.509176	Lrat	3	82892579	82903973	-	5351	protein_coding	lecithin-retinol acyltransferase (phosphatidylcholine-retinol-O-acyltransferase) [Source:MGI Symbol;Acc:MGI:1891259]	-	777	962	672	683	652	301	7.06741	8.90789	6.40679	6.19638	6.51012	2.88164
ENSMUSG00000068335	728.548	1103.13	949.544	406.362	966.515	530.224	0.548021	0.0361489	0.509176	Dok1	6	83030934	83033471	-	1977	protein_coding	docking protein 1 [Source:MGI Symbol;Acc:MGI:893587]	-	753	1127	942	428	916	524	18.538	28.2457	24.3081	10.5097	24.7551	13.5779
ENSMUSG00000083902	2.90258	0	1.00801	19.9383	6.33089	2.02376	-2.85464	0.0363444	1	Gm15975	5	55624190	55625591	+	1402	processed_pseudogene	predicted gene 15975 [Source:MGI Symbol;Acc:MGI:3801944]	-	3	0	1	21	6	2	0.104147	0	0.036388	0.72715	0.228654	0.0730787
ENSMUSG00000005225	1066.22	958.261	790.279	831.713	677.405	690.101	0.355805	0.0364557	0.513036	Plekha8	6	54595111	54645839	+	7005	protein_coding	pleckstrin homology domain containing, family A (phosphoinositide binding specific) member 8 [Source:MGI Symbol;Acc:MGI:2681164]	-	1102	979	784	876	642	682	7.65681	6.92483	5.70971	6.07084	4.89669	4.98753
ENSMUSG00000040298	35.7985	28.3857	54.4325	101.591	28.489	104.224	-0.984799	0.0365065	0.513289	Btbd16	7	130774069	130825899	+	3722	protein_coding	BTB (POZ) domain containing 16 [Source:MGI Symbol;Acc:MGI:3045247]	-	37	29	54	107	27	103	0.483838	0.386061	0.740157	1.3956	0.387582	1.41765
ENSMUSG00000000058	1050.73	1419.28	969.704	1049.14	812.464	749.802	0.397194	0.0365721	0.51375	Cav2	6	17281185	17289115	+	3335	protein_coding	caveolin 2 [Source:MGI Symbol;Acc:MGI:107571]	-	1086	1450	962	1105	770	741	15.8492	21.543	14.7159	16.0849	12.3359	11.3823
ENSMUSG00000026442	46.4413	28.3857	23.1842	14.2417	17.9375	12.1425	1.14749	0.0366498	0.514299	Nfasc	1	132564690	132741797	-	14145	protein_coding	neurofascin [Source:MGI Symbol;Acc:MGI:104753]	-	48	29	23	15	17	12	0.165163	0.101585	0.0829528	0.0514803	0.0642129	0.0434597
ENSMUSG00000027748	98.6878	141.928	115.921	93.995	46.4265	81.9622	0.678227	0.036677	0.514299	Trpc4	3	54156035	54318471	+	8032	protein_coding	transient receptor potential cation channel, subfamily C, member 4 [Source:MGI Symbol;Acc:MGI:109525]	-	102	145	115	99	44	81	0.618089	0.894497	0.730433	0.598362	0.292688	0.516619
ENSMUSG00000022652	12.5779	9.78817	12.0961	32.2811	23.2132	24.2851	-1.21264	0.0367331	0.514625	Morc1	16	48431237	48630900	+	6479	protein_coding	microrchidia 1 [Source:MGI Symbol;Acc:MGI:1316740]	-	13	10	12	34	22	24	0.0976585	0.0764762	0.0944886	0.254755	0.181422	0.189763
ENSMUSG00000086841	757.574	705.727	931.4	922.86	972.846	1159.61	-0.351545	0.036773	0.514724	2410006H16Rik	11	62602877	62604807	+	462	processed_transcript	RIKEN cDNA 2410006H16 gene [Source:MGI Symbol;Acc:MGI:1916471]	-	783	721	924	972	922	1146	82.4887	77.3264	102.032	102.136	106.626	127.072
ENSMUSG00000058260	0	2.93645	16.1281	0	1.05515	0	4.13997	0.0368464	1	Serpina9	12	103994743	104013755	-	3674	protein_coding	serine (or cysteine) peptidase inhibitor, clade A (alpha-1 antiproteinase, antitrypsin), member 9 [Source:MGI Symbol;Acc:MGI:1919157]	-	0	3	16	0	1	0	0	0.0404591	0.222171	0	0.0145424	0
ENSMUSG00000085204	10.6428	4.89408	8.06407	29.4328	13.7169	21.2495	-1.45049	0.0368505	1	Gm15327	13	111809141	111811039	+	752	processed_transcript	predicted gene 15327 [Source:MGI Symbol;Acc:MGI:3705295]	-	11	5	8	31	13	21	0.71195	0.329448	0.542723	2.00123	0.923638	1.43057
ENSMUSG00000079547	221.564	209.467	296.355	164.254	201.533	154.817	0.482863	0.03686	0.51548	H2-DMb1	17	34153072	34160230	+	1485	protein_coding	histocompatibility 2, class II, locus Mb1 [Source:MGI Symbol;Acc:MGI:95922]	-	229	214	294	173	191	153	7.50557	7.14039	10.1001	5.65551	6.872	5.27805
ENSMUSG00000031451	37089.2	43563.2	33610	22187.6	36784.6	29152.2	0.374759	0.0370281	0.517115	Gas6	8	13465374	13494490	-	2548	protein_coding	growth arrest specific 6 [Source:MGI Symbol;Acc:MGI:95660]	-	38334	44506	33343	23369	34862	28810	732.25	865.473	667.592	445.239	731.02	579.232
ENSMUSG00000092622	48.3764	37.195	42.3364	68.36	55.9228	92.081	-0.758626	0.0370446	0.517115	Khdc3	9	73101836	73104438	+	2050	protein_coding	KH domain containing 3, subcortical maternal complex member [Source:MGI Symbol;Acc:MGI:1914241]	-	50	38	42	72	53	91	1.18711	0.918469	1.04521	1.70503	1.38133	2.27403
ENSMUSG00000003051	48.3764	34.2586	69.5526	107.287	73.8603	75.8909	-0.758549	0.0370852	0.517115	Elf3	1	135253575	135258568	-	2217	protein_coding	E74-like factor 3 [Source:MGI Symbol;Acc:MGI:1101781]	ETS	50	35	69	113	70	75	1.09769	0.782234	1.58778	2.47437	1.68697	1.73302
ENSMUSG00000021965	115.136	164.441	171.361	264.895	166.713	221.601	-0.536176	0.0371203	0.517115	Ska3	14	57806561	57826185	-	2705	protein_coding	spindle and kinetochore associated complex subunit 3 [Source:MGI Symbol;Acc:MGI:3041235]	-	119	168	170	279	158	219	2.14118	3.07735	3.20618	5.00714	3.1208	4.14749
ENSMUSG00000048163	171.252	235.895	204.626	154.759	145.61	138.627	0.478339	0.0371427	0.517115	Selplg	5	113818536	113832644	-	4272	protein_coding	selectin, platelet (p-selectin) ligand [Source:MGI Symbol;Acc:MGI:106689]	-	177	241	203	163	138	137	2.01658	2.79525	2.42421	1.85229	1.72593	1.64285
ENSMUSG00000006143	0.967527	1.95763	2.01602	12.3428	9.49633	5.05939	-2.44875	0.03718	1	Upk3bl	5	136054492	136064326	+	1303	protein_coding	uroplakin 3B-like [Source:MGI Symbol;Acc:MGI:1916915]	-	1	2	2	13	9	5	0.0373534	0.0760537	0.0783054	0.484341	0.369041	0.196578
ENSMUSG00000032064	403.459	448.298	348.771	369.334	284.89	218.566	0.459269	0.0371998	0.517115	Dixdc1	9	50662752	50739517	-	9971	protein_coding	DIX domain containing 1 [Source:MGI Symbol;Acc:MGI:2679721]	-	417	458	346	389	270	216	2.0355	2.27594	1.77029	1.89393	1.44678	1.10975
ENSMUSG00000032274	1010.1	1759.91	1593.66	324.71	942.247	132.556	1.64075	0.0372509	0.517115	Cyp19a1	9	54165937	54268110	-	4522	protein_coding	cytochrome P450, family 19, subfamily a, polypeptide 1 [Source:MGI Symbol;Acc:MGI:88587]	-	1044	1798	1581	342	893	131	11.2368	19.7012	17.8364	3.67154	10.5511	1.48405
ENSMUSG00000105004	7.74022	3.91527	6.04805	18.9889	16.8824	16.1901	-1.55623	0.0373001	1	Gm43075	3	97609932	97613836	+	3905	TEC	predicted gene 43075 [Source:MGI Symbol;Acc:MGI:5663212]	-	8	4	6	20	16	16	0.0997111	0.0507544	0.0783856	0.248635	0.218915	0.209898
ENSMUSG00000095771	0	15.6611	9.07208	1.89889	0	0	3.66056	0.037304	1	Igkv14-111	6	68256389	68256869	+	368	IG_V_gene	immunoglobulin kappa variable 14-111 [Source:MGI Symbol;Acc:MGI:4439863]	-	0	16	9	2	0	0	0	2.1543	1.24767	0.263836	0	0
ENSMUSG00000020571	6371.17	5823.96	7367.53	7421.8	8797.82	7749.98	-0.293087	0.0373072	0.517115	Pdia6	12	17266545	17284770	+	3745	protein_coding	protein disulfide isomerase associated 6 [Source:MGI Symbol;Acc:MGI:1919103]	-	6585	5950	7309	7817	8338	7659	85.5812	78.7226	99.5663	101.331	118.956	104.768
ENSMUSG00000049897	35.7985	37.195	43.3444	26.5844	17.9375	12.1425	1.03378	0.0373696	0.517115	Stkld1	2	26934047	26953496	+	2191	protein_coding	serine/threonine kinase-like domain containing 1 [Source:MGI Symbol;Acc:MGI:2685557]	-	37	38	43	28	17	12	0.821928	0.859361	1.00123	0.620395	0.414556	0.280574
ENSMUSG00000007653	36.766	30.3433	40.3203	12.3428	26.3787	1.01188	1.43944	0.0374527	0.517115	Gabrb2	11	42419757	42629028	+	6360	protein_coding	gamma-aminobutyric acid (GABA) A receptor, subunit beta 2 [Source:MGI Symbol;Acc:MGI:95620]	-	38	31	40	13	25	1	0.290804	0.241512	0.320855	0.099229	0.210019	0.00805474
ENSMUSG00000019966	2324.97	2078.03	1708.57	1890.34	1546.85	1320.5	0.361168	0.0374575	0.517115	Kitl	10	100015630	100100416	+	5911	protein_coding	kit ligand [Source:MGI Symbol;Acc:MGI:96974]	-	2403	2123	1695	1991	1466	1305	19.7864	17.796	14.629	16.3517	13.251	11.3099
ENSMUSG00000044350	408.297	378.802	458.644	219.322	369.302	323.801	0.450351	0.0374898	0.517115	Lacc1	14	77024200	77036904	-	3644	protein_coding	laccase domain containing 1 [Source:MGI Symbol;Acc:MGI:2445077]	-	422	387	455	231	350	320	5.63649	5.2622	6.37	3.07742	5.13175	4.49863
ENSMUSG00000092444	0.967527	2.93645	0	22.7867	0	9.10691	-3.0294	0.0375694	1	Gm18733	17	35278176	35279414	-	976	transcribed_unprocessed_pseudogene	predicted gene, 18733 [Source:MGI Symbol;Acc:MGI:5010918]	-	1	3	0	24	0	9	0.0498683	0.152302	0	1.19375	0	0.472391
ENSMUSG00000050957	13.5454	46.0044	27.2162	95.8938	27.4338	61.7246	-1.09546	0.037603	0.517115	Insl6	19	29321344	29325356	-	708	protein_coding	insulin-like 6 [Source:MGI Symbol;Acc:MGI:1351595]	-	14	47	27	101	26	61	0.96243	3.28927	1.94552	6.92533	1.96208	4.41373
ENSMUSG00000026123	1088.47	1099.21	988.856	912.416	878.938	783.194	0.303096	0.0376074	0.517115	Plekhb2	1	34849976	34879580	+	7987	protein_coding	pleckstrin homology domain containing, family B (evectins) member 2 [Source:MGI Symbol;Acc:MGI:2385825]	-	1125	1123	981	961	833	774	6.85557	6.96676	6.26602	5.84107	5.57234	4.96439
ENSMUSG00000073377	19.3505	9.78817	28.2242	41.7755	37.9853	39.4633	-1.05757	0.0376092	0.517115	AU016765	17	64514081	64555660	-	1185	lincRNA	expressed sequence AU016765 [Source:MGI Symbol;Acc:MGI:3034888]	-	20	10	28	44	36	39	0.821459	0.418135	1.20544	1.80255	1.62316	1.68599
ENSMUSG00000076617	212.856	271.132	112.897	151.911	81.2464	138.627	0.681992	0.0376323	0.517115	Ighm	12	113418558	113422730	-	1886	IG_C_gene	immunoglobulin heavy constant mu [Source:MGI Symbol;Acc:MGI:96448]	-	220	277	112	160	77	137	5.67748	7.27734	3.02958	4.11842	2.18135	3.72124
ENSMUSG00000085936	73.5321	83.1994	78.6247	49.3711	50.6471	47.5583	0.673443	0.0376324	0.517115	2610307P16Rik	13	28460034	28885620	-	3293	processed_transcript	RIKEN cDNA 2610307P16 gene [Source:MGI Symbol;Acc:MGI:1919768]	-	76	85	78	52	48	47	1.1233	1.27897	1.2084	0.766592	0.7788	0.731164
ENSMUSG00000105403	127.714	96.9028	65.5206	80.7027	50.6471	36.4276	0.788287	0.037643	0.517115	Gm43618	3	151836505	151839955	+	3451	TEC	predicted gene 43618 [Source:MGI Symbol;Acc:MGI:5663755]	-	132	99	65	85	48	36	1.86167	1.42143	0.960892	1.19571	0.743143	0.5344
ENSMUSG00000002297	422.809	372.929	457.636	576.312	493.809	531.236	-0.35398	0.0376643	0.517115	Dbf4	5	8396973	8422716	-	8728	protein_coding	DBF4 zinc finger [Source:MGI Symbol;Acc:MGI:1351328]	-	437	381	454	607	468	525	2.43692	2.16294	2.65367	3.37619	2.86489	3.08144
ENSMUSG00000059301	18.383	30.3433	18.1442	37.9778	49.5919	42.4989	-0.958295	0.0376679	0.517115	Gm5434	12	36090379	36091829	+	1451	transcribed_processed_pseudogene	predicted gene 5434 [Source:MGI Symbol;Acc:MGI:3646221]	-	19	31	18	40	47	42	0.637325	1.05859	0.632865	1.33827	1.73064	1.48283
ENSMUSG00000055676	44.5063	63.6231	38.3043	67.4105	101.294	75.8909	-0.738159	0.0376708	0.517115	Gm5069	1	180326970	180330550	-	1328	transcribed_processed_pseudogene	predicted pseudogene 5069 [Source:MGI Symbol;Acc:MGI:3644516]	-	46	65	38	71	96	75	1.68591	2.42521	1.45979	2.59545	3.86233	2.89316
ENSMUSG00000026527	26.1232	19.5763	44.3524	61.7139	15.8272	129.52	-1.20301	0.03772	0.517336	Rgs7	1	175059087	175492500	-	6019	protein_coding	regulator of G protein signaling 7 [Source:MGI Symbol;Acc:MGI:1346089]	-	27	20	44	65	15	128	0.21833	0.164642	0.372936	0.524254	0.133151	1.08942
ENSMUSG00000026072	1465.8	1426.14	1118.89	920.011	1287.28	866.168	0.384453	0.0377941	0.51788	Il1r1	1	40225080	40317257	+	6363	protein_coding	interleukin 1 receptor, type I [Source:MGI Symbol;Acc:MGI:96545]	-	1515	1457	1110	969	1220	856	11.5884	11.3457	8.89953	7.39289	10.2441	6.89161
ENSMUSG00000028996	8.70775	9.78817	21.1682	25.635	11.6066	67.7959	-1.40773	0.0378258	0.51788	Rbp7	4	149449687	149454978	-	718	protein_coding	retinol binding protein 7, cellular [Source:MGI Symbol;Acc:MGI:1890409]	-	9	10	21	27	11	67	0.610088	0.690097	1.49211	1.82554	0.818548	4.78034
ENSMUSG00000114796	5.80516	14.6822	16.1281	3.79778	0	4.04751	2.20829	0.0378571	1	A930028N01Rik	19	40297971	40299555	+	422	antisense	RIKEN cDNA A930028N01 gene [Source:MGI Symbol;Acc:MGI:1925688]	-	6	15	16	4	0	4	0.692011	1.76122	1.93425	0.460151	0	0.485575
ENSMUSG00000055933	70.6295	35.2374	41.3284	93.995	70.6949	83.9859	-0.756526	0.0379297	0.518848	Oosp3	19	11697055	11711874	+	823	protein_coding	oocyte secreted protein 3 [Source:MGI Symbol;Acc:MGI:2684943]	-	73	36	41	99	67	83	4.31715	2.16739	2.5415	5.83966	4.34962	5.16639
ENSMUSG00000030577	113.201	88.0935	121.969	56.9666	66.4743	84.9978	0.633802	0.0379631	0.518852	Cd22	7	30865402	30880342	-	5042	protein_coding	CD22 antigen [Source:MGI Symbol;Acc:MGI:88322]	-	117	90	121	60	63	84	1.12943	0.884452	1.2243	0.577698	0.667596	0.853464
ENSMUSG00000032690	191.57	213.382	147.169	389.272	226.857	200.352	-0.565273	0.0380207	0.519061	Oas2	5	120730333	120749853	-	4451	protein_coding	2'-5' oligoadenylate synthetase 2 [Source:MGI Symbol;Acc:MGI:2180852]	-	198	218	146	410	215	198	2.16512	2.4268	1.67341	4.47176	2.58082	2.27885
ENSMUSG00000000305	49.3439	75.3689	66.5286	36.0789	33.7647	41.487	0.779991	0.0380448	0.519061	Cdh4	2	179442431	179899373	+	7257	protein_coding	cadherin 4 [Source:MGI Symbol;Acc:MGI:99218]	-	51	77	66	38	32	41	0.342048	0.525737	0.463973	0.254202	0.235597	0.289425
ENSMUSG00000005611	1673.82	1792.21	1687.41	1283.65	1315.77	1591.69	0.29827	0.0381269	0.519432	Mrvi1	7	110868266	110982461	-	6827	protein_coding	MRV integration site 1 [Source:MGI Symbol;Acc:MGI:1338023]	-	1730	1831	1674	1352	1247	1573	12.3336	13.289	12.5093	9.61389	9.75917	11.8034
ENSMUSG00000031808	6076.07	5858.22	6522.82	6596.74	7456.73	8409.72	-0.283362	0.0381384	0.519432	Slc27a1	8	71568882	71587302	+	5835	protein_coding	solute carrier family 27 (fatty acid transporter), member 1 [Source:MGI Symbol;Acc:MGI:1347098]	-	6280	5985	6471	6948	7067	8311	52.3833	50.8227	56.5766	57.8058	64.7099	72.9661
ENSMUSG00000034028	2.90258	0.978817	2.01602	7.59555	18.9927	4.04751	-2.37269	0.0382308	1	Cd226	18	89197431	89270201	+	2357	protein_coding	CD226 antigen [Source:MGI Symbol;Acc:MGI:3039602]	-	3	1	2	8	18	4	0.0619493	0.021022	0.0432889	0.164772	0.408027	0.0869379
ENSMUSG00000067274	28076.7	27732.8	31267.4	32710.2	33525.2	38448.4	-0.265677	0.0382799	0.520907	Rplp0	5	115559467	115563727	+	1659	protein_coding	ribosomal protein, large, P0 [Source:MGI Symbol;Acc:MGI:1927636]	-	29019	28333	31019	34452	31773	37997	851.355	846.215	953.867	1008.14	1023.26	1173.31
ENSMUSG00000051920	159.642	123.331	115.921	265.844	195.202	135.592	-0.581429	0.0383622	0.521573	Rspo2	15	43020794	43170826	-	5112	protein_coding	R-spondin 2 [Source:MGI Symbol;Acc:MGI:1922667]	-	165	126	115	280	185	134	1.57097	1.22128	1.14766	2.65901	1.93356	1.34284
ENSMUSG00000060636	7019.41	5610.58	7346.37	7403.76	7927.32	9618.92	-0.320741	0.0384129	0.521647	Rpl35a	16	33056453	33060189	+	3526	protein_coding	ribosomal protein L35A [Source:MGI Symbol;Acc:MGI:1928894]	-	7255	5732	7288	7798	7513	9506	100.145	80.5487	105.447	107.363	113.843	138.11
ENSMUSG00000025959	484.731	416.976	359.859	304.772	279.614	367.312	0.406747	0.0384343	0.521647	Klf7	1	64029447	64122282	-	8131	protein_coding	Kruppel-like factor 7 (ubiquitous) [Source:MGI Symbol;Acc:MGI:1935151]	zf-C2H2	501	426	357	321	265	363	2.99894	2.59597	2.23991	1.91652	1.74132	2.28703
ENSMUSG00000022450	1898.29	1684.54	1854.74	2009.02	2107.13	2622.79	-0.309511	0.038557	0.522859	Ndufa6	15	82350140	82354322	-	1801	protein_coding	NADH:ubiquinone oxidoreductase subunit A6 [Source:MGI Symbol;Acc:MGI:1914380]	-	1962	1721	1840	2116	1997	2592	53.0224	47.348	52.1207	57.0367	59.2435	73.7276
ENSMUSG00000038816	1051.7	1042.44	949.544	884.882	826.181	756.885	0.302407	0.0387522	0.523751	Ctnnal1	4	56810935	56865188	-	7661	protein_coding	catenin (cadherin associated protein), alpha-like 1 [Source:MGI Symbol;Acc:MGI:1859649]	-	1087	1065	942	932	783	748	6.90587	6.88809	6.27295	5.90586	5.46075	5.00178
ENSMUSG00000104452	3.87011	9.78817	0	0	0	0	4.62393	0.0387717	1	Ighv8-8	12	115294062	115294504	-	358	IG_V_gene	immunoglobulin heavy variable 8-8 [Source:MGI Symbol;Acc:MGI:3815333]	-	4	10	0	0	0	0	0.543815	1.38405	0	0	0	0
ENSMUSG00000037217	203.181	225.128	179.426	94.9444	173.044	149.758	0.543042	0.0388112	0.523751	Syn1	X	20860511	20921004	-	3299	protein_coding	synapsin I [Source:MGI Symbol;Acc:MGI:98460]	-	210	230	178	100	164	148	3.09821	3.45446	2.7526	1.47153	2.65606	2.2982
ENSMUSG00000004207	40592.6	52553.6	51127.2	26215.1	42904.4	41551.8	0.382536	0.0388794	0.523751	Psap	10	60277627	60302597	+	2744	protein_coding	prosaposin [Source:MGI Symbol;Acc:MGI:97783]	-	41955	53691	50721	27611	40662	41064	744.173	969.509	942.996	488.484	791.737	766.63
ENSMUSG00000056476	77.4022	78.3053	55.4405	44.6239	29.5441	49.5821	0.76944	0.0388905	0.523751	Med12l	3	59005825	59318682	+	12763	protein_coding	mediator complex subunit 12-like [Source:MGI Symbol;Acc:MGI:2139916]	-	80	80	55	47	28	49	0.305079	0.310579	0.219845	0.178771	0.117215	0.196676
ENSMUSG00000113666	0	0	1.00801	11.3933	6.33089	0	-4.06828	0.0388965	1	Gm35725	12	13607789	13627646	-	2800	lincRNA	predicted gene, 35725 [Source:MGI Symbol;Acc:MGI:5594884]	-	0	0	1	12	6	0	0	0	0.01822	0.208054	0.11449	0
ENSMUSG00000024424	690.814	647.977	595.733	434.845	613.041	439.155	0.38033	0.0389206	0.523751	Ttc39c	18	12599926	12737050	+	5197	protein_coding	tetratricopeptide repeat domain 39C [Source:MGI Symbol;Acc:MGI:1919997]	-	714	662	591	458	581	434	6.68683	6.31161	5.80151	4.27824	5.9731	4.27805
ENSMUSG00000057880	2085.02	1997.76	1604.75	1632.09	1592.22	1311.39	0.326508	0.0389208	0.523751	Abat	16	8513429	8621568	+	7748	protein_coding	4-aminobutyrate aminotransferase [Source:MGI Symbol;Acc:MGI:2443582]	-	2155	2041	1592	1719	1509	1296	13.5373	13.0523	10.4824	10.7706	10.4058	8.56888
ENSMUSG00000028088	351.212	374.887	297.363	236.412	283.835	256.005	0.399726	0.0389354	0.523751	Fmo5	3	97628804	97655282	+	5675	protein_coding	flavin containing monooxygenase 5 [Source:MGI Symbol;Acc:MGI:1310004]	-	363	383	295	249	269	253	3.11326	3.34401	2.65193	2.13003	2.53258	2.28383
ENSMUSG00000015316	1.93505	0.978817	2.01602	15.1911	1.05515	13.1544	-2.58125	0.0389487	1	Slamf1	1	171767127	171801184	+	6156	protein_coding	signaling lymphocytic activation molecule family member 1 [Source:MGI Symbol;Acc:MGI:1351314]	-	2	1	2	16	1	13	0.0158127	0.00804889	0.0165744	0.126175	0.00867916	0.108182
ENSMUSG00000024653	13.5454	26.428	6.04805	12.3428	20.0478	98.1522	-1.50221	0.0389781	0.523751	Scgb1a1	19	9083636	9087958	-	476	protein_coding	secretoglobin, family 1A, member 1 (uteroglobin) [Source:MGI Symbol;Acc:MGI:98919]	-	14	27	6	13	19	97	1.43151	2.81055	0.643059	1.32583	2.13267	10.4394
ENSMUSG00000040270	161.577	180.102	182.45	114.883	146.666	110.295	0.49621	0.0389891	0.523751	Bach2	4	32238804	32586108	+	9940	protein_coding	BTB and CNC homology, basic leucine zipper transcription factor 2 [Source:MGI Symbol;Acc:MGI:894679]	TF_bZIP	167	184	181	121	139	109	0.81772	0.917204	0.928963	0.590951	0.747144	0.561758
ENSMUSG00000024664	1254.88	1116.83	1109.82	673.156	883.158	1112.05	0.384121	0.0389952	0.523751	Fads3	19	10041548	10059671	+	3269	protein_coding	fatty acid desaturase 3 [Source:MGI Symbol;Acc:MGI:1928740]	-	1297	1141	1101	709	837	1099	19.3108	17.2944	17.1822	10.5289	13.68	17.2223
ENSMUSG00000030792	23.2207	18.5975	12.0961	56.9666	36.9302	22.2613	-1.10784	0.0390088	0.523751	Dkkl1	7	45207519	45212147	-	1576	protein_coding	dickkopf-like 1 [Source:MGI Symbol;Acc:MGI:1354963]	-	24	19	12	60	35	22	0.74119	0.597354	0.388447	1.84819	1.18656	0.715114
ENSMUSG00000097284	43.5387	27.4069	20.1602	121.529	34.8199	36.4276	-1.08316	0.0391027	0.523751	4930480K23Rik	14	69732784	69767113	+	3755	lincRNA	RIKEN cDNA 4930480K23 gene [Source:MGI Symbol;Acc:MGI:1922266]	-	45	28	20	128	33	36	0.58328	0.369473	0.271723	1.65483	0.469548	0.491136
ENSMUSG00000048612	3182.2	3283.93	2927.26	2124.86	2377.25	3012.36	0.322072	0.0391053	0.523751	Myof	19	37899036	38043577	-	12603	protein_coding	myoferlin [Source:MGI Symbol;Acc:MGI:1919192]	-	3289	3355	2904	2238	2253	2977	12.7018	13.1903	11.7552	8.62062	9.55132	12.1008
ENSMUSG00000051910	77.4022	76.3477	95.7608	56.0172	60.1434	37.4395	0.699707	0.0391091	0.523751	Sox6	7	115470872	116038796	-	14832	protein_coding	SRY (sex determining region Y)-box 6 [Source:MGI Symbol;Acc:MGI:98368]	HMG	80	78	95	59	57	37	0.262521	0.260573	0.326761	0.19311	0.205329	0.127794
ENSMUSG00000019689	324.122	320.073	303.411	391.171	395.68	423.977	-0.353472	0.0391248	0.523751	Fmc1	6	38533502	38539449	+	689	protein_coding	formation of mitochondrial complex V assembly factor 1 [Source:MGI Symbol;Acc:MGI:1913367]	-	335	327	301	412	375	419	23.6646	23.516	22.2871	29.0289	29.0796	31.1533
ENSMUSG00000026824	185.765	204.573	236.882	396.868	236.353	251.958	-0.498459	0.0391878	0.524145	Kcnj3	2	55435970	55598145	+	5215	protein_coding	potassium inwardly-rectifying channel, subfamily J, member 3 [Source:MGI Symbol;Acc:MGI:104742]	-	192	209	235	418	224	249	1.79193	1.98576	2.2989	3.89112	2.29493	2.44599
ENSMUSG00000024670	16.448	10.767	17.1361	8.545	1.05515	2.02376	1.91337	0.0392112	1	Cd6	19	10789341	10830058	-	3404	protein_coding	CD6 antigen [Source:MGI Symbol;Acc:MGI:103566]	-	17	11	17	9	1	2	0.243071	0.160117	0.25478	0.128353	0.0156959	0.0300988
ENSMUSG00000050840	11.6103	11.7458	26.2082	2.84833	9.49633	2.02376	1.79613	0.0392237	1	Cdh20	1	104768529	104995481	+	4012	protein_coding	cadherin 20 [Source:MGI Symbol;Acc:MGI:1346069]	-	12	12	26	3	9	2	0.145578	0.148202	0.330612	0.0363005	0.119855	0.0255375
ENSMUSG00000109325	9.67527	3.91527	0	0	0	0	4.61732	0.0392729	1	Krt8-ps	7	23357125	23358069	+	945	processed_pseudogene	keratin 8, pseudogene [Source:MGI Symbol;Acc:MGI:3779503]	-	10	4	0	0	0	0	0.515042	0.209731	0	0	0	0
ENSMUSG00000060860	1599.32	1549.47	1968.64	2026.11	1943.58	2417.38	-0.319829	0.039355	0.524923	Ube2s	7	4794546	4812590	-	5141	protein_coding	ubiquitin-conjugating enzyme E2S [Source:MGI Symbol;Acc:MGI:1925141]	-	1653	1583	1953	2134	1842	2389	15.6495	15.257	19.3803	20.1511	19.1434	23.8055
ENSMUSG00000027611	188.668	332.798	346.755	209.827	206.809	193.269	0.509036	0.0393725	0.524923	Procr	2	155751117	155755471	+	2031	protein_coding	protein C receptor, endothelial [Source:MGI Symbol;Acc:MGI:104596]	-	195	340	344	221	196	191	4.67304	8.29475	8.64082	5.28244	5.15611	4.81762
ENSMUSG00000043004	399.589	409.145	363.891	293.378	313.379	307.611	0.359276	0.0394036	0.524923	Gng2	14	19872559	19977627	-	4390	protein_coding	guanine nucleotide binding protein (G protein), gamma 2 [Source:MGI Symbol;Acc:MGI:102705]	-	413	418	361	309	297	304	4.57889	4.71787	4.19516	3.41701	3.61467	3.54746
ENSMUSG00000032120	437.322	528.561	554.405	281.985	397.791	452.31	0.425972	0.0394213	0.524923	C2cd2l	9	44309237	44320285	-	5836	protein_coding	C2 calcium-dependent domain containing 2-like [Source:MGI Symbol;Acc:MGI:1919014]	-	452	540	550	297	377	447	3.76962	4.58472	4.80788	2.47055	3.45146	3.92375
ENSMUSG00000069911	15.4804	20.5551	34.2723	58.8655	49.5919	31.3682	-0.994765	0.0394453	0.524923	Fam196b	11	34314822	34422640	+	5371	protein_coding	family with sequence similarity 196, member B [Source:MGI Symbol;Acc:MGI:3643491]	-	16	21	34	62	47	31	0.14499	0.193731	0.322946	0.560388	0.46754	0.295676
ENSMUSG00000032518	21358.2	21397.9	22490.7	27147.5	24283.2	25777.6	-0.242862	0.0394497	0.524923	Rpsa	9	120127689	120132369	+	3170	protein_coding	ribosomal protein SA [Source:MGI Symbol;Acc:MGI:105381]	-	22075	21861	22312	28593	23014	25475	338.935	341.7	359.075	437.878	387.89	411.684
ENSMUSG00000022463	3793.67	5689.86	4758.81	3071.45	3627.6	4353.1	0.365905	0.039482	0.524923	Srebf2	15	82147181	82205379	+	7184	protein_coding	sterol regulatory element binding factor 2 [Source:MGI Symbol;Acc:MGI:107585]	bHLH	3921	5813	4721	3235	3438	4302	26.5647	40.093	33.5254	21.8605	25.5691	30.677
ENSMUSG00000015542	513.757	462.98	420.34	544.981	578.221	654.685	-0.347393	0.0395143	0.524923	Nat9	11	115182832	115187859	-	2066	protein_coding	N-acetyltransferase 9 (GCN5-related, putative) [Source:MGI Symbol;Acc:MGI:1913426]	-	531	473	417	574	548	647	12.5095	11.344	10.297	13.4876	14.1718	16.0429
ENSMUSG00000009621	1257.79	1031.67	1082.6	834.561	895.82	983.546	0.31345	0.0395575	0.525051	Vav2	2	27262104	27427033	-	6915	protein_coding	vav 2 oncogene [Source:MGI Symbol;Acc:MGI:102718]	-	1300	1054	1074	879	849	972	9.1501	7.55237	7.92352	6.17091	6.55982	7.20084
ENSMUSG00000026799	242.849	282.878	275.186	365.536	347.144	327.849	-0.377931	0.0396094	0.525281	Med27	2	29346819	29524793	+	3310	protein_coding	mediator complex subunit 27 [Source:MGI Symbol;Acc:MGI:1916225]	-	251	289	273	385	329	324	3.6908	4.32618	4.20766	5.64658	5.31061	5.01448
ENSMUSG00000024459	38.7011	47.962	29.2322	65.5116	36.9302	115.354	-0.910288	0.0396512	0.525281	H2-M5	17	36984061	36989537	-	2691	protein_coding	histocompatibility 2, M region locus 5 [Source:MGI Symbol;Acc:MGI:95917]	-	40	49	29	69	35	114	0.72347	0.902229	0.549782	1.24477	0.694913	2.1702
ENSMUSG00000034258	333.797	219.255	212.69	150.012	215.25	172.019	0.512649	0.0396866	0.525281	Flvcr2	12	85746539	85813585	+	3504	protein_coding	feline leukemia virus subgroup C cellular receptor 2 [Source:MGI Symbol;Acc:MGI:2384974]	-	345	224	211	158	204	170	4.79214	3.16751	3.07202	2.189	3.11059	2.48539
ENSMUSG00000001021	188.668	452.213	155.233	158.557	47.4816	102.2	1.36815	0.039769	0.525281	S100a3	3	90560578	90602702	+	5660	protein_coding	S100 calcium binding protein A3 [Source:MGI Symbol;Acc:MGI:1338849]	-	195	462	154	167	45	101	1.67684	4.04446	1.38807	1.43236	0.424788	0.914142
ENSMUSG00000025470	394.751	357.268	412.276	455.733	571.89	469.512	-0.362325	0.0397692	0.525281	Zfp511	7	140036391	140040602	+	2170	protein_coding	zinc finger protein 511 [Source:MGI Symbol;Acc:MGI:1917002]	-	408	365	409	480	542	464	9.15113	8.33427	9.61545	10.7383	13.3449	10.9539
ENSMUSG00000084984	21.2856	3.91527	6.04805	2.84833	2.1103	1.01188	2.38422	0.0397742	1	Far1os	7	113530489	113564987	-	1101	antisense	fatty acyl CoA reductase 1, opposite strand [Source:MGI Symbol;Acc:MGI:1916545]	-	22	4	6	3	2	1	0.972545	0.180014	0.278016	0.132278	0.0970552	0.0465288
ENSMUSG00000110373	205.116	271.132	113.905	340.85	258.511	278.267	-0.572429	0.0397762	0.525281	Gm42303	4	76451231	76490113	+	1170	antisense	predicted gene, 42303 [Source:MGI Symbol;Acc:MGI:5625188]	-	212	277	113	359	245	275	8.8191	11.7308	4.92718	14.8957	11.1881	12.0408
ENSMUSG00000025453	28.0583	19.5763	14.1121	6.64611	2.1103	12.1425	1.55981	0.0398464	1	Nnt	13	119335448	119408997	-	7037	protein_coding	nicotinamide nucleotide transhydrogenase [Source:MGI Symbol;Acc:MGI:109279]	-	29	20	14	7	2	12	0.200579	0.140824	0.101495	0.0482906	0.0151851	0.087358
ENSMUSG00000113536	142.227	124.31	108.865	102.54	75.9706	71.8434	0.583082	0.03987	0.526075	Gm49327	12	17933164	17939628	+	2101	transcribed_unprocessed_pseudogene	predicted gene, 49327 [Source:MGI Symbol;Acc:MGI:6121512]	-	147	127	108	108	72	71	3.40538	2.99511	2.62243	2.49546	1.83098	1.73118
ENSMUSG00000075707	168.35	227.085	210.674	150.012	141.39	146.722	0.467768	0.0400515	0.527604	Dio3	12	110279068	110281097	+	2030	protein_coding	deiodinase, iodothyronine type III [Source:MGI Symbol;Acc:MGI:1306782]	-	174	232	209	158	134	145	4.17184	5.66274	5.25238	3.77845	3.52683	3.65916
ENSMUSG00000085609	11.6103	7.83053	21.1682	4.74722	4.22059	2.02376	1.88183	0.0400592	1	1700016P03Rik	11	75172560	75177633	+	863	processed_transcript	RIKEN cDNA 1700016P03 gene [Source:MGI Symbol;Acc:MGI:1922792]	-	12	8	21	5	4	2	0.676776	0.459318	1.24141	0.281262	0.247643	0.118721
ENSMUSG00000068742	1249.08	1321.4	1309.4	1037.74	1028.77	1132.29	0.278465	0.0401419	0.527604	Cry2	2	92403646	92434043	-	6320	protein_coding	cryptochrome 2 (photolyase-like) [Source:MGI Symbol;Acc:MGI:1270859]	-	1291	1350	1299	1093	975	1119	9.94223	10.584	10.4857	8.39567	8.24259	9.0703
ENSMUSG00000027379	317.349	343.565	384.051	610.492	374.577	426.001	-0.434383	0.0401584	0.527604	Bub1	2	127801122	127831865	-	4354	protein_coding	BUB1, mitotic checkpoint serine/threonine kinase [Source:MGI Symbol;Acc:MGI:1100510]	-	328	351	381	643	355	421	3.66657	3.99442	4.46419	7.16927	4.35628	4.95339
ENSMUSG00000019338	1326.48	1431.03	1451.53	894.376	1184.93	1261.81	0.333471	0.0401694	0.527604	Zfp687	3	95006590	95015448	-	5952	protein_coding	zinc finger protein 687 [Source:MGI Symbol;Acc:MGI:1925516]	zf-C2H2	1371	1462	1440	942	1123	1247	11.2111	12.1708	12.3426	7.68317	10.0808	10.7328
ENSMUSG00000074061	117.071	109.627	83.6647	213.625	167.768	99.1641	-0.631134	0.0402308	0.527604	Fbxw19	9	109476654	109495875	-	3487	protein_coding	F-box and WD-40 domain protein 19 [Source:MGI Symbol;Acc:MGI:3505706]	-	121	112	83	225	159	98	1.68892	1.59148	1.21432	3.13244	2.43625	1.43974
ENSMUSG00000020134	1116.53	1154.02	1147.11	995.967	962.295	821.645	0.29786	0.0402607	0.527604	Peli1	11	21091291	21150323	+	6553	protein_coding	pellino 1 [Source:MGI Symbol;Acc:MGI:1914495]	-	1154	1179	1138	1049	912	812	8.57117	8.91473	8.85948	7.7712	7.43585	6.34782
ENSMUSG00000056025	388.946	454.171	466.708	778.544	481.147	502.904	-0.429176	0.0402607	0.527604	Clca3a1	3	144729677	144760977	-	3899	protein_coding	chloride channel accessory 3A1 [Source:MGI Symbol;Acc:MGI:1316732]	-	402	464	463	820	456	497	5.01819	5.89657	6.05807	10.2097	6.24867	6.52998
ENSMUSG00000087385	127.714	143.886	126.001	172.799	196.257	180.114	-0.465356	0.0402772	0.527604	Frg2f1	4	119530308	119539529	-	2760	protein_coding	FSHD region gene 2 family member 1 [Source:MGI Symbol;Acc:MGI:3035485]	-	132	147	125	182	186	178	2.32777	2.63902	2.31051	3.20121	3.60064	3.30385
ENSMUSG00000112008	80.3048	54.8137	53.4245	39.8766	17.9375	44.5227	0.878903	0.040292	0.527604	Gm47218	12	76940475	76941793	-	1319	TEC	predicted gene, 47218 [Source:MGI Symbol;Acc:MGI:6096027]	-	83	56	53	42	17	44	3.06272	2.10367	2.04992	1.54581	0.688621	1.7089
ENSMUSG00000032937	649.211	886.808	622.949	572.515	620.427	440.167	0.402877	0.0403239	0.527604	Fshr	17	88985170	89200612	-	2079	protein_coding	follicle stimulating hormone receptor [Source:MGI Symbol;Acc:MGI:95583]	-	671	906	618	603	588	435	15.7088	21.5928	15.1649	14.0804	15.1112	10.7187
ENSMUSG00000022485	428.615	435.573	410.26	254.451	374.577	338.979	0.397921	0.0403572	0.527604	Hoxc5	15	102967443	103017429	+	3089	protein_coding	homeobox C5 [Source:MGI Symbol;Acc:MGI:96196]	Homeobox	443	445	407	268	355	335	6.98008	7.138	6.72176	4.21182	6.14026	5.55566
ENSMUSG00000015829	29.0258	34.2586	2.01602	7.59555	6.33089	5.05939	1.78194	0.0403822	1	Tnr	1	159523769	159931729	+	12867	protein_coding	tenascin R [Source:MGI Symbol;Acc:MGI:99516]	-	30	35	2	8	6	5	0.11348	0.13478	0.00792974	0.0301832	0.0249144	0.0199068
ENSMUSG00000025475	32.8959	41.1103	16.1281	13.2922	17.9375	6.07127	1.27563	0.0403928	0.527604	Adgra1	7	139834174	139878088	+	5386	protein_coding	adhesion G protein-coupled receptor A1 [Source:MGI Symbol;Acc:MGI:1277167]	-	34	42	16	14	17	6	0.307247	0.386383	0.151551	0.126187	0.168639	0.0570681
ENSMUSG00000033307	2652.96	2569.39	2988.75	3273.68	3253.02	3319.97	-0.262109	0.0404625	0.527604	Mif	10	75859353	75860240	-	745	protein_coding	macrophage migration inhibitory factor (glycosylation-inhibiting factor) [Source:MGI Symbol;Acc:MGI:96982]	-	2742	2625	2965	3448	3083	3281	179.137	174.585	203.037	224.68	221.102	225.61
ENSMUSG00000074063	400.556	431.658	449.572	273.44	373.522	336.956	0.38239	0.0404915	0.527604	Osgin1	8	119434124	119446256	+	2674	protein_coding	oxidative stress induced growth inhibitor 1 [Source:MGI Symbol;Acc:MGI:1919089]	-	414	441	446	288	354	333	7.53552	8.17169	8.50902	5.22858	7.07323	6.37957
ENSMUSG00000087535	29.0258	37.195	45.3604	118.68	21.103	88.0334	-1.03276	0.040508	0.527604	Zmiz1os1	14	25257523	25461128	-	4642	antisense	Zmiz1 opposite strand 1 [Source:MGI Symbol;Acc:MGI:3041228]	-	30	38	45	125	20	87	0.314551	0.405614	0.494554	1.30725	0.230198	0.960114
ENSMUSG00000049723	449.9	771.308	465.7	102.54	387.239	65.7721	1.60283	0.0405253	0.527604	Mmp12	9	7344381	7369499	+	7237	protein_coding	matrix metallopeptidase 12 [Source:MGI Symbol;Acc:MGI:97005]	-	465	788	462	108	367	65	3.1273	5.39513	3.25679	0.724465	2.70947	0.460112
ENSMUSG00000032006	934.631	926.939	706.614	540.234	751.265	690.101	0.374746	0.0405628	0.527653	Pdgfd	9	6168584	6378850	+	3154	protein_coding	platelet-derived growth factor, D polypeptide [Source:MGI Symbol;Acc:MGI:1919035]	-	966	947	701	569	712	682	14.907	14.8773	11.3387	8.75796	12.0613	11.0772
ENSMUSG00000014313	3379.57	3129.28	3535.09	4323.77	3822.8	3907.88	-0.263328	0.0406123	0.527859	Cox6c	15	35925886	35938246	-	3567	protein_coding	cytochrome c oxidase subunit 6C [Source:MGI Symbol;Acc:MGI:104614]	-	3493	3197	3507	4554	3623	3862	47.6617	44.4093	50.1578	61.9787	54.2677	55.4649
ENSMUSG00000116435	0	0	0	0	4.22059	9.10691	-4.614	0.0406376	1	Gm49548	15	85877647	85879090	-	623	bidirectional_promoter_lncRNA	predicted gene, 49548 [Source:MGI Symbol;Acc:MGI:6155255]	-	0	0	0	0	4	9	0	0	0	0	0.343043	0.740054
ENSMUSG00000000028	236.077	231.001	272.162	360.789	292.276	319.754	-0.397006	0.0407401	0.52908	Cdc45	16	18780447	18811987	-	3506	protein_coding	cell division cycle 45 [Source:MGI Symbol;Acc:MGI:1338073]	-	244	236	270	380	277	316	3.38729	3.3353	3.92878	5.26168	4.22128	4.61726
ENSMUSG00000000740	18637.5	18320.5	19873.9	22078.4	21755	23219.6	-0.238606	0.040827	0.529669	Rpl13	8	123102350	123105244	+	2595	protein_coding	ribosomal protein L13 [Source:MGI Symbol;Acc:MGI:105922]	-	19263	18717	19716	23254	20618	22947	361.294	357.383	387.603	435.024	424.507	452.999
ENSMUSG00000026764	398.621	507.027	351.795	372.182	294.386	267.136	0.428905	0.0408717	0.529669	Kif5c	2	49619298	49774778	+	7142	protein_coding	kinesin family member 5C [Source:MGI Symbol;Acc:MGI:1098269]	-	412	518	349	392	279	264	2.80771	3.59372	2.49294	2.66452	2.08718	1.89362
ENSMUSG00000058173	376.368	424.806	451.588	564.919	486.423	539.331	-0.345061	0.040887	0.529669	Smco4	9	15493432	15545260	+	1173	protein_coding	single-pass membrane protein with coiled-coil domains 4 [Source:MGI Symbol;Acc:MGI:3039636]	-	389	434	448	595	461	533	16.1408	18.3327	19.4844	24.6247	20.9981	23.2776
ENSMUSG00000027460	191.57	156.611	135.073	211.726	214.195	239.815	-0.461541	0.0409474	0.530013	Angpt4	2	151911210	151945337	+	2335	protein_coding	angiopoietin 4 [Source:MGI Symbol;Acc:MGI:1336887]	-	198	160	134	223	203	237	4.12717	3.39522	2.92768	4.63629	4.645	5.1996
ENSMUSG00000025468	9.67527	0	27.2162	0	1.05515	4.04751	2.86078	0.0410042	1	Caly	7	140069880	140082548	-	2401	protein_coding	calcyon neuron-specific vesicular protein [Source:MGI Symbol;Acc:MGI:1915816]	-	10	0	27	0	1	4	0.202713	0	0.573691	0	0.0222528	0.0853447
ENSMUSG00000019797	407.329	377.823	442.516	524.093	493.809	531.236	-0.335827	0.0410145	0.530131	1700021F05Rik	10	43525133	43540994	-	4141	protein_coding	RIKEN cDNA 1700021F05 gene [Source:MGI Symbol;Acc:MGI:1915101]	-	421	386	439	552	468	525	4.94825	4.61867	5.40836	6.47122	6.03833	6.49476
ENSMUSG00000027605	529.237	467.874	358.851	1024.45	371.412	622.305	-0.574238	0.041046	0.530131	Acss2	2	155517948	155585724	+	10163	protein_coding	acyl-CoA synthetase short-chain family member 2 [Source:MGI Symbol;Acc:MGI:1890410]	-	547	478	356	1079	352	615	2.61963	2.33045	1.78704	5.15409	1.85053	3.1
ENSMUSG00000100553	16.448	6.85172	21.1682	38.9272	39.0405	22.2613	-1.17409	0.0410582	0.530131	Gm17751	1	76489133	76502028	+	2188	lincRNA	predicted gene, 17751 [Source:MGI Symbol;Acc:MGI:5009832]	-	17	7	21	41	37	22	0.37816	0.15852	0.489641	0.909681	0.903505	0.515091
[truncated: 201 more rows]
