# Supplementary material for: Primary oocytes with cellular senescence features are involved in ovarian aging in mice
Source: Sci Rep. 2024 Jun 13;14:13606. doi: 10.1038/s41598-024-64441-6 (PMC11176158; doi:10.1038/s41598-024-64441-6)
Supplement: Supplementary file 2 — Supplementary Table 3. [file 41598_2024_64441_MOESM2_ESM.xlsx]

## Sheet: NAG3vsNAG1.DEG.all
Supplementary Table S3. Differentially expressed genes between 3-month-old and 9-month-old mouse ovaries.
gene_id	B07NA3(9m)	B08NA3(9m)	B09NA3(9m)	B01NA1(3m)	B02NA1(3m)	B03NA1(3m)	log2FoldChange	pvalue	padj	gene_name	gene_chr	gene_start	gene_end	gene_strand	gene_length	gene_biotype	gene_description	tf_family	B07NA3_readcount	B08NA3_readcount	B09NA3_readcount	B01NA1_readcount	B02NA1_readcount	B03NA1_readcount	B07NA3_fpkm	B08NA3_fpkm	B09NA3_fpkm	B01NA1_fpkm	B02NA1_fpkm	B03NA1_fpkm
ENSMUSG00000028970	17299.2	19771.1	13930.2	5059.54	4617.81	5898.14	1.7112	8.30255e-20	1.59675e-15	Abcb1b	5	8798147	8866315	+	7990	protein_coding	ATP-binding cassette, sub-family B (MDR/TAP), member 1B [Source:MGI Symbol;Acc:MGI:97568]	-	16488	18743	15078	5413	4489	5974	111.096	129.104	90.1137	32.8885	30.0178	38.3025
ENSMUSG00000028626	339.941	169.831	378.79	1526.37	1297.18	1274.61	-2.20438	5.81557e-16	5.59225e-12	Col9a2	4	121039385	121055322	+	3095	protein_coding	collagen, type IX, alpha 2 [Source:MGI Symbol;Acc:MGI:88466]	-	324	161	410	1633	1261	1291	5.63586	2.86295	6.32582	25.614	21.7686	21.3685
ENSMUSG00000110373	66.0997	79.1139	75.7579	335.558	252.03	271.508	-1.95913	5.36608e-15	3.44001e-11	Gm42303	4	76451231	76490113	+	1170	antisense	predicted gene, 42303 [Source:MGI Symbol;Acc:MGI:5625188]	-	63	75	82	359	245	275	2.89888	3.52796	3.34674	14.8957	11.1881	12.0408
ENSMUSG00000023034	2067.98	3005.27	2094.43	706.634	914.51	935.962	1.48709	2.64852e-12	1.27341e-08	Nr4a1	15	101254269	101274795	+	3509	protein_coding	nuclear receptor subfamily 4, group A, member 1 [Source:MGI Symbol;Acc:MGI:1352454]	NGFIB-like	1971	2849	2267	756	889	948	30.2398	44.6846	30.8505	10.459	13.5361	13.8399
ENSMUSG00000009092	507.813	383.966	608.835	1425.42	1338.33	1187.72	-1.39604	3.34898e-11	1.28815e-07	Derl3	10	75893413	75895941	+	1993	protein_coding	Der1-like domain family, member 3 [Source:MGI Symbol;Acc:MGI:1917627]	-	484	364	659	1525	1301	1203	13.0742	10.0518	15.7896	37.1463	34.8776	30.922
ENSMUSG00000024042	1293.67	1719.41	1195.5	440.244	457.769	642.733	1.44959	1.15694e-10	3.64557e-07	Sik1	17	31844248	31855792	-	4511	protein_coding	salt inducible kinase 1 [Source:MGI Symbol;Acc:MGI:104754]	-	1233	1630	1294	471	445	651	14.7152	19.8867	13.6979	5.06875	5.27064	7.39294
ENSMUSG00000029657	1488.82	2170.89	1917.04	4175.31	4720.68	3996.6	-1.20899	1.3269e-10	3.64557e-07	Hsph1	5	149614287	149636376	-	7266	protein_coding	heat shock 105kDa/110kDa protein 1 [Source:MGI Symbol;Acc:MGI:105053]	-	1419	2058	2075	4467	4589	4048	10.5139	15.5883	13.6369	29.8451	33.7442	28.54
ENSMUSG00000096802	62.9521	59.0717	52.661	5.60821	5.14348	3.94921	3.56823	1.75852e-10	4.22748e-07	Gm15433	1	84963669	84964559	+	891	processed_pseudogene	predicted pseudogene 15433 [Source:MGI Symbol;Acc:MGI:3705860]	-	60	56	57	6	5	4	3.62535	3.45907	3.05486	0.326908	0.299825	0.229981
ENSMUSG00000020641	291.678	236.287	436.07	112.164	69.9513	71.0857	1.92798	6.05547e-10	1.29399e-06	Rsad2	12	26442746	26456452	-	4335	protein_coding	radical S-adenosyl methionine domain containing 2 [Source:MGI Symbol;Acc:MGI:1929628]	-	278	224	472	120	68	72	3.45248	2.84386	5.19932	1.34383	0.8381	0.850849
ENSMUSG00000021509	29.3776	28.481	38.8028	125.25	127.558	123.413	-1.9559	1.04201e-09	2.00399e-06	Slc25a48	13	56438355	56474239	+	3374	protein_coding	solute carrier family 25, member 48 [Source:MGI Symbol;Acc:MGI:2145373]	-	28	27	42	134	124	125	0.446775	0.44042	0.594426	1.92802	1.9636	1.8979
ENSMUSG00000027966	819.426	944.093	869.368	2207.77	1916.46	1588.57	-1.11767	1.2619e-09	2.20625e-06	Col11a1	3	114030540	114220718	+	12744	protein_coding	collagen, type XI, alpha 1 [Source:MGI Symbol;Acc:MGI:88446]	-	781	895	941	2362	1863	1609	3.2993	3.86515	3.52596	8.9976	7.81058	6.46784
ENSMUSG00000042417	174.167	97.0464	201.405	445.853	495.831	434.413	-1.53971	1.81817e-08	2.82896e-05	Ccno	13	112987802	112990777	+	2555	protein_coding	cyclin O [Source:MGI Symbol;Acc:MGI:2145534]	-	166	92	218	477	482	440	3.49779	1.98174	4.07436	9.06317	10.0793	8.82207
ENSMUSG00000028654	662.046	584.388	1119.74	2284.41	1988.47	1943.01	-1.3927	1.91225e-08	2.82896e-05	Mycl	4	122995652	123002485	+	4038	protein_coding	v-myc avian myelocytomatosis viral oncogene lung carcinoma derived [Source:MGI Symbol;Acc:MGI:96799]	bHLH	631	554	1212	2444	1933	1968	8.41277	7.55079	14.3328	29.3824	25.5765	24.9671
ENSMUSG00000020300	1329.34	1569.62	1263.86	776.737	549.323	627.924	1.09056	2.96151e-08	4.02342e-05	Cpeb4	11	31872211	31935634	+	6369	protein_coding	cytoplasmic polyadenylation element binding protein 4 [Source:MGI Symbol;Acc:MGI:1914829]	-	1267	1488	1368	831	534	636	10.7098	12.8582	10.2567	6.33406	4.47967	5.11558
ENSMUSG00000031613	478.436	594.937	623.617	1592.73	1379.48	995.2	-1.22502	3.13807e-08	4.02342e-05	Hpgd	8	56294585	56321043	+	1683	protein_coding	hydroxyprostaglandin dehydrogenase 15 (NAD) [Source:MGI Symbol;Acc:MGI:108085]	-	456	564	675	1704	1341	1008	14.5867	18.4435	19.152	49.1516	42.5717	30.6821
ENSMUSG00000079457	69.2473	65.4008	39.7267	8.41231	4.11478	8.88571	3.01702	3.61967e-08	4.35084e-05	Gm7609	1	85199613	85213786	+	2496	transcribed_unprocessed_pseudogene	predicted pseudogene 7609 [Source:MGI Symbol;Acc:MGI:3644536]	-	66	62	43	9	4	9	1.42356	1.36709	0.822655	0.175045	0.0856232	0.184717
ENSMUSG00000018411	305.318	518.987	693.832	133.662	79.2095	187.587	1.92242	4.05424e-08	4.58653e-05	Mapt	11	104231390	104332090	+	7531	protein_coding	microtubule-associated protein tau [Source:MGI Symbol;Acc:MGI:97180]	-	291	492	751	143	77	190	2.08025	3.59552	4.76191	0.921798	0.546279	1.29244
ENSMUSG00000067786	479.485	482.067	999.635	2458.27	1741.58	1720.87	-1.59331	4.42552e-08	4.72842e-05	Nnat	2	157560078	157562522	+	1829	protein_coding	neuronatin [Source:MGI Symbol;Acc:MGI:104716]	-	457	457	1082	2630	1693	1743	13.4517	13.7515	28.2493	69.8063	49.456	48.8194
ENSMUSG00000022018	2472.97	2124.47	3109.77	1385.23	834.272	969.53	1.27294	4.97522e-08	5.03597e-05	Rgcc	14	79288756	79301645	-	918	protein_coding	regulator of cell cycle [Source:MGI Symbol;Acc:MGI:1913464]	-	2357	2014	3366	1482	811	982	138.227	120.744	175.092	78.3715	47.2013	54.7996
ENSMUSG00000025165	157.38	172.996	106.246	43.931	47.32	28.6317	1.86353	6.09228e-08	5.85833e-05	Sectm1a	11	121067407	121081220	-	1692	protein_coding	secreted and transmembrane 1A [Source:MGI Symbol;Acc:MGI:2384805]	-	150	164	115	47	46	29	4.77273	5.33448	3.24557	1.3485	1.45256	0.878024
ENSMUSG00000042607	84.9853	95.9915	168.146	352.383	383.703	300.14	-1.56577	7.25579e-08	6.64492e-05	Asb4	6	5383386	5433022	+	3932	protein_coding	ankyrin repeat and SOCS box-containing 4 [Source:MGI Symbol;Acc:MGI:1929751]	-	81	91	182	377	373	304	1.10904	1.27373	2.2103	4.65458	5.06841	3.96067
ENSMUSG00000019944	1269.53	1225.74	1433.86	2375.08	2298.1	2254.01	-0.817819	9.79526e-08	8.56284e-05	Rhobtb1	10	69151434	69291791	+	6075	protein_coding	Rho-related BTB domain containing 1 [Source:MGI Symbol;Acc:MGI:1916538]	-	1210	1162	1552	2541	2234	2283	10.723	10.5271	12.1994	20.3054	19.6478	19.2517
ENSMUSG00000022225	55.6077	168.776	139.505	20.5634	23.66	25.6698	2.38167	1.03e-07	8.61262e-05	Cma1	14	55941451	55944675	-	1090	protein_coding	chymase 1, mast cell [Source:MGI Symbol;Acc:MGI:96941]	-	53	160	151	22	23	26	2.61773	8.07871	6.61522	0.979825	1.1274	1.22196
ENSMUSG00000041359	124.855	93.8818	140.429	373.881	386.789	235.965	-1.47083	1.23813e-07	9.92152e-05	Tcl1	12	105216750	105222793	-	1845	protein_coding	T cell lymphoma breakpoint 1 [Source:MGI Symbol;Acc:MGI:1097166]	-	119	89	152	400	376	239	3.47237	2.65486	3.93406	10.5249	10.8885	6.63606
ENSMUSG00000070691	74.4933	554.852	162.602	37.3881	29.8322	41.4667	2.8642	1.35585e-07	0.000100925	Runx3	4	135120652	135177990	+	5003	protein_coding	runt related transcription factor 3 [Source:MGI Symbol;Acc:MGI:102672]	Runt	71	526	176	40	29	42	0.764018	5.78634	1.67987	0.388134	0.309702	0.430059
ENSMUSG00000018238	671.489	390.295	919.258	1940.44	1995.67	1527.36	-1.46289	1.43462e-07	0.000100925	Gdf9	11	53431023	53437904	+	2031	protein_coding	growth differentiation factor 9 [Source:MGI Symbol;Acc:MGI:95692]	-	640	370	995	2076	1940	1547	16.9647	10.0263	23.3941	49.6215	51.035	39.0202
ENSMUSG00000026255	4361.53	8533.75	6337.8	3049	2431.84	2525.52	1.26432	1.43765e-07	0.000100925	Efhd1	1	87264363	87310839	+	2125	protein_coding	EF hand domain containing 1 [Source:MGI Symbol;Acc:MGI:1921607]	-	4157	8090	6860	3262	2364	2558	105.317	209.526	154.155	74.5208	59.4381	61.6667
ENSMUSG00000026177	473.19	454.641	467.482	220.59	257.174	220.168	1	1.46938e-07	0.000100925	Slc11a1	1	74375195	74386062	+	3705	protein_coding	solute carrier family 11 (proton-coupled divalent metal ion transporters), member 1 [Source:MGI Symbol;Acc:MGI:1345275]	-	451	431	506	236	250	223	6.55336	6.40233	6.52163	3.09226	3.60519	3.08337
ENSMUSG00000024734	202.496	95.9915	255.914	495.392	701.57	555.851	-1.6587	1.74887e-07	0.00011598	Zp1	19	10914287	10920632	-	1981	protein_coding	zona pellucida glycoprotein 1 [Source:MGI Symbol;Acc:MGI:103073]	-	193	91	277	530	682	563	5.24504	2.52817	6.67712	12.988	18.394	14.559
ENSMUSG00000055044	559.224	524.261	596.825	1083.32	1120.25	930.038	-0.898737	1.9594e-07	0.00012561	Pdlim1	19	40221173	40271842	-	5260	protein_coding	PDZ and LIM domain 1 (elfin) [Source:MGI Symbol;Acc:MGI:1860611]	-	533	497	646	1159	1089	942	5.45528	5.20019	5.86463	10.6967	11.0616	9.17432
ENSMUSG00000073294	224.529	129.747	199.557	459.873	441.31	414.667	-1.24784	3.02637e-07	0.000187752	AU022751	X	6081219	6083419	-	2201	protein_coding	expressed sequence AU022751 [Source:MGI Symbol;Acc:MGI:2147968]	-	214	123	216	492	429	420	5.23443	3.07563	4.68627	10.8517	10.4139	9.77548
ENSMUSG00000074895	188.856	120.253	235.589	516.89	503.032	396.895	-1.37724	3.13719e-07	0.000188545	Eif4e1b	13	54783998	54788459	+	2255	protein_coding	eukaryotic translation initiation factor 4E family member 1B [Source:MGI Symbol;Acc:MGI:2685119]	-	180	114	255	553	489	402	4.29736	2.78232	5.39992	11.905	11.5861	9.13247
ENSMUSG00000032020	440.665	411.392	406.506	836.558	836.329	691.111	-0.909655	3.72677e-07	0.000217192	Ubash3b	9	41011098	41161697	-	7326	protein_coding	ubiquitin associated and SH3 domain containing, B [Source:MGI Symbol;Acc:MGI:1920078]	-	420	390	440	895	813	700	3.08644	2.92986	2.868	5.93074	5.92925	4.89486
ENSMUSG00000036181	2106.8	3858.65	2904.67	1409.53	1173.74	1379.26	1.16244	4.06983e-07	0.000223946	Hist1h1c	13	23738808	23740367	+	1560	protein_coding	histone cluster 1, H1c [Source:MGI Symbol;Acc:MGI:1931526]	-	2008	3658	3144	1508	1141	1397	69.2971	129.053	96.2391	46.9277	39.0784	45.8755
ENSMUSG00000060985	861.394	761.603	1234.3	2465.74	2034.76	1798.86	-1.1401	4.07555e-07	0.000223946	Tdrd5	1	156255296	156303664	-	6937	protein_coding	tudor domain containing 5 [Source:MGI Symbol;Acc:MGI:2684949]	-	821	722	1336	2638	1978	1822	6.37158	5.72815	9.19662	18.461	15.2346	13.4551
ENSMUSG00000022894	363.024	493.671	455.471	1014.15	1127.45	733.565	-1.1315	4.20516e-07	0.000224427	Adamts5	16	85856173	85901828	-	10791	protein_coding	a disintegrin-like and metallopeptidase (reprolysin type) with thrombospondin type 1 motif, 5 (aggrecanase-2) [Source:MGI Symbol;Acc:MGI:1346321]	-	346	468	493	1085	1096	743	1.7262	2.38689	2.18162	4.88113	5.42657	3.52725
ENSMUSG00000078365	54.5585	46.4135	72.0624	193.483	164.591	140.197	-1.5225	4.3177e-07	0.000224427	Mos	4	3870657	3872105	-	1449	protein_coding	Moloney sarcoma oncogene [Source:MGI Symbol;Acc:MGI:97052]	-	52	44	78	207	160	142	1.93202	1.67122	2.57051	6.93513	5.89967	5.02029
ENSMUSG00000038925	142.691	116.034	189.395	437.44	365.187	302.114	-1.29984	6.40974e-07	0.0003244	E330034G19Rik	14	24293214	24309966	+	1824	protein_coding	RIKEN cDNA E330034G19 gene [Source:MGI Symbol;Acc:MGI:2145557]	-	136	110	205	468	355	306	4.01412	3.31907	5.36689	12.4559	10.3987	8.5942
ENSMUSG00000026715	23.0824	20.0422	28.6402	73.8414	95.6686	91.819	-1.85927	6.87571e-07	0.000339061	Serpinc1	1	160978585	161005863	+	8546	protein_coding	serine (or cysteine) peptidase inhibitor, clade C (antithrombin), member 1 [Source:MGI Symbol;Acc:MGI:88095]	-	22	19	31	79	93	93	0.138591	0.12236	0.173218	0.448763	0.581428	0.55748
ENSMUSG00000039349	2155.06	2162.45	2190.51	3423.81	3461.56	3603.65	-0.688564	7.66094e-07	0.000368338	C130074G19Rik	1	184871926	184883218	-	3035	protein_coding	RIKEN cDNA C130074G19 gene [Source:MGI Symbol;Acc:MGI:2444831]	-	2054	2050	2371	3663	3365	3650	36.4349	37.1744	37.305	58.591	59.2383	61.6088
ENSMUSG00000096225	26.23	10.5485	32.3357	99.0784	91.5539	100.705	-2.06796	8.12853e-07	0.000374362	Lhx8	3	154306294	154330659	-	2532	protein_coding	LIM homeobox protein 8 [Source:MGI Symbol;Acc:MGI:1096343]	Homeobox	25	10	35	106	89	102	0.53156	0.217363	0.660082	2.03233	1.87803	2.06369
ENSMUSG00000062783	41.9681	41.1392	45.27	6.54291	7.20087	4.93651	2.78225	8.24061e-07	0.000374362	Csprs	GL456221.1	111572	163011	-	2719	protein_coding	component of Sp100-rs [Source:NCBI gene;Acc:114564]	-	40	39	49	7	7	5	0.792003	0.789413	0.860559	0.12498	0.137551	0.0942041
ENSMUSG00000109718	181.512	118.143	219.883	462.677	499.946	350.492	-1.33582	8.37021e-07	0.000374362	Trim61	8	65012987	65018523	-	1980	protein_coding	tripartite motif-containing 61 [Source:MGI Symbol;Acc:MGI:2387432]	-	173	112	238	495	486	355	4.70389	3.11316	5.73991	12.1365	13.1144	9.18485
ENSMUSG00000023272	710.309	743.671	823.174	1227.26	1807.42	1416.78	-0.966594	9.35414e-07	0.000403487	Creld2	15	88819646	88826683	+	1366	protein_coding	cysteine-rich with EGF-like domains 2 [Source:MGI Symbol;Acc:MGI:1923987]	-	677	705	891	1313	1757	1435	26.6817	28.4045	31.1473	46.6623	68.7222	53.8158
ENSMUSG00000032191	229.775	133.966	265.153	611.295	536.979	442.311	-1.33733	9.44099e-07	0.000403487	Bcl2l10	9	75347758	75351632	+	1220	protein_coding	Bcl2-like 10 [Source:MGI Symbol;Acc:MGI:1330841]	-	219	127	287	654	522	448	9.66407	5.72918	11.2335	26.0238	22.8606	18.8117
ENSMUSG00000045291	119.609	105.485	137.658	330.884	292.149	227.079	-1.22746	1.01234e-06	0.000419267	E330021D16Rik	6	136400317	136415569	-	1832	protein_coding	RIKEN cDNA E330021D16 gene [Source:MGI Symbol;Acc:MGI:2141773]	-	114	100	149	354	284	230	3.35008	3.00416	3.88378	9.38059	8.28264	6.43148
ENSMUSG00000066027	82.8869	73.8396	124.723	286.953	238.657	211.283	-1.38537	1.02462e-06	0.000419267	Gm10436	12	88175589	88182108	-	2975	protein_coding	predicted gene 10436 [Source:MGI Symbol;Acc:MGI:3704393]	-	79	70	135	307	232	214	1.42961	1.29497	2.16691	5.00961	4.16656	3.68498
ENSMUSG00000021270	6852.33	7770.04	7500.03	14250.5	12536.7	11239.4	-0.781509	1.07159e-06	0.000426734	Hsp90aa1	12	110690605	110702728	-	3931	protein_coding	heat shock protein 90, alpha (cytosolic), class A member 1 [Source:MGI Symbol;Acc:MGI:96250]	-	6531	7366	8118	15246	12187	11384	89.4443	103.128	98.6142	188.281	165.642	148.354
ENSMUSG00000094006	12.5904	25.3164	25.8686	0	0	0	6.87895	1.09888e-06	0.000426734	Igkv4-59	6	69438218	69438757	-	368	IG_V_gene	immunoglobulin kappa variable 4-59 [Source:MGI Symbol;Acc:MGI:3646808]	-	12	24	28	0	0	0	1.75553	3.58932	3.63332	0	0	0
ENSMUSG00000026483	5436.96	4322.78	3627.14	2233	2345.42	2490.96	0.921085	1.11e-06	0.000426734	Fam129a	1	151571186	151721939	+	7380	protein_coding	family with sequence similarity 129, member A [Source:MGI Symbol;Acc:MGI:2137237]	-	5182	4098	3926	2389	2280	2523	37.8022	30.5608	25.4031	15.7149	16.5065	17.5134
ENSMUSG00000092274	20874.9	37644.5	29844	15352.5	13718.7	12975.1	1.07147	1.14921e-06	0.000426734	Neat1	19	5824708	5845478	-	20771	lincRNA	nuclear paraspeckle assembly transcript 1 (non-protein coding) [Source:MGI Symbol;Acc:MGI:1914211]	-	19896	35687	32303	16425	13336	13142	51.5685	94.5587	74.2641	38.3884	34.304	32.4125
ENSMUSG00000015854	108.068	150.844	439.765	23.3675	41.1478	65.1619	2.43238	1.16289e-06	0.000426734	Cd5l	3	87357881	87371073	+	2036	protein_coding	CD5 antigen-like [Source:MGI Symbol;Acc:MGI:1334419]	-	103	143	476	25	40	66	2.72355	3.86551	11.1641	0.596094	1.04968	1.66064
ENSMUSG00000026018	39.8697	40.0844	46.1939	117.772	174.878	101.692	-1.64178	1.176e-06	0.000426734	Ica1l	1	59982490	60043184	-	5356	protein_coding	islet cell autoantigen 1-like [Source:MGI Symbol;Acc:MGI:1917625]	-	38	38	50	126	170	103	0.381961	0.390474	0.445783	1.14204	1.69584	0.985157
ENSMUSG00000045136	108.068	111.814	124.723	218.72	299.35	255.711	-1.16525	1.34825e-06	0.000480177	Tubb2b	13	34126748	34130466	-	2294	protein_coding	tubulin, beta 2B class IIB [Source:MGI Symbol;Acc:MGI:1920960]	-	103	106	135	234	291	259	2.41724	2.54309	2.81018	4.95194	6.7776	5.78383
ENSMUSG00000096459	11.5412	66.4557	34.1835	0.934702	1.0287	0.987301	5.24974	1.38007e-06	0.000481835	Ighv9-3	12	114140692	114141122	-	351	IG_V_gene	immunoglobulin heavy variable V9-3 [Source:MGI Symbol;Acc:MGI:3642720]	-	11	63	37	1	1	1	1.68718	9.8783	5.03371	0.138307	0.152219	0.145949
ENSMUSG00000018470	2087.91	4598.1	2387.3	1314.19	1179.91	1124.54	1.32605	1.40301e-06	0.000481835	Kcnab3	11	69326258	69333042	+	2865	protein_coding	potassium voltage-gated channel, shaker-related subfamily, beta member 3 [Source:MGI Symbol;Acc:MGI:1336208]	-	1990	4359	2584	1406	1147	1139	37.3942	83.7358	43.0687	23.8239	21.3902	20.3661
ENSMUSG00000028832	1894.86	1561.18	1979.87	3877.14	2858.74	3353.86	-0.892248	1.44085e-06	0.000486149	Stmn1	4	134468320	134473843	+	1922	protein_coding	stathmin 1 [Source:MGI Symbol;Acc:MGI:96739]	-	1806	1480	2143	4148	2779	3397	50.5872	42.3796	53.243	104.77	77.2523	90.5422
ENSMUSG00000020826	642.111	287.975	623.617	1385.23	1235.46	1274.61	-1.32559	1.56446e-06	0.000517111	Nos2	11	78920787	78960254	+	4412	protein_coding	nitric oxide synthase 2, inducible [Source:MGI Symbol;Acc:MGI:97361]	-	612	273	675	1482	1201	1291	7.46779	3.40546	7.3057	16.3067	14.544	14.9899
ENSMUSG00000085651	13.6396	77.0042	60.052	0.934702	1.0287	6.91111	4.08889	1.58639e-06	0.000517111	Gm11695	11	115462045	115463454	-	407	antisense	predicted gene 11695 [Source:MGI Symbol;Acc:MGI:3649841]	-	13	73	65	1	1	7	1.71959	9.87136	7.62628	0.119277	0.131275	0.881074
ENSMUSG00000020467	2380.64	2857.59	1577.06	1071.17	1042.07	1112.69	1.07882	1.63554e-06	0.000524246	Efemp1	11	28853204	28926743	+	2037	protein_coding	epidermal growth factor-containing fibulin-like extracellular matrix protein 1 [Source:MGI Symbol;Acc:MGI:1339998]	-	2269	2709	1707	1146	1013	1127	59.968	73.1925	40.0162	27.3115	26.5702	28.3427
ENSMUSG00000029650	440.665	899.789	566.337	291.627	184.136	251.762	1.38921	1.71563e-06	0.000540903	Slc46a3	5	147878437	147894815	-	2458	protein_coding	solute carrier family 46, member 3 [Source:MGI Symbol;Acc:MGI:1918956]	-	420	853	613	312	179	255	9.19906	19.0992	11.9089	6.16205	3.89088	5.31456
ENSMUSG00000040957	731.293	510.548	1376.58	2778.87	2149.97	2262.89	-1.45707	1.76372e-06	0.000547095	Cables1	18	11839220	11945630	+	3839	protein_coding	CDK5 and Abl enzyme substrate 1 [Source:MGI Symbol;Acc:MGI:1927065]	-	697	484	1490	2973	2090	2292	9.77441	6.93867	18.5337	37.5949	29.0874	30.5848
ENSMUSG00000029189	570.766	514.768	626.389	1333.82	1046.18	933.987	-0.952784	1.86723e-06	0.00057001	Sel1l3	5	53107083	53213927	-	9850	protein_coding	sel-1 suppressor of lin-12-like 3 (C. elegans) [Source:MGI Symbol;Acc:MGI:1916941]	-	544	488	678	1427	1017	946	2.9733	2.72667	3.2869	7.03299	5.51647	4.91999
ENSMUSG00000076549	44.0665	33.7553	23.0969	0	0	1.9746	5.67981	1.93404e-06	0.000581179	Igkv4-68	6	69304834	69305405	-	394	IG_V_gene	immunoglobulin kappa variable 4-68 [Source:MGI Symbol;Acc:MGI:2686265]	-	42	32	25	0	0	2	5.73891	4.46995	3.02996	0	0	0.260041
ENSMUSG00000029816	1530.78	2322.78	2555.44	289.758	857.932	892.52	1.65178	2.1051e-06	0.000622851	Gpnmb	6	49036546	49070929	+	6514	protein_coding	glycoprotein (transmembrane) nmb [Source:MGI Symbol;Acc:MGI:1934765]	-	1459	2202	2766	310	834	904	12.0582	18.6045	20.2767	2.31029	6.8406	7.10934
ENSMUSG00000042279	338.892	176.16	375.094	731.871	761.234	668.403	-1.27883	2.18704e-06	0.000637291	H1foo	6	115944938	115950236	+	1201	protein_coding	H1 histone family, member O, oocyte-specific [Source:MGI Symbol;Acc:MGI:2176207]	-	323	167	406	783	740	677	14.4789	7.65283	16.1427	31.6498	32.9204	28.8772
ENSMUSG00000059218	144.79	90.7173	205.101	458.939	378.56	334.695	-1.40929	2.34089e-06	0.000671939	Gm13084	4	143809245	143816093	-	2124	protein_coding	predicted gene 13084 [Source:MGI Symbol;Acc:MGI:3650237]	-	138	86	222	491	368	339	3.49784	2.2284	4.99105	11.2222	9.25698	8.17625
ENSMUSG00000022097	55.6077	31.6456	50.8132	134.597	111.099	173.765	-1.60176	2.54782e-06	0.000720584	Sftpc	14	70520949	70524081	-	1034	protein_coding	surfactant associated protein C [Source:MGI Symbol;Acc:MGI:109517]	-	53	30	55	144	108	176	2.75951	1.5968	2.54001	6.76074	5.58058	8.71969
ENSMUSG00000021699	176.266	382.911	194.938	82.2537	50.4061	97.7428	1.70885	2.69679e-06	0.000751661	Pde4d	13	108449948	109953461	+	12006	protein_coding	phosphodiesterase 4D, cAMP specific [Source:MGI Symbol;Acc:MGI:99555]	-	168	363	211	88	49	99	0.753333	1.66401	0.839224	0.355825	0.218059	0.422421
ENSMUSG00000043110	199.348	198.312	245.751	91.6008	103.898	95.7682	1.14507	2.98573e-06	0.000820309	Lrrn4	2	132868305	132880891	-	3715	protein_coding	leucine rich repeat neuronal 4 [Source:MGI Symbol;Acc:MGI:2445154]	-	190	188	266	98	101	97	2.75341	2.78514	3.41914	1.28062	1.45258	1.33759
ENSMUSG00000104303	3.1476	1.05485	5.54326	43.931	30.8609	29.619	-3.39626	3.10019e-06	0.000823332	Gm36976	3	43547173	43548282	+	1110	TEC	predicted gene, 36976 [Source:MGI Symbol;Acc:MGI:5610204]	-	3	1	6	47	30	30	0.145504	0.0495822	0.25812	2.05555	1.44402	1.38455
ENSMUSG00000074060	120.658	64.346	151.516	319.668	329.182	264.597	-1.43782	3.10489e-06	0.000823332	Fbxw15	9	109552602	109568262	-	1495	protein_coding	F-box and WD-40 domain protein 15 [Source:MGI Symbol;Acc:MGI:3505701]	-	115	61	164	342	320	268	4.14126	2.24563	5.23837	11.1055	11.4363	9.18338
ENSMUSG00000037138	779.557	741.561	926.649	1574.04	1410.34	1327.92	-0.816618	3.12517e-06	0.000823332	Aff3	1	38177326	38664955	-	6654	protein_coding	AF4/FMR2 family, member 3 [Source:MGI Symbol;Acc:MGI:106927]	AF-4	743	703	1003	1684	1371	1345	6.01149	5.81462	7.198	12.286	11.0086	10.355
ENSMUSG00000041995	1820.36	1625.53	1971.55	3006	3322.69	2821.71	-0.756016	3.20557e-06	0.000833101	Zbed3	13	95323612	95337841	+	2231	protein_coding	zinc finger, BED type containing 3 [Source:MGI Symbol;Acc:MGI:1919364]	-	1735	1541	2134	3216	3230	2858	41.8674	38.0147	45.676	69.9792	77.3533	65.6253
ENSMUSG00000023279	291.678	132.911	317.814	863.664	763.292	482.79	-1.50591	3.38818e-06	0.000863077	Bmp15	X	6314107	6320721	-	3060	protein_coding	bone morphogenetic protein 15 [Source:MGI Symbol;Acc:MGI:1316745]	-	278	126	344	924	742	489	4.89102	2.2662	5.36822	14.659	12.9556	8.18646
ENSMUSG00000004948	451.157	217.3	575.575	1013.22	1271.47	1005.07	-1.40199	3.41066e-06	0.000863077	Zp3	5	135980099	135988624	+	1323	protein_coding	zona pellucida glycoprotein 3 [Source:MGI Symbol;Acc:MGI:99215]	-	430	206	623	1084	1236	1018	17.4978	8.56951	22.4865	39.7761	49.9154	39.4182
ENSMUSG00000071089	51.4109	35.865	70.2147	132.728	185.165	141.184	-1.53809	3.75984e-06	0.00093908	Trim75	8	64980884	64987831	-	3486	protein_coding	tripartite motif-containing 75 [Source:MGI Symbol;Acc:MGI:2685640]	-	49	34	76	142	180	143	0.756736	0.536785	1.04107	1.97749	2.75881	2.10144
ENSMUSG00000059857	47.2141	88.6076	96.0832	241.153	282.891	158.956	-1.55602	3.95285e-06	0.00097463	Ntng1	3	109780040	110144011	-	8243	protein_coding	netrin G1 [Source:MGI Symbol;Acc:MGI:1934028]	-	45	84	104	258	275	161	0.293902	0.560845	0.602479	1.51945	1.78248	1.00057
ENSMUSG00000035513	659.948	741.561	665.191	265.455	384.732	396.895	0.981546	4.13458e-06	0.00100653	Ntng2	2	29194541	29253005	-	3990	protein_coding	netrin G2 [Source:MGI Symbol;Acc:MGI:2159341]	-	629	703	720	284	374	402	8.48699	9.69686	8.61694	3.4554	5.00812	5.16133
ENSMUSG00000031585	1034.51	864.979	1408.91	2441.44	2251.81	1898.58	-0.994116	4.53995e-06	0.0010914	Gtf2e2	8	33731833	33777173	+	2348	protein_coding	general transcription factor II E, polypeptide 2 (beta subunit) [Source:MGI Symbol;Acc:MGI:1915403]	-	986	820	1525	2612	2189	1923	22.6076	19.2205	31.0145	54.0042	49.8108	41.9556
ENSMUSG00000051242	417.582	436.709	402.81	177.593	223.227	245.838	0.959565	5.15978e-06	0.0012251	Pcdhb9	18	37400855	37403909	+	3055	protein_coding	protocadherin beta 9 [Source:MGI Symbol;Acc:MGI:2136744]	-	398	414	436	190	217	249	7.01371	7.45827	6.81505	3.01922	3.79511	4.17539
ENSMUSG00000094930	13.6396	21.097	16.6298	0	0	0	6.56522	5.25241e-06	0.00123188	Igkv6-25	6	70215400	70215957	+	380	IG_V_gene	immunoglobulin kappa chain variable 6-25 [Source:MGI Symbol;Acc:MGI:4439867]	-	13	20	18	0	0	0	1.84177	2.89664	2.26195	0	0	0
ENSMUSG00000042477	29.3776	34.8101	47.1177	106.556	111.099	102.679	-1.51996	5.57998e-06	0.00129294	Tfap2e	4	126716006	126736240	-	2085	protein_coding	transcription factor AP-2, epsilon [Source:MGI Symbol;Acc:MGI:2679630]	AP-2	28	33	51	114	108	104	0.722983	0.871077	1.16804	2.65431	2.76754	2.55527
ENSMUSG00000035262	2911.53	1181.43	2488.92	7343.02	5307.04	4390.53	-1.37236	5.73015e-06	0.00131193	Amh	10	80805243	80807648	+	1670	protein_coding	anti-Mullerian hormone [Source:MGI Symbol;Acc:MGI:88006]	-	2775	1120	2694	7856	5159	4447	89.4587	36.9105	77.0326	228.369	165.054	136.414
ENSMUSG00000021779	683.03	621.308	439.765	258.912	327.125	250.775	1.05931	5.90278e-06	0.00133556	Thrb	14	17660261	18038090	+	7403	protein_coding	thyroid hormone receptor beta [Source:MGI Symbol;Acc:MGI:98743]	THR-like	651	589	476	277	318	254	4.73423	4.37881	3.07039	1.81645	2.29507	1.75766
ENSMUSG00000040935	873.985	458.861	1274.03	2185.33	2655.06	1939.06	-1.37832	6.06888e-06	0.00135717	Padi6	4	140727355	140742643	-	2532	protein_coding	peptidyl arginine deiminase, type VI [Source:MGI Symbol;Acc:MGI:2655198]	-	833	435	1379	2338	2581	1964	17.7116	9.45528	26.0072	44.8263	54.4629	39.7362
ENSMUSG00000039208	601.192	435.654	610.683	1038.45	1037.95	949.784	-0.876724	6.493e-06	0.00143533	Metrnl	11	121701544	121716306	+	1586	protein_coding	meteorin, glial cell differentiation regulator-like [Source:MGI Symbol;Acc:MGI:2384806]	-	573	413	661	1111	1009	962	19.4503	14.3316	19.9018	34.0066	33.991	31.0728
ENSMUSG00000025056	123.806	140.295	196.786	317.799	335.355	328.771	-1.08856	6.96626e-06	0.00151159	Nr0b1	X	86191764	86195947	+	1808	protein_coding	nuclear receptor subfamily 0, group B, member 1 [Source:MGI Symbol;Acc:MGI:1352460]	Miscellaneous	118	133	213	340	326	333	3.51366	4.04857	5.62568	9.12921	9.63375	9.43528
ENSMUSG00000009013	2008.17	1861.81	2106.44	3146.21	3539.74	3010.28	-0.697991	6.99518e-06	0.00151159	Dynll1	5	115297110	115300999	-	3890	protein_coding	dynein light chain LC8-type 1 [Source:MGI Symbol;Acc:MGI:1861457]	-	1914	1765	2280	3366	3441	3049	26.4892	24.9715	27.9885	42.0066	47.2619	40.1529
ENSMUSG00000045382	663.095	398.734	266.077	138.336	171.792	184.625	1.42401	7.91258e-06	0.00169083	Cxcr4	1	128588199	128592293	-	1808	protein_coding	chemokine (C-X-C motif) receptor 4 [Source:MGI Symbol;Acc:MGI:109563]	-	632	378	288	148	167	187	18.8189	11.5065	7.60655	3.97389	4.93508	5.29849
ENSMUSG00000095771	23.0824	40.0844	22.173	1.8694	0	0	5.45157	8.15283e-06	0.00172302	Igkv14-111	6	68256389	68256869	+	368	IG_V_gene	immunoglobulin kappa variable 14-111 [Source:MGI Symbol;Acc:MGI:4439863]	-	22	38	24	2	0	0	3.21848	5.68309	3.11428	0.263836	0	0
ENSMUSG00000062248	355.679	336.498	345.53	668.312	562.696	581.521	-0.804897	8.30485e-06	0.00172885	Cks2	13	51645232	51650660	+	692	protein_coding	CDC28 protein kinase regulatory subunit 2 [Source:MGI Symbol;Acc:MGI:1913447]	-	339	319	374	715	547	589	26.3736	25.3707	25.8083	50.1594	42.2335	43.6032
ENSMUSG00000030494	195.151	148.734	220.807	461.743	381.646	338.644	-1.06468	8.41182e-06	0.00172885	Rhpn2	7	35334170	35392289	+	6304	protein_coding	rhophilin, Rho GTPase binding protein 2 [Source:MGI Symbol;Acc:MGI:1289234]	-	186	141	239	494	371	343	1.58845	1.23098	1.8104	3.8042	3.14437	2.78732
ENSMUSG00000047844	1324.09	1441.98	1824.66	3285.48	3260.96	2262.89	-0.94008	8.4501e-06	0.00172885	Bex4	X	136138996	136140443	+	837	protein_coding	brain expressed X-linked 4 [Source:MGI Symbol;Acc:MGI:3606746]	-	1262	1367	1975	3515	3170	2292	81.1727	89.8859	112.677	203.87	202.353	140.281
ENSMUSG00000033825	67.1489	228.903	132.114	31.7799	21.6026	48.3778	2.07172	8.5786e-06	0.00172932	Tpsb2	17	25366550	25368094	+	1081	protein_coding	tryptase beta 2 [Source:MGI Symbol;Acc:MGI:96942]	-	64	217	143	34	21	49	3.18735	11.048	6.3169	1.52688	1.03793	2.32209
ENSMUSG00000000214	13.6396	1.05485	7.39102	66.3638	49.3774	40.4794	-2.82211	8.70277e-06	0.00172932	Th	7	142892752	142931128	-	2364	protein_coding	tyrosine hydroxylase [Source:MGI Symbol;Acc:MGI:98735]	-	13	1	8	71	48	41	0.296055	0.023281	0.161598	1.45802	1.08485	0.888475
ENSMUSG00000030796	1033.46	972.574	1070.77	1518.89	1851.65	1711.98	-0.723828	8.72213e-06	0.00172932	Tead2	7	45215753	45233644	+	4788	protein_coding	TEA domain family member 2 [Source:MGI Symbol;Acc:MGI:104904]	TEA	985	922	1159	1625	1800	1734	11.0754	10.598	11.5591	16.476	20.086	18.5526
ENSMUSG00000047911	199.348	135.021	223.578	394.444	456.741	349.505	-1.10397	9.30335e-06	0.00182573	Npm2	14	70647302	70659244	-	1036	protein_coding	nucleophosmin/nucleoplasmin 2 [Source:MGI Symbol;Acc:MGI:1890811]	-	190	128	242	422	444	354	9.87347	6.79984	11.1545	19.7745	22.8981	17.5046
ENSMUSG00000032346	183.61	111.814	265.153	530.911	518.462	375.175	-1.34349	1.01842e-05	0.00197841	Ooep	9	78376109	78378725	-	2138	protein_coding	oocyte expressed protein [Source:MGI Symbol;Acc:MGI:1915218]	-	175	106	287	568	504	380	4.40663	2.72864	6.41014	12.8971	12.595	9.1051
ENSMUSG00000036902	144.79	140.295	167.222	406.595	307.58	255.711	-1.10009	1.10125e-05	0.00211792	Neto2	8	85636588	85700924	-	6129	protein_coding	neuropilin (NRP) and tolloid (TLL)-like 2 [Source:MGI Symbol;Acc:MGI:1921763]	-	138	133	181	435	299	259	1.21218	1.19429	1.41021	3.4455	2.6065	2.16481
ENSMUSG00000059173	952.675	898.734	714.157	472.959	474.228	505.498	0.820091	1.14064e-05	0.00214168	Pde1a	2	79834453	80129458	-	6012	protein_coding	phosphodiesterase 1A, calmodulin-dependent [Source:MGI Symbol;Acc:MGI:1201792]	-	908	852	773	506	461	512	8.13098	7.79955	6.1398	4.08587	4.09693	4.36275
ENSMUSG00000035177	47.2141	21.097	44.3461	134.597	118.3	97.7428	-1.63543	1.14607e-05	0.00214168	Nlrp2	7	5298547	5351035	-	3509	protein_coding	NLR family, pyrin domain containing 2 [Source:MGI Symbol;Acc:MGI:3041206]	-	45	20	48	144	115	99	0.690407	0.313686	0.653208	1.99219	1.75102	1.44531
ENSMUSG00000030116	267.546	294.304	268.848	558.017	630.59	419.603	-0.95312	1.14701e-05	0.00214168	Mfap5	6	122505845	122529290	+	3589	protein_coding	microfibrillar associated protein 5 [Source:MGI Symbol;Acc:MGI:1354387]	-	255	279	291	597	613	425	3.8251	4.27838	3.8718	8.0752	9.12564	6.06631
ENSMUSG00000046323	119.609	73.8396	157.059	328.08	300.379	241.889	-1.30951	1.16931e-05	0.00216232	Dppa3	6	122626410	122630272	+	892	protein_coding	developmental pluripotency-associated 3 [Source:MGI Symbol;Acc:MGI:1920958]	-	114	70	170	351	292	245	6.88044	4.31899	9.10076	19.1027	17.4902	14.0705
ENSMUSG00000000915	1811.97	2075.95	2240.4	1323.54	1236.49	1115.65	0.737547	1.19454e-05	0.00218795	Hip1r	5	123973628	124005558	+	7369	protein_coding	huntingtin interacting protein 1 related [Source:MGI Symbol;Acc:MGI:1352504]	-	1727	1968	2425	1416	1202	1130	12.6171	14.6982	15.7144	9.3284	8.71509	7.85559
ENSMUSG00000096336	3.1476	69.6202	41.5745	0	1.0287	1.9746	5.26848	1.22837e-05	0.00220952	Igkv1-135	6	67609713	67610508	+	394	IG_V_gene	immunoglobulin kappa variable 1-135 [Source:MGI Symbol;Acc:MGI:3819952]	-	3	66	45	0	1	2	0.409922	9.21927	5.45393	0	0.135606	0.260041
ENSMUSG00000069763	282.235	485.232	427.755	986.11	789.009	715.794	-1.05934	1.2293e-05	0.00220952	Tmem100	11	90030348	90036508	+	1767	protein_coding	transmembrane protein 100 [Source:MGI Symbol;Acc:MGI:1915138]	-	269	460	463	1055	767	725	8.19581	14.3275	12.5123	28.9847	23.1918	21.0189
ENSMUSG00000038642	1968.3	2232.07	1958.62	1240.35	1375.37	1121.57	0.720714	1.2431e-05	0.00221363	Ctss	3	95526786	95556403	+	1358	protein_coding	cathepsin S [Source:MGI Symbol;Acc:MGI:107341]	-	1876	2116	2120	1327	1337	1136	74.3719	85.756	74.5469	47.4377	52.6027	42.8536
ENSMUSG00000027360	642.111	1484.18	919.258	475.763	203.682	407.755	1.48546	1.30685e-05	0.00230582	Hdc	2	126593667	126619299	-	6389	protein_coding	histidine decarboxylase [Source:MGI Symbol;Acc:MGI:96062]	-	612	1407	995	509	198	413	5.15697	12.1202	7.43676	3.86756	1.6558	3.31151
ENSMUSG00000027375	202.496	285.865	250.371	117.772	109.042	126.375	1.06439	1.36911e-05	0.00238905	Mal	2	127633226	127656695	-	2778	protein_coding	myelin and lymphocyte protein, T cell differentiation protein [Source:MGI Symbol;Acc:MGI:892970]	-	193	271	271	126	106	128	3.74025	5.36891	4.65833	2.20187	2.03868	2.36041
ENSMUSG00000079071	8.39361	14.7679	28.6402	60.7556	84.353	77.0095	-2.08724	1.37887e-05	0.00238905	Gm14085	2	122484941	122528040	+	4996	protein_coding	predicted gene 14085 [Source:MGI Symbol;Acc:MGI:3702173]	-	8	14	31	65	82	78	0.0862072	0.154225	0.296301	0.631602	0.876935	0.799799
ENSMUSG00000028238	232.923	738.396	594.977	133.662	220.141	169.816	1.58157	1.42444e-05	0.00244596	Atp6v0d2	4	19876841	19922605	-	2716	protein_coding	ATPase, H+ transporting, lysosomal V0 subunit D2 [Source:MGI Symbol;Acc:MGI:1924415]	-	222	700	644	143	214	172	4.40047	14.1846	11.3227	2.55599	4.20979	3.2442
ENSMUSG00000034845	603.291	1155.06	1840.36	471.09	459.827	444.286	1.38819	1.46343e-05	0.00249067	Plvap	8	71497765	71511752	-	1987	protein_coding	plasmalemma vesicle associated protein [Source:MGI Symbol;Acc:MGI:1890497]	-	575	1095	1992	504	447	450	15.5792	30.3295	47.8724	12.3136	12.0195	11.6018
ENSMUSG00000003051	27.2792	10.5485	28.6402	105.621	72.0087	74.0476	-1.91628	1.52307e-05	0.00256945	Elf3	1	135253575	135258568	-	2217	protein_coding	E74-like factor 3 [Source:MGI Symbol;Acc:MGI:1101781]	ETS	26	10	31	113	70	75	0.63137	0.248246	0.667713	2.47437	1.68697	1.73302
ENSMUSG00000015656	23052	31363.9	27070.5	45127.4	45090.8	43476.8	-0.714315	1.63352e-05	0.00273182	Hspa8	9	40800984	40810087	+	4301	protein_coding	heat shock protein 8 [Source:MGI Symbol;Acc:MGI:105384]	-	21971	29733	29301	48280	43833	44036	275.015	380.468	325.317	544.942	544.513	524.502
ENSMUSG00000037129	217.185	141.35	247.599	361.73	485.544	462.057	-1.10934	1.6614e-05	0.00275449	Tmprss13	9	45319100	45347581	+	3245	protein_coding	transmembrane protease, serine 13 [Source:MGI Symbol;Acc:MGI:2682935]	-	207	134	268	387	472	468	3.43425	2.27268	3.94379	5.7896	7.77148	7.38822
ENSMUSG00000028214	932.74	750	925.725	1348.77	1912.34	1461.21	-0.85595	1.76953e-05	0.00290868	Gem	4	11704457	11714752	+	2104	protein_coding	GTP binding protein (gene overexpressed in skeletal muscle) [Source:MGI Symbol;Acc:MGI:99844]	-	889	711	1002	1443	1859	1480	22.7474	18.5983	22.7413	33.2945	47.2074	36.035
ENSMUSG00000032056	96.5265	52.7426	108.094	316.864	209.854	176.727	-1.44896	1.79444e-05	0.00292463	Btg4	9	51060901	51119875	+	2556	protein_coding	B cell translocation gene 4 [Source:MGI Symbol;Acc:MGI:1860140]	-	92	50	117	339	204	179	1.93777	1.07661	2.18584	6.4386	4.26428	3.58758
ENSMUSG00000001168	66.0997	34.8101	76.6818	188.81	139.903	156.981	-1.44838	1.81465e-05	0.00293272	Oas1h	5	120861421	120873506	+	1703	protein_coding	2'-5' oligoadenylate synthetase 1H [Source:MGI Symbol;Acc:MGI:2180853]	-	63	33	83	202	136	159	1.9916	1.06647	2.32733	5.75823	4.26678	4.7829
ENSMUSG00000095571	8.39361	33.7553	28.6402	0.934702	0	0	6.06744	1.95405e-05	0.00313169	Ighv5-17	12	113859149	113859670	-	405	IG_V_gene	immunoglobulin heavy variable 5-17 [Source:MGI Symbol;Acc:MGI:4439533]	-	8	32	31	1	0	0	1.06343	4.34854	3.65511	0.119866	0	0
ENSMUSG00000018554	132.199	90.7173	188.471	349.578	293.178	311.987	-1.212	1.98794e-05	0.00315686	Ybx2	11	69935796	69941605	+	1885	protein_coding	Y box protein 2 [Source:MGI Symbol;Acc:MGI:1096372]	CSD	126	86	204	374	285	316	3.59861	2.51094	5.16788	9.63192	8.07811	8.58785
ENSMUSG00000074366	70.2965	39.0295	76.6818	205.634	189.28	121.438	-1.47049	2.00259e-05	0.00315686	Obox5	7	15750131	15759800	+	2136	protein_coding	oocyte specific homeobox 5 [Source:MGI Symbol;Acc:MGI:2149035]	Homeobox	67	37	83	220	184	123	1.68869	0.953343	1.85554	5.00005	4.60249	2.94994
ENSMUSG00000025461	32.5252	63.2911	87.7683	15.8899	11.3156	12.8349	2.19686	2.0641e-05	0.00322738	Cd163l1	7	140218267	140231145	+	3851	protein_coding	CD163 molecule-like 1 [Source:MGI Symbol;Acc:MGI:2443796]	-	31	60	95	17	11	13	0.433375	0.857485	1.178	0.214303	0.152614	0.172933
ENSMUSG00000068522	163.675	84.3882	202.329	422.485	453.655	287.305	-1.36718	2.09035e-05	0.00324207	Aard	15	52040107	52045722	+	1348	protein_coding	alanine and arginine rich domain containing protein [Source:MGI Symbol;Acc:MGI:2181621]	-	156	80	219	452	441	291	6.23032	3.26625	7.75797	16.278	17.4793	11.0589
ENSMUSG00000027173	67.1489	82.2785	119.18	234.61	223.227	177.714	-1.23914	2.13739e-05	0.00327249	Depdc7	2	104721784	104742878	-	2096	protein_coding	DEP domain containing 7 [Source:MGI Symbol;Acc:MGI:2139258]	-	64	78	129	251	217	180	1.64386	2.0481	2.93895	5.81346	5.53152	4.39937
ENSMUSG00000034614	1046.05	672.996	826.87	1671.25	1487.49	1462.19	-0.8601	2.144e-05	0.00327249	Pik3ip1	11	3330401	3342971	+	4272	protein_coding	phosphoinositide-3-kinase interacting protein 1 [Source:MGI Symbol;Acc:MGI:1917016]	-	997	638	895	1788	1446	1481	12.5643	8.21936	10.0043	20.3184	18.0848	17.7596
ENSMUSG00000063935	244.464	111.814	320.585	631.858	613.102	500.562	-1.36519	2.2531e-05	0.00341194	Zar1	5	72576806	72581254	-	3465	protein_coding	zygote arrest 1 [Source:MGI Symbol;Acc:MGI:2180337]	-	233	106	347	676	596	507	3.62017	1.68365	4.78211	9.471	9.19008	7.49572
ENSMUSG00000066031	92.3297	47.4683	103.474	276.672	195.452	177.714	-1.41545	2.29893e-05	0.00343068	Gm13023	4	143789352	143795575	+	1810	protein_coding	predicted gene 13023 [Source:MGI Symbol;Acc:MGI:3650478]	-	88	45	112	296	190	180	2.61746	1.3683	2.95483	7.939	5.60856	5.09451
ENSMUSG00000031029	4283.89	4510.55	4135.27	6274.65	6762.64	6477.68	-0.593916	2.30115e-05	0.00343068	Eif3f	7	108934417	108942951	+	2891	protein_coding	eukaryotic translation initiation factor 3, subunit F [Source:MGI Symbol;Acc:MGI:1913335]	-	4083	4276	4476	6713	6574	6561	76.0339	81.4026	73.9325	112.725	121.495	116.26
ENSMUSG00000041757	609.586	624.472	480.416	285.084	331.24	335.682	0.848479	2.33138e-05	0.003449	Plekha6	1	133164210	133303435	+	12530	protein_coding	pleckstrin homology domain containing, family A member 6 [Source:MGI Symbol;Acc:MGI:2388662]	-	581	592	520	305	322	340	2.49632	2.60028	1.98174	1.18168	1.37303	1.39007
ENSMUSG00000027443	424.927	778.481	1152.07	387.901	141.96	250.775	1.59286	2.41786e-05	0.00354963	Cst12	2	148789361	148793546	+	655	protein_coding	cystatin 12 [Source:MGI Symbol;Acc:MGI:1916612]	-	405	738	1247	415	138	254	33.2882	62.0103	90.9115	30.7581	11.2568	19.8656
ENSMUSG00000017417	539.29	485.232	451.776	212.177	219.112	322.848	0.968961	2.5878e-05	0.00377035	Plxdc1	11	97923238	97986444	-	4836	protein_coding	plexin domain containing 1 [Source:MGI Symbol;Acc:MGI:1919574]	-	514	460	489	227	213	327	5.72207	5.23504	4.82854	2.27873	2.35326	3.46394
ENSMUSG00000070324	44.0665	20.0422	37.879	100.948	124.472	85.8952	-1.60747	2.64499e-05	0.0038247	Fbxw22	9	109378400	109404296	-	1835	protein_coding	F-box and WD-40 domain protein 22 [Source:MGI Symbol;Acc:MGI:3643290]	-	42	19	41	108	121	87	1.23222	0.569857	1.06694	2.8572	3.5231	2.4288
ENSMUSG00000062275	211.939	122.363	254.066	575.776	460.855	356.416	-1.24218	2.68125e-05	0.0038482	Fbxw24	9	109601116	109626057	-	1488	protein_coding	F-box and WD-40 domain protein 24 [Source:MGI Symbol;Acc:MGI:3646659]	-	202	116	275	616	448	361	7.30844	4.29046	8.82518	20.097	16.0861	12.4283
ENSMUSG00000022579	99.6741	170.886	320.585	69.1679	48.3487	65.1619	1.69493	2.70544e-05	0.00385415	Gpihbp1	15	75596628	75599481	+	2554	protein_coding	GPI-anchored HDL-binding protein 1 [Source:MGI Symbol;Acc:MGI:1915703]	-	95	162	347	74	47	66	2.00253	3.49094	6.48787	1.40658	0.983225	1.32383
ENSMUSG00000041857	99.6741	48.5232	137.658	300.974	263.346	217.206	-1.44789	2.90927e-05	0.00411405	Oosp1	19	11667460	11691150	-	972	protein_coding	oocyte secreted protein 1 [Source:MGI Symbol;Acc:MGI:2149290]	-	95	46	149	322	256	220	5.26179	2.6046	7.32004	16.0821	14.0718	11.5949
ENSMUSG00000035239	393.451	394.515	570.956	1037.52	794.153	775.032	-0.939018	2.97494e-05	0.0041762	Neu3	7	99811439	99828417	-	3341	protein_coding	neuraminidase 3 [Source:MGI Symbol;Acc:MGI:1355305]	-	375	374	618	1110	772	785	6.0427	6.1609	8.83295	16.1287	12.3457	12.0366
ENSMUSG00000090891	186.758	84.3882	192.166	412.203	380.617	327.784	-1.27281	3.02466e-05	0.00421523	D6Ertd527e	6	87104746	87112997	+	2415	protein_coding	DNA segment, Chr 6, ERATO Doi 527, expressed [Source:MGI Symbol;Acc:MGI:1261919]	-	178	80	208	441	370	332	3.96807	1.82315	4.11282	8.8649	8.18579	7.04255
ENSMUSG00000040601	97.5757	62.2363	102.55	232.741	199.567	170.803	-1.19919	3.0719e-05	0.00424971	Nlrp4a	7	26435113	26476142	+	4841	protein_coding	NLR family, pyrin domain containing 4A [Source:MGI Symbol;Acc:MGI:2443697]	-	93	59	111	249	194	173	1.03425	0.670758	1.09492	2.49699	2.14113	1.83071
ENSMUSG00000105589	52.4601	31.6456	72.0624	164.507	208.825	101.692	-1.60043	3.09359e-05	0.00424971	Fbxw14	9	109270790	109287676	-	2114	protein_coding	F-box and WD-40 domain protein 14 [Source:MGI Symbol;Acc:MGI:1354703]	-	50	30	78	176	203	103	1.27333	0.781025	1.76191	4.04166	5.13059	2.49598
ENSMUSG00000096715	23.0824	21.097	24.9447	1.8694	0	0	5.15047	3.22739e-05	0.00437258	Igkv3-4	6	70671788	70672377	+	360	IG_V_gene	immunoglobulin kappa variable 3-4 [Source:MGI Symbol;Acc:MGI:1330855]	-	22	20	27	2	0	0	3.29	3.05757	3.58142	0.269699	0	0
ENSMUSG00000024966	2687	3031.64	3195.69	4362.25	4955.22	4598.85	-0.642455	3.23673e-05	0.00437258	Stip1	19	7020696	7040026	-	2173	protein_coding	stress-induced phosphoprotein 1 [Source:MGI Symbol;Acc:MGI:109130]	-	2561	2874	3459	4667	4817	4658	63.4492	72.7907	76.0124	104.263	118.439	109.812
ENSMUSG00000025213	397.647	253.164	291.945	748.696	599.729	525.244	-0.991427	3.26102e-05	0.00437258	Kazald1	19	45075241	45079289	+	1681	protein_coding	Kazal-type serine peptidase inhibitor domain 1 [Source:MGI Symbol;Acc:MGI:2147606]	-	379	240	316	801	583	532	12.138	7.85764	8.97662	23.1322	18.5301	16.2126
ENSMUSG00000024165	750.179	659.282	719.7	1240.35	1148.02	1051.48	-0.692078	3.27398e-05	0.00437258	Jpt2	17	24937419	24960689	-	4840	protein_coding	Jupiter microtubule associated homolog 2 [Source:MGI Symbol;Acc:MGI:1196260]	-	715	625	779	1327	1116	1065	7.9531	7.10695	7.68574	13.31	12.3196	11.2723
ENSMUSG00000038770	75.5425	64.346	125.647	191.614	241.743	206.346	-1.26393	3.44239e-05	0.00456579	Kpna7	5	144983519	145084030	-	3135	protein_coding	karyopherin alpha 7 (importin alpha 8) [Source:MGI Symbol;Acc:MGI:2141165]	-	72	61	136	205	235	209	1.23643	1.07088	2.07155	3.17445	4.00504	3.41521
ENSMUSG00000030911	691.424	349.156	829.642	1390.84	1657.23	1204.51	-1.18451	3.49556e-05	0.00459534	Zp2	7	120126772	120145291	-	2724	protein_coding	zona pellucida glycoprotein 2 [Source:MGI Symbol;Acc:MGI:99214]	-	659	331	898	1488	1611	1220	13.0243	6.68759	15.7421	26.5185	31.5984	22.9436
ENSMUSG00000028820	3837.98	4479.96	4449.39	7061.67	6579.53	6179.52	-0.634534	3.51245e-05	0.00459534	Sfpq	4	127021324	127037013	+	4743	protein_coding	splicing factor proline/glutamine rich (polypyrimidine tract binding protein associated) [Source:MGI Symbol;Acc:MGI:1918764]	-	3658	4247	4816	7555	6396	6259	41.5209	49.2808	48.4872	77.3275	72.0496	67.6022
ENSMUSG00000061701	50.3617	35.865	40.6506	124.315	118.3	86.8825	-1.37759	3.68582e-05	0.00478767	Fbxw20	9	109217432	109234754	-	2429	protein_coding	F-box and WD-40 domain protein 20 [Source:MGI Symbol;Acc:MGI:3584372]	-	48	34	44	133	115	88	1.06387	0.770371	0.865005	2.65813	2.52957	1.85594
ENSMUSG00000050321	19.9348	46.4135	27.7163	0	6.17217	1.9746	3.55584	3.70925e-05	0.00478767	Neto1	18	86394952	86501897	+	3531	protein_coding	neuropilin (NRP) and tolloid (TLL)-like 1 [Source:MGI Symbol;Acc:MGI:2180216]	-	19	44	30	0	6	2	0.289689	0.68581	0.405711	0	0.0907883	0.0290162
ENSMUSG00000028044	387.155	358.65	493.35	806.648	753.005	652.606	-0.835283	3.77589e-05	0.0048412	Cks1b	3	89415472	89418383	-	1126	protein_coding	CDC28 protein kinase 1b [Source:MGI Symbol;Acc:MGI:1889208]	-	369	340	534	863	732	661	17.6427	16.6184	22.6463	37.207	34.7335	30.0727
ENSMUSG00000037847	219.283	559.072	509.98	222.459	102.87	116.502	1.54295	3.87864e-05	0.00494	Nmrk1	19	18631950	18652194	+	3345	protein_coding	nicotinamide riboside kinase 1 [Source:MGI Symbol;Acc:MGI:2147434]	-	209	530	552	238	100	118	3.36377	8.72024	7.88019	3.45409	1.59728	1.80715
ENSMUSG00000021255	18.8856	6.32911	26.7924	74.7761	94.64	53.3143	-2.0885	3.97619e-05	0.00503093	Esrrb	12	86361117	86521628	+	6047	protein_coding	estrogen related receptor, beta [Source:MGI Symbol;Acc:MGI:1346832]	ESR-like	18	6	29	80	92	54	0.160254	0.0546085	0.229009	0.642248	0.812875	0.45747
ENSMUSG00000052459	2280.96	2459.91	2119.37	1566.56	1384.62	1457.26	0.637767	4.18086e-05	0.00525531	Atp6v1a	16	44085402	44139705	-	6044	protein_coding	ATPase, H+ transporting, lysosomal V1 subunit A [Source:MGI Symbol;Acc:MGI:1201780]	-	2174	2332	2294	1676	1346	1476	19.3647	21.235	18.1244	13.4618	11.8986	12.5104
ENSMUSG00000023150	7103.09	9357.59	9104.81	18739.8	15532.3	11892	-0.852572	4.25369e-05	0.00531214	Ivns1abp	1	151344477	151364422	+	5435	protein_coding	influenza virus NS1A binding protein [Source:MGI Symbol;Acc:MGI:2152389]	-	6770	8871	9855	20049	15099	12045	67.0602	89.8301	86.5866	179.079	148.431	113.531
ENSMUSG00000001166	152.134	109.705	169.993	332.754	318.895	243.863	-1.05073	4.36872e-05	0.005411	Oas1c	5	120800194	120812514	-	2405	protein_coding	2'-5' oligoadenylate synthetase 1C [Source:MGI Symbol;Acc:MGI:2149633]	-	145	104	184	356	310	247	3.24585	2.37995	3.65339	7.186	6.88688	5.26127
ENSMUSG00000079259	12.5904	20.0422	26.7924	68.2332	69.9513	62.2	-1.74636	4.38913e-05	0.005411	Trim71	9	114507133	114564369	-	9332	protein_coding	tripartite motif-containing 71 [Source:MGI Symbol;Acc:MGI:2685973]	-	12	19	29	73	68	63	0.0692281	0.112054	0.148394	0.379752	0.389323	0.34584
ENSMUSG00000026864	11544.4	14506.3	15417.7	21830.9	26418.9	20877.5	-0.737217	4.48104e-05	0.00548914	Hspa5	2	34771970	34777547	+	4229	protein_coding	heat shock protein 5 [Source:MGI Symbol;Acc:MGI:95835]	-	11003	13752	16688	23356	25682	21146	140.071	178.969	188.434	268.11	324.465	256.153
ENSMUSG00000061576	696.67	450.422	437.918	214.047	248.944	309.025	1.03767	4.53005e-05	0.00551405	Dpp6	5	26817203	27727505	+	12347	protein_coding	dipeptidylpeptidase 6 [Source:MGI Symbol;Acc:MGI:94921]	-	664	427	474	229	242	313	2.89523	1.90333	1.8332	0.900381	1.0472	1.29865
ENSMUSG00000021613	46.1649	36.9198	158.907	14.9552	19.5452	11.8476	2.38915	4.60271e-05	0.00555235	Hapln1	13	89539796	89611652	+	5902	protein_coding	hyaluronan and proteoglycan link protein 1 [Source:MGI Symbol;Acc:MGI:1337006]	-	44	35	172	16	19	12	0.401356	0.326375	1.39163	0.131605	0.172001	0.104158
ENSMUSG00000032999	141.642	80.1688	160.755	339.297	339.469	226.092	-1.24012	4.61926e-05	0.00555235	Nlrp4f	13	65177111	65205977	-	3870	protein_coding	NLR family, pyrin domain containing 4F [Source:MGI Symbol;Acc:MGI:2145528]	-	135	76	174	363	330	229	1.87801	1.08081	2.147	4.55353	4.55595	3.03133
ENSMUSG00000055789	87.0837	54.8523	133.038	291.627	258.202	176.727	-1.39848	4.67135e-05	0.00558009	E330017A01Rik	16	58635167	58638739	-	1108	protein_coding	RIKEN cDNA E330017A01 gene [Source:MGI Symbol;Acc:MGI:3045360]	-	83	52	144	312	251	179	4.03287	2.58293	6.20607	13.67	12.1035	8.27603
ENSMUSG00000075023	101.773	86.4979	162.602	261.716	284.949	236.952	-1.15565	4.73046e-05	0.00561581	Accsl	2	93855361	93869157	-	2801	protein_coding	1-aminocyclopropane-1-carboxylate synthase (non-functional)-like [Source:MGI Symbol;Acc:MGI:3584519]	-	97	82	176	280	277	240	1.86438	1.6112	3.0005	4.85286	5.28376	4.38942
ENSMUSG00000025163	23.0824	26.3713	22.173	90.6661	60.693	66.1492	-1.60538	4.89745e-05	0.00577839	Cd7	11	121036747	121039418	-	1133	protein_coding	CD7 antigen [Source:MGI Symbol;Acc:MGI:88344]	-	22	25	24	97	59	67	1.04537	1.21439	1.01152	4.15618	2.78226	3.02938
ENSMUSG00000017716	390.303	256.329	389.876	754.304	553.438	685.187	-0.942808	5.0334e-05	0.00589498	Birc5	11	117849251	117855743	+	3402	protein_coding	baculoviral IAP repeat-containing 5 [Source:MGI Symbol;Acc:MGI:1203517]	-	372	243	422	807	538	694	5.88687	3.93116	5.92341	11.5157	8.44937	10.4504
ENSMUSG00000076514	1.0492	24.2616	27.7163	0	0	0	6.61337	5.05757e-05	0.00589498	Igkv17-121	6	68036812	68037318	+	363	IG_V_gene	immunoglobulin kappa variable 17-121 [Source:MGI Symbol;Acc:MGI:3647671]	-	1	23	30	0	0	0	0.14831	3.48714	3.94647	0	0	0
ENSMUSG00000085079	347.286	189.873	496.122	815.995	892.907	696.048	-1.21752	5.17306e-05	0.00599327	Khdc1b	1	21383556	21386373	+	2236	protein_coding	KH domain containing 1B [Source:MGI Symbol;Acc:MGI:2138477]	-	331	180	537	873	868	705	7.96952	4.43047	11.4682	18.9537	20.7407	16.152
ENSMUSG00000028591	100.723	68.5654	121.028	238.349	210.882	190.549	-1.13748	5.3643e-05	0.0061479	Pramef12	4	144391674	144408464	-	2573	protein_coding	PRAME family member 12 [Source:MGI Symbol;Acc:MGI:1924882]	-	96	65	131	255	205	193	2.00866	1.39034	2.43122	4.81119	4.25687	3.84261
ENSMUSG00000015970	55.6077	54.8523	91.4638	163.573	135.788	187.587	-1.26589	5.37046e-05	0.0061479	Chdh	14	30009023	30040527	+	6217	protein_coding	choline dehydrogenase [Source:MGI Symbol;Acc:MGI:1860776]	-	53	52	99	175	132	190	0.458956	0.460332	0.76041	1.3665	1.13441	1.5656
ENSMUSG00000024598	1821.41	1547.47	2081.5	3416.33	3328.86	2567.97	-0.772739	5.49694e-05	0.00623052	Fbn2	18	58008623	58209926	-	10480	protein_coding	fibrillin 2 [Source:MGI Symbol;Acc:MGI:95490]	-	1736	1467	2253	3655	3236	2601	8.91794	7.70402	10.2658	16.9308	16.4977	12.7142
ENSMUSG00000096422	10.492	21.097	24.9447	0.934702	0	0	5.74407	5.50743e-05	0.00623052	Igkv12-44	6	69814631	69815154	-	401	IG_V_gene	immunoglobulin kappa variable 12-44 [Source:MGI Symbol;Acc:MGI:4439775]	-	10	20	27	1	0	0	1.34255	2.74495	3.21524	0.121062	0	0
ENSMUSG00000113342	82.8869	51.6877	85.9206	14.0205	31.8895	10.8603	1.96413	5.5747e-05	0.00626975	AA414992	13	68181294	68182869	+	1576	TEC	expressed sequence AA414992 [Source:MGI Symbol;Acc:MGI:2142939]	-	79	49	93	15	31	11	2.69865	1.71115	2.81787	0.462048	1.05095	0.357557
ENSMUSG00000024292	510.961	251.055	232.817	110.295	131.673	156.981	1.31795	5.74004e-05	0.00641816	Cyp4f14	17	32905071	32917342	-	2405	protein_coding	cytochrome P450, family 4, subfamily f, polypeptide 14 [Source:MGI Symbol;Acc:MGI:1927669]	-	487	238	252	118	128	159	10.9016	5.44641	5.00356	2.38188	2.84362	3.38681
ENSMUSG00000102543	109.117	127.637	105.322	34.584	60.693	37.5175	1.36779	5.89747e-05	0.00655608	Pcdhgc5	18	37819513	37841873	+	7627	protein_coding	protocadherin gamma subfamily C, 5 [Source:MGI Symbol;Acc:MGI:1935205]	-	104	121	114	37	59	38	0.734101	0.873133	0.713748	0.235505	0.413309	0.255234
ENSMUSG00000026888	5069.74	4193.04	5449.03	8343.15	8324.2	7007.87	-0.686337	6.26499e-05	0.00689907	Grb14	2	64912476	65024987	-	7185	protein_coding	growth factor receptor bound protein 14 [Source:MGI Symbol;Acc:MGI:1355324]	-	4832	3975	5898	8926	8092	7098	36.2056	30.448	39.1987	60.3091	60.1735	50.6079
ENSMUSG00000104614	27.2792	30.5907	44.3461	88.7967	105.956	82.9333	-1.436	6.34882e-05	0.00689907	Fbxw27	9	109766045	109790670	-	1868	protein_coding	F-box and WD-40 domain protein 27 [Source:MGI Symbol;Acc:MGI:1924248]	-	26	29	48	95	103	84	0.749329	0.854417	1.22704	2.46888	2.94603	2.30362
ENSMUSG00000097006	135.347	135.021	197.71	59.8209	68.9226	77.0095	1.18833	6.35492e-05	0.00689907	9530082P21Rik	17	23743234	23754065	+	4842	antisense	RIKEN cDNA 9530082P21 gene [Source:MGI Symbol;Acc:MGI:3603340]	-	129	128	214	64	67	78	1.4343	1.4549	2.11049	0.641664	0.739309	0.825237
ENSMUSG00000036766	8.39361	9.49367	8.31489	21.4981	67.8939	48.3778	-2.39331	6.37563e-05	0.00689907	Dner	1	84369839	84696221	-	4784	protein_coding	delta/notch-like EGF repeat containing [Source:MGI Symbol;Acc:MGI:2152889]	-	8	9	9	23	66	49	0.0900274	0.103538	0.0898349	0.233394	0.737104	0.524703
ENSMUSG00000096054	1464.69	1155.06	896.161	698.222	624.418	617.063	0.857568	6.38537e-05	0.00689907	Syne1	10	5020917	5551482	-	40491	protein_coding	spectrin repeat containing, nuclear envelope 1 [Source:MGI Symbol;Acc:MGI:1927152]	-	1396	1095	970	747	607	625	1.85611	1.48835	1.14395	0.895601	0.800952	0.790734
ENSMUSG00000063681	18.8856	23.2067	38.8028	107.491	87.4391	63.1873	-1.66732	6.60869e-05	0.00710047	Crb1	1	139197056	139377100	-	14432	protein_coding	crumbs family member 1, photoreceptor morphogenesis associated [Source:MGI Symbol;Acc:MGI:2136343]	-	18	22	42	115	85	64	0.0671463	0.0838967	0.138969	0.386833	0.31468	0.227176
ENSMUSG00000021037	1767.9	2088.61	2062.09	3040.58	3060.37	2927.35	-0.609119	6.68291e-05	0.00711224	Ahsa1	12	87266479	87273998	+	4377	protein_coding	AHA1, activator of heat shock protein ATPase 1 [Source:MGI Symbol;Acc:MGI:2387603]	-	1685	1980	2232	3253	2975	2965	20.7252	24.8964	24.3507	36.0795	36.315	34.7022
ENSMUSG00000028909	150.036	127.637	389.876	67.2985	58.6356	87.8698	1.64412	6.69361e-05	0.00711224	Ptpru	4	131768457	131838288	-	7113	protein_coding	protein tyrosine phosphatase, receptor type, U [Source:MGI Symbol;Acc:MGI:1321151]	-	143	121	422	72	57	89	1.08233	0.936227	2.83304	0.491397	0.428152	0.640982
ENSMUSG00000026360	3810.7	2866.03	3642.85	6983.16	5306.01	5245.53	-0.764828	6.93024e-05	0.00731922	Rgs2	1	143999338	144004161	-	3627	protein_coding	regulator of G-protein signaling 2 [Source:MGI Symbol;Acc:MGI:1098271]	-	3632	2717	3943	7471	5158	5313	53.9106	41.2279	51.9126	99.9962	75.9819	75.0414
ENSMUSG00000064262	274.891	285.865	313.194	168.246	171.792	141.184	0.86136	6.96453e-05	0.00731922	Gimap8	6	48647234	48660875	+	3700	protein_coding	GTPase, IMAP family member 8 [Source:MGI Symbol;Acc:MGI:2685303]	-	262	271	339	180	167	143	3.8122	4.03103	4.37514	2.36169	2.41152	1.9799
ENSMUSG00000047237	89.1821	71.7299	129.343	249.565	292.149	160.93	-1.27245	7.09374e-05	0.0074145	Fbxw21	9	109139447	109162041	-	2448	protein_coding	F-box and WD-40 domain protein 21 [Source:MGI Symbol;Acc:MGI:2443323]	-	85	68	140	267	284	163	1.86932	1.52878	2.73093	5.29483	6.19845	3.41103
ENSMUSG00000003032	328.4	536.92	397.267	204.7	232.485	217.206	0.948224	7.22148e-05	0.00744453	Klf4	4	55527143	55532466	-	3049	protein_coding	Kruppel-like factor 4 (gut) [Source:MGI Symbol;Acc:MGI:1342287]	zf-C2H2	313	509	430	219	226	220	5.52666	9.18775	6.73449	3.4869	3.96029	3.69636
ENSMUSG00000095583	14.6888	29.5359	11.0865	0.934702	0	0	5.70773	7.24755e-05	0.00744453	Ighv14-2	12	113994469	113994898	-	351	IG_V_gene	immunoglobulin heavy variable 14-2 [Source:MGI Symbol;Acc:MGI:4439607]	-	14	28	12	1	0	0	2.14732	4.39035	1.63255	0.138307	0	0
ENSMUSG00000034450	95.4773	99.1561	109.017	328.08	158.419	218.194	-1.215	7.26678e-05	0.00744453	Gulo	14	65986786	66009207	-	2263	protein_coding	gulonolactone (L-) oxidase [Source:MGI Symbol;Acc:MGI:1353434]	-	91	94	118	351	154	221	2.16487	2.28608	2.48995	7.52965	3.6359	5.00284
ENSMUSG00000047799	69.2473	42.1941	97.0071	189.744	228.37	133.286	-1.39934	7.33473e-05	0.00744453	Oog4	4	143437164	143450324	-	1981	protein_coding	oogenesin 4 [Source:MGI Symbol;Acc:MGI:2684051]	-	66	40	105	203	222	135	1.79364	1.11128	2.53104	4.97467	5.98749	3.49107
ENSMUSG00000030131	40.9189	116.034	212.492	515.021	437.195	278.419	-1.73354	7.35416e-05	0.00744453	Mug2	6	122006761	122085965	+	4579	protein_coding	murinoglobulin 2 [Source:MGI Symbol;Acc:MGI:99836]	-	39	110	230	551	425	282	0.458532	1.32212	2.39856	5.84162	4.959	3.15491
ENSMUSG00000005339	11.5412	18.9873	7.39102	0	0	0	6.12484	7.35473e-05	0.00744453	Fcer1a	1	173221284	173227214	-	998	protein_coding	Fc receptor, IgE, high affinity I, alpha polypeptide [Source:MGI Symbol;Acc:MGI:95494]	-	11	18	8	0	0	0	0.593387	0.992637	0.382783	0	0	0
ENSMUSG00000001228	917.002	540.084	927.573	1479.63	1401.08	1572.77	-0.900806	7.68003e-05	0.00771921	Uhrf1	17	56303321	56323486	+	4259	protein_coding	ubiquitin-like, containing PHD and RING finger domains, 1 [Source:MGI Symbol;Acc:MGI:1338889]	-	874	512	1004	1583	1362	1593	11.0479	6.61624	11.2569	18.0437	17.0862	19.1609
ENSMUSG00000096490	45.1157	26.3713	12.0104	4.67351	0	0.987301	3.84773	7.70637e-05	0.00771921	Igkv10-94	6	68704508	68704978	-	347	IG_V_gene	immunoglobulin kappa variable 10-94 [Source:MGI Symbol;Acc:MGI:3646140]	-	43	25	13	5	0	1	6.67137	3.96515	1.78899	0.699509	0	0.147632
ENSMUSG00000058794	12.5904	545.358	324.281	13.0858	9.25826	8.88571	4.81941	7.87554e-05	0.00784779	Nfe2	15	103248212	103258403	-	2988	protein_coding	nuclear factor, erythroid derived 2 [Source:MGI Symbol;Acc:MGI:97308]	TF_bZIP	12	517	351	14	9	9	0.21621	9.52267	5.60945	0.227457	0.16093	0.154302
ENSMUSG00000022003	6822.96	5602.32	4615.69	2946.18	2340.28	3880.09	0.894469	8.44753e-05	0.00837438	Slc25a30	14	75760117	75787037	-	4571	protein_coding	solute carrier family 25, member 30 [Source:MGI Symbol;Acc:MGI:1914804]	-	6503	5311	4996	3152	2275	3930	76.5911	63.9461	52.1921	33.4755	26.5917	44.0443
ENSMUSG00000003872	123.806	237.342	296.565	71.972	43.2052	109.59	1.54907	8.79203e-05	0.0086712	Lin7b	7	45367891	45370583	-	1463	protein_coding	lin-7 homolog B (C. elegans) [Source:MGI Symbol;Acc:MGI:1330858]	-	118	225	321	77	42	111	4.34224	8.46422	10.4774	2.55505	1.53384	3.88676
ENSMUSG00000016626	686.178	274.262	870.292	1529.17	1722.04	1251.9	-1.29792	8.96137e-05	0.00877026	Nlrp14	7	107166990	107198102	+	3537	protein_coding	NLR family, pyrin domain containing 14 [Source:MGI Symbol;Acc:MGI:1924108]	-	654	260	942	1636	1674	1268	9.95448	4.04564	12.7177	22.4544	25.287	18.3651
ENSMUSG00000021770	1554.92	1690.93	1430.16	1104.82	910.395	924.114	0.669408	8.98368e-05	0.00877026	Samd8	14	21750531	21798726	+	7639	protein_coding	sterile alpha motif domain containing 8 [Source:MGI Symbol;Acc:MGI:1914880]	-	1482	1603	1548	1182	885	936	10.4445	11.549	9.67672	7.51162	6.18989	6.27694
ENSMUSG00000034171	259.153	340.717	398.191	180.397	158.419	183.638	0.93435	9.16098e-05	0.00885229	Faah	4	115967145	116017926	-	7834	protein_coding	fatty acid amide hydrolase [Source:MGI Symbol;Acc:MGI:109609]	-	247	323	431	193	154	186	1.69742	2.26917	2.62716	1.19599	1.0503	1.21629
ENSMUSG00000046262	82.8869	54.8523	96.0832	220.59	194.423	136.248	-1.23511	9.16704e-05	0.00885229	C87977	4	144206775	144213318	-	2981	protein_coding	expressed sequence C87977 [Source:MGI Symbol;Acc:MGI:2140708]	-	79	52	104	236	189	138	1.42673	0.960042	1.66596	3.84328	3.38747	2.37152
ENSMUSG00000017309	250.759	1059.07	782.524	297.235	154.304	240.902	1.59494	9.20579e-05	0.00885229	Cd300lg	11	102041509	102055620	+	2737	protein_coding	CD300 molecule like family member G [Source:MGI Symbol;Acc:MGI:1289168]	-	239	1004	847	318	150	244	4.7011	20.1887	14.7775	5.64033	2.92815	4.56693
ENSMUSG00000054087	59.8045	51.6877	87.7683	180.397	206.768	112.552	-1.3228	9.58943e-05	0.00916943	Fbxw28	9	109322886	109339659	-	1951	protein_coding	F-box and WD-40 domain protein 28 [Source:MGI Symbol;Acc:MGI:3779847]	-	57	49	95	193	201	114	1.57287	1.38225	2.3252	4.80234	5.50446	2.99334
ENSMUSG00000015721	498.371	222.574	583.89	1150.62	1090.42	791.816	-1.21612	9.6631e-05	0.00916943	Nlrp5	7	23385889	23441922	+	4847	protein_coding	NLR family, pyrin domain containing 5 [Source:MGI Symbol;Acc:MGI:1345193]	-	475	211	632	1231	1060	802	5.2759	2.39584	6.22641	12.3293	11.6845	8.47638
ENSMUSG00000029591	200.397	208.861	329.824	525.302	471.142	438.362	-0.955275	9.71275e-05	0.00916943	Ung	5	114130386	114139323	+	5468	protein_coding	uracil DNA glycosylase [Source:MGI Symbol;Acc:MGI:109352]	-	191	198	357	562	458	444	1.88053	1.9929	3.11769	4.98954	4.47521	4.15971
ENSMUSG00000087193	13.6396	13.7131	20.3253	59.8209	53.4921	48.3778	-1.75582	9.72631e-05	0.00916943	Gm14820	X	8042943	8074619	+	2096	antisense	predicted gene 14820 [Source:MGI Symbol;Acc:MGI:3713695]	-	13	13	22	64	52	49	0.333909	0.341351	0.501216	1.48232	1.32553	1.19761
ENSMUSG00000109564	314.76	277.426	282.706	174.789	142.989	169.816	0.842491	9.89257e-05	0.00928068	Muc16	9	18495455	18674530	-	26350	protein_coding	mucin 16 [Source:MGI Symbol;Acc:MGI:1920982]	-	300	263	306	187	139	172	0.612938	0.549318	0.554542	0.344519	0.281845	0.334393
ENSMUSG00000009628	260.202	352.321	375.094	846.84	574.012	517.346	-0.9725	0.0001	0.00931633	Tex15	8	33516738	33585582	+	9622	protein_coding	testis expressed gene 15 [Source:MGI Symbol;Acc:MGI:1934816]	-	248	334	406	906	558	524	1.38759	1.91042	2.0149	4.57104	3.09845	2.78981
ENSMUSG00000025784	18.8856	15.8228	22.173	108.425	44.2339	55.2889	-1.86925	0.000100275	0.00931633	Clec3b	9	123150946	123157432	+	992	protein_coding	C-type lectin domain family 3, member b [Source:MGI Symbol;Acc:MGI:104540]	-	18	15	24	116	43	56	0.97687	0.832201	1.1553	5.67674	2.31597	2.89191
ENSMUSG00000031425	296.924	295.359	261.457	568.299	603.844	392.946	-0.874802	0.000102213	0.00942939	Plp1	X	136822671	136839733	+	5551	protein_coding	proteolipid protein (myelin) 1 [Source:MGI Symbol;Acc:MGI:97623]	-	283	280	283	608	587	398	2.74468	2.7761	2.43449	5.31722	5.64993	3.673
ENSMUSG00000051517	216.135	178.27	254.99	489.784	359.015	374.187	-0.912443	0.000102646	0.00942939	Arhgef39	4	43496142	43499695	-	2675	protein_coding	Rho guanine nucleotide exchange factor (GEF) 39 [Source:MGI Symbol;Acc:MGI:3036286]	-	206	169	276	524	349	379	4.14591	3.47706	4.92696	9.50955	6.97072	7.25812
ENSMUSG00000051920	74.4933	69.6202	100.703	261.716	190.309	132.298	-1.25346	0.000102962	0.00942939	Rspo2	15	43020794	43170826	-	5112	protein_coding	R-spondin 2 [Source:MGI Symbol;Acc:MGI:1922667]	-	71	66	109	280	185	134	0.747728	0.710562	1.01819	2.65901	1.93356	1.34284
ENSMUSG00000041930	1235.96	1812.24	1329.46	534.649	770.493	950.771	0.956587	0.00010484	0.00955581	Fam222a	5	114568016	114613220	+	3141	protein_coding	family with sequence similarity 222, member A [Source:MGI Symbol;Acc:MGI:3605543]	-	1178	1718	1439	572	749	963	20.1908	30.1026	21.8769	8.84058	12.7406	15.7061
ENSMUSG00000054446	48.2633	28.481	82.2251	147.683	153.276	135.26	-1.45018	0.000108427	0.00983613	Cpa1	6	30639218	30645363	+	1750	protein_coding	carboxypeptidase A1, pancreatic [Source:MGI Symbol;Acc:MGI:88478]	-	46	27	89	158	149	137	1.41513	0.84913	2.42854	4.383	4.54909	4.01043
ENSMUSG00000016283	31.476	87.5527	74.834	18.694	18.5165	5.92381	2.16823	0.000109466	0.00984542	H2-M2	17	37480851	37483552	-	1551	protein_coding	histocompatibility 2, M region locus 2 [Source:MGI Symbol;Acc:MGI:95914]	-	30	83	81	20	18	6	1.04132	2.9452	2.49383	0.625995	0.620065	0.198175
ENSMUSG00000067219	159.479	166.667	189.395	327.146	420.736	257.686	-0.962671	0.000109553	0.00984542	Nipal1	5	72647795	72671078	+	4393	protein_coding	NIPA-like domain containing 1 [Source:MGI Symbol;Acc:MGI:1917951]	-	152	158	205	350	409	261	1.86277	1.97945	2.22836	3.86776	4.97437	3.0436
ENSMUSG00000049303	209.84	374.472	320.585	166.377	112.128	145.133	1.09409	0.00011166	0.00998816	Syt12	19	4445908	4477447	-	5539	protein_coding	synaptotagmin XII [Source:MGI Symbol;Acc:MGI:2159601]	-	200	355	347	178	109	147	1.9439	3.52733	2.99152	1.56006	1.05141	1.35955
ENSMUSG00000035191	90.2313	65.4008	114.561	255.174	211.911	153.032	-1.19631	0.000112491	0.0100158	Rfpl4	7	5109787	5116950	-	1716	protein_coding	ret finger protein-like 4 [Source:MGI Symbol;Acc:MGI:2149590]	-	86	62	124	273	206	155	2.69809	1.98849	3.45063	7.72321	6.41396	4.62725
ENSMUSG00000069855	108.068	119.198	193.09	348.644	414.564	216.219	-1.21792	0.000115054	0.0101969	Slc47a2	11	61301631	61342860	-	2421	protein_coding	solute carrier family 47, member 2 [Source:MGI Symbol;Acc:MGI:3588190]	-	103	113	209	373	403	219	2.29044	2.56881	4.12235	7.4794	8.89378	4.63402
ENSMUSG00000026355	1467.83	1035.86	1379.35	2632.12	2040.93	1995.34	-0.780129	0.000116412	0.01026	Mcm6	1	128331590	128359664	-	4666	protein_coding	minichromosome maintenance complex component 6 [Source:MGI Symbol;Acc:MGI:1298227]	-	1399	982	1493	2816	1984	2021	16.1417	11.5829	15.2795	29.2982	22.7182	22.1886
ENSMUSG00000062510	162.626	106.54	150.592	336.493	245.858	257.686	-1.00072	0.000117319	0.01026	Nsl1	1	191063012	191086474	+	5303	protein_coding	NSL1, MIS12 kinetochore complex component [Source:MGI Symbol;Acc:MGI:2685830]	-	155	101	163	360	239	261	1.57357	1.04821	1.46778	3.29559	2.40798	2.52132
ENSMUSG00000027340	4679.44	4953.58	3413.73	2879.82	2250.78	2590.68	0.756591	0.000117879	0.01026	Slc23a2	2	132052496	132145108	-	7951	protein_coding	solute carrier family 23 (nucleobase transporters), member 2 [Source:MGI Symbol;Acc:MGI:1859682]	-	4460	4696	3695	3081	2188	2624	30.1988	32.5054	22.1915	18.8115	14.7029	16.9064
ENSMUSG00000020793	14.6888	9.49367	9.23877	40.1922	49.3774	40.4794	-1.96363	0.000118082	0.01026	Galr2	11	116280939	116283938	+	2456	protein_coding	galanin receptor 2 [Source:MGI Symbol;Acc:MGI:1337018]	-	14	9	10	43	48	41	0.306885	0.20168	0.194431	0.849948	1.04421	0.855193
ENSMUSG00000028989	71.3457	176.16	114.561	46.7351	47.32	26.6571	1.58425	0.000118434	0.01026	Angptl7	4	148495183	148500460	-	2157	protein_coding	angiopoietin-like 7 [Source:MGI Symbol;Acc:MGI:3605801]	-	68	167	124	50	46	27	1.69721	4.26103	2.74514	1.12531	1.13942	0.641243
ENSMUSG00000039167	545.585	397.679	507.209	319.668	238.657	232.016	0.875446	0.000120047	0.0103531	Adgrl4	3	151437887	151545086	+	4585	protein_coding	adhesion G protein-coupled receptor L4 [Source:MGI Symbol;Acc:MGI:2655562]	-	520	377	549	342	232	235	6.10576	4.52533	5.71777	3.62109	2.70349	2.62565
ENSMUSG00000029913	464.796	404.008	444.385	647.748	830.157	686.174	-0.72027	0.00012682	0.0108873	Prdm5	6	65778988	65937010	+	9295	protein_coding	PR domain containing 5 [Source:MGI Symbol;Acc:MGI:1918029]	zf-C2H2	443	383	481	693	807	695	2.56584	2.26777	2.47109	3.6194	4.63874	3.8304
ENSMUSG00000041773	1878.07	1670.89	2197.9	841.231	1378.45	964.594	0.852238	0.000127373	0.0108873	Enc1	13	97241105	97253034	+	4737	protein_coding	ectodermal-neural cortex 1 [Source:MGI Symbol;Acc:MGI:109610]	-	1790	1584	2379	900	1340	977	20.3435	18.4035	23.982	9.22341	15.1139	10.5657
ENSMUSG00000060204	16.7872	9.49367	26.7924	66.3638	69.9513	51.3397	-1.81189	0.000129213	0.0109957	Gm5868	5	72581638	72587551	-	1382	protein_coding	predicted gene 5868 [Source:MGI Symbol;Acc:MGI:3645333]	-	16	9	29	71	68	52	0.623287	0.358413	1.00204	2.49404	2.62892	1.92754
ENSMUSG00000090254	116.461	66.4557	141.353	222.459	320.953	212.27	-1.21771	0.000130191	0.0110301	Gm1965	6	89140994	89147388	+	2451	lincRNA	predicted gene 1965 [Source:MGI Symbol;Acc:MGI:3584270]	-	111	63	153	238	312	215	2.43812	1.41464	2.98086	4.71396	6.80123	4.4937
ENSMUSG00000038527	972.61	829.114	534.925	376.685	365.187	468.968	0.947863	0.000135688	0.0113877	C1rl	6	124493113	124510643	+	3010	protein_coding	complement component 1, r subcomponent-like [Source:MGI Symbol;Acc:MGI:2660692]	-	927	786	579	403	355	475	16.5802	14.3716	9.18556	6.49967	6.30141	8.08418
ENSMUSG00000026697	416.533	284.81	402.81	178.528	197.509	219.181	0.892203	0.000136181	0.0113877	Myoc	1	162639155	162649693	+	2074	protein_coding	myocilin [Source:MGI Symbol;Acc:MGI:1202864]	-	397	270	436	191	192	222	10.3052	7.16479	10.0386	4.47072	4.94617	5.48344
ENSMUSG00000112765	46.1649	87.5527	91.4638	26.1716	17.4878	27.6444	1.65825	0.000136189	0.0113877	9430078K24Rik	12	79917019	79936264	-	1454	lincRNA	RIKEN cDNA 9430078K24 gene [Source:MGI Symbol;Acc:MGI:1924540]	-	44	83	99	28	17	28	1.62916	3.14168	3.25136	0.934859	0.624684	0.986512
ENSMUSG00000076555	12.5904	27.4262	10.1626	0	0	0.987301	5.56726	0.0001373	0.0114309	Igkv4-57-1	6	69544359	69544907	-	373	IG_V_gene	immunoglobulin kappa variable 4-57-1 [Source:MGI Symbol;Acc:MGI:2686264]	-	12	26	11	0	0	1	1.732	3.83631	1.40824	0	0	0.137341
ENSMUSG00000023092	1736.43	2135.02	2168.34	3378.95	3283.59	2822.69	-0.651095	0.00013892	0.011516	Fhl1	X	56731787	56793346	+	3714	protein_coding	four and a half LIM domains 1 [Source:MGI Symbol;Acc:MGI:1298387]	-	1655	2024	2347	3615	3192	2859	23.9901	29.9928	30.1762	47.2519	45.9195	39.4349
ENSMUSG00000055933	35.6728	24.2616	32.3357	92.5355	68.9226	81.946	-1.39923	0.000140066	0.0115167	Oosp3	19	11697055	11711874	+	823	protein_coding	oocyte secreted protein 3 [Source:MGI Symbol;Acc:MGI:2684943]	-	34	23	35	99	67	83	2.2241	1.53807	2.03078	5.83966	4.34962	5.16639
ENSMUSG00000076523	12.5904	20.0422	14.782	0.934702	0	0	5.48764	0.000140126	0.0115167	Igkv15-103	6	68437440	68437925	+	375	IG_V_gene	immunoglobulin kappa chain variable 15-103 [Source:MGI Symbol;Acc:MGI:96513]	-	12	19	16	1	0	0	1.72276	2.7885	2.03743	0.129456	0	0
ENSMUSG00000025094	2309.29	833.333	1674.99	5071.69	4030.43	2500.83	-1.26809	0.000141969	0.0116185	Slc18a2	19	59260878	59296012	+	3803	protein_coding	solute carrier family 18 (vesicular monoamine), member 2 [Source:MGI Symbol;Acc:MGI:106677]	-	2201	790	1813	5426	3918	2533	31.158	11.4327	22.7649	69.2637	55.0445	34.1207
ENSMUSG00000057841	7023.35	6102.32	7679.27	10399.5	9997.89	11155.5	-0.600796	0.000143205	0.01167	Rpl32	6	115805505	115808747	-	963	protein_coding	ribosomal protein L32 [Source:MGI Symbol;Acc:MGI:98038]	-	6694	5785	8312	11126	9719	11299	374.227	330.617	412.167	560.874	539.227	601.067
ENSMUSG00000020216	175.217	81.2236	145.049	345.84	290.092	250.775	-1.14267	0.000145658	0.011789	Jsrp1	10	80808496	80813498	-	1333	protein_coding	junctional sarcoplasmic reticulum protein 1 [Source:MGI Symbol;Acc:MGI:1916700]	-	167	77	157	370	282	254	6.74469	3.17914	5.62423	13.4749	11.303	9.76141
ENSMUSG00000032278	84.9853	218.354	124.723	57.9515	54.5208	42.454	1.46527	0.000145891	0.011789	Paqr5	9	61953481	62026856	-	3954	protein_coding	progestin and adipoQ receptor family member V [Source:MGI Symbol;Acc:MGI:1921340]	-	81	207	135	62	53	43	1.10287	2.88126	1.63039	0.761215	0.716169	0.55711
ENSMUSG00000089789	66.0997	298.523	256.838	84.1231	50.4061	45.4159	1.78717	0.000147034	0.011805	Rdh1	10	127759721	127768297	+	3930	protein_coding	retinol dehydrogenase 1 (all trans) [Source:MGI Symbol;Acc:MGI:1195275]	-	63	283	278	90	49	46	0.863026	3.96317	3.37789	1.11174	0.666162	0.599617
ENSMUSG00000032051	23153.8	20445.1	25004.7	14214.9	8501.14	15107.7	0.858978	0.000147317	0.011805	Fdx1	9	51943306	51963556	-	3104	protein_coding	ferredoxin 1 [Source:MGI Symbol;Acc:MGI:103224]	-	22068	19382	27065	15208	8264	15302	382.752	343.657	416.371	237.85	142.248	252.543
ENSMUSG00000066867	202.496	101.266	298.412	485.11	510.233	427.502	-1.23855	0.000149663	0.0119432	Oas1e	5	120786226	120795530	-	1801	protein_coding	2'-5' oligoadenylate synthetase 1E [Source:MGI Symbol;Acc:MGI:2180856]	-	193	96	323	519	496	433	5.76925	2.93364	8.56411	13.9896	14.7145	12.3164
ENSMUSG00000020154	1370.26	1797.47	1469.89	1092.67	781.808	870.8	0.756059	0.000150652	0.0119725	Ptprb	10	116275523	116389535	+	13333	protein_coding	protein tyrosine phosphatase, receptor type, B [Source:MGI Symbol;Acc:MGI:97809]	-	1306	1704	1591	1169	760	882	5.27341	7.03381	5.69818	4.25637	3.04552	3.38883
ENSMUSG00000086451	55.6077	29.5359	59.1281	168.246	110.07	102.679	-1.39896	0.000151807	0.0120146	4933431K23Rik	8	77610860	77769682	+	5337	processed_transcript	RIKEN cDNA 4933431K23 gene [Source:MGI Symbol;Acc:MGI:1921725]	-	53	28	64	180	107	104	0.534632	0.288742	0.572633	1.6373	1.07118	0.998263
ENSMUSG00000075002	49.3125	34.8101	71.1385	191.614	126.529	98.7301	-1.42157	0.000160543	0.0126464	Gm813	16	58613675	58616978	-	713	protein_coding	predicted gene 813 [Source:MGI Symbol;Acc:MGI:2685659]	-	47	33	77	205	123	100	3.54882	2.54726	5.15697	13.9578	9.21705	7.18488
ENSMUSG00000112907	77.6409	315.401	111.789	67.2985	39.0904	32.5809	1.8585	0.000161105	0.0126464	Gm47015	10	79412962	79417905	-	2709	lincRNA	predicted gene, 47015 [Source:MGI Symbol;Acc:MGI:6095697]	-	74	299	121	72	38	33	1.47061	6.0745	2.1329	1.29026	0.749464	0.624042
ENSMUSG00000096632	4.19681	32.7004	4.61939	0	0	0	6.25522	0.000162196	0.0126803	Igkv9-124	6	67942074	67942540	-	353	IG_V_gene	immunoglobulin kappa chain variable 9-124 [Source:MGI Symbol;Acc:MGI:3646892]	-	4	31	5	0	0	0	0.610044	4.83321	0.676377	0	0	0
ENSMUSG00000033022	165.774	122.363	175.537	391.64	287.006	247.813	-0.998074	0.000163366	0.0126923	Cdo1	18	46713205	46728342	-	1530	protein_coding	cysteine dioxygenase 1, cytosolic [Source:MGI Symbol;Acc:MGI:105925]	-	158	116	190	419	279	251	5.55958	4.17268	5.93002	13.2946	9.74292	8.4041
ENSMUSG00000039270	978.905	959.915	749.264	628.12	463.941	463.044	0.788755	0.00016367	0.0126923	Megf9	4	70427065	70534995	-	8226	protein_coding	multiple EGF-like-domains 9 [Source:MGI Symbol;Acc:MGI:1918264]	-	933	910	811	672	451	469	6.10617	6.08837	4.70788	3.96582	2.9293	2.92074
ENSMUSG00000023960	1306.26	1526.37	1311.91	1004.8	761.234	793.79	0.694748	0.000164923	0.0127381	Enpp5	17	44078813	44086567	+	4858	protein_coding	ectonucleotide pyrophosphatase/phosphodiesterase 5 [Source:MGI Symbol;Acc:MGI:1933830]	-	1245	1447	1420	1075	740	804	13.7971	16.393	13.958	10.7425	8.13861	8.47827
ENSMUSG00000025362	10309.5	8571.73	10271.7	15637.6	13270.2	15400.9	-0.603944	0.000170872	0.0131096	Rps26	10	128624534	128626747	-	1544	protein_coding	ribosomal protein S26 [Source:MGI Symbol;Acc:MGI:1351628]	-	9826	8126	11118	16730	12900	15599	342.614	289.653	343.853	526.019	446.394	517.557
ENSMUSG00000030144	58.7553	43.2489	60.9759	13.0858	20.5739	16.7841	1.6967	0.000171095	0.0131096	Clec4d	6	123262111	123275265	+	1599	protein_coding	C-type lectin domain family 4, member d [Source:MGI Symbol;Acc:MGI:1298389]	-	56	41	66	14	20	17	1.88545	1.41119	1.97101	0.425042	0.668279	0.54464
ENSMUSG00000053490	36.722	20.0422	45.27	105.621	95.6686	78.9841	-1.4528	0.000174884	0.0133467	Trim60	8	64999307	65018584	-	2670	protein_coding	tripartite motif-containing 60 [Source:MGI Symbol;Acc:MGI:2387430]	-	35	19	49	113	93	80	0.705721	0.391644	0.876352	2.05456	1.86101	1.53493
ENSMUSG00000040728	105.969	58.0169	130.267	272.933	238.657	177.714	-1.22565	0.000177258	0.0134744	Esrp1	4	11331933	11386783	-	6305	protein_coding	epithelial splicing regulatory protein 1 [Source:MGI Symbol;Acc:MGI:1917326]	-	101	55	141	292	232	180	0.862407	0.480094	1.06789	2.24828	1.96598	1.4625
ENSMUSG00000095700	8.39361	11.6034	12.0104	0	0	0	5.8839	0.000183485	0.0137847	Ighv10-3	12	114523441	114523905	-	377	IG_V_gene	immunoglobulin heavy variable V10-3 [Source:MGI Symbol;Acc:MGI:3648785]	-	8	11	13	0	0	0	1.14242	1.60583	1.64663	0	0	0
ENSMUSG00000026009	19.9348	22.1519	24.9447	0.934702	1.0287	4.93651	3.28381	0.000183713	0.0137847	Icos	1	60977927	61000320	+	3430	protein_coding	inducible T cell co-stimulator [Source:MGI Symbol;Acc:MGI:1858745]	-	19	21	27	1	1	5	0.298219	0.336957	0.375892	0.0141533	0.0155769	0.0746766
ENSMUSG00000028270	1316.75	1359.7	952.517	822.537	665.566	614.101	0.787073	0.000183926	0.0137847	Gbp2	3	142620602	142638008	+	2516	protein_coding	guanylate binding protein 2 [Source:MGI Symbol;Acc:MGI:102772]	-	1255	1289	1031	880	647	622	26.854	28.1962	19.5678	16.9795	13.7395	12.6645
ENSMUSG00000052889	189.905	167.721	179.232	94.4049	98.7547	92.8063	0.908959	0.000184207	0.0137847	Prkcb	7	122288751	122634402	+	7651	protein_coding	protein kinase C, beta [Source:MGI Symbol;Acc:MGI:97596]	-	181	159	194	101	96	94	1.27361	1.14374	1.21081	0.640849	0.670393	0.629388
ENSMUSG00000069867	23.0824	32.7004	37.879	112.164	77.1521	68.1238	-1.45642	0.000185359	0.0138049	Pabpn1l	8	122619471	122622739	-	1193	protein_coding	poly(A)binding protein nuclear 1-like [Source:MGI Symbol;Acc:MGI:2685954]	-	22	31	41	120	75	69	0.992792	1.43011	1.64111	4.88307	3.3589	2.9629
ENSMUSG00000050468	164.725	65.4008	213.416	365.468	424.851	321.86	-1.32409	0.000186337	0.0138049	Astl	2	127338639	127357651	+	2560	protein_coding	astacin-like metalloendopeptidase (M12 family) [Source:MGI Symbol;Acc:MGI:3046414]	-	157	62	231	391	413	326	3.30169	1.33291	4.30889	7.41463	8.61958	6.52359
ENSMUSG00000030269	796.344	632.911	867.521	1175.85	1301.3	1216.36	-0.684851	0.000186631	0.0138049	Mtmr14	6	113237843	113281392	+	3006	protein_coding	myotubularin related protein 14 [Source:MGI Symbol;Acc:MGI:1916075]	-	759	600	939	1258	1265	1232	13.5934	10.9853	14.9166	20.3163	22.4842	20.9957
ENSMUSG00000032623	168.921	79.1139	176.461	430.897	341.527	235.965	-1.24711	0.000191115	0.0140695	Oas1d	5	120914536	120921652	+	2021	protein_coding	2'-5' oligoadenylate synthetase 1D [Source:MGI Symbol;Acc:MGI:2140770]	-	161	75	191	461	332	239	4.2888	2.04241	4.51295	11.0736	8.77704	6.05816
ENSMUSG00000027843	116.461	207.806	159.831	83.1884	54.5208	73.0603	1.19786	0.000191671	0.0140695	Ptpn22	3	103859795	103912247	+	6775	protein_coding	protein tyrosine phosphatase, non-receptor type 22 (lymphoid) [Source:MGI Symbol;Acc:MGI:107170]	-	111	197	173	89	53	74	0.882043	1.60032	1.21936	0.637725	0.417968	0.55954
ENSMUSG00000096276	25.1808	22.1519	48.9655	134.597	91.5539	68.1238	-1.60544	0.000192649	0.0140875	Gm2042	12	87954080	87960683	+	3073	protein_coding	predicted gene 2042 [Source:MGI Symbol;Acc:MGI:3800544]	-	24	21	53	144	89	69	0.42046	0.376102	0.823582	2.27485	1.5474	1.15026
ENSMUSG00000033998	187.807	194.093	253.142	400.052	458.798	314.949	-0.884714	0.000196957	0.014348	Kcnk1	8	125995170	126030685	+	2235	protein_coding	potassium channel, subfamily K, member 1 [Source:MGI Symbol;Acc:MGI:109322]	-	179	184	274	428	446	319	4.31173	4.53095	5.85419	9.29648	10.6619	7.31176
ENSMUSG00000074354	33.5744	12.6582	34.1835	102.817	76.1234	70.0984	-1.62708	0.000197888	0.0143614	Arhgap20os	9	51832814	51875886	-	2647	antisense	Rho GTPase activating protein 20, opposite strand [Source:MGI Symbol;Acc:MGI:3027124]	-	32	12	37	110	74	71	0.650837	0.249503	0.667485	2.0174	1.49367	1.37408
ENSMUSG00000030209	130.101	121.308	277.163	50.4739	84.353	64.1746	1.41293	0.000201474	0.014559	Grin2b	6	135713233	136173511	-	24842	protein_coding	glutamate receptor, ionotropic, NMDA2B (epsilon 2) [Source:MGI Symbol;Acc:MGI:95821]	-	124	115	300	54	82	65	0.268727	0.254777	0.576671	0.105526	0.176361	0.13404
ENSMUSG00000039202	9909.71	7135.02	6704.58	3846.3	4909.96	5187.28	0.768289	0.000202215	0.014559	Abhd2	7	79273199	79365508	+	10573	protein_coding	abhydrolase domain containing 2 [Source:MGI Symbol;Acc:MGI:1914344]	-	9445	6764	7257	4115	4773	5254	48.0928	35.209	32.7757	18.894	24.1196	25.4566
ENSMUSG00000074063	477.387	825.949	539.544	269.194	364.158	328.771	0.937822	0.000202881	0.014559	Osgin1	8	119434124	119446256	+	2674	protein_coding	oxidative stress induced growth inhibitor 1 [Source:MGI Symbol;Acc:MGI:1919089]	-	455	783	584	288	354	333	9.16064	16.1157	10.4291	5.22858	7.07323	6.37957
ENSMUSG00000043939	25.1808	16.8776	18.4775	0	3.08609	1.9746	3.6067	0.000206725	0.0147797	A530064D06Rik	17	48149126	48167275	-	5884	protein_coding	RIKEN cDNA A530064D06 gene [Source:MGI Symbol;Acc:MGI:2443476]	-	24	16	20	0	3	2	0.219591	0.149657	0.162312	0	0.0272411	0.0174127
ENSMUSG00000094088	7.34441	32.7004	31.4118	3.73881	1.0287	0	3.88332	0.000211472	0.0150407	Ighv1-64	12	115507545	115508031	-	405	IG_V_gene	immunoglobulin heavy variable 1-64 [Source:MGI Symbol;Acc:MGI:4439789]	-	7	31	34	4	1	0	0.930506	4.21265	4.00883	0.479466	0.131923	0
ENSMUSG00000036687	467.944	413.502	433.298	707.569	636.762	1353.59	-1.0371	0.000211939	0.0150407	Tmem184a	5	139802485	139819917	-	5277	protein_coding	transmembrane protein 184a [Source:MGI Symbol;Acc:MGI:2385897]	-	446	392	469	757	619	1371	4.55013	4.08835	4.24404	6.96404	6.26729	13.3094
ENSMUSG00000055403	28.3284	42.1941	34.1835	87.862	92.5826	77.0095	-1.29837	0.000212945	0.0150565	4933427D06Rik	6	88950683	89110031	+	2914	lincRNA	RIKEN cDNA 4933427D06 gene [Source:MGI Symbol;Acc:MGI:3026922]	-	27	40	37	94	90	78	0.498827	0.755473	0.606325	1.566	1.65017	1.37124
ENSMUSG00000093930	9207.79	21965.2	21725.9	9660.14	3905.96	8190.65	1.28175	0.000215507	0.0151818	Hmgcs1	13	119690379	119708260	+	4594	protein_coding	3-hydroxy-3-methylglutaryl-Coenzyme A synthase 1 [Source:MGI Symbol;Acc:MGI:107592]	-	8776	20823	23516	10335	3797	8296	102.845	249.46	244.437	109.212	44.1597	92.5096
ENSMUSG00000032238	1555.97	2259.49	1693.47	1285.21	577.098	840.194	1.02706	0.000220297	0.0154123	Rora	9	68653786	69388246	+	13071	protein_coding	RAR-related orphan receptor alpha [Source:MGI Symbol;Acc:MGI:104661]	THR-like	1483	2142	1833	1375	561	851	6.10813	9.01902	6.69649	5.10677	2.29314	3.33526
ENSMUSG00000022096	124.855	349.156	513.676	153.291	67.8939	101.692	1.61263	0.000220382	0.0154123	Hr	14	70552212	70573548	+	6919	protein_coding	hairless [Source:MGI Symbol;Acc:MGI:96223]	-	119	331	556	164	66	103	0.925933	2.63289	3.83729	1.15068	0.509656	0.76261
ENSMUSG00000017861	326.302	207.806	317.814	470.155	514.348	544.99	-0.843421	0.000222801	0.0154786	Mybl2	2	163054687	163084688	+	4632	protein_coding	myeloblastosis oncogene-like 2 [Source:MGI Symbol;Acc:MGI:101785]	MYB	311	197	344	503	500	552	3.61466	2.3407	3.54637	5.27172	5.76737	6.10491
ENSMUSG00000072663	73.4441	54.8523	70.2147	149.552	134.759	126.375	-1.04816	0.000222939	0.0154786	Spef2	15	9578193	9748868	-	9916	protein_coding	sperm flagellar 2 [Source:MGI Symbol;Acc:MGI:2443727]	-	70	52	76	160	131	128	0.380047	0.288613	0.365991	0.783314	0.705848	0.661275
ENSMUSG00000041301	126.953	149.789	136.734	82.2537	55.5495	53.3143	1.11101	0.000224536	0.0155334	Cftr	6	18170687	18322768	+	7765	protein_coding	cystic fibrosis transmembrane conductance regulator [Source:MGI Symbol;Acc:MGI:88388]	-	121	142	148	88	54	54	0.838919	1.00646	0.910152	0.550166	0.37156	0.356255
ENSMUSG00000041423	112.265	93.8818	154.287	259.847	225.284	223.13	-0.972019	0.000227679	0.0156943	Paqr6	3	88364584	88368541	+	2429	protein_coding	progestin and adipoQ receptor family member VI [Source:MGI Symbol;Acc:MGI:1916207]	-	107	89	167	278	219	226	2.37155	2.01656	3.28309	5.5561	4.81718	4.76639
ENSMUSG00000045534	27.2792	81.2236	84.9967	384.162	81.2669	235.965	-1.85708	0.000228851	0.0157188	Kcna5	6	126532551	126535412	-	2862	protein_coding	potassium voltage-gated channel, shaker-related subfamily, member 5 [Source:MGI Symbol;Acc:MGI:96662]	-	26	77	92	411	79	239	0.48908	1.48071	1.53501	6.97148	1.4748	4.27796
ENSMUSG00000025967	6251.14	5599.15	6526.27	9074.08	8520.68	9090.08	-0.53812	0.000230286	0.015761	Eef1b2	1	63176825	63180486	+	2532	protein_coding	eukaryotic translation elongation factor 1 beta 2 [Source:MGI Symbol;Acc:MGI:1929520]	-	5958	5308	7064	9708	8283	9207	126.681	115.376	133.223	186.131	174.783	186.279
ENSMUSG00000005410	700.867	476.793	773.285	1254.37	978.289	1212.41	-0.819973	0.000238115	0.0162391	Mcm5	8	75109569	75128439	+	3993	protein_coding	minichromosome maintenance complex component 5 [Source:MGI Symbol;Acc:MGI:103197]	-	668	452	837	1342	951	1228	9.00644	6.23	10.0097	16.3157	12.725	15.7546
ENSMUSG00000034486	11.5412	9.49367	25.8686	51.4086	74.066	47.3905	-1.86868	0.000243709	0.0165619	Gbx2	1	89927956	89931179	-	2177	protein_coding	gastrulation brain homeobox 2 [Source:MGI Symbol;Acc:MGI:95668]	Homeobox	11	9	28	55	72	48	0.272026	0.227527	0.614177	1.22647	1.76706	1.12951
ENSMUSG00000054134	68.1981	48.5232	105.322	173.855	165.62	163.892	-1.17628	0.000246639	0.016702	Umodl1	17	30954679	31010708	+	5045	protein_coding	uromodulin-like 1 [Source:MGI Symbol;Acc:MGI:1929785]	-	65	46	114	186	161	166	0.69363	0.501817	1.07904	1.7898	1.70506	1.6856
ENSMUSG00000033581	204.594	130.802	235.589	321.537	420.736	370.238	-0.960386	0.000248612	0.0167765	Igf2bp2	16	22059009	22163299	-	7402	protein_coding	insulin-like growth factor 2 mRNA binding protein 2 [Source:MGI Symbol;Acc:MGI:1890358]	-	195	124	255	344	409	375	1.41828	0.92198	1.64507	2.25612	2.95223	2.59532
ENSMUSG00000049493	11.5412	7.38396	9.23877	41.1269	32.9182	37.5175	-1.98688	0.00024974	0.0167937	Pls1	9	95752642	95845311	-	3890	protein_coding	plastin 1 (I-isoform) [Source:MGI Symbol;Acc:MGI:104809]	-	11	7	10	44	32	38	0.152237	0.0990369	0.122756	0.549105	0.439518	0.500429
ENSMUSG00000029765	915.953	965.19	1129.9	646.814	644.992	663.467	0.623265	0.000251721	0.016868	Plxna4	6	32144268	32588192	-	14103	protein_coding	plexin A4 [Source:MGI Symbol;Acc:MGI:2179061]	-	873	915	1223	692	627	672	3.33257	3.57074	4.14103	2.38203	2.37538	2.44099
ENSMUSG00000030491	24.1316	13.7131	22.173	61.6903	52.4635	64.1746	-1.56906	0.000253236	0.0169105	Tdrd12	7	35469098	35537745	-	4338	protein_coding	tudor domain containing 12 [Source:MGI Symbol;Acc:MGI:1919231]	-	23	13	24	66	51	65	0.28544	0.164931	0.264189	0.738596	0.62814	0.767596
ENSMUSG00000091199	16.7872	27.4262	4.61939	0	1.0287	0	5.52661	0.000256967	0.0170645	Gm2619	1	85156809	85327306	-	764	transcribed_unprocessed_pseudogene	predicted gene 2619 [Source:MGI Symbol;Acc:MGI:3780787]	-	16	26	5	0	1	0	1.12746	1.87296	0.312515	0	0.0699331	0
ENSMUSG00000071235	64.0013	45.3586	84.9967	128.054	150.189	154.019	-1.1488	0.000257316	0.0170645	Vrtn	12	84641019	84651455	+	3608	protein_coding	vertebrae development associated [Source:MGI Symbol;Acc:MGI:3588197]	-	61	43	92	137	146	156	0.910205	0.65592	1.21763	1.84334	2.16203	2.21497
ENSMUSG00000023961	436.468	439.873	435.146	314.994	211.911	188.575	0.873172	0.000258994	0.0171168	Enpp4	17	44096308	44105809	-	4560	protein_coding	ectonucleotide pyrophosphatase/phosphodiesterase 4 [Source:MGI Symbol;Acc:MGI:2682634]	-	416	417	471	337	206	191	4.91139	5.03292	4.9323	3.58771	2.41367	2.14574
ENSMUSG00000089682	1849.74	2273.21	2115.68	1371.21	1260.15	1471.08	0.604706	0.000261147	0.0171999	Bcl2l2	14	54883377	54888234	+	4462	protein_coding	BCL2-like 2 [Source:MGI Symbol;Acc:MGI:108052]	-	1763	2155	2290	1467	1225	1490	21.2715	26.5807	24.5075	15.9607	14.6684	17.1067
ENSMUSG00000056966	3.1476	40.0844	22.173	121.511	76.1234	86.8825	-2.12177	0.000262355	0.0172205	Gjc3	5	137953461	137963098	-	4356	protein_coding	gap junction protein, gamma 3 [Source:MGI Symbol;Acc:MGI:2153041]	-	3	38	24	130	74	88	0.0370774	0.480114	0.263098	1.4488	0.907653	1.03491
ENSMUSG00000021175	188.856	133.966	164.45	342.101	300.379	252.749	-0.877651	0.000268067	0.0175356	Cdca7l	12	117804289	117878706	+	3258	protein_coding	cell division cycle associated 7 like [Source:MGI Symbol;Acc:MGI:2384982]	-	180	127	178	366	292	256	2.97439	2.14537	2.60893	5.45359	4.78859	4.0253
ENSMUSG00000038763	236.07	141.35	295.641	481.371	421.765	433.425	-0.988195	0.000274957	0.0179254	Alpk3	7	81057600	81105612	+	6445	protein_coding	alpha-kinase 3 [Source:MGI Symbol;Acc:MGI:2151224]	-	225	134	320	515	410	439	1.87947	1.14428	2.37094	3.87915	3.39889	3.4894
ENSMUSG00000000028	199.348	169.831	186.623	355.187	284.949	311.987	-0.776969	0.000281375	0.0182262	Cdc45	16	18780447	18811987	-	3506	protein_coding	cell division cycle 45 [Source:MGI Symbol;Acc:MGI:1338073]	-	190	161	202	380	277	316	2.91755	2.52733	2.75127	5.26168	4.22128	4.61726
ENSMUSG00000041481	849.853	851.266	832.413	1402.05	2213.75	1110.71	-0.899495	0.000281467	0.0182262	Serpina3g	12	104236245	104241939	+	2105	protein_coding	serine (or cysteine) peptidase inhibitor, clade A, member 3G [Source:MGI Symbol;Acc:MGI:105046]	-	810	807	901	1500	2152	1125	20.7161	21.0994	20.4393	34.5933	54.6218	27.3785
ENSMUSG00000061983	8862.6	7541.14	8902.48	13482.1	11771.4	12091.5	-0.561412	0.000283186	0.0182354	Rps12	10	23785183	23787275	-	2027	protein_coding	ribosomal protein S12 [Source:MGI Symbol;Acc:MGI:98105]	-	8447	7149	9636	14424	11443	12247	224.349	194.107	227.006	345.449	301.622	309.517
ENSMUSG00000029168	343.089	620.253	553.402	959.939	1164.48	767.133	-0.930563	0.000283589	0.0182354	Dpysl5	5	30711564	30799375	+	7376	protein_coding	dihydropyrimidinase-like 5 [Source:MGI Symbol;Acc:MGI:1929772]	-	327	588	599	1027	1132	777	2.38673	4.38738	3.87793	6.7593	8.19977	5.39646
ENSMUSG00000020571	5502.01	5239.45	5454.57	7306.56	8577.26	7561.74	-0.533637	0.000284453	0.0182354	Pdia6	12	17266545	17284770	+	3745	protein_coding	protein disulfide isomerase associated 6 [Source:MGI Symbol;Acc:MGI:1919103]	-	5244	4967	5904	7817	8338	7659	75.3853	72.9946	75.2815	101.331	118.956	104.768
ENSMUSG00000062300	2612.51	4352.32	3590.19	2097.47	1847.54	2247.1	0.769395	0.000286075	0.0182551	Nectin2	7	19716644	19750483	-	3494	protein_coding	nectin cell adhesion molecule 2 [Source:MGI Symbol;Acc:MGI:97822]	-	2490	4126	3886	2244	1796	2276	38.3665	64.9913	53.1097	31.1783	27.4637	33.3702
ENSMUSG00000074061	55.6077	43.2489	84.0728	210.308	163.563	96.7555	-1.36016	0.000287448	0.0182551	Fbxw19	9	109476654	109495875	-	3487	protein_coding	F-box and WD-40 domain protein 19 [Source:MGI Symbol;Acc:MGI:3505706]	-	53	41	91	225	159	98	0.818276	0.647114	1.24619	3.13244	2.43625	1.43974
ENSMUSG00000015340	414.435	488.396	450.852	302.843	277.748	230.041	0.739446	0.000288177	0.0182551	Cybb	X	9435252	9487771	-	5808	protein_coding	cytochrome b-245, beta polypeptide [Source:MGI Symbol;Acc:MGI:88574]	-	395	463	488	324	270	233	3.66139	4.38736	4.01224	2.70814	2.48378	2.05512
ENSMUSG00000095079	338.892	4996.83	3678.88	372.946	103.898	155.006	3.83443	0.000288559	0.0182551	Igha	12	113254830	113260236	-	2668	IG_C_gene	immunoglobulin heavy constant alpha [Source:MGI Symbol;Acc:MGI:96444]	-	323	4737	3982	399	101	157	6.51767	97.7161	71.2704	7.26005	2.02261	3.01455
ENSMUSG00000055413	152.134	195.148	129.343	83.1884	79.2095	71.0857	1.02787	0.00028973	0.0182692	H2-Q5	17	35394126	35397800	+	1591	polymorphic_pseudogene	histocompatibility 2, Q region locus 5 [Source:MGI Symbol;Acc:MGI:95934]	-	145	185	140	89	77	72	4.90652	6.39956	4.20196	2.71564	2.58581	2.31831
ENSMUSG00000025794	9142.74	8071.73	9706.25	13440.1	12479.1	13270.3	-0.541722	0.000290813	0.0182775	Rpl14	9	120571444	120574654	+	1651	protein_coding	ribosomal protein L14 [Source:MGI Symbol;Acc:MGI:1914365]	-	8714	7652	10506	14379	12131	13441	284.149	255.08	303.867	422.799	392.578	417.055
ENSMUSG00000059908	23.0824	36.9198	103.474	227.133	221.169	106.629	-1.75756	0.000292402	0.0183175	Mug1	6	121838541	121889057	+	5770	protein_coding	murinoglobulin 1 [Source:MGI Symbol;Acc:MGI:99837]	-	22	35	112	243	215	108	0.205269	0.333842	0.926906	2.04448	1.99085	0.958864
ENSMUSG00000067149	141.642	1022.15	761.275	110.295	23.66	50.3524	3.38392	0.000297627	0.0185843	Jchain	5	88519809	88527891	-	2517	protein_coding	immunoglobulin joining chain [Source:MGI Symbol;Acc:MGI:96493]	-	135	969	824	118	23	51	2.88753	21.188	15.6328	2.27589	0.488226	1.038
ENSMUSG00000041550	919.1	708.861	1636.19	2690.07	2649.92	1619.17	-1.09178	0.000304415	0.0189466	Serpina5	12	104101113	104106137	+	2162	protein_coding	serine (or cysteine) peptidase inhibitor, clade A, member 5 [Source:MGI Symbol;Acc:MGI:107817]	-	876	672	1771	2878	2576	1640	21.8135	17.1065	39.1162	64.6231	63.66	38.8595
ENSMUSG00000035273	121.707	100.211	133.038	64.4944	47.32	52.327	1.11195	0.000308186	0.0191195	Hpse	5	100679484	100719716	-	3516	protein_coding	heparanase [Source:MGI Symbol;Acc:MGI:1343124]	-	116	95	144	69	46	53	1.77617	1.48704	1.95572	0.952692	0.699013	0.772211
ENSMUSG00000030867	440.665	222.574	344.606	586.058	649.107	664.454	-0.914198	0.000310699	0.0192134	Plk1	7	122159439	122169873	+	2199	protein_coding	polo like kinase 1 [Source:MGI Symbol;Acc:MGI:97621]	-	420	211	373	627	631	673	10.2825	5.28088	8.09985	13.8419	15.3313	15.6783
ENSMUSG00000056758	68.1981	69.6202	90.54	151.422	163.563	139.21	-0.989129	0.000312535	0.019265	Hmga2	10	120361275	120476469	-	6772	protein_coding	high mobility group AT-hook 2 [Source:MGI Symbol;Acc:MGI:101761]	HMGI/HMGY	65	66	98	162	159	141	0.51674	0.536384	0.691039	1.16132	1.25446	1.06662
ENSMUSG00000038451	467.944	573.839	482.264	265.455	325.068	331.733	0.724936	0.000314428	0.0193055	Spsb2	6	124808661	124810619	+	1658	protein_coding	splA/ryanodine receptor domain and SOCS box containing 2 [Source:MGI Symbol;Acc:MGI:1315199]	-	446	544	522	284	316	336	14.4819	18.0577	15.0342	8.31546	10.1831	10.3816
ENSMUSG00000036834	31.476	28.481	34.1835	125.25	72.0087	61.2127	-1.4573	0.000315201	0.0193055	Plch1	3	63696234	63899472	-	8637	protein_coding	phospholipase C, eta 1 [Source:MGI Symbol;Acc:MGI:2683547]	-	30	27	37	134	70	62	0.186997	0.172048	0.204566	0.753172	0.433023	0.367737
ENSMUSG00000031958	679.883	983.122	825.946	467.351	319.924	558.813	0.886403	0.000317175	0.0193648	Ldhd	8	111623785	111630374	-	5328	protein_coding	lactate dehydrogenase D [Source:MGI Symbol;Acc:MGI:106428]	-	648	932	894	500	311	566	6.54767	9.62721	8.01248	4.55573	3.11869	5.44203
ENSMUSG00000045934	482.633	550.633	478.568	289.758	337.412	319.886	0.674937	0.000319733	0.0194592	Mtmr11	3	96162004	96171718	+	3780	protein_coding	myotubularin related protein 11 [Source:MGI Symbol;Acc:MGI:2652817]	-	460	522	518	310	328	324	6.55152	7.60024	6.54382	3.98128	4.63616	4.39099
ENSMUSG00000073018	108.068	83.3333	141.353	266.39	194.423	210.295	-1.01007	0.000322982	0.0195949	Gm1070	6	71293765	71302880	+	2874	lincRNA	predicted gene 1070 [Source:MGI Symbol;Acc:MGI:2685916]	-	103	79	153	285	189	213	1.92942	1.51283	2.54213	4.81405	3.51359	3.79666
ENSMUSG00000086841	688.276	543.249	645.79	908.53	948.457	1131.45	-0.670524	0.000328057	0.0198384	2410006H16Rik	11	62602877	62604807	+	462	processed_transcript	RIKEN cDNA 2410006H16 gene [Source:MGI Symbol;Acc:MGI:1916471]	-	656	515	699	972	922	1146	76.443	61.3499	72.2485	102.136	106.626	127.072
ENSMUSG00000057534	225.578	124.473	361.236	597.274	585.328	436.387	-1.18488	0.000329869	0.0198384	Elobl	11	88964658	88966931	-	833	protein_coding	elongin B-like [Source:MGI Symbol;Acc:MGI:1860403]	-	215	118	391	639	569	442	13.8953	7.79625	22.4143	37.2399	36.4958	27.1823
ENSMUSG00000031320	14440.2	14042.2	15166.4	22913.3	19874.4	19953.4	-0.523469	0.000330091	0.0198384	Rps4x	X	102184941	102189394	-	1631	protein_coding	ribosomal protein S4, X-linked [Source:MGI Symbol;Acc:MGI:98158]	-	13763	13312	16416	24514	19320	20210	454.292	449.198	480.626	729.647	632.892	634.777
ENSMUSG00000035778	664.144	812.236	570.032	376.685	391.933	456.133	0.740194	0.000334123	0.0200183	Ggta1	2	35400179	35463231	-	4709	protein_coding	glycoprotein galactosyltransferase alpha 1, 3 [Source:MGI Symbol;Acc:MGI:95704]	-	633	770	617	403	381	462	7.23687	8.99934	6.25677	4.1546	4.32287	5.026
ENSMUSG00000006014	36.722	39.0295	42.4983	93.4702	83.3243	89.8444	-1.17202	0.000341883	0.0203756	Prg4	1	150449412	150466165	-	4280	protein_coding	proteoglycan 4 (megakaryocyte stimulating factor, articular superficial zone protein) [Source:MGI Symbol;Acc:MGI:1891344]	-	35	37	46	100	81	91	0.440251	0.475781	0.513225	1.13425	1.01115	1.0892
ENSMUSG00000028228	2286.21	2173	1931.83	1587.12	1325.99	1160.08	0.64963	0.000342517	0.0203756	Cpne3	4	19519254	19570108	-	7131	protein_coding	copine III [Source:MGI Symbol;Acc:MGI:1917818]	-	2179	2060	2091	1698	1289	1175	16.4506	15.8988	14.0022	11.5595	9.65781	8.44105
ENSMUSG00000085148	945.33	1199.37	967.299	551.474	708.771	673.34	0.686724	0.000343266	0.0203756	Mir22hg	11	75461539	75466676	+	1924	processed_transcript	Mir22 host gene (non-protein coding) [Source:MGI Symbol;Acc:MGI:1914348]	-	901	1137	1047	590	689	682	25.2113	32.524	25.9857	14.8867	19.1333	18.1588
ENSMUSG00000027840	742.835	716.244	677.202	465.481	363.129	496.613	0.688299	0.00035083	0.0207605	Wnt2b	3	104945272	104961921	-	4201	protein_coding	wingless-type MMTV integration site family, member 2B [Source:MGI Symbol;Acc:MGI:1261834]	-	708	679	733	498	353	503	9.07312	8.89541	8.33192	5.75479	4.4895	6.13372
ENSMUSG00000005503	10.492	4.21941	15.7059	36.4534	46.2913	42.454	-2.0279	0.000354447	0.0209102	Evx1	6	52313498	52318378	+	2877	protein_coding	even-skipped homeobox 1 [Source:MGI Symbol;Acc:MGI:95461]	Homeobox	10	4	17	39	45	43	0.187127	0.0765189	0.282165	0.658078	0.835697	0.765663
ENSMUSG00000074062	33.5744	12.6582	59.1281	114.968	112.128	101.692	-1.63428	0.000357727	0.0210392	Fbxw16	9	109432316	109449140	-	1801	protein_coding	F-box and WD-40 domain protein 16 [Source:MGI Symbol;Acc:MGI:2443324]	-	32	12	64	123	109	103	0.95656	0.366704	1.69691	3.31546	3.23362	2.92976
ENSMUSG00000025508	5627.92	5568.56	6522.57	9238.59	8467.19	8151.16	-0.545201	0.000359528	0.0210806	Rplp2	7	141447370	141451585	+	2072	protein_coding	ribosomal protein, large P2 [Source:MGI Symbol;Acc:MGI:1914436]	-	5364	5279	7060	9884	8231	8256	139.372	140.22	162.708	231.577	212.246	204.122
ENSMUSG00000106847	1851.84	2347.05	2024.21	1313.26	1485.44	1295.34	0.604164	0.000365331	0.0213447	Peg13	15	72805600	72810324	-	4725	sense_intronic	paternally expressed 13 [Source:MGI Symbol;Acc:MGI:2663476]	-	1765	2225	2191	1405	1444	1312	20.1103	25.9165	22.1429	14.4353	16.3283	14.2246
ENSMUSG00000036510	6.29521	100.211	31.4118	5.60821	8.22956	2.9619	3.03895	0.000366252	0.0213447	Cdh8	8	99024471	99416471	-	7740	protein_coding	cadherin 8 [Source:MGI Symbol;Acc:MGI:107434]	-	6	95	34	6	8	3	0.0417336	0.675509	0.209764	0.0376325	0.0552237	0.0198559
ENSMUSG00000046805	2205.42	2108.65	2080.57	1151.55	1581.1	1414.8	0.624835	0.000369784	0.0214855	Mpeg1	19	12460779	12465284	+	4335	protein_coding	macrophage expressed gene 1 [Source:MGI Symbol;Acc:MGI:1333743]	-	2102	1999	2252	1232	1537	1433	26.1048	25.3789	24.8069	13.7967	18.9435	16.9342
ENSMUSG00000031618	230.824	168.776	182.004	102.817	99.7834	108.603	0.901681	0.000372818	0.0215965	Nr3c2	8	76899442	77245012	+	6474	protein_coding	nuclear receptor subfamily 3, group C, member 2 [Source:MGI Symbol;Acc:MGI:99459]	ESR-like	220	160	197	110	97	110	1.82947	1.36018	1.45307	0.824845	0.800526	0.87042
ENSMUSG00000039405	393.451	914.557	1369.19	2756.44	1891.77	1717.9	-1.24934	0.000375329	0.0216766	Prss23	7	89507783	89527187	-	3767	protein_coding	protease, serine 23 [Source:MGI Symbol;Acc:MGI:1923703]	-	375	867	1482	2949	1839	1740	5.35934	12.667	18.7865	38.0042	26.0833	23.6626
ENSMUSG00000048899	54.5585	33.7553	56.3565	106.556	128.587	96.7555	-1.19486	0.000377545	0.0217394	Rimkla	4	119465283	119492628	-	4158	protein_coding	ribosomal modification protein rimK-like family member A [Source:MGI Symbol;Acc:MGI:3040686]	-	52	32	61	114	125	98	0.673279	0.423559	0.70055	1.33098	1.60621	1.2074
ENSMUSG00000051669	1106.91	2904.01	3418.35	998.261	1196.37	1156.13	1.1489	0.000385885	0.0221169	AU021092	16	5211823	5222299	-	1368	protein_coding	expressed sequence AU021092 [Source:MGI Symbol;Acc:MGI:2146559]	-	1055	2753	3700	1068	1163	1171	41.5186	110.756	129.154	37.8999	45.4224	43.851
ENSMUSG00000000290	486.829	485.232	458.243	186.94	353.871	211.283	0.928396	0.000386693	0.0221169	Itgb2	10	77530252	77565708	+	3052	protein_coding	integrin beta 2 [Source:MGI Symbol;Acc:MGI:96611]	-	464	460	496	200	344	214	8.18483	8.29511	7.76052	3.18125	6.02213	3.59201
ENSMUSG00000079494	8.39361	81.2236	161.678	21.4981	5.14348	10.8603	2.74089	0.000387553	0.0221169	Nat8f5	6	85817218	85820972	-	986	protein_coding	N-acetyltransferase 8 (GCN5-related) family member 5 [Source:MGI Symbol;Acc:MGI:1916299]	-	8	77	175	23	5	11	0.436806	4.29796	8.47529	1.13241	0.270938	0.571511
ENSMUSG00000069601	518.305	388.186	509.98	1373.08	770.493	664.454	-0.98735	0.00039325	0.0223757	Ank3	10	69398773	70027438	+	34838	protein_coding	ankyrin 3, epithelial [Source:MGI Symbol;Acc:MGI:88026]	-	494	368	552	1469	749	673	0.763396	0.581358	0.756623	2.04702	1.1487	0.989625
ENSMUSG00000001403	619.029	458.861	643.942	1198.29	793.124	980.39	-0.787277	0.000412397	0.0233959	Ube2c	2	164769898	164778822	+	2600	protein_coding	ubiquitin-conjugating enzyme E2C [Source:MGI Symbol;Acc:MGI:1915862]	-	590	435	697	1282	771	993	12.2167	9.20798	12.8013	23.9369	15.8437	19.5652
ENSMUSG00000066359	37.7713	33.7553	39.7267	113.099	92.5826	65.1619	-1.28317	0.000414052	0.0234208	Tcl1b1	12	105159690	105166625	+	1040	protein_coding	T cell leukemia/lymphoma 1B, 1 [Source:MGI Symbol;Acc:MGI:1351601]	-	36	32	43	121	90	66	1.86357	1.69342	1.97437	5.64813	4.62365	3.25102
ENSMUSG00000027513	1.0492	0	0.923877	71.972	2.05739	4.93651	-5.30791	0.000416756	0.0235046	Pck1	2	173153048	173159273	+	3429	protein_coding	phosphoenolpyruvate carboxykinase 1, cytosolic [Source:MGI Symbol;Acc:MGI:97501]	-	1	0	1	77	2	5	0.0157003	0	0.013926	1.09012	0.031163	0.0746984
ENSMUSG00000022441	3.1476	6.32911	15.7059	40.1922	28.8035	52.327	-2.2504	0.00042296	0.0237847	Efcab6	15	83866712	84065379	-	6408	protein_coding	EF-hand calcium binding domain 6 [Source:MGI Symbol;Acc:MGI:1924877]	-	3	6	17	43	28	53	0.0252043	0.0515321	0.126684	0.325761	0.23346	0.423704
ENSMUSG00000074059	88.1329	52.7426	114.561	229.937	222.198	137.235	-1.20339	0.000436348	0.024466	Fbxw18	9	109676734	109702700	-	1519	protein_coding	F-box and WD-40 domain protein 18 [Source:MGI Symbol;Acc:MGI:3505704]	-	84	50	124	246	216	139	2.97713	1.81159	3.89814	7.86194	7.59753	4.68777
ENSMUSG00000045036	10.492	9.49367	12.9343	57.9515	55.5495	20.7333	-2.02428	0.000442657	0.0247476	Tmem232	17	65255999	65540782	-	3134	protein_coding	transmembrane protein 232 [Source:MGI Symbol;Acc:MGI:2685786]	-	10	9	14	62	54	21	0.171782	0.158049	0.213316	0.960385	0.9206	0.343265
ENSMUSG00000035407	178.364	222.574	183.852	234.61	493.774	470.943	-1.03592	0.000444965	0.0248046	Kank4	4	98754898	98817537	-	4795	protein_coding	KN motif and ankyrin repeat domains 4 [Source:MGI Symbol;Acc:MGI:3043381]	-	170	211	199	251	480	477	1.90869	2.42182	1.98179	2.54119	5.34846	5.09611
ENSMUSG00000027452	1284.22	1484.18	1936.45	780.476	991.662	1037.65	0.744144	0.000447578	0.0248379	Acss1	2	150618105	150668500	-	4128	protein_coding	acyl-CoA synthetase short-chain family member 1 [Source:MGI Symbol;Acc:MGI:1915988]	-	1224	1407	2096	835	964	1051	15.9631	18.7587	24.2463	9.81972	12.4771	13.0428
ENSMUSG00000076543	13.6396	12.6582	3.69551	0	0	0	5.78543	0.000448146	0.0248379	Igkv4-74	6	69184826	69185397	-	394	IG_V_gene	immunoglobulin kappa variable 4-74 [Source:MGI Symbol;Acc:MGI:3779447]	-	13	12	4	0	0	0	1.77633	1.67623	0.484794	0	0	0
ENSMUSG00000028525	197.25	689.873	217.111	133.662	145.046	127.362	1.44273	0.000450201	0.0248801	Pde4b	4	102087543	102607259	+	10560	protein_coding	phosphodiesterase 4B, cAMP specific [Source:MGI Symbol;Acc:MGI:99557]	-	188	654	235	143	141	129	0.958451	3.40849	1.06267	0.657392	0.713397	0.625799
ENSMUSG00000037313	623.226	425.105	586.662	1025.37	861.018	828.346	-0.731378	0.000452355	0.0249275	Tacc3	5	33658128	33678995	+	3552	protein_coding	transforming, acidic coiled-coil containing protein 3 [Source:MGI Symbol;Acc:MGI:1341163]	-	594	403	635	1097	837	839	9.00305	6.24426	8.53679	14.9929	12.5901	12.1003
ENSMUSG00000061451	157.38	467.299	424.06	118.707	163.563	155.006	1.26293	0.000455218	0.0249474	Tmem151a	19	5070859	5085531	-	4807	protein_coding	transmembrane protein 151A [Source:MGI Symbol;Acc:MGI:2147713]	-	150	443	459	127	159	157	1.67994	5.07199	4.55966	1.28257	1.76725	1.67315
ENSMUSG00000026175	86.0345	54.8523	62.8236	122.446	124.472	226.092	-1.21589	0.000455311	0.0249474	Vil1	1	74409376	74435559	+	3551	protein_coding	villin 1 [Source:MGI Symbol;Acc:MGI:98930]	-	82	52	68	131	121	229	1.24319	0.805937	0.914433	1.79091	1.82058	3.30365
ENSMUSG00000029063	6003.53	7312.23	5845.37	4369.73	3741.36	4564.29	0.596076	0.000458756	0.0250648	Nadk	4	155562378	155591001	+	3747	protein_coding	NAD kinase [Source:MGI Symbol;Acc:MGI:2183149]	-	5722	6932	6327	4675	3637	4623	82.2129	101.818	80.6321	60.569	51.8604	63.2047
ENSMUSG00000044726	14.6888	5.27426	9.23877	47.6698	33.9469	34.5556	-1.99396	0.000461514	0.025144	Erich5	15	34453305	34473892	+	2383	protein_coding	glutamate rich 5 [Source:MGI Symbol;Acc:MGI:2447772]	-	14	5	10	51	33	35	0.316286	0.115477	0.200387	1.03896	0.739888	0.752407
ENSMUSG00000027490	273.842	183.544	261.457	406.595	367.244	520.308	-0.847744	0.00046663	0.0253509	E2f1	2	154559407	154569892	-	3154	protein_coding	E2F transcription factor 1 [Source:MGI Symbol;Acc:MGI:101941]	E2F	261	174	283	435	357	527	4.45507	3.03624	4.28468	6.69545	6.04759	8.55969
ENSMUSG00000079293	375.614	536.92	558.022	218.72	335.355	252.749	0.86721	0.000468338	0.025372	Clec7a	6	129461591	129472779	-	2638	polymorphic_pseudogene	C-type lectin domain family 7, member a [Source:MGI Symbol;Acc:MGI:1861431]	-	358	509	604	234	326	256	7.30608	10.6192	10.9334	4.30619	6.60266	4.97135
ENSMUSG00000030432	8319.12	8299.58	9254.48	11721.2	12018.2	12871.4	-0.500776	0.000484263	0.0261611	Rpl28	7	4792874	4795066	+	1840	protein_coding	ribosomal protein L28 [Source:MGI Symbol;Acc:MGI:101839]	-	7929	7868	10017	12540	11683	13037	231.994	235.34	259.964	330.851	339.244	362.968
ENSMUSG00000031933	32.5252	24.2616	36.9551	70.1026	102.87	66.1492	-1.34665	0.0004874	0.0262399	Izumo1r	9	14885814	14903949	-	2320	protein_coding	IZUMO1 receptor, JUNO [Source:MGI Symbol;Acc:MGI:1929185]	-	31	23	40	75	100	67	0.719366	0.545618	0.823314	1.56937	2.30297	1.47943
ENSMUSG00000049491	14.6888	7.38396	1.84775	46.7351	22.6313	55.2889	-2.3978	0.000489978	0.0262399	Slc36a3	11	55124815	55151708	-	2358	protein_coding	solute carrier family 36 (proton/amino acid symporter), member 3 [Source:MGI Symbol;Acc:MGI:2665001]	-	14	7	2	50	22	56	0.319639	0.163382	0.0405023	1.02939	0.498488	1.21661
ENSMUSG00000090186	61.9029	32.7004	12.0104	6.54291	3.08609	7.89841	2.59683	0.000490214	0.0262399	Gm7592	1	85526690	85550577	+	627	transcribed_unprocessed_pseudogene	predicted gene 7592 [Source:MGI Symbol;Acc:MGI:3644077]	-	59	31	13	7	3	8	5.06594	2.72109	0.990078	0.54198	0.255641	0.653629
ENSMUSG00000018727	162.626	142.405	237.436	352.383	337.412	305.076	-0.872739	0.00049186	0.0262399	Cpsf4l	11	113698172	113710017	-	2246	protein_coding	cleavage and polyadenylation specific factor 4-like [Source:MGI Symbol;Acc:MGI:1277182]	-	155	135	257	377	328	309	3.71533	3.30805	5.46408	8.14862	7.80262	7.04787
ENSMUSG00000000732	588.602	655.063	744.645	1032.85	1104.82	929.051	-0.624611	0.000492545	0.0262399	Icosl	10	78069302	78083913	+	4620	protein_coding	icos ligand [Source:MGI Symbol;Acc:MGI:1354701]	-	561	621	806	1105	1074	941	6.53728	7.39773	8.3308	11.6111	12.4205	10.4341
ENSMUSG00000043243	67.1489	62.2363	73.9102	140.205	115.214	146.121	-0.981132	0.000500112	0.0265635	Fam129c	8	71597648	71607936	+	3560	protein_coding	family with sequence similarity 129, member C [Source:MGI Symbol;Acc:MGI:3686743]	-	64	59	80	150	112	148	0.967845	0.912117	1.07308	2.04547	1.68091	2.12971
ENSMUSG00000090698	264.399	315.401	250.371	179.463	111.099	156.981	0.889487	0.000501381	0.0265635	Apold1	6	134981718	134986836	+	3567	protein_coding	apolipoprotein L domain containing 1 [Source:MGI Symbol;Acc:MGI:2685921]	-	252	299	271	192	108	159	3.80341	4.61335	3.62794	2.61307	1.6177	2.28351
ENSMUSG00000070686	16.7872	5.27426	4.61939	27.1063	43.2052	51.3397	-2.19756	0.000505485	0.0266676	C87414	5	93634993	93671551	-	2966	protein_coding	expressed sequence C87414 [Source:MGI Symbol;Acc:MGI:2141341]	-	16	5	5	29	42	52	0.290419	0.0927785	0.0804994	0.474656	0.756579	0.898134
ENSMUSG00000033847	217.185	116.034	246.675	415.008	410.449	332.721	-0.996507	0.00050612	0.0266676	Pla2g4c	7	13324655	13360672	+	3747	protein_coding	phospholipase A2, group IVC (cytosolic, calcium-independent) [Source:MGI Symbol;Acc:MGI:1196403]	-	207	110	267	444	399	337	2.97415	1.61569	3.40268	5.75244	5.68939	4.60739
ENSMUSG00000010592	43.0173	52.7426	53.5849	191.614	137.845	65.1619	-1.40182	0.000519332	0.027289	Dazl	17	50279395	50293636	-	3820	protein_coding	deleted in azoospermia-like [Source:MGI Symbol;Acc:MGI:1342328]	-	41	50	58	205	134	66	0.577825	0.72037	0.725034	2.60521	1.87421	0.885094
ENSMUSG00000076545	1.0492	16.8776	33.2596	0	0	0.987301	5.60231	0.000523768	0.0274391	Igkv4-72	6	69226854	69227433	-	402	IG_V_gene	immunoglobulin kappa chain variable 4-72 [Source:MGI Symbol;Acc:MGI:2686345]	-	1	16	36	0	0	1	0.133921	2.1905	4.27632	0	0	0.127433
ENSMUSG00000070837	25.1808	15.8228	43.4222	92.5355	99.7834	57.2635	-1.55598	0.00052504	0.0274391	Aurkc	7	6995300	7003091	+	1523	protein_coding	aurora kinase C [Source:MGI Symbol;Acc:MGI:1321119]	-	24	15	47	99	97	58	0.848374	0.542051	1.47364	3.15564	3.40289	1.95091
ENSMUSG00000030677	591.75	402.953	545.087	930.028	750.947	854.016	-0.719163	0.000527107	0.0274454	Kif22	7	127027729	127042471	-	4903	protein_coding	kinesin family member 22 [Source:MGI Symbol;Acc:MGI:109233]	-	564	382	590	995	730	865	6.19289	4.28795	5.74624	9.85176	7.95494	9.03781
ENSMUSG00000036273	859.296	654.008	498.894	434.636	348.728	347.53	0.830406	0.000528089	0.0274454	Lrrk2	15	91673175	91816120	+	11834	protein_coding	leucine-rich repeat kinase 2 [Source:MGI Symbol;Acc:MGI:1913975]	-	819	620	540	465	339	352	3.72588	2.88343	2.17899	1.90754	1.53054	1.52377
ENSMUSG00000052392	86.0345	42.1941	43.4222	20.5634	8.22956	19.746	1.81623	0.000530708	0.0274454	Acot4	12	84038379	84048601	+	6674	protein_coding	acyl-CoA thioesterase 4 [Source:MGI Symbol;Acc:MGI:2159621]	-	82	40	47	22	8	20	0.66146	0.329855	0.336283	0.160025	0.0640442	0.153516
ENSMUSG00000045679	392.401	379.747	300.26	194.418	236.6	204.371	0.754906	0.00053087	0.0274454	Pqlc3	12	16988648	17000408	-	5408	protein_coding	PQ loop repeat containing [Source:MGI Symbol;Acc:MGI:2444067]	-	374	360	325	208	230	207	3.72315	3.66365	2.86973	1.86715	2.27231	1.96084
ENSMUSG00000030089	256.005	674.05	417.592	251.435	133.73	201.409	1.19912	0.000539293	0.0278061	Slc41a3	6	90604725	90646412	+	2911	protein_coding	solute carrier family 41, member 3 [Source:MGI Symbol;Acc:MGI:1918949]	-	244	639	452	269	130	204	4.51257	12.0811	7.41464	4.48603	2.38604	3.59002
ENSMUSG00000054310	48.2633	43.2489	108.094	217.785	138.874	147.108	-1.33104	0.00055208	0.0283893	Obox1	7	15388948	15556866	+	1900	protein_coding	oocyte specific homeobox 1 [Source:MGI Symbol;Acc:MGI:1918718]	Homeobox	46	41	117	233	135	149	1.30341	1.18762	2.94053	5.95326	3.79626	4.01737
ENSMUSG00000039840	1424.82	1131.86	1040.29	857.121	568.868	719.743	0.744734	0.000555295	0.0284785	Epg5	18	77938467	78035027	+	9672	protein_coding	ectopic P-granules autophagy protein 5 homolog (C. elegans) [Source:MGI Symbol;Acc:MGI:1918673]	-	1358	1073	1126	917	553	729	7.55891	6.10565	5.55924	4.60262	3.05482	3.86118
ENSMUSG00000003429	6723.28	6361.81	7496.34	9451.7	9498.97	10649	-0.524187	0.000557449	0.0285129	Rps11	7	45122379	45124439	-	865	protein_coding	ribosomal protein S11 [Source:MGI Symbol;Acc:MGI:1351329]	-	6408	6031	8114	10112	9234	10786	398.825	383.727	447.932	567.51	570.361	638.783
ENSMUSG00000001348	188.856	305.907	268.848	142.075	137.845	134.273	0.882668	0.000561078	0.0286224	Acp5	9	22126727	22135711	-	2030	protein_coding	acid phosphatase 5, tartrate resistant [Source:MGI Symbol;Acc:MGI:87883]	-	180	290	291	152	134	136	4.77367	7.86232	6.84527	3.63496	3.52683	3.43204
ENSMUSG00000029380	25.1808	32.7004	19.4014	75.7108	162.534	35.5429	-1.82651	0.000563625	0.0286763	Cxcl1	5	90891241	90893115	+	1875	protein_coding	chemokine (C-X-C motif) ligand 1 [Source:MGI Symbol;Acc:MGI:108068]	-	24	31	21	81	158	36	0.689106	0.909932	0.534825	2.09718	4.50227	0.983581
ENSMUSG00000091358	32.5252	20.0422	55.4326	109.36	95.6686	82.9333	-1.40793	0.000575151	0.0291855	Speer5-ps1	10	44169911	44219583	+	8634	transcribed_processed_pseudogene	spermatogenesis associated glutamate (E)-rich protein 5, pseudogene 1 [Source:MGI Symbol;Acc:MGI:1917615]	-	31	19	60	117	93	84	0.193297	0.121113	0.331843	0.657849	0.575502	0.498398
ENSMUSG00000030357	3932.41	4309.07	5294.74	6591.52	6766.76	6834.1	-0.576866	0.000580783	0.0293937	Fkbp4	6	128429735	128438677	-	2795	protein_coding	FK506 binding protein 4 [Source:MGI Symbol;Acc:MGI:95543]	-	3748	4085	5731	7052	6578	6922	72.1928	80.4376	97.9134	122.485	125.744	126.87
ENSMUSG00000001865	47.2141	149.789	98.8548	15.8899	31.8895	43.4413	1.6997	0.0005875	0.0296556	Cpa3	3	20215620	20242181	-	1517	protein_coding	carboxypeptidase A3, mast cell [Source:MGI Symbol;Acc:MGI:88479]	-	45	142	107	17	31	44	1.59699	5.15171	3.36815	0.544021	1.09182	1.48585
ENSMUSG00000105504	223.48	180.38	136.734	81.319	109.042	77.0095	1.01549	0.000597897	0.0301015	Gbp5	3	142493978	142522344	+	6637	protein_coding	guanylate binding protein 5 [Source:MGI Symbol;Acc:MGI:2429943]	-	213	171	148	87	106	78	1.72776	1.41799	1.06484	0.636356	0.853317	0.602049
ENSMUSG00000019942	609.586	390.295	625.465	1087.99	807.526	919.178	-0.791945	0.000608964	0.0305786	Cdk1	10	69335146	69352938	-	4934	protein_coding	cyclin-dependent kinase 1 [Source:MGI Symbol;Acc:MGI:88351]	-	581	370	677	1164	785	931	6.33947	4.12716	6.55214	11.4527	8.50054	9.66628
ENSMUSG00000031283	90.2313	150.844	121.028	421.55	195.452	203.384	-1.1808	0.000611372	0.0306195	Chrdl1	X	143285674	143394262	-	6758	protein_coding	chordin-like 1 [Source:MGI Symbol;Acc:MGI:1933172]	-	86	143	131	451	190	206	0.685104	1.16457	0.92565	3.23975	1.50214	1.56156
ENSMUSG00000006398	623.226	410.337	545.087	889.836	797.239	878.698	-0.700623	0.00061318	0.0306303	Cdc20	4	118432901	118437352	-	1868	protein_coding	cell division cycle 20 [Source:MGI Symbol;Acc:MGI:1859866]	-	594	389	590	952	775	890	17.1193	11.461	15.0823	24.7407	22.1667	24.4074
ENSMUSG00000095351	3.1476	36.9198	14.782	0.934702	0	0.987301	4.81154	0.000616555	0.0307191	Igkv3-2	6	70698449	70699067	+	378	IG_V_gene	immunoglobulin kappa variable 3-2 [Source:MGI Symbol;Acc:MGI:1330850]	-	3	35	16	1	0	1	0.427273	5.09595	2.02126	0.128428	0	0.135524
ENSMUSG00000022237	97.5757	199.367	109.017	70.1026	48.3487	52.327	1.2466	0.000619886	0.0308053	Ankrd33b	15	31291478	31367726	-	8761	protein_coding	ankyrin repeat domain 33B [Source:MGI Symbol;Acc:MGI:1917904]	-	93	189	118	75	47	53	0.571486	1.18729	0.643164	0.415585	0.286629	0.309907
ENSMUSG00000081044	132.199	45.3586	107.17	247.696	271.576	165.867	-1.26579	0.000628716	0.0311636	AU015836	X	93968659	93975470	+	3335	protein_coding	expressed sequence AU015836 [Source:MGI Symbol;Acc:MGI:2147954]	-	126	43	116	265	264	168	2.034	0.709613	1.66095	3.85747	4.22945	2.58061
ENSMUSG00000047352	29.3776	8.43882	24.0208	75.7108	74.066	48.3778	-1.67725	0.000632482	0.0312484	Olfr976	9	39954139	39961133	-	3383	protein_coding	olfactory receptor 976 [Source:MGI Symbol;Acc:MGI:3030810]	-	28	8	26	81	72	49	0.445586	0.130148	0.366999	1.16235	1.13712	0.741998
ENSMUSG00000027510	514.109	431.434	492.426	651.487	783.866	787.867	-0.628218	0.000633677	0.0312484	Rbm38	2	173020498	173034734	+	2869	protein_coding	RNA binding motif protein 38 [Source:MGI Symbol;Acc:MGI:1889294]	-	490	409	533	697	762	798	9.19478	7.84588	8.87136	11.7938	14.1906	14.2489
ENSMUSG00000072692	120.658	113.924	115.485	199.091	218.083	188.575	-0.79095	0.000656027	0.0322678	Rpl37rt	5	115102923	115110268	-	752	transcribed_processed_pseudogene	ribosomal protein L37, retrotransposed [Source:MGI Symbol;Acc:MGI:3651519]	-	115	108	125	213	212	191	8.23296	7.90414	7.93754	13.7504	15.0624	13.0114
ENSMUSG00000115009	215.086	59.0717	46.1939	29.9105	30.8609	28.6317	1.83979	0.000659059	0.0323343	G930009F23Rik	15	38436225	38455134	-	2819	lincRNA	RIKEN cDNA G930009F23 gene [Source:MGI Symbol;Acc:MGI:3642701]	-	205	56	50	32	30	29	3.91503	1.09331	0.846971	0.551071	0.568594	0.527001
ENSMUSG00000025789	10.492	25.3164	39.7267	79.4496	44.2339	150.07	-1.85198	0.000675123	0.0329819	St8sia2	7	73939119	74013690	-	5384	protein_coding	ST8 alpha-N-acetyl-neuraminide alpha-2,8-sialyltransferase 2 [Source:MGI Symbol;Acc:MGI:106020]	-	10	24	43	85	43	152	0.0999933	0.245332	0.381379	0.766419	0.426717	1.44626
ENSMUSG00000086040	87.0837	95.9915	137.658	229.002	203.682	179.689	-0.930397	0.000677302	0.0329819	Wipf3	6	54429603	54503768	+	7114	protein_coding	WAS/WASL interacting protein family, member 3 [Source:MGI Symbol;Acc:MGI:3044681]	-	83	91	149	245	198	182	0.628116	0.704006	1.00015	1.67188	1.48706	1.31059
ENSMUSG00000020917	12459.3	20303.8	21482	9386.27	6003.46	12656.2	0.951695	0.000678545	0.0329819	Acly	11	100476353	100528000	-	5279	protein_coding	ATP citrate lyase [Source:MGI Symbol;Acc:MGI:103251]	-	11875	19248	23252	10042	5836	12819	121.104	200.67	210.331	92.3466	59.0663	124.397
ENSMUSG00000076556	2.0984	18.9873	9.23877	0	0	0	5.80449	0.00067912	0.0329819	Igkv4-57	6	69575975	69576500	-	352	IG_V_gene	immunoglobulin kappa variable 4-57 [Source:MGI Symbol;Acc:MGI:2685035]	-	2	18	10	0	0	0	0.305889	2.81435	1.3566	0	0	0
ENSMUSG00000031103	1137.33	1001.05	957.137	648.683	688.197	740.476	0.575335	0.000683117	0.0330925	Elf4	X	48411046	48463132	-	6148	protein_coding	E74-like factor 4 (ets domain transcription factor) [Source:MGI Symbol;Acc:MGI:1928377]	ETS	1084	949	1036	694	669	750	9.4923	8.49535	8.04673	5.47997	5.81391	6.24937
ENSMUSG00000079588	9.44281	12.6582	6.46714	42.9963	23.66	44.4286	-1.96838	0.000688427	0.0332659	Tmem182	1	40805601	40856887	+	2716	protein_coding	transmembrane protein 182 [Source:MGI Symbol;Acc:MGI:1923725]	-	9	12	7	46	23	45	0.178397	0.243164	0.123073	0.822206	0.452454	0.848773
ENSMUSG00000018796	896.018	820.675	885.998	505.674	366.215	649.644	0.77424	0.000700199	0.0337499	Acsl1	8	46471037	46536051	+	10483	protein_coding	acyl-CoA synthetase long-chain family member 1 [Source:MGI Symbol;Acc:MGI:102797]	-	854	778	959	541	356	658	4.38579	4.08454	4.36844	2.50533	1.81443	3.2155
ENSMUSG00000053441	799.491	520.042	654.105	1037.52	1020.47	1107.75	-0.68168	0.000708449	0.033896	Adamts19	18	58836764	59053678	+	4666	protein_coding	a disintegrin-like and metallopeptidase (reprolysin type) with thrombospondin type 1 motif, 19 [Source:MGI Symbol;Acc:MGI:2442875]	-	762	493	708	1110	992	1122	8.79197	5.81502	7.24573	11.5486	11.3591	12.3185
ENSMUSG00000031170	718.703	779.536	1090.17	2480.7	1305.41	1244	-0.958372	0.000708996	0.033896	Slc38a5	X	8271133	8280179	+	2241	protein_coding	solute carrier family 38, member 5 [Source:MGI Symbol;Acc:MGI:2148066]	-	685	739	1180	2654	1269	1260	16.456	18.1489	25.144	57.4925	30.2549	28.803
ENSMUSG00000027398	12.5904	79.1139	46.1939	4.67351	15.4304	2.9619	2.58792	0.000709941	0.033896	Il1b	2	129364570	129371139	-	1907	protein_coding	interleukin 1 beta [Source:MGI Symbol;Acc:MGI:96543]	-	12	75	50	5	15	3	0.338771	2.16451	1.25202	0.127283	0.420259	0.0805897
ENSMUSG00000089809	1019.82	1246.84	1440.32	882.358	747.861	547.952	0.767167	0.000713672	0.033896	Rasgef1b	5	99217426	99729065	-	13805	protein_coding	RasGEF domain family, member 1B [Source:MGI Symbol;Acc:MGI:2443755]	-	972	1182	1559	944	727	555	3.79058	4.71227	5.39266	3.31962	2.81368	2.05952
ENSMUSG00000028495	10994.6	9783.75	9976.95	14400.9	13777.3	14629.8	-0.477064	0.000715227	0.033896	Rps6	4	86854660	86857412	-	1586	protein_coding	ribosomal protein S6 [Source:MGI Symbol;Acc:MGI:98159]	-	10479	9275	10799	15407	13393	14818	355.707	321.854	325.143	471.593	451.181	478.625
ENSMUSG00000032066	123.806	83.3333	83.1489	46.7351	29.8322	47.3905	1.22457	0.000715403	0.033896	Bco2	9	50533087	50555181	-	2118	protein_coding	beta-carotene oxygenase 2 [Source:MGI Symbol;Acc:MGI:2177469]	-	118	79	90	50	29	48	2.99938	2.05282	2.02913	1.14603	0.731557	1.16098
ENSMUSG00000048758	9765.97	8555.9	8942.21	12450.2	12217.8	14086.8	-0.507382	0.000716675	0.033896	Rpl29	9	106429454	106431568	+	1126	protein_coding	ribosomal protein L29 [Source:MGI Symbol;Acc:MGI:99687]	-	9308	8111	9679	13320	11877	14268	445.035	396.447	410.474	574.273	563.566	649.133
ENSMUSG00000020108	1362.91	1661.39	2056.55	710.373	1210.77	982.365	0.807752	0.000718629	0.033896	Ddit4	10	59949669	59951834	-	1755	protein_coding	DNA-damage-inducible transcript 4 [Source:MGI Symbol;Acc:MGI:1921997]	-	1299	1575	2226	760	1177	995	39.8481	49.3915	60.5678	21.0227	35.8324	29.0439
ENSMUSG00000096464	15.738	14.7679	13.8582	1.8694	0	0	4.5143	0.000719091	0.033896	Ighv2-2	12	113588267	113588702	-	352	IG_V_gene	immunoglobulin heavy variable 2-2 [Source:MGI Symbol;Acc:MGI:4439894]	-	15	14	15	2	0	0	2.29416	2.18894	2.0349	0.275829	0	0
ENSMUSG00000050912	5136.89	6261.6	5182.95	3977.16	3736.22	3781.36	0.528532	0.000727304	0.0341993	Tmem123	9	7764041	7794333	+	3109	protein_coding	transmembrane protein 123 [Source:MGI Symbol;Acc:MGI:1919179]	-	4896	5936	5610	4255	3632	3830	84.7806	105.08	86.166	66.4403	62.4168	63.1084
ENSMUSG00000113302	320.006	624.472	517.371	342.101	144.017	119.463	1.27035	0.00073212	0.0343344	Gm32219	12	70522598	70544587	+	1819	lincRNA	predicted gene, 32219 [Source:MGI Symbol;Acc:MGI:5591378]	-	305	592	560	366	140	121	9.02699	17.9117	14.7011	9.76789	4.11217	3.4077
ENSMUSG00000035373	13.6396	4.21941	10.1626	16.8246	161.505	15.7968	-2.78934	0.000733749	0.0343344	Ccl7	11	82045712	82047525	+	801	protein_coding	chemokine (C-C motif) ligand 7 [Source:MGI Symbol;Acc:MGI:99512]	-	13	4	11	18	157	16	0.873749	0.274838	0.655773	1.09092	10.4723	1.02328
ENSMUSG00000022883	2098.4	2694.09	2129.54	1588.99	1358.91	1616.21	0.600671	0.000736066	0.0343593	Robo1	16	72308306	73046095	+	16511	protein_coding	roundabout guidance receptor 1 [Source:MGI Symbol;Acc:MGI:1274781]	-	2000	2554	2305	1700	1321	1637	6.52128	8.51327	6.6664	4.99837	4.2747	5.07907
ENSMUSG00000057130	379.811	283.755	342.758	564.56	491.716	543.016	-0.668364	0.000739226	0.0344232	Txnl4a	18	80206795	80223533	+	2185	protein_coding	thioredoxin-like 4A [Source:MGI Symbol;Acc:MGI:1351613]	-	362	269	371	604	478	550	8.91935	6.77563	8.10804	13.4196	11.6883	12.895
ENSMUSG00000040952	7480.81	6900.84	8943.13	11663.2	10633.6	11904.9	-0.552152	0.000752617	0.0349569	Rps19	7	24884371	24889806	+	4685	protein_coding	ribosomal protein S19 [Source:MGI Symbol;Acc:MGI:1333780]	-	7130	6542	9680	12478	10337	12058	81.9324	76.851	98.6642	129.297	117.886	131.848
ENSMUSG00000024406	16.7872	27.4262	47.1177	83.1884	94.64	71.0857	-1.43848	0.000754633	0.0349569	Pou5f1	17	35506018	35510772	+	2248	protein_coding	POU domain, class 5, transcription factor 1 [Source:MGI Symbol;Acc:MGI:101893]	Pou	16	26	51	89	92	72	0.383177	0.63654	1.08335	1.92197	2.18659	1.64076
ENSMUSG00000024697	750.179	791.139	950.67	608.491	354.9	485.752	0.781749	0.000756139	0.0349569	Gna14	19	16435667	16610818	+	3383	protein_coding	guanine nucleotide binding protein, alpha 14 [Source:MGI Symbol;Acc:MGI:95769]	-	715	750	1029	651	345	492	11.3784	12.2014	14.5247	9.34182	5.4487	7.45027
ENSMUSG00000070547	11.5412	16.8776	20.3253	0	0	2.9619	4.04682	0.000766852	0.0353436	Mrgprb1	7	48444113	48456342	-	4185	protein_coding	MAS-related GPR, member B1 [Source:MGI Symbol;Acc:MGI:3033115]	-	11	16	22	0	0	3	0.141505	0.210413	0.251027	0	0	0.0367227
ENSMUSG00000076609	501.518	2880.8	2358.66	400.987	61.7217	93.7936	3.36652	0.00076818	0.0353436	Igkc	6	70726435	70726966	+	532	IG_C_gene	immunoglobulin kappa constant [Source:MGI Symbol;Acc:MGI:96495]	-	478	2731	2553	429	60	95	48.3718	282.526	229.157	39.147	6.02581	9.14789
ENSMUSG00000090124	173.118	87.5527	51.7371	19.6287	47.32	32.5809	1.65157	0.000772503	0.0354577	Ugt1a7c	1	88095062	88220002	+	4219	protein_coding	UDP glucuronosyltransferase 1 family, polypeptide A7C [Source:MGI Symbol;Acc:MGI:3032636]	-	165	83	56	21	46	33	2.10548	1.08272	0.633829	0.241636	0.582538	0.400694
ENSMUSG00000048040	499.42	558.017	745.569	1382.42	934.055	859.94	-0.816653	0.000776816	0.0355708	Arxes2	X	135993824	135995355	+	1532	protein_coding	adipocyte-related X-chromosome expressed sequence 2 [Source:MGI Symbol;Acc:MGI:1924226]	-	476	529	807	1479	908	871	16.7272	19.004	25.1541	46.8664	31.6667	29.1252
ENSMUSG00000076532	5.24601	7.38396	13.8582	0	0	0	5.61369	0.000778471	1	Igkv4-91	6	68768555	68769103	-	358	IG_V_gene	immunoglobulin kappa chain variable 4-91 [Source:MGI Symbol;Acc:MGI:3642277]	-	5	7	15	0	0	0	0.751905	1.07613	2.00079	0	0	0
ENSMUSG00000026069	44.0665	95.9915	66.5191	10.2817	36.0043	12.8349	1.8111	0.0007916	0.0359641	Il1rl1	1	40429570	40465415	+	6894	protein_coding	interleukin 1 receptor-like 1 [Source:MGI Symbol;Acc:MGI:98427]	-	42	91	72	11	35	13	0.327985	0.726472	0.498718	0.0774594	0.271252	0.0966008
ENSMUSG00000020372	16005.6	15702.5	17487.1	22273	22544.9	23019.9	-0.463552	0.000794623	0.0359641	Rack1	11	48800332	48806434	+	5119	protein_coding	receptor for activated C kinase 1 [Source:MGI Symbol;Acc:MGI:101849]	-	15255	14886	18928	23829	21916	23316	160.436	160.045	176.569	225.982	228.745	233.334
ENSMUSG00000020085	1622.07	1351.27	1509.62	815.06	1067.79	1048.51	0.613157	0.000795372	0.0359641	Aifm2	10	61715263	61739260	+	4121	protein_coding	apoptosis-inducing factor, mitochondrion-associated 2 [Source:MGI Symbol;Acc:MGI:1918611]	-	1546	1281	1634	872	1038	1062	20.1968	17.1078	18.934	10.2723	13.4577	13.2017
ENSMUSG00000051726	332.597	366.034	321.509	135.532	218.083	220.168	0.831126	0.000795835	0.0359641	Kcnf1	12	17172100	17176888	-	4789	protein_coding	potassium voltage-gated channel, subfamily F, member 1 [Source:MGI Symbol;Acc:MGI:2687399]	-	317	347	348	145	212	223	3.56361	3.9878	3.46999	1.46986	2.3652	2.38544
ENSMUSG00000028865	57.7061	45.3586	104.398	190.679	145.046	137.235	-1.1845	0.000796827	0.0359641	Cd164l2	4	133212131	133224555	+	1827	protein_coding	CD164 sialomucin-like 2 [Source:MGI Symbol;Acc:MGI:1916905]	-	55	43	113	204	141	139	1.62069	1.29532	2.95348	5.42056	4.12341	3.89749
ENSMUSG00000027015	505.715	545.358	517.371	299.105	299.35	390.971	0.664676	0.000799324	0.0359641	Cybrd1	2	71117923	71142926	+	5339	protein_coding	cytochrome b reductase 1 [Source:MGI Symbol;Acc:MGI:2654575]	-	482	517	560	320	291	396	4.8603	5.32941	5.00866	2.90966	2.91212	3.79965
ENSMUSG00000001103	9.44281	13.7131	19.4014	68.2332	47.32	30.6063	-1.77436	0.000799945	0.0359641	Sebox	11	78503447	78505081	+	1359	protein_coding	SEBOX homeobox [Source:MGI Symbol;Acc:MGI:108012]	Homeobox	9	13	21	73	46	31	0.356532	0.526469	0.737893	2.60769	1.80848	1.16856
ENSMUSG00000037991	46.1649	33.7553	44.3461	103.752	67.8939	114.527	-1.20326	0.000800367	0.0359641	Rmi2	16	10835059	10892966	+	4495	protein_coding	RecQ mediated genome instability 2 [Source:MGI Symbol;Acc:MGI:2685383]	-	44	32	48	111	66	116	0.526986	0.391804	0.509924	1.1988	0.784495	1.32202
ENSMUSG00000037860	56.6569	61.1814	145.049	28.041	39.0904	21.7206	1.56962	0.000805778	0.0361229	Aim2	1	173350879	173466040	+	3501	protein_coding	absent in melanoma 2 [Source:MGI Symbol;Acc:MGI:2686159]	-	54	58	157	30	38	22	0.830381	0.911768	2.14142	0.415989	0.579919	0.321914
ENSMUSG00000026070	39.8697	82.2785	87.7683	32.7146	18.5165	20.7333	1.54254	0.000812431	0.0363364	Il18r1	1	40465552	40500854	+	4817	protein_coding	interleukin 18 receptor 1 [Source:MGI Symbol;Acc:MGI:105383]	-	38	78	95	35	18	21	0.424701	0.891182	0.941761	0.352731	0.199651	0.223332
ENSMUSG00000026222	1169.86	1165.61	945.126	790.758	706.714	669.39	0.597846	0.000819884	0.0365437	Sp100	1	85649988	85709998	+	7556	protein_coding	nuclear antigen Sp100 [Source:MGI Symbol;Acc:MGI:109561]	SAND	1115	1105	1023	846	687	678	7.94436	8.04858	6.46513	5.43539	4.85781	4.5967
ENSMUSG00000039956	2106.8	3446.2	2041.77	1129.12	1011.21	1857.11	0.925825	0.000820864	0.0365437	Mrap	16	90738207	90749785	+	1581	protein_coding	melanocortin 2 receptor accessory protein [Source:MGI Symbol;Acc:MGI:1924287]	-	2008	3267	2210	1208	983	1881	68.3766	113.728	66.7504	37.0926	33.2199	60.9489
ENSMUSG00000102101	108.068	170.886	119.18	67.2985	65.8365	63.1873	1.01907	0.000832165	0.0368903	Zbtb11os1	16	55973268	55974617	-	1350	antisense	zinc finger and BTB domain containing 11, opposite strand 1 [Source:MGI Symbol;Acc:MGI:1913641]	-	103	162	129	72	64	64	4.10752	6.60435	4.56299	2.58911	2.53293	2.42859
ENSMUSG00000108064	52.4601	23.2067	51.7371	11.2164	9.25826	14.8095	1.85308	0.000832488	0.0368903	Gm44423	6	87796070	87799227	-	3158	TEC	predicted gene, 44423 [Source:MGI Symbol;Acc:MGI:5690815]	-	50	22	56	12	9	15	0.852381	0.383406	0.846778	0.184468	0.152267	0.243326
ENSMUSG00000028234	6119.99	6298.52	7815.08	9969.53	9522.63	9890.79	-0.538155	0.000836571	0.036954	Rps20	4	3831334	3835665	-	4080	protein_coding	ribosomal protein S20 [Source:MGI Symbol;Acc:MGI:1914677]	-	5833	5971	8459	10666	9257	10018	76.9676	80.5444	99.0039	126.909	121.223	125.785
ENSMUSG00000019997	757.523	1935.65	969.147	2231.13	3626.15	1985.46	-1.09869	0.000837767	0.036954	Ctgf	10	24595442	24598683	+	2861	protein_coding	connective tissue growth factor [Source:MGI Symbol;Acc:MGI:95537]	-	722	1835	1049	2387	3525	2011	13.5861	35.2994	17.5086	40.503	65.829	36.0083
ENSMUSG00000027895	3.1476	47.4683	10.1626	0.934702	2.05739	0	4.35538	0.000839774	0.0369578	Kcnc4	3	107438303	107459552	-	3667	protein_coding	potassium voltage gated channel, Shaw-related subfamily, member 4 [Source:MGI Symbol;Acc:MGI:96670]	-	3	45	11	1	2	0	0.044044	0.675383	0.143244	0.0132386	0.0291404	0
ENSMUSG00000048521	41.9681	98.1012	98.8548	32.7146	30.8609	10.8603	1.68284	0.000843287	0.0370176	Cxcr6	9	123806475	123811760	+	1931	protein_coding	chemokine (C-X-C motif) receptor 6 [Source:MGI Symbol;Acc:MGI:1934582]	-	40	93	107	35	30	11	1.1152	2.65063	2.64603	0.87991	0.830071	0.291823
ENSMUSG00000025656	326.302	319.62	267.924	208.438	156.362	177.714	0.750634	0.000844983	0.0370176	Arhgef9	X	95048935	95196856	-	8776	protein_coding	CDC42 guanine nucleotide exchange factor (GEF) 9 [Source:MGI Symbol;Acc:MGI:2442233]	-	311	303	290	223	152	180	1.90783	1.90018	1.57796	1.23356	0.925386	1.05071
ENSMUSG00000052485	98.6249	97.0464	178.308	321.537	230.428	214.244	-1.03228	0.000858353	0.0374938	Tmem171	13	98686235	98694834	-	1583	protein_coding	transmembrane protein 171 [Source:MGI Symbol;Acc:MGI:2685751]	-	94	92	193	344	224	217	3.19685	3.19857	5.82197	10.5495	7.56037	7.02243
ENSMUSG00000027605	818.377	1866.03	1884.71	1008.54	362.101	607.19	1.20773	0.000859752	0.0374938	Acss2	2	155517948	155585724	+	10163	protein_coding	acyl-CoA synthetase short-chain family member 2 [Source:MGI Symbol;Acc:MGI:1890410]	-	780	1769	2040	1079	352	615	4.13189	9.57976	9.58522	5.15409	1.85053	3.1
ENSMUSG00000041453	10837.2	11431.4	12350.4	16791	15526.1	15809.7	-0.475256	0.000865385	0.0376541	Rpl21	5	146832890	146837032	+	3400	protein_coding	ribosomal protein L21 [Source:MGI Symbol;Acc:MGI:1278340]	-	10329	10837	13368	17964	15093	16013	163.552	175.42	187.751	256.494	237.177	241.27
ENSMUSG00000054717	1465.73	1102.32	1404.29	2347.04	1811.53	1985.46	-0.629188	0.000868752	0.0377152	Hmgb2	8	57511907	57515999	+	3003	protein_coding	high mobility group box 2 [Source:MGI Symbol;Acc:MGI:96157]	HMG	1397	1045	1520	2511	1761	2011	25.0448	19.1518	24.1703	40.5923	31.3314	34.3056
ENSMUSG00000042750	51.4109	59.0717	70.2147	158.899	110.07	106.629	-1.05451	0.000874106	0.0377869	Bex2	X	136066564	136068236	-	903	protein_coding	brain expressed X-linked 2 [Source:MGI Symbol;Acc:MGI:1338017]	-	49	56	76	170	107	108	2.92135	3.4131	4.01901	9.13932	6.331	6.12696
ENSMUSG00000034087	70.2965	33.7553	66.5191	170.116	145.046	90.8317	-1.2496	0.000874333	0.0377869	Nlrp4b	7	10687789	10730168	+	4491	protein_coding	NLR family, pyrin domain containing 4B [Source:MGI Symbol;Acc:MGI:3056570]	-	67	32	72	182	141	92	0.80317	0.392153	0.765567	1.96735	1.67746	1.04943
ENSMUSG00000067288	3047.93	2339.66	3195.69	4237	5303.95	3917.61	-0.648787	0.000881353	0.0379305	Rps28	17	33819027	33824562	-	1464	protein_coding	ribosomal protein S28 [Source:MGI Symbol;Acc:MGI:1859516]	-	2905	2218	3459	4533	5156	3968	106.827	83.3814	112.824	150.313	188.169	138.848
ENSMUSG00000022487	30.4268	20.0422	33.2596	71.972	67.8939	65.1619	-1.28851	0.000882642	0.0379305	Gtsf1	15	103402405	103430470	-	1390	protein_coding	gametocyte specific factor 1 [Source:MGI Symbol;Acc:MGI:1921424]	-	29	19	36	77	66	66	1.12321	0.752294	1.23675	2.68923	2.53691	2.43242
ENSMUSG00000037492	2.0984	4.21941	0.923877	28.9758	15.4304	13.8222	-3.03099	0.000883572	0.0379305	Zmat4	8	23636019	24156585	+	8310	protein_coding	zinc finger, matrin type 4 [Source:MGI Symbol;Acc:MGI:2443497]	-	2	4	1	31	15	14	0.012957	0.0264916	0.00574636	0.181098	0.096442	0.086305
ENSMUSG00000059645	251.808	219.409	309.499	162.638	151.218	137.235	0.792221	0.000886661	0.0379782	Gm7361	5	26257691	26264308	+	2995	protein_coding	predicted gene 7361 [Source:MGI Symbol;Acc:MGI:3805965]	-	240	208	335	174	147	139	4.3141	3.82222	5.34123	2.82036	2.62239	2.37753
ENSMUSG00000024937	1582.2	2179.32	1788.63	992.653	1234.43	1310.15	0.650005	0.000888634	0.0379782	Ehbp1l1	19	5707376	5726317	-	6440	protein_coding	EH domain binding protein 1-like 1 [Source:MGI Symbol;Acc:MGI:3612340]	-	1508	2066	1936	1062	1200	1327	12.6064	17.656	14.3553	8.00555	9.95569	10.5559
ENSMUSG00000115186	386.106	393.46	356.617	164.507	115.214	282.368	1.01482	0.000890631	0.0379792	Gm49417	14	70205324	70255287	+	2128	antisense	predicted gene, 49417 [Source:MGI Symbol;Acc:MGI:6155048]	-	368	373	386	176	112	286	9.31005	9.64686	8.66182	4.01507	2.81205	6.88499
ENSMUSG00000037254	112.265	279.536	254.066	563.625	403.248	388.009	-1.0685	0.000894336	0.0379982	Itih2	2	10094593	10131396	-	3315	protein_coding	inter-alpha trypsin inhibitor, heavy chain 2 [Source:MGI Symbol;Acc:MGI:96619]	-	107	265	275	603	392	393	1.73771	4.39958	3.96135	8.83052	6.31799	6.0732
ENSMUSG00000012848	9165.82	8919.83	11798.8	15959.1	13999.5	14435.3	-0.570922	0.000895029	0.0379982	Rps5	7	12922290	12926686	+	1734	protein_coding	ribosomal protein S5 [Source:MGI Symbol;Acc:MGI:1097682]	-	8736	8456	12771	17074	13609	14621	271.231	268.389	351.698	478.012	419.327	431.953
ENSMUSG00000026123	1119.5	1361.81	1250.93	898.248	856.903	764.171	0.566933	0.000900413	0.0381426	Plekhb2	1	34849976	34879580	+	7987	protein_coding	pleckstrin homology domain containing, family B (evectins) member 2 [Source:MGI Symbol;Acc:MGI:2385825]	-	1067	1291	1354	961	833	774	7.19212	8.89593	8.09522	5.84107	5.57234	4.96439
ENSMUSG00000059301	9.44281	5.27426	19.4014	37.3881	48.3487	41.4667	-1.88322	0.000904188	0.0382183	Gm5434	12	36090379	36091829	+	1451	transcribed_processed_pseudogene	predicted gene 5434 [Source:MGI Symbol;Acc:MGI:3646221]	-	9	5	21	40	47	42	0.333927	0.189649	0.691107	1.33827	1.73064	1.48283
ENSMUSG00000004951	720.801	835.443	954.365	1106.69	1594.48	1309.16	-0.675138	0.00090705	0.0382379	Hspb1	5	135887919	135889563	+	1031	protein_coding	heat shock protein 1 [Source:MGI Symbol;Acc:MGI:96240]	-	687	792	1033	1184	1550	1326	35.8735	42.2781	47.8449	55.7501	80.3247	65.8861
ENSMUSG00000044681	12.5904	8.43882	11.0865	39.2575	38.0617	31.5936	-1.76092	0.000908627	0.0382379	Cnpy1	5	28200819	28245806	-	5864	protein_coding	canopy FGF signaling regulator 1 [Source:MGI Symbol;Acc:MGI:2442451]	-	12	8	12	42	37	32	0.11017	0.0750835	0.0977194	0.347703	0.33712	0.279553
ENSMUSG00000095416	2.0984	15.8228	23.0969	0	0	0.987301	5.28259	0.000918278	0.0384821	Ighv1-12	12	114615850	114616318	-	386	IG_V_gene	immunoglobulin heavy variable V1-12 [Source:MGI Symbol;Acc:MGI:3646284]	-	2	15	25	0	0	1	0.278945	2.13871	3.09276	0	0	0.132715
ENSMUSG00000021994	2733.17	2496.83	2510.17	1660.03	1801.25	1964.73	0.512505	0.000919861	0.0384821	Wnt5a	14	28504750	28527448	+	7823	protein_coding	wingless-type MMTV integration site family, member 5A [Source:MGI Symbol;Acc:MGI:98958]	-	2605	2367	2717	1776	1751	1990	17.9271	16.6523	16.5848	11.021	11.9588	13.0313
ENSMUSG00000045211	375.614	670.886	534.001	243.957	278.776	349.505	0.85782	0.000920433	0.0384821	Nudt18	14	70577637	70582688	+	4440	protein_coding	nudix (nucleoside diphosphate linked moiety X)-type motif 18 [Source:MGI Symbol;Acc:MGI:2385853]	-	358	636	578	261	271	354	4.34086	7.88357	6.21639	2.85371	3.26109	4.08441
ENSMUSG00000038871	724.998	738.396	808.392	1118.84	1222.09	1005.07	-0.558265	0.0009299	0.0387409	Bpgm	6	34476207	34505613	+	3588	protein_coding	2,3-bisphosphoglycerate mutase [Source:MGI Symbol;Acc:MGI:1098242]	-	691	700	875	1197	1188	1018	10.3682	10.7373	11.6453	16.1955	17.6905	14.5346
ENSMUSG00000031996	29926.4	59380.8	37870.6	26854	18583.4	25333.2	0.845615	0.000932064	0.0387409	Aplp2	9	31149557	31211815	-	5875	protein_coding	amyloid beta (A4) precursor-like protein 2 [Source:MGI Symbol;Acc:MGI:88047]	-	28523	56293	40991	28730	18065	25659	261.375	527.345	333.176	237.4	164.288	223.739
ENSMUSG00000002688	254.956	254.219	303.032	439.31	468.056	382.086	-0.665827	0.000934182	0.0387409	Prkd1	12	50341231	50649098	-	3653	protein_coding	protein kinase D1 [Source:MGI Symbol;Acc:MGI:99879]	-	243	241	328	470	455	387	3.58123	3.63091	4.28764	6.24598	6.65484	5.42713
ENSMUSG00000001739	227.677	372.363	346.454	182.267	167.677	183.638	0.82706	0.000934682	0.0387409	Cldn15	5	136966616	136975858	+	2124	protein_coding	claudin 15 [Source:MGI Symbol;Acc:MGI:1913103]	-	217	353	375	195	163	186	5.50023	9.14679	8.43083	4.4569	4.10024	4.48608
ENSMUSG00000022025	1235.96	1938.82	1702.71	4062.21	2653	2131.58	-0.859071	0.000950889	0.0392678	Cnmd	14	79637690	79662170	-	1843	protein_coding	chondromodulin [Source:MGI Symbol;Acc:MGI:1341171]	-	1178	1838	1843	4346	2579	2159	34.4109	54.8869	47.7522	114.477	74.7657	60.0117
ENSMUSG00000041926	944.281	900.844	810.24	1224.46	1286.9	1311.14	-0.525868	0.000954743	0.0392678	Rnpep	1	135262712	135284084	-	6977	protein_coding	arginyl aminopeptidase (aminopeptidase B) [Source:MGI Symbol;Acc:MGI:2384902]	-	900	854	877	1310	1251	1328	6.94464	6.73655	6.00239	9.11497	9.57998	9.75075
ENSMUSG00000028873	399.746	289.029	358.464	680.463	472.171	589.419	-0.734428	0.000956123	0.0392678	Cdca8	4	124918465	124939311	-	5177	protein_coding	cell division cycle associated 8 [Source:MGI Symbol;Acc:MGI:1196274]	-	381	274	388	728	459	597	3.96208	2.91287	3.57888	6.82662	4.73708	5.90752
ENSMUSG00000074272	105.969	396.624	263.305	121.511	81.2669	101.692	1.33013	0.000956725	0.0392678	Ceacam1	7	25461707	25477603	-	5806	protein_coding	carcinoembryonic antigen-related cell adhesion molecule 1 [Source:MGI Symbol;Acc:MGI:1347245]	-	101	376	285	130	79	103	0.936527	3.56418	2.34402	1.08697	0.726986	0.908802
ENSMUSG00000041202	71.3457	93.8818	120.104	39.2575	45.2626	44.4286	1.14872	0.000957601	0.0392678	Pla2g2d	4	138775735	138782046	+	2243	protein_coding	phospholipase A2, group IID [Source:MGI Symbol;Acc:MGI:1341796]	-	68	89	130	42	44	45	1.63213	2.18378	2.76763	0.909018	1.04809	1.02776
ENSMUSG00000034773	104.92	42.1941	82.2251	180.397	153.276	164.879	-1.11967	0.000971525	0.039754	BC030867	11	102248882	102265187	+	3032	protein_coding	cDNA sequence BC030867 [Source:MGI Symbol;Acc:MGI:2387601]	-	100	40	89	193	149	167	1.77561	0.726072	1.4017	3.09016	2.62563	2.8216
ENSMUSG00000041722	50.3617	27.4262	80.3773	122.446	188.251	98.7301	-1.36673	0.000981999	0.0400675	Khdc1c	1	21368331	21370845	+	1946	protein_coding	KH domain containing 1C [Source:MGI Symbol;Acc:MGI:3583007]	-	48	26	87	131	183	100	1.32793	0.735325	2.13486	3.26799	5.0244	2.63249
ENSMUSG00000020893	2181.29	4631.86	1729.5	1123.51	1494.69	1540.19	1.03859	0.000983354	0.0400675	Per1	11	69095217	69109960	+	5631	protein_coding	period circadian clock 1 [Source:MGI Symbol;Acc:MGI:1098283]	-	2079	4391	1872	1202	1453	1560	19.8767	42.9167	15.875	10.3627	13.7866	14.1921
ENSMUSG00000068940	7.34441	10.5485	9.23877	56.0821	33.9469	19.746	-2.01798	0.000993142	0.0402973	Tcl1b3	12	105191043	105195612	+	1045	protein_coding	T cell leukemia/lymphoma 1B, 3 [Source:MGI Symbol;Acc:MGI:1351600]	-	7	10	10	60	33	20	0.360627	0.526662	0.456959	2.78732	1.68723	0.980444
ENSMUSG00000032218	475.288	323.84	476.721	775.802	640.877	669.39	-0.708975	0.000993185	0.0402973	Ccnb2	9	70407692	70421547	-	1531	protein_coding	cyclin B2 [Source:MGI Symbol;Acc:MGI:88311]	-	453	307	516	830	623	678	15.9294	11.036	16.0942	26.3182	21.7415	22.6863
ENSMUSG00000056602	401.844	570.675	596.825	343.036	279.805	321.86	0.73229	0.000998181	0.0404076	Fry	5	150118645	150497753	+	29729	protein_coding	FRY microtubule binding protein [Source:MGI Symbol;Acc:MGI:2443895]	-	383	541	646	367	272	326	0.693577	1.00153	1.03764	0.599292	0.488838	0.561754
ENSMUSG00000074259	28.3284	88.6076	169.07	22.4328	32.9182	26.6571	1.80597	0.00100011	0.0404076	Gramd2	9	59680144	59718874	+	6138	protein_coding	GRAM domain containing 2 [Source:MGI Symbol;Acc:MGI:3528937]	-	27	84	183	24	32	27	0.236817	0.753184	1.4237	0.189818	0.278547	0.225344
ENSMUSG00000027932	1719.64	1608.65	2438.11	1254.37	956.686	1297.31	0.716988	0.00100529	0.0404759	Slc27a3	3	90385239	90389938	-	2569	protein_coding	solute carrier family 27 (fatty acid transporter), member 3 [Source:MGI Symbol;Acc:MGI:1347358]	-	1639	1525	2639	1342	930	1314	34.3472	32.6704	49.0534	25.3595	19.3417	26.2023
ENSMUSG00000036062	188.856	139.24	233.741	82.2537	100.812	108.603	0.948046	0.0010061	0.0404759	Phf24	4	42916660	42944752	+	7118	protein_coding	PHD finger protein 24 [Source:MGI Symbol;Acc:MGI:2140712]	-	180	132	253	88	98	110	1.36141	1.02062	1.69729	0.600174	0.735604	0.791669
ENSMUSG00000027187	3391.02	6724.68	5420.39	3321	2691.07	2947.09	0.794159	0.00101025	0.0404759	Cat	2	103453849	103485160	-	2613	protein_coding	catalase [Source:MGI Symbol;Acc:MGI:88271]	-	3232	6375	5867	3553	2616	2985	66.5898	134.273	107.219	66.0098	53.4902	58.5213
ENSMUSG00000040687	937.986	1669.83	1565.05	891.705	657.336	843.155	0.802631	0.00101291	0.0404759	Madd	2	91137360	91183837	-	9086	protein_coding	MAP-kinase activating death domain [Source:MGI Symbol;Acc:MGI:2444672]	-	894	1583	1694	954	639	854	5.29713	9.58864	8.90296	5.09716	3.75755	4.81497
ENSMUSG00000022090	1035.56	2371.31	1780.31	772.998	529.778	1178.84	1.06359	0.00101433	0.0404759	Pdlim2	14	70164218	70177681	-	4486	protein_coding	PDZ and LIM domain 2 [Source:MGI Symbol;Acc:MGI:2384850]	-	987	2248	1927	827	515	1194	11.845	27.5795	20.5124	8.9495	6.13372	13.635
ENSMUSG00000036006	115.412	66.4557	91.4638	225.263	152.247	166.854	-0.994578	0.00101686	0.0404759	Ripor2	13	24582189	24733816	+	11662	protein_coding	RHO family interacting cell polarization regulator 2 [Source:MGI Symbol;Acc:MGI:2444879]	-	110	63	99	241	148	169	0.507803	0.297315	0.405374	1.00322	0.678055	0.742374
ENSMUSG00000023944	38820.5	40340.7	36813.7	49753.2	53656.7	57578.4	-0.473147	0.00101857	0.0404759	Hsp90ab1	17	45567775	45573271	-	2999	protein_coding	heat shock protein 90 alpha (cytosolic), class B member 1 [Source:MGI Symbol;Acc:MGI:96247]	-	37000	38243	39847	53229	52160	58319	664.204	701.817	634.472	861.637	929.26	996.191
ENSMUSG00000029151	53.5093	36.9198	122.876	154.226	185.165	192.524	-1.31275	0.00102164	0.0404759	Slc30a3	5	31086106	31108237	-	2834	protein_coding	solute carrier family 30 (zinc transporter), member 3 [Source:MGI Symbol;Acc:MGI:1345280]	-	51	35	133	165	180	195	0.968827	0.679699	2.24102	2.82642	3.39351	3.52487
ENSMUSG00000047945	3896.73	3504.22	3820.23	5134.32	4917.16	6428.32	-0.554459	0.00102179	0.0404759	Marcksl1	4	129513581	129515985	+	1605	protein_coding	MARCKS-like 1 [Source:MGI Symbol;Acc:MGI:97143]	-	3714	3322	4135	5493	4780	6511	124.578	113.913	123.025	166.145	159.122	207.817
ENSMUSG00000049517	7166.05	6888.18	8017.41	9746.13	10628.5	10476.3	-0.483057	0.00102284	0.0404759	Rps23	13	90922958	90924950	+	1268	protein_coding	ribosomal protein S23 [Source:MGI Symbol;Acc:MGI:1913725]	-	6830	6530	8678	10427	10332	10611	289.986	283.428	326.809	399.202	435.353	428.693
ENSMUSG00000032494	22.0332	41.1392	51.7371	107.491	92.5826	78.9841	-1.27578	0.00102849	0.04054	Tdgf1	9	110939603	110946158	-	2622	protein_coding	teratocarcinoma-derived growth factor 1 [Source:MGI Symbol;Acc:MGI:98658]	-	21	39	56	115	90	80	0.431184	0.818617	1.01988	2.12921	1.83394	1.56303
ENSMUSG00000104955	62.9521	84.3882	54.5087	124.315	122.415	154.019	-0.992026	0.00102962	0.04054	1700016F12Rik	5	96849505	96852938	+	655	lincRNA	RIKEN cDNA 1700016F12 gene [Source:MGI Symbol;Acc:MGI:1916674]	-	60	80	59	133	119	156	4.93158	6.72198	4.30135	9.85741	9.70693	12.2009
ENSMUSG00000044447	751.228	1065.4	1082.78	666.442	564.754	591.394	0.669804	0.00103079	0.04054	Dock5	14	67752135	67933442	-	12169	protein_coding	dedicator of cytokinesis 5 [Source:MGI Symbol;Acc:MGI:2652871]	-	716	1010	1172	713	549	599	3.16763	4.56789	4.59903	2.84438	2.41042	2.52163
ENSMUSG00000051378	195.151	163.502	239.284	320.603	313.752	373.2	-0.751177	0.00104781	0.0411255	Kif18b	11	102905529	102925124	-	3572	protein_coding	kinesin family member 18B [Source:MGI Symbol;Acc:MGI:2446979]	-	186	155	259	343	305	378	2.80335	2.38819	3.46244	4.6616	4.5621	5.42112
ENSMUSG00000028778	6.29521	68.5654	40.6506	3.73881	7.20087	7.89841	2.62041	0.00105081	0.0411593	Hcrtr1	4	130130217	130139359	-	2608	protein_coding	hypocretin (orexin) receptor 1 [Source:MGI Symbol;Acc:MGI:2385650]	-	6	65	44	4	7	8	0.123857	1.37169	0.805636	0.0744569	0.143406	0.157142
ENSMUSG00000043716	14695.1	14608.6	15584	21416.8	20060.6	19823	-0.44957	0.00105511	0.0412436	Rpl7	1	16101295	16104662	-	2687	protein_coding	ribosomal protein L7 [Source:MGI Symbol;Acc:MGI:98073]	-	14006	13849	16868	22913	19501	20078	280.622	283.661	299.771	413.968	387.762	382.791
ENSMUSG00000029641	179.413	374.472	302.108	462.677	572.983	545.978	-0.885394	0.00106741	0.0416398	Rasl11a	5	146845071	146847726	+	1201	protein_coding	RAS-like, family 11, member A [Source:MGI Symbol;Acc:MGI:1916145]	-	171	355	327	495	557	553	7.6653	16.268	13.0016	20.0085	24.7793	23.588
ENSMUSG00000028195	504.666	553.797	429.603	709.439	919.653	712.832	-0.654572	0.00107575	0.0418802	Cyr61	3	145646976	145649981	-	2019	protein_coding	cysteine rich protein 61 [Source:MGI Symbol;Acc:MGI:88613]	-	481	525	465	759	894	722	12.8258	14.3111	10.9979	18.2498	23.658	18.3193
ENSMUSG00000047675	12228.4	10913.5	13400.8	17682.7	16544.5	17216.6	-0.493383	0.0010879	0.0422473	Rps8	4	117153827	117156243	-	1726	protein_coding	ribosomal protein S8 [Source:MGI Symbol;Acc:MGI:98166]	-	11655	10346	14505	18918	16083	17438	363.536	329.899	401.301	532.092	497.854	517.565
ENSMUSG00000033200	4.19681	11.6034	9.23877	0	0	0	5.52941	0.00108839	1	Tpsg1	17	25369273	25374442	+	1389	protein_coding	tryptase gamma 1 [Source:MGI Symbol;Acc:MGI:1349391]	-	4	11	10	0	0	0	0.155036	0.435852	0.343789	0	0	0
ENSMUSG00000029736	90.2313	53.7975	171.841	257.043	264.375	208.321	-1.20432	0.00108957	0.0422473	Nobox	6	43303674	43309554	-	2012	protein_coding	NOBOX oogenesis homeobox [Source:MGI Symbol;Acc:MGI:108011]	Homeobox	86	51	186	275	257	211	2.30116	1.39505	4.41447	6.63525	6.82466	5.37234
ENSMUSG00000041841	4337.4	4052.74	5003.72	5897.97	6588.79	6727.47	-0.52049	0.00109193	0.0422533	Rpl37	15	5116645	5119140	+	1684	protein_coding	ribosomal protein L37 [Source:MGI Symbol;Acc:MGI:1914531]	-	4134	3842	5416	6310	6405	6814	132.161	125.564	153.578	181.903	203.214	207.285
ENSMUSG00000055737	1189.79	1009.49	975.614	1507.67	1606.82	1484.9	-0.534908	0.00111138	0.0429197	Ghr	15	3317760	3583492	-	9053	protein_coding	growth hormone receptor [Source:MGI Symbol;Acc:MGI:95708]	-	1134	957	1056	1613	1562	1504	6.74367	5.81792	5.57013	8.64957	9.21859	8.51068
ENSMUSG00000030541	1840.3	1494.73	1711.02	2419.01	2335.14	2448.51	-0.513348	0.00112735	0.0434258	Idh2	7	80094846	80115392	-	2588	protein_coding	isocitrate dehydrogenase 2 (NADP+), mitochondrial [Source:MGI Symbol;Acc:MGI:96414]	-	1754	1417	1852	2588	2270	2480	36.4873	30.1338	34.172	48.5459	46.8638	49.0904
ENSMUSG00000063975	7.34441	8.43882	8.31489	26.1716	5.14348	136.248	-2.79745	0.00112917	0.0434258	Slco1a5	6	142234227	142322981	-	3722	protein_coding	solute carrier organic anion transporter family, member 1a5 [Source:MGI Symbol;Acc:MGI:1351865]	-	7	8	9	28	5	138	0.101251	0.118294	0.115468	0.365203	0.0717744	1.89938
ENSMUSG00000012705	1.0492	6.32911	3.69551	79.4496	19.5452	3.94921	-3.21932	0.00113126	0.0434258	Retn	8	3655770	3660110	+	1579	protein_coding	resistin [Source:MGI Symbol;Acc:MGI:1888506]	-	1	6	4	85	19	4	0.0340952	0.209131	0.120968	2.6133	0.642906	0.129774
ENSMUSG00000092284	28.3284	27.4262	53.5849	90.6661	108.013	70.0984	-1.29064	0.00114037	0.0436885	Gm8801	17	35947246	35952297	+	1064	unprocessed_pseudogene	predicted gene 8801 [Source:MGI Symbol;Acc:MGI:3779813]	-	27	26	58	97	105	71	1.36615	1.34487	2.60303	4.42571	5.27259	3.41842
ENSMUSG00000079435	4334.25	3376.58	4454.94	6189.59	5900.6	5693.77	-0.547682	0.00114654	0.0438374	Rpl36a	X	134585654	134588062	+	1655	protein_coding	ribosomal protein L36A [Source:MGI Symbol;Acc:MGI:1201789]	-	4131	3201	4822	6622	5736	5767	134.38	106.448	139.131	194.242	185.177	178.509
ENSMUSG00000039384	201.447	107.595	116.409	235.545	273.633	307.051	-0.940922	0.00115441	0.0440508	Dusp10	1	184013302	184075636	+	3042	protein_coding	dual specificity phosphatase 10 [Source:MGI Symbol;Acc:MGI:1927070]	-	192	102	126	252	266	311	3.39796	1.8454	1.9779	4.02155	4.67195	5.23733
ENSMUSG00000046694	94.4281	54.8523	118.256	202.83	197.509	152.044	-1.04301	0.00115962	0.0441619	Tent5b	4	133480132	133487938	+	2287	protein_coding	terminal nucleotidyltransferase 5B [Source:MGI Symbol;Acc:MGI:2140500]	-	90	52	128	217	192	154	2.11862	1.25137	2.67262	4.60623	4.4855	3.44956
ENSMUSG00000030744	14469.5	13620.2	15551.6	20190.5	19281.9	20530.9	-0.459327	0.00116805	0.044395	Rps3	7	99477896	99483738	-	4483	protein_coding	ribosomal protein S3 [Source:MGI Symbol;Acc:MGI:1350917]	-	13791	12912	16833	21601	18744	20795	165.616	158.516	179.303	233.915	223.393	237.629
ENSMUSG00000046318	2433.1	1934.6	1940.14	1402.99	1540.99	1337.79	0.558906	0.00117728	0.0445907	Ccbe1	18	66045302	66302739	-	9511	protein_coding	collagen and calcium binding EGF domains 1 [Source:MGI Symbol;Acc:MGI:2445053]	-	2319	1834	2100	1501	1498	1355	13.1265	10.6126	10.5435	7.66138	8.41515	7.2983
ENSMUSG00000031756	233.972	179.325	264.229	422.485	372.388	337.657	-0.740192	0.00117847	0.0445907	Cenpn	8	116921730	116941507	+	3294	protein_coding	centromere protein N [Source:MGI Symbol;Acc:MGI:1919405]	-	223	170	286	452	362	342	3.64466	2.84036	4.14606	6.66143	5.87166	5.31877
ENSMUSG00000029119	2573.69	3610.76	2601.64	1689.94	1890.74	2091.1	0.631377	0.00118015	0.0445907	Man2b2	5	36806921	36830653	-	3528	protein_coding	mannosidase 2, alpha B2 [Source:MGI Symbol;Acc:MGI:1195262]	-	2453	3423	2816	1808	1838	2118	37.4322	53.3982	38.1152	24.8784	27.8351	30.7543
ENSMUSG00000034308	138.495	143.46	95.1593	57.0168	68.9226	63.1873	0.994716	0.00119081	0.0448108	Sdr42e1	8	117661399	117673689	-	2957	protein_coding	short chain dehydrogenase/reductase family 42E, member 1 [Source:MGI Symbol;Acc:MGI:1921282]	-	132	136	103	61	67	64	2.40325	2.53126	1.66333	1.00145	1.2106	1.10876
ENSMUSG00000032802	953.724	1380.8	941.431	481.371	685.111	754.298	0.770311	0.00119228	0.0448108	Srxn1	2	152105516	152111376	+	2820	protein_coding	sulfiredoxin 1 homolog (S. cerevisiae) [Source:MGI Symbol;Acc:MGI:104971]	-	909	1309	1019	515	666	764	17.3536	25.547	17.2551	8.86565	12.6183	13.8788
ENSMUSG00000067750	71.3457	18.9873	71.1385	137.401	147.103	133.286	-1.36848	0.00119297	0.0448108	Khdc1a	1	21349641	21352200	+	1987	protein_coding	KH domain containing 1A [Source:MGI Symbol;Acc:MGI:2676610]	-	68	18	77	147	143	135	1.84241	0.498567	1.85049	3.59147	3.84516	3.48053
ENSMUSG00000026656	981.003	1418.78	813.936	615.034	672.767	639.771	0.737153	0.00120196	0.0450059	Fcgr2b	1	170958617	170976547	-	5790	protein_coding	Fc receptor, IgG, low affinity IIb [Source:MGI Symbol;Acc:MGI:95499]	-	935	1345	881	658	654	648	8.69379	12.7848	7.26593	5.51696	6.03497	5.73331
ENSMUSG00000093674	9442.81	7571.73	8824.87	11724	12180.8	12670	-0.501259	0.00120284	0.0450059	Rpl41	10	128548114	128549305	-	1168	protein_coding	ribosomal protein L41 [Source:MGI Symbol;Acc:MGI:1915195]	-	9000	7178	9552	12543	11841	12833	414.835	338.228	390.522	521.328	541.654	562.852
ENSMUSG00000030337	1027.17	1138.19	1035.67	782.345	506.118	724.679	0.668585	0.00120843	0.0451271	Vamp1	6	125215551	125245964	+	10167	protein_coding	vesicle-associated membrane protein 1 [Source:MGI Symbol;Acc:MGI:1313276]	-	979	1079	1121	837	492	734	5.18401	5.84087	5.2651	3.99655	2.58552	3.69838
ENSMUSG00000087574	97.5757	172.996	229.122	75.7108	67.8939	86.8825	1.11771	0.00121527	0.0452948	C030037D09Rik	11	88718645	88728893	+	4199	lincRNA	RIKEN cDNA C030037D09 gene [Source:MGI Symbol;Acc:MGI:1924865]	-	93	164	248	81	66	88	1.19238	2.14955	2.82033	0.936465	0.839797	1.07361
ENSMUSG00000039217	413.385	303.797	243.904	165.442	213.969	139.21	0.889751	0.00122101	0.0454205	Il18	9	50554827	50581840	+	1031	protein_coding	interleukin 18 [Source:MGI Symbol;Acc:MGI:107936]	-	394	288	264	177	208	141	20.5738	15.3738	12.2275	8.33426	10.7791	7.00599
ENSMUSG00000040627	35.6728	13.7131	27.7163	50.4739	115.214	62.2	-1.56059	0.00122643	0.0454484	Aicda	6	122553801	122564180	+	2653	protein_coding	activation-induced cytidine deaminase [Source:MGI Symbol;Acc:MGI:1342279]	-	34	13	30	54	112	63	0.68995	0.269684	0.53998	0.988118	2.25557	1.2165
ENSMUSG00000038007	168.921	362.869	252.218	130.858	127.558	142.171	0.968517	0.00122648	0.0454484	Acer2	4	86874396	86934822	+	7159	protein_coding	alkaline ceramidase 2 [Source:MGI Symbol;Acc:MGI:1920932]	-	161	344	273	140	124	144	1.21074	2.64457	1.82097	0.949354	0.925434	1.03043
ENSMUSG00000035189	256.005	224.683	449.928	846.84	593.557	435.4	-1.01021	0.00123144	0.0455444	Ano4	10	88948994	89344762	-	7265	protein_coding	anoctamin 4 [Source:MGI Symbol;Acc:MGI:2443344]	-	244	213	487	906	577	441	1.80813	1.61359	3.20101	6.05404	4.24342	3.10965
ENSMUSG00000059208	5153.68	4770.04	5203.28	7381.34	6658.74	6797.57	-0.462063	0.00124625	0.0460037	Hnrnpm	17	33646233	33686860	-	4701	protein_coding	heterogeneous nuclear ribonucleoprotein M [Source:MGI Symbol;Acc:MGI:1926465]	-	4912	4522	5632	7897	6473	6885	56.2528	52.9406	57.2092	81.5501	73.5684	75.0279
ENSMUSG00000067702	23.0824	16.8776	36.9551	71.972	84.353	50.3524	-1.41858	0.00126447	0.0465489	Tuba3a	6	125278274	125286042	-	1509	protein_coding	tubulin, alpha 3A [Source:MGI Symbol;Acc:MGI:1095406]	-	22	16	40	77	82	51	0.784891	0.583552	1.2658	2.47716	2.90336	1.73137
ENSMUSG00000025521	423.877	478.903	457.319	305.647	261.289	317.911	0.619847	0.00126586	0.0465489	Tmem192	8	64947185	64969033	+	1750	protein_coding	transmembrane protein 192 [Source:MGI Symbol;Acc:MGI:1920317]	-	404	454	495	327	254	322	12.4285	14.278	13.5071	9.07115	7.75482	9.42598
ENSMUSG00000025006	2061.68	963.08	851.815	588.862	460.855	817.486	1.05362	0.00126877	0.0465666	Sorbs1	19	40294753	40513779	-	13472	protein_coding	sorbin and SH3 domain containing 1 [Source:MGI Symbol;Acc:MGI:700014]	-	1965	913	922	630	448	828	7.85247	3.72982	3.26808	2.27018	1.77673	3.14852
ENSMUSG00000068122	110.166	114.979	93.3116	180.397	168.706	205.359	-0.801665	0.00127509	0.0467098	Agtr2	X	21484544	21489164	+	3326	protein_coding	angiotensin II receptor, type 2 [Source:MGI Symbol;Acc:MGI:87966]	-	105	109	101	193	164	208	1.69959	1.80365	1.45008	2.817	2.6345	3.20369
ENSMUSG00000001525	12458.2	10109.7	11480.1	15579.6	15154.7	18359.9	-0.527978	0.00128388	0.0468667	Tubb5	17	35833921	35838306	-	3327	protein_coding	tubulin, beta 5 class I [Source:MGI Symbol;Acc:MGI:107812]	-	11874	9584	12426	16668	14732	18596	192.141	158.541	178.35	243.211	236.584	286.336
ENSMUSG00000092341	25840.8	9794.3	17963.9	10220	6955.01	10285.7	0.964822	0.00128425	0.0468667	Malat1	19	5795690	5802672	-	6983	lincRNA	metastasis associated lung adenocarcinoma transcript 1 (non-coding RNA) [Source:MGI Symbol;Acc:MGI:1919539]	-	24629	9285	19444	10934	6761	10418	189.881	73.1794	132.965	76.0133	51.7303	76.4278
ENSMUSG00000061143	576.012	496.835	509.056	328.08	359.015	365.302	0.588073	0.00128726	0.0468873	Maml3	3	51685907	52105076	-	10486	protein_coding	mastermind like transcriptional coactivator 3 [Source:MGI Symbol;Acc:MGI:2389461]	-	549	471	551	351	349	370	2.81863	2.47206	2.5092	1.62499	1.77825	1.80759
ENSMUSG00000015966	32.5252	24.2616	26.7924	64.4944	50.4061	94.7809	-1.32797	0.00130001	0.0472622	Il17rb	14	29996135	30008896	-	3707	protein_coding	interleukin 17 receptor B [Source:MGI Symbol;Acc:MGI:1355292]	-	31	23	29	69	49	96	0.45021	0.341471	0.373567	0.903606	0.706236	1.32665
ENSMUSG00000022375	19.9348	29.5359	16.6298	3.73881	6.17217	0.987301	2.60463	0.00130331	0.0472729	Lrrc6	15	66379858	66500910	-	2084	protein_coding	leucine rich repeat containing 6 (testis) [Source:MGI Symbol;Acc:MGI:1859553]	-	19	28	18	4	6	1	0.490831	0.73945	0.412447	0.0931783	0.153826	0.0245817
ENSMUSG00000094694	2.0984	17.9325	17.5537	0	0	0.987301	5.15506	0.00130727	0.0472729	Ighv1-9	12	114583569	114584002	-	351	IG_V_gene	immunoglobulin heavy variable V1-9 [Source:MGI Symbol;Acc:MGI:4439621]	-	2	17	19	0	0	1	0.30676	2.66557	2.58488	0	0	0.145949
ENSMUSG00000037159	62.9521	32.7004	97.931	175.724	164.591	118.476	-1.24052	0.00130767	0.0472729	Wee2	6	40439088	40466813	+	3140	protein_coding	WEE1 homolog 2 (S. pombe) [Source:MGI Symbol;Acc:MGI:3027899]	-	60	31	106	188	160	120	1.02872	0.543351	1.61202	2.90657	2.72249	1.95776
ENSMUSG00000029451	57.7061	31.6456	85.9206	157.03	157.39	100.705	-1.23949	0.00132666	0.0478693	Gm13103	4	143846497	143853637	+	1982	protein_coding	predicted gene 13103 [Source:MGI Symbol;Acc:MGI:3650203]	-	55	30	93	168	153	102	1.49395	0.833041	2.24064	4.11489	4.12443	2.63636
ENSMUSG00000025475	72.3949	44.3038	23.0969	13.0858	17.4878	5.92381	1.93652	0.00133252	0.0478784	Adgra1	7	139834174	139878088	+	5386	protein_coding	adhesion G protein-coupled receptor A1 [Source:MGI Symbol;Acc:MGI:1277167]	-	69	42	25	14	17	6	0.689698	0.429172	0.22165	0.126187	0.168639	0.0570681
ENSMUSG00000026301	11.5412	14.7679	17.5537	37.3881	40.1191	52.327	-1.56097	0.00133303	0.0478784	Iqca	1	90042132	90153401	-	4278	protein_coding	IQ motif containing with AAA domain [Source:MGI Symbol;Acc:MGI:1922168]	-	11	14	19	40	39	53	0.138429	0.180109	0.212083	0.453912	0.48708	0.634664
ENSMUSG00000005553	71.3457	87.5527	82.2251	31.7799	36.0043	43.4413	1.11735	0.00133438	0.0478784	Atp4a	7	30712209	30725534	+	3761	protein_coding	ATPase, H+/K+ exchanging, gastric, alpha polypeptide [Source:MGI Symbol;Acc:MGI:88113]	-	68	83	89	34	35	44	0.973378	1.21457	1.13	0.438862	0.497211	0.599319
ENSMUSG00000021125	33.5744	14.7679	24.0208	73.8414	56.5782	59.2381	-1.39068	0.00134132	0.047962	Arg2	12	79130777	79156301	+	1428	protein_coding	arginase type II [Source:MGI Symbol;Acc:MGI:1330806]	-	32	14	26	79	55	60	1.20642	0.539571	0.869438	2.68566	2.05784	2.15244
ENSMUSG00000052713	302.17	218.354	250.371	469.22	464.97	345.556	-0.731416	0.0013417	0.047962	Zfp608	18	54888045	54990180	-	6112	protein_coding	zinc finger protein 608 [Source:MGI Symbol;Acc:MGI:2442338]	-	288	207	271	502	452	350	2.53679	1.86396	2.11729	3.98724	3.95122	2.93355
ENSMUSG00000029718	10493.1	27594.9	18466.5	10613.5	7784.14	10981.8	0.944821	0.00134457	0.0479755	Pcolce	5	137605103	137613784	-	3823	protein_coding	procollagen C-endopeptidase enhancer protein [Source:MGI Symbol;Acc:MGI:105099]	-	10001	26160	19988	11355	7567	11123	140.836	376.602	249.666	144.19	105.754	149.048
ENSMUSG00000017969	1142.58	1022.15	940.507	1357.19	1697.35	1517.48	-0.558215	0.00136467	0.0486024	Ptgis	2	167191805	167240604	-	2567	protein_coding	prostaglandin I2 (prostacyclin) synthase [Source:MGI Symbol;Acc:MGI:1097156]	-	1089	969	1018	1452	1650	1537	22.839	20.7753	18.9372	27.4595	34.3427	30.673
ENSMUSG00000087590	139.544	168.776	211.568	248.631	341.527	316.924	-0.800826	0.00137152	0.048646	Epb41l4aos	18	33794892	33795986	+	430	lincRNA	erythrocyte membrane protein band 4.1 like 4a, opposite strand [Source:MGI Symbol;Acc:MGI:1916999]	-	133	160	229	266	332	321	16.6517	20.4786	25.4308	30.0307	41.2521	38.2424
ENSMUSG00000102758	192.004	217.3	218.959	141.14	105.956	120.451	0.772531	0.00137245	0.048646	Naaladl2	3	23798102	25144261	-	10411	protein_coding	N-acetylated alpha-linked acidic dipeptidase-like 2 [Source:MGI Symbol;Acc:MGI:2685867]	-	183	206	237	151	103	122	0.946313	1.08899	1.08705	0.704104	0.528592	0.600311
ENSMUSG00000057863	4503.17	4031.64	5667.99	6884.08	6669.03	7561.74	-0.571973	0.00137418	0.048646	Rpl36	17	56613416	56614243	+	383	protein_coding	ribosomal protein L36 [Source:MGI Symbol;Acc:MGI:1860603]	-	4292	3822	6135	7365	6483	7659	603.305	549.213	764.908	933.526	904.385	1024.43
ENSMUSG00000028597	854.05	831.223	918.334	1462.81	1143.91	1220.3	-0.55573	0.00137601	0.048646	Gpx7	4	108400390	108406961	-	1289	protein_coding	glutathione peroxidase 7 [Source:MGI Symbol;Acc:MGI:1914555]	-	814	788	994	1565	1112	1236	33.9975	33.6451	36.8237	58.9405	46.0923	49.1218
ENSMUSG00000022479	173.118	204.641	163.526	71.972	121.386	95.7682	0.906088	0.00138832	0.048828	Vdr	15	97854425	97910630	-	5650	protein_coding	vitamin D (1,25-dihydroxyvitamin D3) receptor [Source:MGI Symbol;Acc:MGI:103076]	THR-like	165	194	177	77	118	97	1.57221	1.88974	1.49595	0.661599	1.11586	0.879493
ENSMUSG00000025241	2167.65	1219.41	1364.57	937.506	972.117	935.962	0.73959	0.00138838	0.048828	Fyco1	9	123789500	123851899	-	8862	protein_coding	FYVE and coiled-coil domain containing 1 [Source:MGI Symbol;Acc:MGI:107277]	-	2066	1156	1477	1003	945	948	12.5509	7.17918	7.9587	5.49442	5.69739	5.48006
ENSMUSG00000009927	7068.47	6545.36	8111.64	10548.1	9614.18	10525.6	-0.498235	0.00138877	0.048828	Rps25	9	44407139	44410427	+	2691	protein_coding	ribosomal protein S25 [Source:MGI Symbol;Acc:MGI:1922867]	-	6737	6205	8780	11285	9346	10661	134.781	126.904	155.803	203.582	185.562	202.952
ENSMUSG00000040234	1718.59	1771.1	1653.74	1262.78	1221.06	1236.1	0.467325	0.00142287	0.0499354	Tm7sf3	6	146602352	146642824	-	3438	protein_coding	transmembrane 7 superfamily member 3 [Source:MGI Symbol;Acc:MGI:1914873]	-	1638	1679	1790	1351	1187	1252	25.6498	26.8778	24.8623	19.0766	18.4468	18.6555
ENSMUSG00000060882	599.094	722.574	855.51	386.966	416.622	539.067	0.697937	0.00145199	0.0508304	Kcnd2	6	21215503	21729805	+	5152	protein_coding	potassium voltage-gated channel, Shal-related family, member 2 [Source:MGI Symbol;Acc:MGI:102663]	-	571	685	926	414	405	546	5.96673	7.31751	8.5828	3.90101	4.20006	5.42907
ENSMUSG00000098814	1.0492	21.097	17.5537	0.934702	0	0	5.23339	0.00145366	0.0508304	Igkv19-93	6	68736297	68736780	-	363	IG_V_gene	immunoglobulin kappa chain variable 19-93 [Source:MGI Symbol;Acc:MGI:107617]	-	1	20	19	1	0	0	0.14831	3.0323	2.49943	0.133735	0	0
ENSMUSG00000063457	8783.91	8672.99	10049.9	12773.6	12083.1	13202.2	-0.468407	0.00146531	0.0511447	Rps15	10	80292453	80294114	+	630	protein_coding	ribosomal protein S15 [Source:MGI Symbol;Acc:MGI:98117]	-	8372	8222	10878	13666	11746	13372	715.426	718.266	824.522	1053.06	996.152	1087.34
ENSMUSG00000000903	50.3617	37.9747	31.4118	90.6661	76.1234	91.819	-1.11467	0.00146802	0.0511465	Vpreb3	10	75943057	75949657	+	859	protein_coding	pre-B lymphocyte gene 3 [Source:MGI Symbol;Acc:MGI:98938]	-	48	36	34	97	74	93	3.00832	2.30652	1.89008	5.4819	4.60272	5.54624
ENSMUSG00000033096	1109.01	1556.96	1290.66	927.224	754.034	899.432	0.616275	0.00148289	0.0515712	Apmap	2	150583080	150608567	-	2428	protein_coding	adipocyte plasma membrane associated protein [Source:MGI Symbol;Acc:MGI:1919131]	-	1057	1476	1397	992	733	911	23.437	33.457	27.4752	19.8342	16.1299	19.2211
ENSMUSG00000002297	380.86	221.519	327.976	567.364	481.429	518.333	-0.752114	0.00149133	0.0516961	Dbf4	5	8396973	8422716	-	8728	protein_coding	DBF4 zinc finger [Source:MGI Symbol;Acc:MGI:1351328]	-	363	210	355	607	468	525	2.23907	1.3242	1.94226	3.37619	2.86489	3.08144
ENSMUSG00000000031	282.235	114.979	168.146	412.203	413.535	305.076	-1.00054	0.00149353	0.0516961	H19	7	142575529	142578143	-	2460	lincRNA	H19, imprinted maternally expressed transcript [Source:MGI Symbol;Acc:MGI:95891]	-	269	109	182	441	402	309	5.88699	2.4386	3.53289	8.70274	8.73106	6.43476
ENSMUSG00000115099	69.2473	51.6877	37.879	27.1063	13.373	8.88571	1.67846	0.00149454	0.0516961	AC114585.1	14	103424905	103449867	+	4145	lincRNA	novel transcript	-	66	49	41	29	13	9	0.857226	0.650609	0.472338	0.339646	0.16757	0.111231
ENSMUSG00000026773	1134.19	1955.7	1985.41	951.526	530.807	1157.12	0.94317	0.00149904	0.0517587	Pfkfb3	2	11471433	11554077	-	7561	protein_coding	6-phosphofructo-2-kinase/fructose-2,6-biphosphatase 3 [Source:MGI Symbol;Acc:MGI:2181202]	-	1081	1854	2149	1018	516	1172	7.69702	13.4952	13.5722	6.53614	3.64625	7.94067
ENSMUSG00000117013	57.7061	55.9072	50.8132	22.4328	24.6887	19.746	1.29796	0.0015036	0.0518229	CAAA01141682.1	17	21615500	21656484	+	3322	transcribed_processed_pseudogene	C2H2 zinc finger protein pseudogene	-	55	53	55	24	24	20	0.891331	0.878061	0.7906	0.350723	0.386	0.308418
ENSMUSG00000111394	757.523	451.477	505.361	323.407	337.412	358.39	0.750016	0.00150707	0.0518498	AC160637.1	9	59672814	59676700	+	3887	TEC	novel transcript	-	722	428	547	346	328	363	9.99997	6.06007	6.71996	4.3213	4.50854	4.78411
ENSMUSG00000032113	231.874	210.97	315.042	556.147	329.182	461.07	-0.828363	0.00152108	0.0522382	Chek1	9	36708482	36727065	-	4635	protein_coding	checkpoint kinase 1 [Source:MGI Symbol;Acc:MGI:1202065]	-	221	200	341	595	320	467	2.56696	2.37481	3.51316	6.23189	3.68873	5.1615
ENSMUSG00000029178	1697.61	2588.61	1632.49	1310.45	1215.92	1179.83	0.675122	0.00152862	0.0524038	Klf3	5	64803388	64832901	+	11243	protein_coding	Kruppel-like factor 3 (basic) [Source:MGI Symbol;Acc:MGI:1342773]	zf-C2H2	1618	2454	1767	1402	1182	1195	7.74769	12.0127	7.50495	6.05366	5.61709	5.44496
ENSMUSG00000064264	164.725	195.148	205.101	274.802	296.264	346.543	-0.698731	0.00154108	0.0527369	Zfp428	7	24507006	24515682	+	1308	protein_coding	zinc finger protein 428 [Source:MGI Symbol;Acc:MGI:1916463]	-	157	185	222	294	288	351	6.46201	7.78418	8.10474	10.9117	11.7642	13.747
ENSMUSG00000030498	350.433	478.903	406.506	272.933	271.576	176.727	0.7768	0.00154721	0.0528525	Gas2	7	51862015	51994975	+	4993	protein_coding	growth arrest specific 2 [Source:MGI Symbol;Acc:MGI:95657]	-	334	454	440	292	264	179	3.60131	5.0043	4.20809	2.83905	2.825	1.83654
ENSMUSG00000100954	38.8205	43.2489	35.1073	57.0168	96.6973	118.476	-1.21618	0.0015542	0.0529203	Gm10138	1	151339604	151345231	-	2843	antisense	predicted gene 10138 [Source:MGI Symbol;Acc:MGI:3708522]	-	37	41	38	61	94	120	0.70065	0.793699	0.638264	1.04161	1.76655	2.16229
ENSMUSG00000058799	4093.98	3706.75	4237.82	6430.75	5414.02	5255.41	-0.506341	0.0015592	0.0529203	Nap1l1	10	111473223	111498150	+	4994	protein_coding	nucleosome assembly protein 1-like 1 [Source:MGI Symbol;Acc:MGI:1855693]	-	3902	3514	4587	6880	5263	5323	42.0644	38.7259	43.8605	66.8794	56.3068	54.603
ENSMUSG00000073530	140.593	10.5485	8.31489	4.67351	12.3443	2.9619	3.00015	0.00156013	0.0529203	Pappa2	1	158711727	158980490	-	10294	protein_coding	pappalysin 2 [Source:MGI Symbol;Acc:MGI:3051647]	-	134	10	9	5	12	3	0.700804	0.0534644	0.0417496	0.0235797	0.0622835	0.0149295
ENSMUSG00000005268	10522.4	16526.4	11822.9	9542.37	4400.76	7378.1	0.866377	0.0015602	0.0529203	Prlr	15	10177238	10349180	+	15339	protein_coding	prolactin receptor [Source:MGI Symbol;Acc:MGI:97763]	-	10029	15667	12797	10209	4278	7473	35.1995	56.2131	39.8387	32.3101	14.9012	24.9578
ENSMUSG00000021055	1512.95	1546.41	1908.73	3378.95	2337.2	2197.73	-0.671629	0.00156347	0.0529379	Esr2	12	76120419	76177259	-	3368	protein_coding	estrogen receptor 2 (beta) [Source:MGI Symbol;Acc:MGI:109392]	ESR-like	1442	1466	2066	3615	2272	2226	23.0499	23.9558	29.2922	52.1061	36.0423	33.8581
ENSMUSG00000029614	15548.1	14389.2	16047.7	21779.5	19590.5	21557.7	-0.452523	0.00156924	0.0530398	Rpl6	5	121204481	121209241	+	3140	protein_coding	ribosomal protein L6 [Source:MGI Symbol;Acc:MGI:108057]	-	14819	13641	17370	23301	19044	21835	254.077	239.092	264.158	360.245	324.045	356.232
ENSMUSG00000004707	190.955	228.903	189.395	97.209	146.075	89.8444	0.872042	0.00158786	0.053443	Ly9	1	171588624	171607410	-	3307	protein_coding	lymphocyte antigen 9 [Source:MGI Symbol;Acc:MGI:96885]	-	182	217	205	104	142	91	2.96287	3.61139	2.96015	1.52669	2.29419	1.40967
ENSMUSG00000109936	380.86	155.063	395.419	659.899	730.374	492.663	-1.01479	0.00159059	0.053443	Gm45889	7	142283210	142290418	+	3408	lincRNA	predicted gene 45889 [Source:MGI Symbol;Acc:MGI:5805004]	-	363	147	428	706	710	499	5.73433	2.37392	5.99705	10.0567	11.131	7.50084
ENSMUSG00000073725	1800.43	2047.47	1507.77	1353.45	1100.7	1087.02	0.596459	0.00159182	0.053443	Lmbrd1	1	24678630	24766301	+	5960	protein_coding	LMBR1 domain containing 1 [Source:MGI Symbol;Acc:MGI:1915671]	-	1716	1941	1632	1448	1070	1101	15.5005	17.9237	13.0758	11.7944	9.5921	9.46346
ENSMUSG00000112404	1.0492	0	1.84775	11.2164	15.4304	13.8222	-3.76386	0.00159387	0.053443	AC159282.1	12	5808195	5984958	+	3381	lincRNA	novel transcript	-	1	0	2	12	15	14	0.0159232	0	0.0282474	0.172301	0.23704	0.212125
ENSMUSG00000026142	875.034	938.818	806.545	533.715	581.213	661.492	0.560724	0.00159621	0.053443	Rhbdd1	1	82316452	82445366	+	6966	protein_coding	rhomboid domain containing 1 [Source:MGI Symbol;Acc:MGI:1924117]	-	834	890	873	571	565	670	6.44553	7.03162	5.98445	3.97929	4.33352	4.9272
ENSMUSG00000056370	9.44281	5.27426	4.61939	18.694	20.5739	50.3524	-2.21843	0.00159784	0.053443	Sftpb	6	72304610	72314371	+	1968	protein_coding	surfactant associated protein B [Source:MGI Symbol;Acc:MGI:109516]	-	9	5	5	20	20	51	0.246203	0.139828	0.121322	0.493353	0.542977	1.32756
ENSMUSG00000046027	1483.57	734.177	828.718	533.715	536.979	627.924	0.84259	0.00160192	0.0534864	Stard5	7	83631959	83653127	+	5460	protein_coding	StAR-related lipid transfer (START) domain containing 5 [Source:MGI Symbol;Acc:MGI:2156765]	-	1414	696	897	571	522	636	13.9422	7.01561	7.84501	5.07687	5.10804	5.96724
ENSMUSG00000029032	46.1649	49.578	60.052	122.446	95.6686	93.7936	-0.999949	0.00161621	0.0538643	Arhgef16	4	154278486	154301676	-	5481	protein_coding	Rho guanine nucleotide exchange factor (GEF) 16 [Source:MGI Symbol;Acc:MGI:2446219]	-	44	47	65	131	93	95	0.432184	0.47194	0.566301	1.16028	0.906566	0.887918
ENSMUSG00000025081	79.7393	46.4135	141.353	249.565	189.28	169.816	-1.18251	0.00161884	0.0538643	Tdrd1	19	56826209	56870012	+	5443	protein_coding	tudor domain containing 1 [Source:MGI Symbol;Acc:MGI:1933218]	-	76	44	153	267	184	172	0.751712	0.444901	1.34229	2.38136	1.80616	1.61882
ENSMUSG00000024056	159.479	124.473	155.211	300.974	247.916	207.333	-0.783939	0.0016451	0.0546436	Ndc80	17	71496100	71526857	-	6493	protein_coding	NDC80 kinetochore complex component [Source:MGI Symbol;Acc:MGI:1914302]	-	152	118	168	322	241	210	1.2603	1.0002	1.23554	2.40748	1.98311	1.65685
ENSMUSG00000040298	139.544	213.08	220.807	100.013	27.7748	101.692	1.3196	0.00166705	0.0551422	Btbd16	7	130774069	130825899	+	3722	protein_coding	BTB (POZ) domain containing 16 [Source:MGI Symbol;Acc:MGI:3045247]	-	133	202	239	107	27	103	1.92376	2.98692	3.0663	1.3956	0.387582	1.41765
ENSMUSG00000003604	300.072	300.633	374.17	516.89	495.831	472.917	-0.606827	0.00166872	0.0551422	Aven	2	112492964	112634573	+	5001	protein_coding	apoptosis, caspase activation inhibitor [Source:MGI Symbol;Acc:MGI:1921518]	-	286	285	405	553	482	479	3.07883	3.13644	3.86716	5.3681	5.14952	4.90668
ENSMUSG00000038900	8083.05	8032.7	10569.2	14486.9	12257.9	12464.7	-0.555137	0.00167369	0.0551422	Rpl12	2	32961559	32965345	+	3598	protein_coding	ribosomal protein L12 [Source:MGI Symbol;Acc:MGI:98002]	-	7704	7615	11440	15499	11916	12625	115.274	116.482	151.83	209.12	176.948	179.754
ENSMUSG00000049932	868.739	738.396	864.749	1224.46	1088.36	1255.85	-0.529683	0.00167546	0.0551422	H2afx	9	44334694	44336077	+	1384	protein_coding	H2A histone family, member X [Source:MGI Symbol;Acc:MGI:102688]	-	828	700	936	1310	1058	1272	32.2085	27.8362	32.2949	45.9502	40.8438	47.0825
ENSMUSG00000020658	423.877	159.283	385.257	722.524	570.926	628.911	-0.988739	0.00167632	0.0551422	Efr3b	12	3962554	4038915	-	10382	protein_coding	EFR3 homolog B [Source:MGI Symbol;Acc:MGI:2444851]	-	404	151	417	773	555	637	2.09496	0.800469	1.918	3.61452	2.8562	3.14317
ENSMUSG00000026638	105.969	53.7975	97.931	208.438	142.989	167.841	-1.01007	0.00168017	0.0551422	Irf6	1	193153111	193172023	+	7069	protein_coding	interferon regulatory factor 6 [Source:MGI Symbol;Acc:MGI:1859211]	IRF	101	51	106	223	139	170	0.7692	0.397064	0.716047	1.53144	1.05059	1.23197
ENSMUSG00000074997	6.29521	1.05485	11.0865	47.6698	28.8035	18.7587	-2.35275	0.00168019	0.0551422	Pin1rt1	2	104713926	104716379	-	1172	protein_coding	protein (peptidyl-prolyl cis/trans isomerase) NIMA-interacting 1, retrogene 1 [Source:MGI Symbol;Acc:MGI:3649546]	-	6	1	12	51	28	19	0.275613	0.0469592	0.488931	2.11249	1.27646	0.830491
ENSMUSG00000037580	919.1	1495.78	1177.02	796.366	632.647	792.803	0.692783	0.00168774	0.0552069	Gch1	14	47153895	47189413	-	6251	protein_coding	GTP cyclohydrolase 1 [Source:MGI Symbol;Acc:MGI:95675]	-	876	1418	1274	852	615	803	7.5445	12.4846	9.73226	6.61672	5.25656	6.58074
ENSMUSG00000074369	130.101	85.443	206.948	374.815	273.633	227.079	-1.04906	0.00169321	0.0552069	Obox2	7	15388721	15398545	+	1646	protein_coding	oocyte specific homeobox 2 [Source:MGI Symbol;Acc:MGI:2149033]	-	124	81	224	401	266	230	4.05572	2.70834	6.49848	11.8268	8.63432	7.15825
ENSMUSG00000022555	876.083	2912.45	2106.44	1110.43	719.058	969.53	1.07446	0.00170102	0.0552069	Dgat1	15	76502015	76511953	-	3056	protein_coding	diacylglycerol O-acyltransferase 1 [Source:MGI Symbol;Acc:MGI:1333825]	-	835	2761	2280	1188	699	982	14.7099	49.7235	35.6267	18.8719	12.2208	16.4614
ENSMUSG00000043441	2.0984	0	4.61939	30.8452	16.4591	10.8603	-3.08294	0.00170141	0.0552069	Gpr149	3	62529077	62605140	-	4288	protein_coding	G protein-coupled receptor 149 [Source:MGI Symbol;Acc:MGI:2443628]	-	2	0	5	33	16	11	0.0251103	0	0.0556812	0.373604	0.199362	0.131416
ENSMUSG00000024130	1141.53	1219.41	1760.91	835.623	804.44	958.67	0.665855	0.00170249	0.0552069	Abca3	17	24351950	24410201	+	8797	protein_coding	ATP-binding cassette, sub-family A (ABC1), member 3 [Source:MGI Symbol;Acc:MGI:1351617]	-	1088	1156	1906	894	782	971	6.65841	7.23222	10.3462	4.9335	4.7495	5.65449
ENSMUSG00000036452	514.109	568.565	531.229	392.575	340.498	358.39	0.563836	0.00170855	0.0552069	Arhgap26	18	38601534	39376284	+	17331	protein_coding	Rho GTPase activating protein 26 [Source:MGI Symbol;Acc:MGI:1918552]	-	490	539	575	420	331	363	1.52212	1.71165	1.5843	1.17646	1.02042	1.07298
ENSMUSG00000020774	96.5265	102.321	71.1385	42.0616	36.0043	49.3651	1.08063	0.00171306	0.0552069	Aspa	11	73304992	73329596	-	5954	protein_coding	aspartoacylase [Source:MGI Symbol;Acc:MGI:87914]	-	92	97	77	45	35	50	0.831869	0.896627	0.617555	0.366907	0.314076	0.4302
ENSMUSG00000027610	570.766	790.084	578.347	405.661	386.789	447.248	0.64505	0.00171344	0.0552069	Gss	2	155563181	155592810	-	5915	protein_coding	glutathione synthetase [Source:MGI Symbol;Acc:MGI:95852]	-	544	749	626	434	376	453	4.95131	6.96908	5.05374	3.56195	3.39633	3.92331
ENSMUSG00000032418	47835.2	26776.4	31932.9	22044	18257.3	24246.1	0.723015	0.00171413	0.0552069	Me1	9	86581371	86695953	-	3848	protein_coding	malic enzyme 1, NADP(+)-dependent, cytosolic [Source:MGI Symbol;Acc:MGI:97043]	-	45592	25384	34564	23584	17748	24558	637.866	363.056	428.926	297.533	246.428	326.939
ENSMUSG00000090862	5027.77	4894.51	6209.38	8193.59	7224.53	7646.65	-0.515724	0.00171544	0.0552069	Rps13	7	116331505	116334195	-	2691	protein_coding	ribosomal protein S13 [Source:MGI Symbol;Acc:MGI:1915302]	-	4792	4640	6721	8766	7023	7745	95.8692	94.8971	119.265	158.139	139.439	147.44
ENSMUSG00000061477	10794.2	10188.8	12135.1	15752.5	14812.2	15055.4	-0.462018	0.00171696	0.0552069	Rps7	12	28630854	28635953	-	2015	protein_coding	ribosomal protein S7 [Source:MGI Symbol;Acc:MGI:1333818]	-	10288	9659	13135	16853	14399	15249	274.873	263.819	311.278	406.027	381.798	387.682
ENSMUSG00000070448	102.822	313.291	65.5953	29.9105	50.4061	74.0476	1.64155	0.00171781	0.0552069	Vmn2r89	14	51451857	51464172	+	9020	protein_coding	vomeronasal 2, receptor 89 [Source:MGI Symbol;Acc:MGI:1316707]	-	98	297	71	32	49	75	0.584919	1.81217	0.375877	0.172225	0.290246	0.425955
ENSMUSG00000056429	4680.49	5753.16	4318.2	3788.35	2814.51	3193.92	0.590373	0.00171947	0.0552069	Tgoln1	6	72608432	72617000	-	5013	protein_coding	trans-golgi network protein [Source:MGI Symbol;Acc:MGI:105080]	-	4461	5454	4674	4053	2736	3235	47.9083	59.8778	44.523	39.2493	29.1605	33.0587
ENSMUSG00000038172	660.997	589.662	520.143	436.506	375.474	295.203	0.676801	0.00172239	0.0552082	Ttc39b	4	83220300	83324255	-	10199	protein_coding	tetratricopeptide repeat domain 39B [Source:MGI Symbol;Acc:MGI:1917113]	-	630	559	563	467	365	299	3.32552	3.0165	2.63599	2.22286	1.9121	1.50184
ENSMUSG00000027379	308.465	190.928	274.391	601.013	365.187	415.654	-0.836771	0.00176575	0.0565041	Bub1	2	127801122	127831865	-	4354	protein_coding	BUB1, mitotic checkpoint serine/threonine kinase [Source:MGI Symbol;Acc:MGI:1100510]	-	294	181	297	643	355	421	3.63525	2.28791	3.25733	7.16927	4.35628	4.95339
ENSMUSG00000004231	2.0984	2.1097	1.84775	14.0205	14.4017	17.7714	-2.93425	0.0017807	0.0568505	Pax2	19	44756045	44837871	+	5409	protein_coding	paired box 2 [Source:MGI Symbol;Acc:MGI:97486]	PAX	2	2	2	15	14	18	0.0199062	0.0203499	0.0176566	0.134625	0.138289	0.170476
ENSMUSG00000055401	542.437	761.603	554.326	388.836	385.761	415.654	0.642391	0.00178249	0.0568505	Fbxo6	4	148145716	148152140	-	2207	protein_coding	F-box protein 6 [Source:MGI Symbol;Acc:MGI:1354743]	-	517	722	600	416	375	421	12.6114	18.0046	12.982	9.15047	9.07831	9.77212
ENSMUSG00000105867	37.7713	33.7553	58.2043	14.9552	10.287	17.7714	1.59347	0.00178862	0.0569445	Gm42517	5	108366073	108367922	-	1850	protein_coding	predicted gene 42517 [Source:MGI Symbol;Acc:MGI:5662654]	-	36	32	63	16	10	18	1.04763	0.951978	1.62616	0.419856	0.288805	0.498436
ENSMUSG00000032518	18686.3	16169.8	19454.1	26725.9	23674.4	25151.5	-0.476235	0.00179136	0.0569445	Rpsa	9	120127689	120132369	+	3170	protein_coding	ribosomal protein SA [Source:MGI Symbol;Acc:MGI:105381]	-	17810	15329	21057	28593	23014	25475	302.469	266.136	317.198	437.878	387.89	411.684
ENSMUSG00000002068	69.2473	53.7975	76.6818	138.336	109.042	132.298	-0.925238	0.00180248	0.0572035	Ccne1	7	38097984	38107534	-	2662	protein_coding	cyclin E1 [Source:MGI Symbol;Acc:MGI:88316]	-	66	51	83	148	106	134	1.33479	1.05441	1.48889	2.69902	2.12752	2.57873
ENSMUSG00000046550	226.628	237.342	281.783	381.358	382.675	381.098	-0.6176	0.00182009	0.057667	Spin2c	X	153832225	153834243	+	1377	protein_coding	spindlin family, member 2C [Source:MGI Symbol;Acc:MGI:3605548]	-	216	225	305	408	372	386	8.44492	8.99285	10.5769	14.384	14.4339	14.3603
ENSMUSG00000021892	1614.72	2210.97	2446.43	1467.48	1239.58	1373.34	0.620317	0.0018237	0.0576864	Sh3bp5	14	31359880	31436078	-	3194	protein_coding	SH3-domain binding protein 5 (BTK-associated) [Source:MGI Symbol;Acc:MGI:1344391]	-	1539	2096	2648	1570	1205	1391	25.9406	36.1164	39.5892	23.8626	20.1571	22.3101
ENSMUSG00000022945	178.364	137.131	191.243	358.925	230.428	293.229	-0.800186	0.00183476	0.0578662	Chaf1b	16	93883901	93906115	+	4681	protein_coding	chromatin assembly factor 1, subunit B (p60) [Source:MGI Symbol;Acc:MGI:1314881]	-	170	130	207	384	224	297	1.95518	1.52846	2.11167	3.9824	2.55673	3.25032
ENSMUSG00000056586	32.5252	17.9325	53.5849	112.164	98.7547	62.2	-1.3862	0.0018354	0.0578662	Zar1l	5	150507055	150518164	-	895	protein_coding	zygote arrest 1-like [Source:MGI Symbol;Acc:MGI:3690051]	-	31	17	58	120	96	63	1.86472	1.04538	3.09456	6.50895	5.73092	3.60601
ENSMUSG00000040204	630.57	315.401	539.544	1001.07	729.345	888.571	-0.817948	0.00185452	0.0583733	Pclaf	9	65890237	65903266	+	4813	protein_coding	PCNA clamp associated factor [Source:MGI Symbol;Acc:MGI:1915276]	-	601	299	584	1071	709	900	6.72256	3.41904	5.79416	10.8025	7.87058	9.57934
ENSMUSG00000050645	154.233	113.924	157.983	251.435	300.379	198.448	-0.814735	0.00187074	0.0587878	Defb19	2	152576086	152580312	-	394	protein_coding	defensin beta 19 [Source:MGI Symbol;Acc:MGI:2385955]	-	147	108	171	269	292	201	20.0862	15.0861	20.725	33.1443	39.597	26.1342
ENSMUSG00000023505	361.974	265.823	364.008	551.474	450.568	575.597	-0.669285	0.00187397	0.0587931	Cdca3	6	124829547	124833701	+	2866	protein_coding	cell division cycle associated 3 [Source:MGI Symbol;Acc:MGI:1315198]	-	345	252	394	590	438	583	6.48065	4.83919	6.56468	9.99375	8.16534	10.4208
ENSMUSG00000020808	278.038	194.093	284.554	386.032	402.22	432.438	-0.688939	0.00188992	0.0591256	Pimreg	11	72042032	72047370	+	2529	protein_coding	PICALM interacting mitotic regulator [Source:MGI Symbol;Acc:MGI:1924434]	-	265	184	308	413	391	438	5.64122	4.00422	5.81561	7.92782	8.26046	8.87226
ENSMUSG00000054102	58.7553	21.097	42.4983	102.817	94.64	89.8444	-1.23097	0.00189071	0.0591256	Nlrp9a	7	26535023	26575615	+	3483	protein_coding	NLR family, pyrin domain containing 9A [Source:MGI Symbol;Acc:MGI:2675292]	-	56	20	46	110	92	91	0.865587	0.316028	0.630664	1.53317	1.41127	1.33843
ENSMUSG00000094791	41.9681	16.8776	27.7163	64.4944	82.2956	68.1238	-1.31163	0.00189716	0.0592308	AC126035.1	JH584299.1	314841	317584	+	837	protein_coding		-	40	16	30	69	80	69	2.57283	1.05207	1.71155	4.00199	5.1067	4.22311
ENSMUSG00000027233	26.23	25.3164	41.5745	83.1884	75.0947	59.2381	-1.21876	0.00190167	0.0592755	Patl2	2	122120108	122186189	-	2434	protein_coding	protein associated with topoisomerase II homolog 2 (yeast) [Source:MGI Symbol;Acc:MGI:1914828]	-	25	24	45	89	73	60	0.552962	0.542674	0.882847	1.7751	1.60243	1.26281
ENSMUSG00000029470	1233.86	1437.76	1108.65	759.912	886.735	913.254	0.56232	0.00193086	0.060088	P2rx4	5	122707544	122729738	+	7025	protein_coding	purinergic receptor P2X, ligand-gated ion channel 4 [Source:MGI Symbol;Acc:MGI:1338859]	-	1176	1363	1200	813	862	925	9.01233	10.6782	8.15696	5.61819	6.55597	6.74535
ENSMUSG00000039304	375.614	335.443	354.769	249.565	207.796	235.965	0.61978	0.00193526	0.0601276	Tnfsf10	3	27317028	27342427	+	5266	protein_coding	tumor necrosis factor (ligand) superfamily, member 10 [Source:MGI Symbol;Acc:MGI:107414]	-	358	318	384	267	202	239	3.65998	3.32349	3.48212	2.4614	2.04949	2.32502
ENSMUSG00000012350	67.1489	31.6456	57.2804	110.295	96.6973	127.362	-1.09795	0.00194099	0.0601842	Ehf	2	103263433	103303278	-	5576	protein_coding	ets homologous factor [Source:MGI Symbol;Acc:MGI:1270840]	ETS	64	30	62	118	94	129	0.617921	0.296106	0.530961	1.02733	0.900702	1.18516
ENSMUSG00000038457	61.9029	67.5105	87.7683	127.119	129.616	145.133	-0.884823	0.00194643	0.0601842	Tmem255b	8	13435189	13468473	+	1581	protein_coding	transmembrane protein 255B [Source:MGI Symbol;Acc:MGI:2685533]	-	59	64	95	136	126	147	2.00907	2.22791	2.86936	4.17599	4.25809	4.76315
ENSMUSG00000022235	957.921	1344.94	1139.14	837.493	428.966	713.819	0.797092	0.00194647	0.0601842	Cmbl	15	31565389	31590119	+	1424	protein_coding	carboxymethylenebutenolidase-like (Pseudomonas) [Source:MGI Symbol;Acc:MGI:1916824]	-	913	1275	1233	896	417	723	34.5173	49.2775	41.3473	30.5457	15.646	26.0098
ENSMUSG00000060508	84.9853	27.4262	131.191	278.541	242.772	131.311	-1.41879	0.00194998	0.0601959	Nlrp9b	7	19991465	20073306	+	3724	protein_coding	NLR family, pyrin domain containing 9B [Source:MGI Symbol;Acc:MGI:2675377]	-	81	26	142	298	236	133	1.17098	0.384249	1.82084	3.88471	3.38593	1.82958
ENSMUSG00000049791	1459.44	2528.48	1824.66	1334.75	929.94	1226.23	0.735351	0.00195623	0.0602919	Fzd4	7	89404355	89413134	+	6720	protein_coding	frizzled class receptor 4 [Source:MGI Symbol;Acc:MGI:108520]	-	1391	2397	1975	1428	904	1242	11.1438	19.6312	14.0343	10.316	7.18746	9.46806
ENSMUSG00000003411	18.8856	25.3164	14.782	52.3433	65.8365	39.4921	-1.42264	0.00196134	0.0603527	Rab3b	4	108879063	108943324	+	3524	protein_coding	RAB3B, member RAS oncogene family [Source:MGI Symbol;Acc:MGI:1917158]	-	18	24	16	56	64	40	0.274987	0.374821	0.216809	0.771444	0.970332	0.581478
ENSMUSG00000068227	113.314	260.548	230.969	91.6008	98.7547	107.616	1.02211	0.00198645	0.0607452	Il2rb	15	78479256	78495271	-	4287	protein_coding	interleukin 2 receptor, beta chain [Source:MGI Symbol;Acc:MGI:96550]	-	108	247	250	98	96	109	1.35627	3.17097	2.78471	1.10975	1.19645	1.30251
ENSMUSG00000037573	2340.77	5625.53	2492.62	1439.44	1818.73	2129.61	0.956933	0.00198653	0.0607452	Tob1	11	94211454	94215495	+	2288	protein_coding	transducer of ErbB-2.1 [Source:MGI Symbol;Acc:MGI:1349721]	-	2231	5333	2698	1540	1768	2157	52.4952	128.282	56.3092	32.6751	41.286	48.2951
ENSMUSG00000061126	13.6396	3.16456	10.1626	28.9758	40.1191	32.5809	-1.9104	0.00198671	0.0607452	Cyp4f39	17	32468462	32492479	+	1599	protein_coding	cytochrome P450, family 4, subfamily f, polypeptide 39 [Source:MGI Symbol;Acc:MGI:2445210]	-	13	3	11	31	39	33	0.437694	0.103257	0.328502	0.941165	1.30314	1.05724
ENSMUSG00000044533	18321.2	15588.6	11099.5	23124.5	21727.1	24766.5	-0.629278	0.00199117	0.0607452	Rps2	17	24718116	24721929	+	1830	protein_coding	ribosomal protein S2 [Source:MGI Symbol;Acc:MGI:105110]	-	17462	14778	12014	24740	21121	25085	513.711	444.44	313.495	656.298	616.651	702.218
ENSMUSG00000067274	27110.3	21677.2	23718.7	32202.3	32684.7	37514.5	-0.498062	0.00199281	0.0607452	Rplp0	5	115559467	115563727	+	1659	protein_coding	ribosomal protein, large, P0 [Source:MGI Symbol;Acc:MGI:1927636]	-	25839	20550	25673	34452	31773	37997	838.504	681.733	738.965	1008.14	1023.26	1173.31
ENSMUSG00000062151	34.6236	10.5485	38.8028	81.319	78.1808	68.1238	-1.43336	0.00199304	0.0607452	Unc13c	9	73479422	73968966	-	8796	protein_coding	unc-13 homolog C [Source:MGI Symbol;Acc:MGI:2149021]	-	33	10	42	87	76	69	0.201978	0.0625696	0.228012	0.480161	0.461641	0.401858
ENSMUSG00000021219	13.6396	52.7426	61.8998	96.2743	105.956	146.121	-1.43729	0.00200024	0.060868	Rgs6	12	82588292	83162056	+	10023	protein_coding	regulator of G-protein signaling 6 [Source:MGI Symbol;Acc:MGI:1354730]	-	13	50	67	103	103	148	0.0698267	0.27455	0.319206	0.498875	0.549055	0.756437
ENSMUSG00000024481	28.3284	29.5359	18.4775	7.47761	6.17217	4.93651	2.03323	0.00200964	0.0610576	Lvrn	18	46850039	46905446	+	3219	protein_coding	laeverin [Source:MGI Symbol;Acc:MGI:1921824]	-	27	28	20	8	6	5	0.451563	0.478725	0.29669	0.120648	0.0995879	0.0795716
ENSMUSG00000021890	1377.6	1809.07	1370.11	1037.52	1053.38	1015.93	0.552397	0.00201586	0.0611498	Eaf1	14	31494399	31509858	+	5490	protein_coding	ELL associated factor 1 [Source:MGI Symbol;Acc:MGI:1921677]	-	1313	1715	1483	1110	1024	1029	12.8756	17.1926	12.8992	9.81529	9.96561	9.60178
ENSMUSG00000006575	279.088	305.907	174.613	136.466	127.558	156.981	0.849835	0.00201913	0.0611525	Rundc3a	11	102393403	102402555	+	2941	protein_coding	RUN domain containing 3A [Source:MGI Symbol;Acc:MGI:1858752]	-	266	290	189	146	124	159	4.86926	5.4269	3.06874	2.40996	2.2527	2.76956
ENSMUSG00000020593	800.541	1081.22	1718.41	644.944	743.747	657.543	0.815626	0.00203494	0.0615345	Lpin1	12	16535669	16610966	-	9665	protein_coding	lipin 1 [Source:MGI Symbol;Acc:MGI:1891340]	-	763	1025	1860	690	723	666	4.2501	5.83674	9.18977	3.46577	3.9968	3.53005
ENSMUSG00000045667	276.989	286.92	318.738	485.11	433.081	411.705	-0.591012	0.00204707	0.0618042	Smtnl2	11	72389164	72411713	-	3815	protein_coding	smoothelin-like 2 [Source:MGI Symbol;Acc:MGI:2442764]	-	264	272	345	519	421	417	3.72551	3.92395	4.31835	6.60428	5.89608	5.59951
ENSMUSG00000074109	9.44281	25.3164	6.46714	0	0	1.9746	4.3854	0.00205218	0.0618613	Mrgprx2	7	48478619	48499321	-	4735	protein_coding	MAS-related GPR, member X2 [Source:MGI Symbol;Acc:MGI:3588270]	-	9	24	7	0	0	2	0.102329	0.278959	0.0705946	0	0	0.0216381
ENSMUSG00000066652	28.3284	22.1519	6.46714	4.67351	0	0.987301	3.29896	0.00209992	0.0632014	Lefty2	1	180893108	180899103	+	2611	protein_coding	left-right determination factor 2 [Source:MGI Symbol;Acc:MGI:2443573]	-	27	21	7	5	0	1	0.556715	0.442651	0.128022	0.0929642	0	0.0196201
ENSMUSG00000095642	4.19681	4.21941	14.782	0	0	0	5.42421	0.00210966	1	Ighv14-3	12	114059845	114060321	-	399	IG_V_gene	immunoglobulin heavy variable V14-3 [Source:MGI Symbol;Acc:MGI:4439764]	-	4	4	16	0	0	0	0.539713	0.551742	1.91488	0	0	0
ENSMUSG00000020773	361.974	398.734	382.485	484.175	615.16	624.962	-0.592572	0.00211019	0.0634113	Trim47	11	116105752	116127210	-	2735	protein_coding	tripartite motif-containing 47 [Source:MGI Symbol;Acc:MGI:1917374]	-	345	378	414	518	598	633	6.79106	7.60647	7.22831	9.19443	11.6821	11.8565
ENSMUSG00000020777	2170.8	4834.39	3855.34	2347.04	1853.71	1980.53	0.813081	0.00211416	0.0634313	Acox1	11	116171888	116199045	-	5082	protein_coding	acyl-Coenzyme A oxidase 1, palmitoyl [Source:MGI Symbol;Acc:MGI:1330812]	-	2069	4583	4173	2511	1802	2006	21.918	49.6322	39.2109	23.9864	18.9451	20.2211
ENSMUSG00000021367	72.3949	25.3164	35.1073	101.882	106.984	104.654	-1.24109	0.00211953	0.0634935	Edn1	13	42301476	42307990	+	2139	protein_coding	endothelin 1 [Source:MGI Symbol;Acc:MGI:95283]	-	69	24	38	109	104	106	1.73666	0.617517	0.848333	2.47382	2.59776	2.53866
ENSMUSG00000029687	657.849	548.523	670.735	1006.67	851.76	888.571	-0.549215	0.00213798	0.063867	Ezh2	6	47530139	47595341	-	6678	protein_coding	enhancer of zeste 2 polycomb repressive complex 2 subunit [Source:MGI Symbol;Acc:MGI:107940]	-	627	520	726	1077	828	900	5.05472	4.28554	5.19139	7.82928	6.62461	6.90407
ENSMUSG00000029098	1369.21	2165.61	2337.41	1256.24	1005.04	1330.88	0.709114	0.00214059	0.063867	Acox3	5	35583040	35615352	+	11521	protein_coding	acyl-Coenzyme A oxidase 3, pristanoyl [Source:MGI Symbol;Acc:MGI:1933156]	-	1305	2053	2530	1344	977	1348	6.09812	9.80725	10.4863	5.6632	4.53086	5.99389
ENSMUSG00000096255	197.25	410.337	733.558	179.463	182.079	238.927	1.1602	0.00214499	0.063867	Dynlt1b	17	6430112	6436296	+	771	protein_coding	dynein light chain Tctex-type 1B [Source:MGI Symbol;Acc:MGI:98643]	-	188	389	794	192	177	242	13.1274	27.768	49.1767	12.0892	12.2658	16.0794
ENSMUSG00000079374	5.24601	9.49367	15.7059	0	0	0.987301	4.85294	0.00214747	0.063867	Gm8334	X	148613253	148615153	-	1662	protein_coding	predicted gene 8334 [Source:MGI Symbol;Acc:MGI:3648921]	-	5	9	17	0	0	1	0.161963	0.29803	0.48844	0	0	0.0308232
ENSMUSG00000028657	3761.39	5323.84	3988.38	3241.55	2700.32	2799.99	0.580537	0.0021486	0.063867	Ppt1	4	122836242	122859175	+	3674	protein_coding	palmitoyl-protein thioesterase 1 [Source:MGI Symbol;Acc:MGI:1298204]	-	3585	5047	4317	3468	2625	2836	52.5322	75.6037	56.1095	45.8239	38.1739	39.5436
ENSMUSG00000016349	15.738	48.5232	21.2492	2.8041	6.17217	8.88571	2.26263	0.00216491	0.0641923	Eef1a2	2	181147653	181157014	-	2084	protein_coding	eukaryotic translation elongation factor 1 alpha 2 [Source:MGI Symbol;Acc:MGI:1096317]	-	15	46	23	3	6	9	0.387498	1.21481	0.527016	0.0698837	0.153826	0.221235
ENSMUSG00000031840	562.372	937.763	957.137	439.31	366.215	596.33	0.809842	0.00216622	0.0641923	Rab3a	8	70754679	70758677	+	2226	protein_coding	RAB3A, member RAS oncogene family [Source:MGI Symbol;Acc:MGI:97843]	-	536	889	1036	470	356	604	12.9633	21.9799	22.2243	10.25	8.54478	13.9002
ENSMUSG00000062661	203.545	200.422	214.339	264.521	437.195	334.695	-0.744142	0.00218594	0.064677	Ncs1	2	31245823	31295989	+	4653	protein_coding	neuronal calcium sensor 1 [Source:MGI Symbol;Acc:MGI:109166]	-	194	190	232	283	425	339	2.24463	2.24734	2.38094	2.95261	4.88014	3.73229
ENSMUSG00000049871	104.92	252.11	112.713	71.0373	53.4921	81.946	1.18408	0.00220093	0.0650203	Nlrc3	16	3945007	3976632	-	7069	protein_coding	NLR family, CARD domain containing 3 [Source:MGI Symbol;Acc:MGI:2444070]	-	100	239	122	76	52	83	0.761584	1.86075	0.82413	0.521925	0.393026	0.601491
ENSMUSG00000086021	75.5425	54.8523	34.1835	5.60821	16.4591	26.6571	1.75819	0.00222807	0.0657212	Gm15767	6	147242527	147243801	-	544	lincRNA	predicted gene 15767 [Source:MGI Symbol;Acc:MGI:3783209]	-	72	52	37	6	16	27	7.12541	5.26082	3.24785	0.535433	1.57144	2.54257
ENSMUSG00000036111	46.1649	25.3164	51.7371	100.013	89.4965	80.9587	-1.13072	0.00223689	0.0658557	Lmo1	7	109138572	109175207	-	1552	protein_coding	LIM domain only 1 [Source:MGI Symbol;Acc:MGI:102812]	-	44	24	56	107	87	82	1.52629	0.851076	1.72302	3.34691	2.99505	2.70664
ENSMUSG00000051984	285.383	324.894	316.89	444.918	473.2	449.222	-0.560162	0.00223948	0.0658557	Sec31b	19	44516957	44545864	-	3950	protein_coding	Sec31 homolog B (S. cerevisiae) [Source:MGI Symbol;Acc:MGI:2685187]	-	272	308	343	476	460	455	3.70722	4.29143	4.14659	5.85009	6.2221	5.90097
ENSMUSG00000103567	174.167	186.709	95.1593	86.9273	77.1521	57.2635	1.04039	0.00225095	0.0659752	Pcdhga5	18	37694380	37841873	+	4664	protein_coding	protocadherin gamma subfamily A, 5 [Source:MGI Symbol;Acc:MGI:1935217]	-	166	177	103	93	75	58	1.91613	2.08864	1.05456	0.968003	0.85917	0.637057
ENSMUSG00000000740	15509.3	14560.1	17685.8	21735.6	21209.6	22655.6	-0.45803	0.00225319	0.0659752	Rpl13	8	123102350	123105244	+	2595	protein_coding	ribosomal protein L13 [Source:MGI Symbol;Acc:MGI:105922]	-	14782	13803	19143	23254	20618	22947	306.67	292.742	352.262	435.024	424.507	452.999
ENSMUSG00000048865	263.35	263.713	257.762	133.662	194.423	150.07	0.716101	0.00225383	0.0659752	Arhgap30	1	171388954	171410298	+	8591	protein_coding	Rho GTPase activating protein 30 [Source:MGI Symbol;Acc:MGI:2684948]	-	251	250	279	143	189	152	1.57292	1.60157	1.55079	0.808062	1.17542	0.906377
ENSMUSG00000032575	1595.84	2283.75	2426.1	2821.86	3774.28	3218.6	-0.638097	0.00226977	0.0663409	Manf	9	106838312	106891979	-	3524	protein_coding	mesencephalic astrocyte-derived neurotrophic factor [Source:MGI Symbol;Acc:MGI:1922090]	-	1521	2165	2626	3019	3669	3260	23.2364	33.812	35.5838	41.5891	55.6273	47.3904
ENSMUSG00000094356	1.0492	8.43882	15.7059	0	0	0	5.54207	0.00227139	1	Igkv8-28	6	70143593	70144166	-	370	IG_V_gene	immunoglobulin kappa variable 8-28 [Source:MGI Symbol;Acc:MGI:3642251]	-	1	8	17	0	0	0	0.145504	1.18997	2.19402	0	0	0
ENSMUSG00000054582	107.019	53.7975	72.0624	148.618	150.189	151.057	-0.950509	0.00229296	0.0669167	Pabpc1l	2	164025450	164050538	+	2724	protein_coding	poly(A) binding protein, cytoplasmic 1-like [Source:MGI Symbol;Acc:MGI:1922908]	-	102	51	78	159	146	153	2.0159	1.03041	1.36735	2.83363	2.86366	2.87735
ENSMUSG00000087290	23.0824	23.2067	21.2492	69.1679	46.2913	49.3651	-1.28977	0.00230155	0.0670658	Gm15866	5	43549928	43601731	-	1373	antisense	predicted gene 15866 [Source:MGI Symbol;Acc:MGI:3801874]	-	22	22	23	74	45	50	0.862637	0.881862	0.799928	2.61646	1.75113	1.86556
ENSMUSG00000020089	786.901	745.78	728.015	1108.56	1028.7	1015.93	-0.480288	0.00231513	0.0673065	Ppa1	10	61648552	61674168	+	2902	protein_coding	pyrophosphatase (inorganic) 1 [Source:MGI Symbol;Acc:MGI:97831]	-	750	707	788	1186	1000	1029	13.9136	13.4082	12.9665	19.8399	18.4111	18.1646
ENSMUSG00000037805	10482.6	8608.65	9116.82	12046.4	13036.7	14620.9	-0.493181	0.00231681	0.0673065	Rpl10a	17	28328471	28331033	+	2431	protein_coding	ribosomal protein L10A [Source:MGI Symbol;Acc:MGI:1343877]	-	9991	8161	9868	12888	12673	14809	221.259	184.76	193.838	257.367	278.529	312.068
ENSMUSG00000025577	468.993	460.97	562.641	638.401	797.239	806.625	-0.586268	0.00232421	0.0674195	Cbx2	11	119022962	119031270	+	4257	protein_coding	chromobox 2 [Source:MGI Symbol;Acc:MGI:88289]	-	447	437	609	683	775	817	5.65301	5.64971	6.83136	7.78878	9.72689	9.83167
ENSMUSG00000029212	100.723	87.5527	74.834	55.1474	28.8035	35.5429	1.13406	0.00234354	0.0678779	Gabrb1	5	71658113	72149037	+	13838	protein_coding	gamma-aminobutyric acid (GABA) A receptor, subunit beta 1 [Source:MGI Symbol;Acc:MGI:95619]	-	96	83	81	59	28	36	0.373486	0.330106	0.279515	0.206981	0.108109	0.133272
ENSMUSG00000022584	27.2792	30.5907	17.5537	4.67351	4.11478	8.88571	2.09043	0.0023489	0.067931	Ly6c2	15	75108158	75111970	-	2740	protein_coding	lymphocyte antigen 6 complex, locus C2 [Source:MGI Symbol;Acc:MGI:3712069]	-	26	29	19	5	4	9	0.510856	0.5825	0.331129	0.0885874	0.0779984	0.168268
ENSMUSG00000006641	297.973	369.198	316.89	214.981	174.878	229.054	0.668241	0.00236936	0.0684196	Slc5a6	5	31036036	31048924	-	3991	protein_coding	solute carrier family 5 (sodium-dependent vitamin transporter), member 6 [Source:MGI Symbol;Acc:MGI:2660847]	-	284	350	343	230	170	232	3.831	4.82653	4.10399	2.79768	2.27585	2.97793
ENSMUSG00000061787	6702.3	6375.53	8118.11	9855.49	9675.91	10081.3	-0.482361	0.00238534	0.0687779	Rps17	7	81342732	81345254	-	1274	protein_coding	ribosomal protein S17 [Source:MGI Symbol;Acc:MGI:1309526]	-	6388	6044	8787	10544	9406	10211	269.943	261.098	329.355	401.78	394.468	410.589
ENSMUSG00000046794	93.3789	368.143	273.468	139.271	34.9756	84.9079	1.50229	0.00240085	0.0691214	Ppp1r3b	8	35375739	35388139	+	6216	protein_coding	protein phosphatase 1, regulatory subunit 3B [Source:MGI Symbol;Acc:MGI:2177268]	-	89	349	296	149	34	86	0.770824	3.09003	2.27392	1.16366	0.292243	0.708755
ENSMUSG00000036533	317.908	359.705	374.17	612.23	515.376	467.981	-0.601155	0.0024129	0.0693646	Cdc42ep3	17	79333727	79355091	-	2309	protein_coding	CDC42 effector protein (Rho GTPase binding) 3 [Source:MGI Symbol;Acc:MGI:2384718]	-	303	341	405	655	501	474	7.06472	8.12791	8.37577	13.7711	11.5928	10.5163
ENSMUSG00000038330	38.8205	41.1392	66.5191	155.16	78.1808	96.7555	-1.16959	0.002417	0.0693788	C87499	4	88627320	88634411	-	2170	protein_coding	expressed sequence C87499 [Source:MGI Symbol;Acc:MGI:2140706]	-	37	39	72	166	76	98	0.917948	0.98913	1.58441	3.71365	1.87124	2.31353
ENSMUSG00000045672	1467.83	1537.97	1132.67	1538.52	2359.83	3343.99	-0.80744	0.00242694	0.0695601	Col27a1	4	63214004	63334991	+	13022	protein_coding	collagen, type XXVII, alpha 1 [Source:MGI Symbol;Acc:MGI:2672118]	-	1399	1458	1226	1646	2294	3387	5.78384	6.1621	4.49579	6.13627	9.41222	13.3244
ENSMUSG00000039264	174.167	220.464	220.807	104.687	148.132	71.0857	0.927456	0.00245185	0.0701697	Gimap3	6	48764464	48770851	-	2577	protein_coding	GTPase, IMAP family member 3 [Source:MGI Symbol;Acc:MGI:1932723]	-	166	209	239	112	144	72	3.46792	4.46355	4.42871	2.10987	2.98555	1.43129
ENSMUSG00000045658	448.009	512.658	511.828	701.961	703.627	695.06	-0.51233	0.00247572	0.0707474	Pid1	1	84036296	84364180	-	8172	protein_coding	phosphotyrosine interaction domain containing 1 [Source:MGI Symbol;Acc:MGI:2138391]	-	427	486	554	751	684	704	2.81304	3.27308	3.23724	4.46133	4.47202	4.4132
ENSMUSG00000074604	1691.31	1590.72	1593.69	785.149	919.653	1359.51	0.670136	0.00250373	0.0713214	Mgst2	3	51660360	51682677	+	3703	protein_coding	microsomal glutathione S-transferase 2 [Source:MGI Symbol;Acc:MGI:2448481]	-	1612	1508	1725	840	894	1377	23.4362	22.4128	22.2448	11.0123	12.8991	19.0497
ENSMUSG00000020231	1571.7	1791.14	1815.42	1204.83	1194.32	1321.01	0.477202	0.00250506	0.0713214	Dip2a	10	76259429	76345291	-	8215	protein_coding	disco interacting protein 2 homolog A [Source:MGI Symbol;Acc:MGI:2385920]	-	1498	1698	1965	1289	1161	1338	9.81703	11.3757	11.4222	7.61724	7.55094	8.34368
ENSMUSG00000042202	2226.41	2651.9	1965.09	1858.19	1243.69	1244.99	0.654418	0.00250693	0.0713214	Slc35e2	4	155601416	155623340	+	6574	protein_coding	solute carrier family 35, member E2 [Source:MGI Symbol;Acc:MGI:2444240]	-	2122	2514	2127	1988	1209	1261	17.3777	21.0467	15.4501	14.6804	9.82591	9.8264
ENSMUSG00000003970	13217.8	12915.6	15224.6	18866	18112.2	19300.8	-0.444403	0.00253575	0.0720347	Rpl8	15	76904078	76906314	+	1359	protein_coding	ribosomal protein L8 [Source:MGI Symbol;Acc:MGI:1350927]	-	12598	12244	16479	20184	17607	19549	499.066	495.853	579.035	721.008	692.217	736.909
ENSMUSG00000008668	10289.5	8492.61	11506.9	13561.6	14041.7	15902.5	-0.522367	0.0025426	0.0721127	Rps18	17	33951999	33956001	-	2491	protein_coding	ribosomal protein S18 [Source:MGI Symbol;Acc:MGI:98146]	-	9807	8051	12455	14509	13650	16107	211.952	177.879	238.761	282.759	292.776	331.245
ENSMUSG00000039153	4658.45	6764.77	4795.85	3518.22	1302.33	3501.96	0.962496	0.00254966	0.0721127	Runx2	17	44495987	44814797	-	8837	protein_coding	runt related transcription factor 2 [Source:MGI Symbol;Acc:MGI:99829]	Runt	4440	6413	5191	3764	1266	3547	27.0492	39.9397	28.0504	20.6775	7.65429	20.562
ENSMUSG00000018362	1326.19	1021.1	1031.97	1918.94	1604.76	1497.74	-0.571665	0.00254974	0.0721127	Kpna2	11	106988629	106999541	-	2873	protein_coding	karyopherin (importin) alpha 2 [Source:MGI Symbol;Acc:MGI:103561]	-	1264	968	1117	2053	1560	1517	23.6858	18.5434	18.5657	34.6901	29.0112	27.0495
ENSMUSG00000001416	4541.99	4132.91	4411.51	5953.11	5595.07	6046.23	-0.42705	0.00255803	0.0721577	Cct3	3	88297116	88321767	+	6370	protein_coding	chaperonin containing Tcp1, subunit 3 (gamma) [Source:MGI Symbol;Acc:MGI:104708]	-	4329	3918	4775	6369	5439	6124	36.5868	33.8512	35.7954	48.5383	45.6201	49.2498
ENSMUSG00000006333	12214.8	12038	13921	16743.3	16821.2	18445.8	-0.446186	0.00256165	0.0721577	Rps9	7	3703993	3706897	+	2522	protein_coding	ribosomal protein S9 [Source:MGI Symbol;Acc:MGI:1924096]	-	11642	11412	15068	17913	16352	18683	248.518	249.038	285.302	344.807	346.419	379.499
ENSMUSG00000055214	7.34441	11.6034	36.9551	1.8694	1.0287	3.94921	3.03242	0.00256259	0.0721577	Pld5	1	175962306	176275312	-	10094	protein_coding	phospholipase D family, member 5 [Source:MGI Symbol;Acc:MGI:2442056]	-	7	11	40	2	1	4	0.0373345	0.0599761	0.18923	0.00961876	0.00529313	0.0203004
ENSMUSG00000032470	2414.21	2374.47	2718.05	3361.19	3710.5	3266.98	-0.461631	0.00258114	0.0725737	Mras	9	99385420	99437381	-	5134	protein_coding	muscle and microspikes RAS [Source:MGI Symbol;Acc:MGI:1100856]	-	2301	2251	2942	3596	3607	3309	24.1289	24.1306	27.3641	34.0029	37.5376	33.0179
ENSMUSG00000059291	8476.5	7526.37	8999.49	11332.3	10675.8	12769.8	-0.476077	0.00259274	0.072721	Rpl11	4	136028265	136053428	-	2697	protein_coding	ribosomal protein L11 [Source:MGI Symbol;Acc:MGI:1914275]	-	8079	7135	9741	12124	10378	12934	161.27	145.6	172.471	218.232	205.593	245.675
ENSMUSG00000022234	5167.32	4850.21	5030.51	6745.74	6430.37	6907.16	-0.416426	0.00259394	0.072721	Cct5	15	31590800	31601804	-	2766	protein_coding	chaperonin containing Tcp1, subunit 5 (epsilon) [Source:MGI Symbol;Acc:MGI:107185]	-	4925	4598	5445	7217	6251	6996	95.8584	91.4883	94.0025	126.665	120.746	129.571
ENSMUSG00000040848	2891.6	4093.88	2834.45	2348.91	2153.06	2054.57	0.582642	0.0026073	0.0729893	Sft2d2	1	165174337	165194438	-	5702	protein_coding	SFT2 domain containing 2 [Source:MGI Symbol;Acc:MGI:1917362]	-	2756	3881	3068	2513	2093	2081	26.0212	37.4598	25.6934	21.3953	19.6118	18.6962
ENSMUSG00000032399	22744.6	21467.3	23661.4	30860.1	28862.1	30871.9	-0.416568	0.00261301	0.0730427	Rpl4	9	64173375	64178666	+	2007	protein_coding	ribosomal protein L4 [Source:MGI Symbol;Acc:MGI:1915141]	-	21678	20351	25611	33016	28057	31269	581.497	558.068	609.358	798.601	746.913	798.133
ENSMUSG00000091994	129.052	106.54	102.55	52.3433	63.7791	65.1619	0.899696	0.00261943	0.0731141	E130317F20Rik	10	79851381	79854971	-	3591	bidirectional_promoter_lncRNA	RIKEN cDNA E130317F20 gene [Source:MGI Symbol;Acc:MGI:3041202]	-	123	101	111	56	62	66	1.84402	1.54794	1.47605	0.757051	0.92247	0.941537
ENSMUSG00000062997	4637.47	3773.21	4246.14	5375.47	5976.72	6350.32	-0.484008	0.00262317	0.0731141	Rpl35	2	39001580	39005624	-	1241	protein_coding	ribosomal protein L35 [Source:MGI Symbol;Acc:MGI:1913739]	-	4420	3577	4596	5751	5810	6432	191.746	158.634	176.849	224.97	250.138	265.511
ENSMUSG00000029554	510.961	450.422	482.264	657.095	646.021	882.647	-0.598386	0.00263921	0.0734548	Mad1l1	5	140008689	140321552	-	3649	protein_coding	MAD1 mitotic arrest deficient 1-like 1 [Source:MGI Symbol;Acc:MGI:1341857]	-	487	427	522	703	628	894	7.18507	6.44025	6.83109	9.35263	9.19522	12.5508
ENSMUSG00000018750	2099.45	2554.85	2085.19	1291.76	1744.67	1552.04	0.554722	0.0026492	0.0736264	Zbtb4	11	69765912	69784023	+	8117	protein_coding	zinc finger and BTB domain containing 4 [Source:MGI Symbol;Acc:MGI:1922830]	ZBTB	2001	2422	2257	1382	1696	1572	13.2717	16.422	13.2779	8.26542	11.1637	9.92124
ENSMUSG00000036894	449.058	355.485	457.319	588.862	688.197	608.178	-0.578483	0.00268866	0.0746151	Rap2b	3	61361638	61368430	+	6793	protein_coding	RAP2B, member of RAS oncogene family [Source:MGI Symbol;Acc:MGI:1921262]	-	428	337	495	630	669	616	3.39202	2.73034	3.47966	4.50227	5.26188	4.64545
ENSMUSG00000008683	5986.74	5359.7	7418.73	9594.71	8456.9	8953.84	-0.525123	0.00270652	0.0749114	Rps15a	7	118104372	118116188	-	6270	protein_coding	ribosomal protein S15A [Source:MGI Symbol;Acc:MGI:2389091]	-	5706	5081	8030	10265	8221	9069	48.9937	44.5995	61.1564	79.4774	70.0541	74.097
ENSMUSG00000032221	91.2805	82.2785	111.789	170.116	152.247	168.829	-0.781617	0.00270712	0.0749114	Mns1	9	72438011	72462025	+	5363	protein_coding	meiosis-specific nuclear structural protein 1 [Source:MGI Symbol;Acc:MGI:107933]	-	87	78	121	182	148	171	0.873348	0.800452	1.07739	1.64746	1.47445	1.63342
ENSMUSG00000060371	3.1476	2.1097	6.46714	17.7593	26.7461	16.7841	-2.36595	0.00273475	0.075475	Caln1	5	130369455	130847412	+	10483	protein_coding	calneuron 1 [Source:MGI Symbol;Acc:MGI:2155987]	-	3	2	7	19	26	17	0.0154068	0.0105001	0.0318864	0.0879874	0.132515	0.0830754
ENSMUSG00000026068	27.2792	21.097	17.5537	5.60821	6.17217	2.9619	2.15972	0.00273534	0.075475	Il18rap	1	40515362	40551705	+	6752	protein_coding	interleukin 18 receptor accessory protein [Source:MGI Symbol;Acc:MGI:1338888]	-	26	20	19	6	6	3	0.207308	0.163022	0.134374	0.0431391	0.0474783	0.0227613
ENSMUSG00000075408	75.5425	51.6877	80.3773	125.25	144.017	118.476	-0.898646	0.00274962	0.0756581	6030408B16Rik	15	101293212	101297426	+	1967	protein_coding	RIKEN cDNA 6030408B16 gene [Source:MGI Symbol;Acc:MGI:1924967]	-	72	49	87	134	140	120	1.97063	1.37101	2.11207	3.30714	3.80277	3.12526
ENSMUSG00000047591	48.2633	54.8523	48.9655	123.381	83.3243	91.819	-0.974873	0.00275352	0.0756581	Mafa	15	75745490	75748228	-	2739	protein_coding	v-maf musculoaponeurotic fibrosarcoma oncogene family, protein A (avian) [Source:MGI Symbol;Acc:MGI:2673307]	TF_bZIP	46	52	53	132	81	93	0.904153	1.04486	0.924012	2.33956	1.58004	1.7394
ENSMUSG00000034161	497.321	2487.34	2223.77	529.041	336.383	434.413	2.00247	0.00275661	0.0756581	Scx	15	76457452	76459458	+	2007	protein_coding	scleraxis [Source:MGI Symbol;Acc:MGI:102934]	bHLH	474	2358	2407	566	327	440	12.7147	64.6614	57.2694	13.6906	8.70516	11.2309
ENSMUSG00000068302	32.5252	20.0422	18.4775	56.0821	82.2956	43.4413	-1.35801	0.00276143	0.0756581	Noto	6	85423886	85428877	+	1602	protein_coding	notochord homeobox [Source:MGI Symbol;Acc:MGI:3053002]	Homeobox	31	19	20	60	80	44	1.04178	0.652739	0.596158	1.8182	2.66811	1.40702
ENSMUSG00000032128	54.5585	24.2616	104.398	18.694	24.6887	13.8222	1.68415	0.00276408	0.0756581	Robo3	9	37415669	37433246	-	6848	protein_coding	roundabout guidance receptor 3 [Source:MGI Symbol;Acc:MGI:1343102]	-	52	23	113	20	24	14	0.408804	0.184847	0.787968	0.141781	0.187251	0.10473
ENSMUSG00000031609	231.874	168.776	204.177	314.994	306.551	325.809	-0.64726	0.00276558	0.0756581	Sap30	8	57482707	57487860	-	1178	protein_coding	sin3 associated polypeptide [Source:MGI Symbol;Acc:MGI:1929129]	-	221	160	221	337	298	330	10.1	7.47521	8.95861	13.8879	13.516	14.3508
ENSMUSG00000068744	203.545	159.283	192.166	312.19	259.231	306.063	-0.660893	0.00278941	0.0762016	Psrc1	3	108383839	108388231	+	3364	protein_coding	proline/serine-rich coiled-coil 1 [Source:MGI Symbol;Acc:MGI:1913099]	-	194	151	208	334	252	310	3.10471	2.47041	2.95258	4.81996	4.0024	4.72079
ENSMUSG00000048387	66.0997	49.578	40.6506	139.271	111.099	77.0095	-1.0697	0.00280475	0.0764887	Osr1	12	9570116	9581500	+	2066	protein_coding	odd-skipped related transcription factor 1 [Source:MGI Symbol;Acc:MGI:1344424]	zf-C2H2	63	47	44	149	108	78	1.64167	1.25203	1.01699	3.50113	2.79299	1.93407
ENSMUSG00000050592	590.7	543.249	1043.06	1398.31	1246.78	1082.08	-0.775025	0.00280787	0.0764887	Fam78a	2	32050055	32084857	-	5973	protein_coding	family with sequence similarity 78, member A [Source:MGI Symbol;Acc:MGI:2443569]	-	563	515	1129	1496	1212	1096	5.07448	4.7453	9.02599	12.1588	10.8414	9.39998
ENSMUSG00000032125	800.541	1128.69	873.988	520.629	651.164	660.505	0.613542	0.00282118	0.0767425	Robo4	9	37401897	37415115	+	5302	protein_coding	roundabout guidance receptor 4 [Source:MGI Symbol;Acc:MGI:1921394]	-	763	1070	946	557	633	669	7.74749	11.1069	8.52011	5.09997	6.37882	6.46391
ENSMUSG00000007739	4116.02	3415.61	3641.92	5282	4996.37	5004.63	-0.451874	0.00283391	0.076953	Cct4	11	22990519	23003780	+	4201	protein_coding	chaperonin containing Tcp1, subunit 4 (delta) [Source:MGI Symbol;Acc:MGI:104689]	-	3923	3238	3942	5651	4857	5069	50.2738	42.4202	44.8082	65.3018	61.772	61.8128
ENSMUSG00000043885	899.166	803.797	748.34	612.23	560.639	535.117	0.520793	0.00283692	0.076953	Slc36a4	9	15709738	15743361	+	6540	protein_coding	solute carrier family 36 (proton/amino acid symporter), member 4 [Source:MGI Symbol;Acc:MGI:2442595]	-	857	762	810	655	545	542	7.05471	6.41248	5.91427	4.86201	4.45241	4.24552
ENSMUSG00000033952	518.305	228.903	397.267	756.174	659.394	617.063	-0.828588	0.00284242	0.0769935	Aspm	1	139454772	139494091	+	11590	protein_coding	abnormal spindle microtubule assembly [Source:MGI Symbol;Acc:MGI:1334448]	-	494	217	430	809	641	625	2.29467	1.03045	1.77165	3.38858	2.95495	2.76252
ENSMUSG00000086784	1243.3	1045.36	956.213	658.03	730.374	818.473	0.556036	0.00285726	0.0772868	Isoc2a	7	4877153	4896973	+	2244	protein_coding	isochorismatase domain containing 2a [Source:MGI Symbol;Acc:MGI:3609243]	-	1185	991	1035	704	710	829	28.4296	24.3052	22.0248	15.2301	16.9049	18.9252
ENSMUSG00000040907	2472.97	11477.8	7048.26	2488.18	1309.53	1745.55	1.92149	0.00286951	0.0774464	Atp1a3	7	24978167	25005958	-	5958	protein_coding	ATPase, Na+/K+ transporting, alpha 3 polypeptide [Source:MGI Symbol;Acc:MGI:88107]	-	2357	10881	7629	2662	1273	1768	21.2978	100.512	61.145	21.69	11.4157	15.2016
ENSMUSG00000046364	10807.8	9000	9669.3	13505.5	12541.9	14488.6	-0.459619	0.00287122	0.0774464	Rpl27a	7	109519147	109522367	+	2774	protein_coding	ribosomal protein L27A [Source:MGI Symbol;Acc:MGI:1347076]	-	10301	8532	10466	14449	12192	14675	199.917	169.275	180.164	252.862	234.825	271.007
ENSMUSG00000028776	2515.98	1470.46	1374.73	851.513	916.567	1318.05	0.796646	0.0028753	0.0774478	Tinagl1	4	130164454	130175122	-	4358	protein_coding	tubulointerstitial nephritis antigen-like 1 [Source:MGI Symbol;Acc:MGI:2137617]	-	2398	1394	1488	911	891	1335	29.6236	17.6045	16.3046	10.1481	10.9236	15.6929
ENSMUSG00000050050	62.9521	71.7299	109.941	289.758	128.587	125.387	-1.15108	0.00288343	0.0775554	Ccdc158	5	92607954	92675271	-	6207	protein_coding	coiled-coil domain containing 158 [Source:MGI Symbol;Acc:MGI:2444555]	-	60	68	119	310	125	127	0.52041	0.602942	0.915501	2.42456	1.07598	1.04817
ENSMUSG00000026249	7450.38	8908.22	9238.77	13519.5	12764	10410.1	-0.519517	0.00288736	0.0775554	Serpine2	1	79794197	79861180	-	8287	protein_coding	serine (or cysteine) peptidase inhibitor, clade E, member 2 [Source:MGI Symbol;Acc:MGI:101780]	-	7101	8445	10000	14464	12408	10544	46.1316	56.0856	57.6231	84.7312	79.9983	65.1804
ENSMUSG00000052316	0	0	0	4.67351	7.20087	8.88571	-5.22173	0.00290108	1	Lrrc15	16	30269302	30283256	-	5310	protein_coding	leucine rich repeat containing 15 [Source:MGI Symbol;Acc:MGI:1921738]	-	0	0	0	5	7	9	0	0	0	0.0457118	0.0704336	0.0868274
ENSMUSG00000063415	302.17	271.097	458.243	131.793	256.145	159.943	0.91491	0.00292626	0.0784907	Cyp26b1	6	84571414	84593908	-	5352	protein_coding	cytochrome P450, family 26, subfamily b, polypeptide 1 [Source:MGI Symbol;Acc:MGI:2176159]	-	288	257	496	141	249	162	2.89703	2.64281	4.42547	1.27896	2.48576	1.55063
ENSMUSG00000030543	26.23	15.8228	17.5537	61.6903	45.2626	44.4286	-1.34783	0.00293222	0.0785411	Mesp2	7	79810727	79813439	+	1944	protein_coding	mesoderm posterior 2 [Source:MGI Symbol;Acc:MGI:1096325]	bHLH	25	15	19	66	44	45	0.69234	0.424662	0.466714	1.64816	1.2093	1.18584
ENSMUSG00000026519	1192.94	1760.55	1248.16	892.64	883.649	996.187	0.599602	0.00293877	0.0786069	Tmem63a	1	180942344	180975112	+	4492	protein_coding	transmembrane protein 63a [Source:MGI Symbol;Acc:MGI:2384789]	-	1137	1669	1351	955	859	1009	13.6269	20.4487	14.3618	10.3209	10.2171	11.507
ENSMUSG00000045062	154.233	164.557	165.374	112.164	78.1808	89.8444	0.787586	0.00295543	0.0789427	Pcdhb7	18	37341702	37345202	+	3501	protein_coding	protocadherin beta 7 [Source:MGI Symbol;Acc:MGI:2136741]	-	147	156	179	120	76	91	2.26048	2.45234	2.44149	1.66396	1.15984	1.33155
ENSMUSG00000027580	1773.15	1723.63	1714.72	952.461	1168.6	1412.83	0.560578	0.0029773	0.0794166	Helz2	2	181227615	181242027	-	11529	protein_coding	helicase with zinc finger 2, transcriptional coactivator [Source:MGI Symbol;Acc:MGI:2385169]	-	1690	1634	1856	1019	1136	1431	7.89171	7.80026	7.68741	4.29077	5.26457	6.35853
ENSMUSG00000060461	43.0173	21.097	67.443	100.013	128.587	85.8952	-1.25117	0.00298169	0.0794236	Dppa5a	9	78367052	78368177	-	619	protein_coding	developmental pluripotency associated 5A [Source:MGI Symbol;Acc:MGI:101800]	-	41	20	73	107	125	87	3.5659	1.77823	5.63152	8.39162	10.7894	7.20008
ENSMUSG00000067203	53.5093	163.502	119.18	51.4086	47.32	44.4286	1.23153	0.00298585	0.0794245	H2-K2	17	33974831	33978790	-	1049	unprocessed_pseudogene	histocompatibility 2, K region locus 2 [Source:MGI Symbol;Acc:MGI:95906]	-	51	155	129	55	46	45	2.6174	8.13214	5.87229	2.5453	2.34293	2.19759
ENSMUSG00000072109	30.4268	42.1941	69.2908	78.5149	121.386	115.514	-1.14608	0.00300262	0.0797601	A530040E14Rik	1	85105946	85114035	+	2323	antisense	RIKEN cDNA A530040E14 gene [Source:MGI Symbol;Acc:MGI:3612703]	-	29	40	75	84	118	117	0.672086	0.947675	1.54172	1.75543	2.71399	2.58015
ENSMUSG00000037994	11.5412	14.7679	34.1835	76.6455	42.1765	56.2762	-1.52444	0.00301065	0.0798289	Slc9b2	3	135307700	135345387	+	5497	protein_coding	solute carrier family 9, subfamily B (NHA2, cation proton antiporter 2), member 2 [Source:MGI Symbol;Acc:MGI:2140077]	-	11	14	37	82	41	57	0.107732	0.140169	0.321418	0.72417	0.398505	0.5312
ENSMUSG00000077148	12.5904	60.1266	82.2251	5.60821	12.3443	19.746	2.04429	0.00301351	0.0798289	Gm22935	3	89097910	89098013	-	104	snRNA	predicted gene, 22935 [Source:MGI Symbol;Acc:MGI:5452712]	-	12	57	89	6	12	20	6.21189	30.1641	40.8649	2.80072	6.16487	9.85157
ENSMUSG00000036446	5213.48	3212.02	2552.67	2172.25	2344.4	2062.47	0.73858	0.00303839	0.0802948	Lum	10	97565128	97572703	+	2448	protein_coding	lumican [Source:MGI Symbol;Acc:MGI:109347]	-	4969	3045	2763	2324	2279	2089	109.278	68.4581	53.8968	46.0869	49.7404	43.7155
ENSMUSG00000055612	421.779	298.523	587.586	944.049	638.82	693.086	-0.798522	0.00304205	0.0802948	Cdca7	2	72476159	72486893	+	3202	protein_coding	cell division cycle associated 7 [Source:MGI Symbol;Acc:MGI:1914203]	-	402	283	636	1010	621	702	6.75897	4.86423	9.48483	15.3127	10.3621	11.2312
ENSMUSG00000024725	1464.69	3392.4	2637.67	1603.95	1247.81	1429.61	0.807754	0.00304404	0.0802948	Ostf1	19	18579328	18631789	-	4784	protein_coding	osteoclast stimulating factor 1 [Source:MGI Symbol;Acc:MGI:700012]	-	1396	3216	2855	1716	1213	1448	15.7098	36.9976	28.4976	17.4132	13.5471	15.5055
ENSMUSG00000040033	1378.65	1747.89	1823.73	1145.01	1175.8	1144.28	0.514811	0.0030478	0.0802948	Stat2	10	128270559	128292849	+	5926	protein_coding	signal transducer and activator of transcription 2 [Source:MGI Symbol;Acc:MGI:103039]	STAT	1314	1657	1974	1225	1143	1159	11.9374	15.389	15.9067	10.0352	10.3053	10.0191
ENSMUSG00000010342	65.0505	194.093	113.637	340.231	245.858	205.359	-1.08706	0.00307121	0.0808009	Tex14	11	87405065	87555823	+	5014	protein_coding	testis expressed gene 14 [Source:MGI Symbol;Acc:MGI:1933227]	-	62	184	123	364	239	208	0.665707	2.01968	1.17142	3.52427	2.54677	2.12514
ENSMUSG00000084349	112.265	110.759	106.246	217.785	164.591	168.829	-0.74454	0.00308507	0.0810078	Rpl3-ps1	X	13202571	13203780	+	1210	processed_pseudogene	ribosomal protein L3, pseudogene 1 [Source:MGI Symbol;Acc:MGI:3644217]	-	107	105	115	233	160	171	4.76074	4.77587	4.53843	9.34809	7.06498	7.23968
ENSMUSG00000095041	9872.99	11188.8	7565.63	6077.43	5300.87	7429.44	0.606014	0.00309072	0.0810078	AC149090.1	JH584304.1	52190	59690	-	4238	protein_coding		-	9410	10607	8189	6502	5153	7525	119.538	137.746	92.2706	74.4798	64.9644	90.9608
ENSMUSG00000028081	14031	13799.6	16939.3	22548.7	19728.3	19904	-0.473926	0.00309171	0.0810078	Rps3a1	3	86137940	86142702	-	977	protein_coding	ribosomal protein S3A1 [Source:MGI Symbol;Acc:MGI:1202063]	-	13373	13082	18335	24124	19178	20160	736.903	736.933	896.149	1198.69	1048.78	1057.07
ENSMUSG00000040658	207.742	156.118	169.993	394.444	228.37	296.19	-0.784699	0.00311952	0.0816252	Dnph1	17	46496711	46499624	+	1190	protein_coding	2'-deoxynucleoside 5'-phosphate N-hydrolase 1 [Source:MGI Symbol;Acc:MGI:3039376]	-	198	148	184	422	222	300	8.95765	6.84484	7.38354	17.2154	9.96741	12.9147
ENSMUSG00000016194	52.4601	102.321	44.3461	31.7799	24.6887	6.91111	1.64816	0.00314538	0.0821902	Hsd11b1	1	193221634	193264075	-	4251	protein_coding	hydroxysteroid 11-beta dehydrogenase 1 [Source:MGI Symbol;Acc:MGI:103562]	-	50	97	48	34	24	7	0.63322	1.25583	0.539192	0.388276	0.301645	0.084356
ENSMUSG00000096020	2.0984	21.097	8.31489	0.934702	0	0	4.89727	0.00316851	0.0825762	Ighv1-75	12	115833950	115834418	-	373	IG_V_gene	immunoglobulin heavy variable 1-75 [Source:MGI Symbol;Acc:MGI:4439735]	-	2	20	9	1	0	0	0.288667	2.951	1.1522	0.13015	0	0
ENSMUSG00000074476	245.513	132.911	246.675	367.338	332.269	382.086	-0.790143	0.00316874	0.0825762	Spc24	9	21755442	21760303	-	2573	protein_coding	SPC24, NDC80 kinetochore complex component, homolog (S. cerevisiae) [Source:MGI Symbol;Acc:MGI:1914879]	-	234	126	267	393	323	387	4.89612	2.69513	4.95524	7.4149	6.70716	7.70513
ENSMUSG00000094872	4.19681	26.3713	25.8686	4.67351	0	0.987301	3.29291	0.00317903	0.0827323	Igkv9-120	6	68049983	68050456	+	353	IG_V_gene	immunoglobulin kappa chain variable 9-120 [Source:MGI Symbol;Acc:MGI:3647784]	-	4	25	28	5	0	1	0.610044	3.89775	3.78771	0.687619	0	0.145122
ENSMUSG00000022756	460.599	1041.14	744.645	498.196	326.096	412.692	0.860376	0.00318358	0.0827386	Slc7a4	16	17572018	17583214	-	4153	protein_coding	solute carrier family 7 (cationic amino acid transporter, y+ system), member 4 [Source:MGI Symbol;Acc:MGI:2146512]	-	439	987	806	533	317	418	5.69087	13.0799	9.26759	6.23043	4.07825	5.15612
ENSMUSG00000026683	256.005	133.966	233.741	427.159	308.609	363.327	-0.81701	0.00319635	0.0828254	Nuf2	1	169497934	169531464	-	6341	protein_coding	NUF2, NDC80 kinetochore complex component [Source:MGI Symbol;Acc:MGI:1914227]	-	244	127	253	457	300	368	2.07161	1.10229	1.90527	3.49873	2.52778	2.97303
ENSMUSG00000031562	378.762	272.152	381.561	521.564	546.237	506.486	-0.607865	0.00319729	0.0828254	Dctd	8	48099092	48153233	+	3409	protein_coding	dCMP deaminase [Source:MGI Symbol;Acc:MGI:2444529]	-	361	258	413	558	531	513	5.70107	4.16525	5.78518	7.9462	8.32231	7.70902
ENSMUSG00000030093	0	2.1097	0	8.41231	9.25826	18.7587	-4.1567	0.00319984	0.0828254	Wnt7a	6	91363981	91411363	-	3172	protein_coding	wingless-type MMTV integration site family, member 7A [Source:MGI Symbol;Acc:MGI:98961]	-	0	2	0	9	9	19	0	0.0347013	0	0.137741	0.151595	0.306852
ENSMUSG00000014226	1361.86	1465.19	1437.55	1967.55	1958.64	1835.39	-0.434032	0.00321657	0.0831465	Cacybp	1	160202367	160212875	-	2390	protein_coding	calcyclin binding protein [Source:MGI Symbol;Acc:MGI:1270839]	-	1298	1389	1556	2105	1904	1859	29.2383	31.9855	31.0889	42.7569	42.5643	39.8465
ENSMUSG00000068748	41.9681	70.6751	109.941	196.287	167.677	115.514	-1.10367	0.00322595	0.0832716	Ptprz1	6	22875502	23052916	+	14245	protein_coding	protein tyrosine phosphatase, receptor type Z, polypeptide 1 [Source:MGI Symbol;Acc:MGI:97816]	-	40	67	119	210	163	117	0.151173	0.258858	0.398913	0.715664	0.611366	0.420758
ENSMUSG00000032023	2.0984	1.05485	4.61939	25.2369	12.3443	13.8222	-2.70336	0.00323007	0.0832716	Jhy	9	40894849	40964118	-	3343	protein_coding	junctional cadherin complex regulator [Source:MGI Symbol;Acc:MGI:1918239]	-	2	1	5	27	12	14	0.0322084	0.0164631	0.0714212	0.392085	0.191788	0.214536
ENSMUSG00000025395	232.923	144.515	239.284	454.265	276.719	355.429	-0.816525	0.00326435	0.0839987	Prim1	10	128015168	128030037	+	3868	protein_coding	DNA primase, p49 subunit [Source:MGI Symbol;Acc:MGI:97757]	-	222	137	259	486	269	360	3.08989	1.94932	3.19747	6.09961	3.71571	4.76788
ENSMUSG00000020061	0	6.32911	2.77163	26.1716	2.05739	56.2762	-3.21847	0.00326801	0.0839987	Mybpc1	10	88518279	88605152	-	4527	protein_coding	myosin binding protein C, slow-type [Source:MGI Symbol;Acc:MGI:1336213]	-	0	6	3	28	2	57	0	0.072944	0.0316449	0.300262	0.0236045	0.64502
ENSMUSG00000021485	107.019	73.8396	93.3116	142.075	150.189	195.486	-0.830555	0.00327137	0.0839987	Mxd3	13	55325168	55329823	-	2369	protein_coding	Max dimerization protein 3 [Source:MGI Symbol;Acc:MGI:104987]	bHLH	102	70	101	152	146	198	2.31799	1.62623	2.03587	3.11481	3.29279	4.28163
ENSMUSG00000053101	422.828	429.325	359.388	335.558	154.304	145.133	0.930487	0.0033075	0.0846659	Gpr141	13	19749682	19824257	-	5974	protein_coding	G protein-coupled receptor 141 [Source:MGI Symbol;Acc:MGI:2672983]	-	403	407	389	359	150	147	3.63175	3.74954	3.10941	2.9173	1.34154	1.26055
ENSMUSG00000093880	6.29521	0	60.052	1.8694	1.0287	0.987301	4.09172	0.00330871	0.0846659	Tmem181c-ps	17	6613753	6639790	-	1386	unprocessed_pseudogene	transmembrane protein 181C, pseudogene [Source:MGI Symbol;Acc:MGI:3780993]	-	6	0	65	2	1	1	0.233058	0	2.23946	0.0700518	0.038549	0.0369612
ENSMUSG00000032596	1013.53	761.603	827.794	571.103	571.954	637.797	0.547467	0.00331706	0.0846659	Uba7	9	107975505	107984060	+	6692	protein_coding	ubiquitin-like modifier activating enzyme 7 [Source:MGI Symbol;Acc:MGI:1349462]	-	966	722	896	611	556	646	7.77136	5.93786	6.3936	4.43239	4.4391	4.94522
ENSMUSG00000001334	424.927	294.304	306.727	561.756	528.749	492.663	-0.626452	0.00331847	0.0846659	Fndc5	4	129136999	129144593	+	2763	protein_coding	fibronectin type III domain containing 5 [Source:MGI Symbol;Acc:MGI:1917614]	-	405	279	332	601	514	499	7.89133	5.5574	5.73787	10.5596	9.93936	9.25185
ENSMUSG00000061666	389.254	398.734	402.81	524.368	559.61	632.86	-0.527602	0.00331937	0.0846659	Gdpd1	11	87033867	87074062	-	2336	protein_coding	glycerophosphodiester phosphodiesterase domain containing 1 [Source:MGI Symbol;Acc:MGI:1913819]	-	371	378	436	561	544	641	8.55022	8.90569	8.91266	11.6585	12.4423	14.057
ENSMUSG00000030583	2405.82	2714.13	2756.85	1628.25	1581.1	2190.82	0.544648	0.00340337	0.0866934	Sipa1l3	7	29320372	29518641	-	16555	protein_coding	signal-induced proliferation-associated 1 like 3 [Source:MGI Symbol;Acc:MGI:1921456]	-	2293	2573	2984	1742	1537	2219	7.45677	8.5538	8.60723	5.10824	4.96045	6.86652
ENSMUSG00000024769	1523.44	1758.44	1399.67	727.198	1125.39	1155.14	0.638459	0.00342516	0.0871332	Cdc42bpg	19	6306456	6325652	+	6099	protein_coding	CDC42 binding protein kinase gamma (DMPK-like) [Source:MGI Symbol;Acc:MGI:2652845]	-	1452	1667	1515	778	1094	1170	12.8169	15.0427	11.8617	6.19261	9.58374	9.82734
ENSMUSG00000038886	5812.58	9095.99	6053.24	3409.79	3424.53	5694.75	0.742461	0.00345636	0.0877166	Man2a2	7	80349097	80371375	-	10317	protein_coding	mannosidase 2, alpha 2 [Source:MGI Symbol;Acc:MGI:2150656]	-	5540	8623	6552	3648	3329	5768	28.9089	45.9996	30.3259	17.1654	17.24	28.6405
ENSMUSG00000030786	78.6901	125.527	159.831	62.625	56.5782	63.1873	0.99866	0.00345722	0.0877166	Itgam	7	128062640	128118491	+	5024	protein_coding	integrin alpha M [Source:MGI Symbol;Acc:MGI:96607]	-	75	119	173	67	55	64	0.803688	1.3036	1.64433	0.647407	0.58491	0.652588
ENSMUSG00000104781	14.6888	9.49367	10.1626	50.4739	26.7461	29.619	-1.64165	0.00346354	0.0877613	Gm43303	5	45192669	45251929	-	669	lincRNA	predicted gene 43303 [Source:MGI Symbol;Acc:MGI:5663440]	-	14	9	11	54	26	30	1.12662	0.740398	0.785164	3.9185	2.07646	2.29723
ENSMUSG00000047517	100.723	27.4262	6.46714	5.60821	9.25826	10.8603	2.38722	0.00347616	0.0879652	Dmbt1	7	131032053	131121630	+	7057	protein_coding	deleted in malignant brain tumors 1 [Source:MGI Symbol;Acc:MGI:106210]	-	96	26	7	6	9	11	0.732364	0.202769	0.0473665	0.0412747	0.0681394	0.0798512
ENSMUSG00000076437	600.143	598.101	631.008	925.355	747.861	948.797	-0.519488	0.00348422	0.087994	Selenoh	2	84669215	84670770	-	1131	protein_coding	selenoprotein H [Source:MGI Symbol;Acc:MGI:1919907]	-	572	567	683	990	727	961	27.2276	27.5911	28.8371	42.4938	34.3438	43.5281
ENSMUSG00000037440	885.526	2236.29	1638.96	1175.85	570.926	676.301	0.974091	0.00348645	0.087994	Vnn1	10	23894688	23905343	+	2416	protein_coding	vanin 1 [Source:MGI Symbol;Acc:MGI:108395]	-	844	2120	1774	1258	555	685	18.8071	48.2934	35.0631	25.2776	12.2736	14.5245
ENSMUSG00000026535	40.9189	30.5907	285.478	8.41231	22.6313	9.87301	3.12797	0.00349604	0.0881203	Ifi202b	1	173962568	173982744	-	1697	protein_coding	interferon activated gene 202B [Source:MGI Symbol;Acc:MGI:1347083]	-	39	29	309	9	22	10	1.23725	0.940513	8.69501	0.257462	0.692655	0.301875
ENSMUSG00000036578	35.6728	39.0295	40.6506	70.1026	73.0374	88.8571	-1.00687	0.00350704	0.088282	Fxyd7	7	31042513	31051467	-	693	protein_coding	FXYD domain-containing ion transport regulator 7 [Source:MGI Symbol;Acc:MGI:1889006]	-	34	37	44	75	71	90	2.64132	2.93844	3.03189	5.25388	5.47396	6.65301
ENSMUSG00000096780	421.779	552.742	1080.94	394.444	367.244	334.695	0.907379	0.00352262	0.0885583	Tmem181b-ps	17	6438524	6467022	-	4187	transcribed_unprocessed_pseudogene	transmembrane protein 181B, pseudogene [Source:MGI Symbol;Acc:MGI:3779544]	-	402	524	1170	422	357	339	5.16891	6.88774	13.3437	4.89285	4.55556	4.14768
ENSMUSG00000076587	1.0492	6.32911	15.7059	0	0	0	5.41686	0.00352489	1	Igkv6-20	6	70335841	70336507	-	375	IG_V_gene	immunoglobulin kappa variable 6-20 [Source:MGI Symbol;Acc:MGI:1330836]	-	1	6	17	0	0	0	0.143564	0.88058	2.16477	0	0	0
ENSMUSG00000032177	518.305	434.599	347.378	171.05	309.637	273.482	0.786277	0.00353391	0.0886563	Pde4a	9	21165714	21213248	+	7655	protein_coding	phosphodiesterase 4A, cAMP specific [Source:MGI Symbol;Acc:MGI:99558]	-	494	412	376	183	301	277	3.47422	2.96211	2.3455	1.16054	2.10086	1.85372
ENSMUSG00000112148	176.266	199.367	129.343	89.7314	114.185	72.073	0.871086	0.00353574	0.0886563	Lilrb4a	10	51490956	51496611	+	5227	protein_coding	leukocyte immunoglobulin-like receptor, subfamily B, member 4A [Source:MGI Symbol;Acc:MGI:102701]	-	168	189	140	96	111	73	1.73035	1.99002	1.279	0.891602	1.13461	0.71545
ENSMUSG00000050810	119.609	59.0717	159.831	313.125	214.997	177.714	-1.05819	0.00354103	0.0886733	Oog3	4	144157557	144162663	-	1865	protein_coding	oogenesin 3 [Source:MGI Symbol;Acc:MGI:2684047]	-	114	56	173	335	209	180	3.2908	1.65256	4.42956	8.72004	5.98747	4.94427
ENSMUSG00000031574	37724	53201.5	48972	27441	7143.26	30487.9	1.10425	0.00354567	0.0886741	Star	8	25806555	25815982	+	4113	protein_coding	steroidogenic acute regulatory protein [Source:MGI Symbol;Acc:MGI:102760]	-	35955	50435	53007	29358	6944	30880	470.627	674.873	615.415	346.514	90.2043	384.616
ENSMUSG00000026429	118.56	82.2785	120.104	227.133	166.649	168.829	-0.80927	0.00357651	0.0893292	Ube2t	1	134962565	134974162	+	4836	protein_coding	ubiquitin-conjugating enzyme E2T [Source:MGI Symbol;Acc:MGI:1914446]	-	113	78	130	243	162	171	1.25796	0.887681	1.28366	2.43934	1.7898	1.81142
ENSMUSG00000109885	6.29521	11.6034	2.77163	0	0	0	5.24829	0.00360077	1	Gm6842	7	7534575	7534964	-	390	processed_pseudogene	predicted gene 6842 [Source:MGI Symbol;Acc:MGI:3646304]	-	6	11	3	0	0	0	0.828252	1.5523	0.367325	0	0	0
ENSMUSG00000028194	236.07	368.143	423.136	682.332	464.97	584.482	-0.752803	0.00361277	0.0901178	Ddah1	3	145758675	145894277	+	3983	protein_coding	dimethylarginine dimethylaminohydrolase 1 [Source:MGI Symbol;Acc:MGI:1916469]	-	225	349	458	730	452	592	3.04122	4.82241	5.49097	8.89744	6.06323	7.61413
ENSMUSG00000022893	3429.84	1496.83	1130.83	800.105	1088.36	1158.1	0.991463	0.00361826	0.0901377	Adamts1	16	85793827	85803113	-	5302	protein_coding	a disintegrin-like and metallopeptidase (reprolysin type) with thrombospondin type 1 motif, 1 [Source:MGI Symbol;Acc:MGI:109249]	-	3269	1419	1224	856	1058	1173	33.1934	14.7296	11.0239	7.83766	10.6616	11.3336
ENSMUSG00000041445	780.606	1423	1048.6	630.924	629.561	756.273	0.689325	0.00363286	0.0902194	Mmrn2	14	34375465	34404287	+	3974	protein_coding	multimerin 2 [Source:MGI Symbol;Acc:MGI:2385618]	-	744	1349	1135	675	612	766	10.0791	18.6824	13.6383	8.24572	8.2281	9.87438
ENSMUSG00000029576	133.249	167.721	154.287	103.752	64.8078	85.8952	0.837399	0.00363378	0.0902194	Radil	5	142484839	142551098	-	4803	protein_coding	Ras association and DIL domains [Source:MGI Symbol;Acc:MGI:2443088]	-	127	159	167	111	63	87	1.42353	1.82194	1.66034	1.12192	0.700816	0.927931
ENSMUSG00000028713	222.431	229.958	183.852	124.315	152.247	103.667	0.742569	0.00363561	0.0902194	Cyp4b1	4	115624725	115647723	-	2256	protein_coding	cytochrome P450, family 4, subfamily b, polypeptide 1 [Source:MGI Symbol;Acc:MGI:103225]	-	212	218	199	133	148	105	5.05909	5.31822	4.21219	2.86197	3.50509	2.38429
ENSMUSG00000027956	118.56	168.776	96.0832	74.7761	61.7217	64.1746	0.931441	0.00365314	0.09043	Tmem144	3	79812564	79852773	-	3487	protein_coding	transmembrane protein 144 [Source:MGI Symbol;Acc:MGI:1917902]	-	113	160	104	80	60	65	1.74463	2.52532	1.42421	1.11376	0.919339	0.954927
ENSMUSG00000083899	30.4268	42.1941	25.8686	75.7108	67.8939	66.1492	-1.09485	0.0036535	0.09043	Gm12346	11	77293444	77295898	+	2255	transcribed_processed_pseudogene	predicted gene 12346 [Source:MGI Symbol;Acc:MGI:3649810]	-	29	40	28	81	66	67	0.692353	0.976252	0.592932	1.74378	1.56377	1.52208
ENSMUSG00000044080	751.228	1296.41	1103.11	810.386	519.491	554.863	0.741014	0.00367016	0.0907255	S100a1	3	90511034	90514392	-	694	protein_coding	S100 calcium binding protein A1 [Source:MGI Symbol;Acc:MGI:1338917]	-	716	1229	1194	867	505	562	55.543	97.4633	82.1558	60.6474	38.8784	41.4845
ENSMUSG00000054484	524.601	694.093	456.395	373.881	296.264	388.009	0.661769	0.00368401	0.0909511	Tmem62	2	120977017	121007852	+	3348	protein_coding	transmembrane protein 62 [Source:MGI Symbol;Acc:MGI:2139461]	-	500	658	494	400	288	393	8.04008	10.8166	7.04588	5.79999	4.59603	6.01334
ENSMUSG00000059070	8961.23	8334.39	9745.06	11596.8	11669.5	14040.4	-0.464274	0.00368997	0.0909814	Rpl18	7	45715457	45720836	+	4043	protein_coding	ribosomal protein L18 [Source:MGI Symbol;Acc:MGI:98003]	-	8541	7901	10548	12407	11344	14221	113.732	107.554	124.583	148.976	149.913	180.192
ENSMUSG00000060044	73.4441	275.316	237.436	112.164	75.0947	35.5429	1.39499	0.00370083	0.0909914	Tmem26	10	68723646	68782650	+	5282	protein_coding	transmembrane protein 26 [Source:MGI Symbol;Acc:MGI:2143537]	-	70	261	257	120	73	36	0.71347	2.71951	2.32342	1.1029	0.738415	0.349151
ENSMUSG00000020255	1257.99	1074.89	1177.02	1601.14	1642.83	1553.03	-0.450652	0.00370458	0.0909914	D10Wsu102e	10	83360221	83488505	+	123179	protein_coding	DNA segment, Chr 10, Wayne State University 102, expressed [Source:MGI Symbol;Acc:MGI:106381]	-	1199	1019	1274	1713	1597	1573	0.524033	0.455288	0.493886	0.675108	0.692699	0.654186
ENSMUSG00000062328	10808.9	10733.1	13475.7	16009.6	15899.5	16254.9	-0.459828	0.00370468	0.0909914	Rpl17	18	75000477	75003381	+	775	protein_coding	ribosomal protein L17 [Source:MGI Symbol;Acc:MGI:2448270]	-	10302	10175	14586	17128	15456	16464	715.642	722.572	898.728	1072.9	1065.54	1088.28
ENSMUSG00000076617	271.743	207.806	187.547	149.552	79.2095	135.26	0.871632	0.0037093	0.0909914	Ighm	12	113418558	113422730	-	1886	IG_C_gene	immunoglobulin heavy constant mu [Source:MGI Symbol;Acc:MGI:96448]	-	259	197	203	160	77	137	7.39323	5.74875	5.13982	4.11842	2.18135	3.72124
ENSMUSG00000040614	54.5585	23.2067	56.3565	123.381	97.726	78.9841	-1.1593	0.00372737	0.0913183	Nlrp9c	7	26322473	26403700	-	5935	protein_coding	NLR family, pyrin domain containing 9C [Source:MGI Symbol;Acc:MGI:3028627]	-	52	22	61	132	95	80	0.471692	0.20401	0.490798	1.07971	0.855222	0.690523
ENSMUSG00000070047	6128.39	7813.29	6231.55	4672.57	5085.87	4741.02	0.476425	0.00374564	0.0915993	Fat1	8	44935447	45052257	+	15655	protein_coding	FAT atypical cadherin 1 [Source:MGI Symbol;Acc:MGI:109168]	-	5841	7407	6745	4999	4944	4802	20.0868	26.0398	20.5742	15.5018	16.8734	15.7137
ENSMUSG00000027323	184.659	126.582	194.938	341.166	253.059	256.698	-0.748718	0.00374837	0.0915993	Rad51	2	119112793	119147445	+	6649	protein_coding	RAD51 recombinase [Source:MGI Symbol;Acc:MGI:97890]	-	176	120	211	365	246	260	1.42506	0.993284	1.51537	2.66495	1.97676	2.00321
ENSMUSG00000087042	381.909	852.32	1189.03	357.056	463.941	422.565	0.963089	0.00377692	0.0921769	Gm11611	11	97519612	97521895	-	1326	sense_intronic	predicted gene 11611 [Source:MGI Symbol;Acc:MGI:3707011]	-	364	808	1287	382	451	428	14.7786	33.5364	46.3478	13.9853	18.1723	16.5352
ENSMUSG00000042846	9.44281	71.7299	41.5745	135.532	184.136	62.2	-1.63724	0.00378159	0.0921769	Lrrtm3	10	63928472	64090277	-	4251	protein_coding	leucine rich repeat transmembrane neuronal 3 [Source:MGI Symbol;Acc:MGI:2389177]	-	9	68	45	145	179	63	0.11398	0.880373	0.505493	1.65588	2.24977	0.759204
ENSMUSG00000069378	175.217	87.5527	150.592	238.349	272.604	226.092	-0.833363	0.00378867	0.0922325	Prdm6	18	53464546	53575907	+	2895	protein_coding	PR domain containing 6 [Source:MGI Symbol;Acc:MGI:2684938]	zf-C2H2	167	83	163	255	265	229	3.10559	1.5779	2.68864	4.27606	4.89073	4.05225
ENSMUSG00000013766	9.44281	14.7679	16.6298	52.3433	48.3487	22.7079	-1.5917	0.00381798	0.0928286	Ly6g6e	17	35076902	35078804	+	1273	protein_coding	lymphocyte antigen 6 complex, locus G6E [Source:MGI Symbol;Acc:MGI:1917524]	-	9	14	18	56	47	23	0.380619	0.605269	0.675208	2.13556	1.97263	0.925568
ENSMUSG00000098895	40.9189	60.1266	39.7267	24.3022	11.3156	16.7841	1.41924	0.00382402	0.092858	Gm21013	9	77552633	77553833	-	1201	processed_pseudogene	predicted gene, 21013 [Source:MGI Symbol;Acc:MGI:5434368]	-	39	57	43	26	11	17	1.74823	2.61204	1.7097	1.05095	0.489357	0.725128
ENSMUSG00000104351	33.5744	21.097	9.23877	4.67351	5.14348	0	2.69953	0.00383791	0.0930778	Gm37125	1	172513249	172514807	+	1559	TEC	predicted gene, 37125 [Source:MGI Symbol;Acc:MGI:5610353]	-	32	20	10	5	5	0	1.10504	0.706045	0.3063	0.155696	0.171356	0
ENSMUSG00000036661	355.679	336.498	409.278	229.937	254.088	254.724	0.577266	0.00391752	0.0948888	Dennd3	15	73512560	73572242	+	5709	protein_coding	DENN/MADD domain containing 3 [Source:MGI Symbol;Acc:MGI:2146009]	-	339	319	443	246	247	258	3.1968	3.07524	3.70542	2.09184	2.3116	2.31509
ENSMUSG00000007440	6.29521	6.32911	6.46714	0	0	0	5.1377	0.00392644	1	Pcdha11	18	37005203	37187657	+	5359	protein_coding	protocadherin alpha 11 [Source:MGI Symbol;Acc:MGI:1298372]	-	6	6	7	0	0	0	0.0602759	0.0616192	0.0623746	0	0	0
ENSMUSG00000050786	331.548	823.839	588.51	380.424	200.596	318.898	0.953881	0.00393013	0.0950746	Ccdc126	6	49319274	49341582	+	2421	protein_coding	coiled-coil domain containing 126 [Source:MGI Symbol;Acc:MGI:1889376]	-	316	781	637	407	195	323	7.02697	17.7544	12.5643	8.16116	4.30344	6.83466
ENSMUSG00000039745	623.226	1280.59	918.334	619.707	458.798	583.495	0.763595	0.00394346	0.0952773	Htatip2	7	49759115	49773975	+	2024	protein_coding	HIV-1 Tat interactive protein 2 [Source:MGI Symbol;Acc:MGI:1859271]	-	594	1214	994	663	446	591	15.7998	33.0109	23.4514	15.9021	11.7734	14.9584
ENSMUSG00000079469	550.831	438.818	466.558	329.015	342.555	323.835	0.548789	0.00394963	0.0953065	Pigb	9	73007419	73040378	-	10434	protein_coding	phosphatidylinositol glycan anchor biosynthesis, class B [Source:MGI Symbol;Acc:MGI:1891825]	-	525	416	505	352	333	328	2.70885	2.19428	2.31118	1.63774	1.70518	1.61039
ENSMUSG00000032193	2344.97	7953.58	6539.2	1503	1232.38	2719.03	1.62621	0.0039706	0.0956551	Ldlr	9	21723483	21749919	+	9622	protein_coding	low density lipoprotein receptor [Source:MGI Symbol;Acc:MGI:96765]	-	2235	7540	7078	1608	1198	2754	12.5051	43.1275	35.1268	8.11285	6.65224	14.6625
ENSMUSG00000093507	5.24601	11.6034	6.46714	28.9758	23.66	28.6317	-1.80653	0.00397402	0.0956551	Gm20627	3	96254619	96256277	-	905	processed_transcript	predicted gene 20627 [Source:MGI Symbol;Acc:MGI:5313074]	-	5	11	7	31	23	29	0.297439	0.668949	0.369354	1.6629	1.35786	1.64157
ENSMUSG00000068742	1361.86	1496.83	1398.75	1021.63	1002.98	1104.79	0.444049	0.00397956	0.0956557	Cry2	2	92403646	92434043	-	6320	protein_coding	cryptochrome 2 (photolyase-like) [Source:MGI Symbol;Acc:MGI:1270859]	-	1298	1419	1514	1093	975	1119	11.0569	12.357	11.4394	8.39567	8.24259	9.0703
ENSMUSG00000042985	1203.43	1626.58	1450.49	1081.45	817.813	1004.09	0.55985	0.0039881	0.0956557	Upk3b	5	136038496	136046487	+	3530	protein_coding	uroplakin 3B [Source:MGI Symbol;Acc:MGI:2140882]	-	1147	1542	1570	1157	795	1017	17.493	24.0413	21.2382	15.9115	12.0329	14.7589
ENSMUSG00000047215	9775.41	9186.71	11171.5	14178.5	13236.2	13328.6	-0.435152	0.00398897	0.0956557	Rpl9	5	65388364	65391444	-	3081	protein_coding	ribosomal protein L9 [Source:MGI Symbol;Acc:MGI:1298373]	-	9317	8709	12092	15169	12867	13500	162.802	155.57	187.413	239.011	223.132	224.466
ENSMUSG00000006241	225.578	295.359	245.751	137.401	173.849	168.829	0.675902	0.00399544	0.0956916	Ccdc159	9	21927471	21935872	+	2183	protein_coding	coiled-coil domain containing 159 [Source:MGI Symbol;Acc:MGI:1914369]	-	215	280	266	147	169	171	5.30226	7.05916	5.81864	3.26901	4.13627	4.01283
ENSMUSG00000041859	999.889	818.565	1007.03	1639.47	1168.6	1354.58	-0.559034	0.00400602	0.0958257	Mcm3	1	20802968	20820312	-	3752	protein_coding	minichromosome maintenance complex component 3 [Source:MGI Symbol;Acc:MGI:101845]	-	953	776	1090	1754	1136	1372	13.6743	11.3828	13.8726	22.6944	16.1768	18.7327
ENSMUSG00000103081	35.6728	35.865	30.4879	12.1511	12.3443	11.8476	1.48816	0.00401627	0.0959515	Pcdhgb8	18	37761801	37841870	+	4615	polymorphic_pseudogene	protocadherin gamma subfamily B, 8 [Source:MGI Symbol;Acc:MGI:1935200]	-	34	34	33	13	12	12	0.396628	0.405467	0.341457	0.136749	0.138927	0.133204
ENSMUSG00000067276	30.4268	60.1266	16.6298	85.9926	106.984	73.0603	-1.31721	0.00402645	0.095995	Capn6	X	143802231	143827414	-	7795	protein_coding	calpain 6 [Source:MGI Symbol;Acc:MGI:1100850]	-	29	57	18	92	104	74	0.200289	0.402446	0.110268	0.57296	0.712842	0.486323
ENSMUSG00000113909	154.233	418.776	127.495	140.205	77.1521	77.0095	1.24871	0.00402808	0.095995	Gm36377	13	70651005	70655787	-	757	lincRNA	predicted gene, 36377 [Source:MGI Symbol;Acc:MGI:5595536]	-	147	397	138	150	75	78	10.4544	28.8631	8.70516	9.6194	5.29348	5.27846
ENSMUSG00000094502	8.39361	13.7131	4.61939	0	0	0.987301	4.65747	0.00403243	1	Ighv1-69	12	115623161	115623595	-	351	IG_V_gene	immunoglobulin heavy variable 1-69 [Source:MGI Symbol;Acc:MGI:4439632]	-	8	13	5	0	0	1	1.22704	2.03838	0.680231	0	0	0.145949
ENSMUSG00000038750	59.8045	26.3713	83.1489	162.638	121.386	99.7174	-1.17665	0.00404378	0.09625	Omt2b	9	78327589	78329620	+	1546	protein_coding	oocyte maturation, beta [Source:MGI Symbol;Acc:MGI:106619]	-	57	25	90	174	118	101	1.98491	0.889978	2.77988	5.46377	4.07801	3.34673
ENSMUSG00000107254	11.5412	3.16456	12.0104	48.6045	37.033	16.7841	-1.9327	0.0040582	0.0964582	Gm43769	5	65911624	65915946	+	4323	TEC	predicted gene 43769 [Source:MGI Symbol;Acc:MGI:5663906]	-	11	3	13	52	36	17	0.136988	0.0381931	0.143599	0.583943	0.444932	0.201452
ENSMUSG00000020788	473.19	583.333	517.371	310.321	389.875	364.314	0.564582	0.00406256	0.0964582	Atp2a3	11	72961169	72993044	+	5281	protein_coding	ATPase, Ca++ transporting, ubiquitous [Source:MGI Symbol;Acc:MGI:1194503]	-	451	553	560	332	379	369	4.59765	5.76312	5.06367	3.05193	3.83442	3.57947
ENSMUSG00000000730	28.3284	18.9873	43.4222	65.4291	85.3817	60.2254	-1.21043	0.00409591	0.0970747	Dnmt3l	10	78041947	78063622	+	2988	protein_coding	DNA (cytosine-5-)-methyltransferase 3-like [Source:MGI Symbol;Acc:MGI:1859287]	-	27	18	47	70	83	61	0.486473	0.331544	0.751123	1.13729	1.48414	1.04582
ENSMUSG00000025981	450.107	1033.75	614.378	458.939	348.728	367.276	0.836116	0.00409862	0.0970747	Coq10b	1	55052770	55072702	+	4805	protein_coding	coenzyme Q10B [Source:MGI Symbol;Acc:MGI:1915126]	-	429	980	665	491	339	372	4.80662	11.2249	6.60879	4.96067	3.76949	3.96605
ENSMUSG00000060636	6082.22	5414.56	6066.18	7288.8	7728.59	9385.29	-0.474473	0.0041098	0.0972197	Rpl35a	16	33056453	33060189	+	3526	protein_coding	ribosomal protein L35A [Source:MGI Symbol;Acc:MGI:1928894]	-	5797	5133	6566	7798	7513	9506	88.5109	80.1194	88.9226	107.363	113.843	138.11
ENSMUSG00000046591	185.709	144.515	212.492	288.823	263.346	312.975	-0.671389	0.00412409	0.097382	Ticrr	7	79660196	79698148	+	10007	protein_coding	TOPBP1-interacting checkpoint and replication regulator [Source:MGI Symbol;Acc:MGI:1924261]	-	177	137	230	309	256	317	0.952238	0.753469	1.09753	1.49902	1.36682	1.6228
ENSMUSG00000065954	5635.26	8601.26	5695.7	4736.13	3833.95	4582.07	0.599727	0.00412679	0.097382	Tacc1	8	25154552	25256588	-	11920	protein_coding	transforming, acidic coiled-coil containing protein 1 [Source:MGI Symbol;Acc:MGI:2443510]	-	5371	8154	6165	5067	3727	4641	24.258	37.6481	24.6974	20.6361	16.7055	19.9455
ENSMUSG00000096576	19.9348	13.7131	20.3253	57.9515	43.2052	36.5302	-1.34959	0.00414097	0.0975969	Oog1	12	87602688	87608850	+	2451	protein_coding	oogenesin 1 [Source:MGI Symbol;Acc:MGI:2679150]	-	19	13	22	62	42	37	0.417336	0.29191	0.428621	1.22801	0.91555	0.773334
ENSMUSG00000023169	2008.17	2617.09	2144.32	1640.4	1456.63	1691.25	0.499418	0.00415466	0.0976888	Slc38a1	15	96571418	96642913	-	17236	protein_coding	solute carrier family 38, member 1 [Source:MGI Symbol;Acc:MGI:2145895]	-	1914	2481	2321	1755	1416	1713	5.97835	7.92208	6.43032	4.94303	4.38938	5.09131
ENSMUSG00000049436	588.602	810.126	837.033	515.955	503.032	485.752	0.571546	0.00416062	0.0976888	Upk1b	16	38773184	38800328	-	2089	protein_coding	uroplakin 1B [Source:MGI Symbol;Acc:MGI:98912]	-	561	768	906	552	489	492	14.4577	20.2335	20.7102	12.8278	12.5068	12.0652
ENSMUSG00000030001	5.24601	1.05485	10.1626	31.7799	29.8322	15.7968	-2.21421	0.00416182	0.0976888	Figla	6	86016171	86020996	+	836	protein_coding	folliculogenesis specific basic helix-loop-helix [Source:MGI Symbol;Acc:MGI:1349421]	bHLH	5	1	11	34	29	16	0.321988	0.0658328	0.628319	1.97435	1.85339	0.980444
ENSMUSG00000021822	5572.31	3216.24	3762.03	3256.5	2227.12	2250.06	0.69841	0.00416519	0.0976888	Plau	14	20836660	20843385	+	2367	protein_coding	plasminogen activator, urokinase [Source:MGI Symbol;Acc:MGI:97611]	-	5311	3049	4072	3484	2165	2279	120.796	70.8937	82.1492	71.455	48.8693	49.3236
ENSMUSG00000031805	588.602	1065.4	824.098	493.522	542.122	522.282	0.669681	0.00419608	0.0982937	Jak3	8	71676296	71690575	+	5352	protein_coding	Janus kinase 3 [Source:MGI Symbol;Acc:MGI:99928]	-	561	1010	892	528	527	529	5.64316	10.3861	7.9587	4.78928	5.26103	5.06347
ENSMUSG00000020646	1499.31	890.295	1329.46	2360.12	1820.79	1702.11	-0.661598	0.00420158	0.0983027	Mboat2	12	24830879	24964397	+	9566	protein_coding	membrane bound O-acyltransferase domain containing 2 [Source:MGI Symbol;Acc:MGI:1914466]	-	1429	844	1439	2525	1770	1724	8.04225	4.8558	7.1833	12.814	9.88596	9.23242
ENSMUSG00000045010	8.39361	3.16456	7.39102	44.8657	12.3443	24.6825	-2.11053	0.0042204	0.0984601	Gm4779	X	101790053	101794423	-	2364	protein_coding	predicted gene 4779 [Source:MGI Symbol;Acc:MGI:3646776]	-	8	3	8	48	12	25	0.182187	0.0698429	0.161598	0.985703	0.271213	0.541753
ENSMUSG00000049134	28.3284	14.7679	23.0969	49.5392	46.2913	64.1746	-1.27239	0.00422227	0.0984601	Nrap	19	56320035	56390037	-	5507	protein_coding	nebulin-related anchoring protein [Source:MGI Symbol;Acc:MGI:1098765]	-	27	14	25	53	45	65	0.263952	0.139914	0.21678	0.467211	0.43659	0.604654
ENSMUSG00000048416	325.252	179.325	205.101	510.347	339.469	381.098	-0.795474	0.00422367	0.0984601	Mlf1	3	67374097	67400003	+	1719	protein_coding	myeloid leukemia factor 1 [Source:MGI Symbol;Acc:MGI:1341819]	-	310	170	222	546	330	386	9.70872	5.44279	6.16695	15.4195	10.2569	11.5032
ENSMUSG00000052160	224.529	219.409	203.253	292.562	339.469	333.708	-0.577618	0.00426391	0.0992779	Pld4	12	112760655	112768990	+	3462	protein_coding	phospholipase D family, member 4 [Source:MGI Symbol;Acc:MGI:2144765]	-	214	208	220	313	330	338	3.32784	3.30663	3.03451	4.38904	5.09288	5.00148
ENSMUSG00000037418	39.8697	150.844	86.8444	34.584	37.033	38.5048	1.33357	0.00428888	0.0997384	Best1	19	9985174	10001633	-	2152	protein_coding	bestrophin 1 [Source:MGI Symbol;Acc:MGI:1346332]	-	38	143	94	37	36	39	0.950643	3.65715	2.08583	0.834665	0.893792	0.928392
ENSMUSG00000071644	10963.1	8859.7	9803.26	13101.7	13332.9	13513.2	-0.431249	0.00435287	0.101104	Eef1g	19	8967041	8978479	+	2600	protein_coding	eukaryotic translation elongation factor 1 gamma [Source:MGI Symbol;Acc:MGI:1914410]	-	10449	8399	10611	14017	12961	13687	216.36	177.788	194.884	261.718	266.343	269.677
ENSMUSG00000111942	3.1476	6.32911	68.3669	1.8694	2.05739	4.93651	3.14112	0.00437095	0.101362	Gm5182	12	10152142	10158233	+	6092	processed_pseudogene	predicted gene 5182 [Source:MGI Symbol;Acc:MGI:3649174]	-	3	6	74	2	2	5	0.0265117	0.0542051	0.58005	0.0159376	0.0175407	0.0420454
ENSMUSG00000022449	8.39361	99.1561	23.0969	5.60821	8.22956	12.8349	2.29226	0.00437452	0.101362	Adamts20	15	94270163	94465418	-	8997	protein_coding	a disintegrin-like and metallopeptidase (reprolysin type) with thrombospondin type 1 motif, 20 [Source:MGI Symbol;Acc:MGI:2660628]	-	8	94	25	6	8	13	0.0478705	0.575015	0.132689	0.0323747	0.0475082	0.0740209
ENSMUSG00000038582	827.82	979.957	753.884	617.838	612.074	559.8	0.516953	0.00440183	0.101873	Pptc7	5	122284365	122324281	+	4719	protein_coding	PTC7 protein phosphatase homolog [Source:MGI Symbol;Acc:MGI:2444593]	-	789	929	816	661	595	567	9.00125	10.8346	8.25722	6.79992	6.73664	6.1552
ENSMUSG00000037910	9.44281	2.1097	4.61939	12.1511	37.033	25.6698	-2.21069	0.00440859	0.101906	1700018B24Rik	3	48605732	48609102	-	593	lincRNA	RIKEN cDNA 1700018B24 gene [Source:MGI Symbol;Acc:MGI:1913582]	-	9	2	5	13	36	26	0.817079	0.18562	0.402633	1.06424	3.24358	2.24609
ENSMUSG00000038496	35.6728	27.4262	17.5537	71.972	85.3817	40.4794	-1.29901	0.00443366	0.102363	Slc19a3	1	83012523	83038448	-	3065	protein_coding	solute carrier family 19, member 3 [Source:MGI Symbol;Acc:MGI:1931307]	-	34	26	19	77	83	41	0.597206	0.466865	0.296017	1.21959	1.44685	0.685271
ENSMUSG00000027454	93.3789	78.059	133.038	223.394	165.62	158.956	-0.845533	0.00444449	0.102483	Gins1	2	150905400	150931280	+	1516	protein_coding	GINS complex subunit 1 (Psf1 homolog) [Source:MGI Symbol;Acc:MGI:1916520]	-	89	74	144	239	161	161	3.16058	2.68647	4.53583	7.65334	5.67418	5.44046
ENSMUSG00000027883	260.202	214.135	220.807	357.056	378.56	311.987	-0.591964	0.00444954	0.102483	Gpsm2	3	108678638	108722309	-	3909	protein_coding	G-protein signalling modulator 2 (AGS3-like, C. elegans) [Source:MGI Symbol;Acc:MGI:1923373]	-	248	203	239	382	368	316	3.41556	2.85811	2.91962	4.74406	5.02989	4.14124
ENSMUSG00000028528	72.3949	297.468	185.699	102.817	55.5495	73.0603	1.26209	0.00445949	0.10259	Dnajc6	4	101496648	101642799	+	5909	protein_coding	DnaJ heat shock protein family (Hsp40) member C6 [Source:MGI Symbol;Acc:MGI:1919935]	-	69	282	201	110	54	74	0.628653	2.62654	1.62434	0.903714	0.488265	0.641544
ENSMUSG00000037260	2079.52	2660.34	1798.79	1433.83	1239.58	1681.37	0.586164	0.00448431	0.103011	Hgsnat	8	25944453	25976753	-	3305	protein_coding	heparan-alpha-glucosaminide N-acetyltransferase [Source:MGI Symbol;Acc:MGI:1196297]	-	1982	2522	1947	1534	1205	1703	32.2855	41.9974	28.1312	22.5323	19.4801	26.3968
ENSMUSG00000029298	544.536	388.186	412.049	361.73	221.169	215.232	0.751544	0.00448853	0.103011	Gbp9	5	105077630	105139539	-	5173	protein_coding	guanylate-binding protein 9 [Source:MGI Symbol;Acc:MGI:3605620]	-	519	368	446	387	215	218	5.40133	3.9152	4.11705	3.63179	2.22061	2.15885
ENSMUSG00000023015	776.409	431.434	664.268	1089.86	908.338	970.517	-0.665092	0.00450003	0.103052	Racgap1	15	99620496	99651656	-	7079	protein_coding	Rac GTPase-activating protein 1 [Source:MGI Symbol;Acc:MGI:1349423]	-	740	409	719	1166	883	983	5.62776	3.1798	4.8501	7.99612	6.66446	7.11362
ENSMUSG00000060938	6568	6688.82	8654.88	11803.4	10045.2	9434.65	-0.513641	0.00450404	0.103052	Rpl26	11	68901583	68906989	+	1444	protein_coding	ribosomal protein L26 [Source:MGI Symbol;Acc:MGI:106022]	-	6260	6341	9368	12628	9765	9556	233.39	241.679	309.794	424.541	361.311	339.014
ENSMUSG00000001741	168.921	234.177	249.447	123.381	138.874	135.26	0.716399	0.00450639	0.103052	Il16	7	83642825	83745726	-	7865	protein_coding	interleukin 16 [Source:MGI Symbol;Acc:MGI:1270855]	-	161	222	270	132	135	137	1.10205	1.55347	1.6393	0.814756	0.917088	0.892341
ENSMUSG00000027016	336.794	738.396	797.306	1322.6	1068.81	950.771	-0.835497	0.00451221	0.103063	Zfp385b	2	77410634	77819639	-	8223	protein_coding	zinc finger protein 385B [Source:MGI Symbol;Acc:MGI:2444734]	-	321	700	863	1415	1039	963	2.1016	4.68507	5.01157	8.3537	6.7509	5.99936
ENSMUSG00000076533	0	13.7131	12.0104	0	0	0	5.56917	0.00451928	1	Igkv4-90	6	68807179	68807708	-	352	IG_V_gene	immunoglobulin kappa chain variable 4-90 [Source:MGI Symbol;Acc:MGI:4439830]	-	0	13	13	0	0	0	0	2.03259	1.76358	0	0	0
ENSMUSG00000021702	2129.88	2612.87	3254.82	4412.73	3578.83	3827.77	-0.563382	0.00452277	0.103181	Thbs4	13	92751590	92794818	-	3289	protein_coding	thrombospondin 4 [Source:MGI Symbol;Acc:MGI:1101779]	-	2030	2477	3523	4721	3479	3877	33.2283	41.4487	51.1496	69.6823	56.5154	60.3866
ENSMUSG00000058558	11256.9	11274.3	13864.6	17845.3	16114.5	15915.3	-0.454519	0.00453228	0.103276	Rpl5	5	107900502	107909005	+	3920	protein_coding	ribosomal protein L5 [Source:MGI Symbol;Acc:MGI:102854]	-	10729	10688	15007	19092	15665	16120	147.35	150.058	182.811	236.438	213.511	210.663
ENSMUSG00000088609	15.738	8.43882	12.0104	28.9758	45.2626	31.5936	-1.5465	0.00455203	0.103603	Gm24187	13	9834469	9834525	-	57	miRNA	predicted gene, 24187 [Source:MGI Symbol;Acc:MGI:5453964]	-	15	8	13	31	44	32	14.1675	7.72438	10.8909	26.4022	41.2434	28.7597
ENSMUSG00000021250	151.085	233.122	293.793	408.465	549.323	284.343	-0.87206	0.00456271	0.103723	Fos	12	85473890	85477273	+	2352	protein_coding	FBJ osteosarcoma oncogene [Source:MGI Symbol;Acc:MGI:95574]	TF_bZIP	144	221	318	437	534	288	3.29611	5.17135	6.4563	9.01979	12.1305	6.27284
ENSMUSG00000071072	2605.17	2929.32	2938.85	3893.03	3975.91	3525.65	-0.427291	0.00459112	0.104246	Ptges3	10	128058954	128077272	+	2217	protein_coding	prostaglandin E synthase 3 [Source:MGI Symbol;Acc:MGI:1929282]	-	2483	2777	3181	4165	3865	3571	60.2958	68.938	68.5159	91.2015	93.1451	82.515
ENSMUSG00000019966	2483.46	2336.5	1991.88	1860.99	1508.07	1288.43	0.548236	0.00463414	0.105099	Kitl	10	100015630	100100416	+	5911	protein_coding	kit ligand [Source:MGI Symbol;Acc:MGI:96974]	-	2367	2215	2156	1991	1466	1305	21.5582	20.6235	17.4173	16.3517	13.251	11.3099
ENSMUSG00000039629	150.036	84.3882	99.7787	166.377	231.456	196.473	-0.830656	0.00469875	0.106439	Strip2	6	29917012	29959681	+	8329	protein_coding	striatin interacting protein 2 [Source:MGI Symbol;Acc:MGI:2444363]	-	143	80	108	178	225	199	0.924313	0.528623	0.619191	1.03748	1.44333	1.22397
ENSMUSG00000066357	2889.5	3530.59	3021.08	1846.04	2154.09	2572.91	0.522438	0.00472555	0.106864	Wdr6	9	108572311	108578739	-	4163	protein_coding	WD repeat domain 6 [Source:MGI Symbol;Acc:MGI:1930140]	-	2754	3347	3270	1975	2094	2606	35.615	44.2484	37.509	23.031	26.8749	32.0684
ENSMUSG00000028678	357.778	281.645	393.572	585.123	454.683	528.206	-0.601639	0.00472864	0.106864	Kif2c	4	117159639	117182639	-	4363	protein_coding	kinesin family member 2C [Source:MGI Symbol;Acc:MGI:1921054]	-	341	267	426	626	442	535	4.2077	3.36802	4.66249	6.96533	5.41269	6.2817
ENSMUSG00000082365	0	0	0	13.0858	3.08609	3.94921	-5.1811	0.00473111	1	Gm15754	5	118486967	118503500	+	758	transcribed_processed_pseudogene	predicted gene 15754 [Source:MGI Symbol;Acc:MGI:3783197]	-	0	0	0	14	3	4	0	0	0	0.896626	0.21146	0.270333
ENSMUSG00000031924	6735.87	6889.24	6665.77	5095.06	4919.22	5438.06	0.392988	0.00473701	0.1069	Cyb5b	8	107150640	107187471	+	4374	protein_coding	cytochrome b5 type B [Source:MGI Symbol;Acc:MGI:1913677]	-	6420	6531	7215	5451	4782	5508	79.0191	82.1769	78.7682	60.4992	58.4127	64.5096
ENSMUSG00000024791	207.742	132.911	188.471	382.293	246.887	269.533	-0.764428	0.00474134	0.1069	Cdca5	19	6084983	6091777	+	2129	protein_coding	cell division cycle associated 5 [Source:MGI Symbol;Acc:MGI:1915099]	-	198	126	204	409	240	273	5.00686	3.25719	4.5756	9.3261	6.02298	6.56895
ENSMUSG00000015501	873.985	633.966	555.25	529.976	356.957	395.908	0.684635	0.00474842	0.106934	Hivep2	10	13966075	14151374	+	13720	protein_coding	human immunodeficiency virus type I enhancer binding protein 2 [Source:MGI Symbol;Acc:MGI:1338076]	zf-C2H2	833	601	601	567	347	401	3.26864	2.41084	2.09177	2.00623	1.3513	1.49727
ENSMUSG00000044042	444.861	214.135	139.505	88.7967	164.591	112.552	1.12572	0.00476212	0.107117	Fmn1	2	113327736	113716767	+	15397	protein_coding	formin 1 [Source:MGI Symbol;Acc:MGI:101815]	-	424	203	151	95	160	114	1.48254	0.725619	0.468311	0.29953	0.555214	0.379295
ENSMUSG00000022463	4285.99	6880.8	5354.79	3023.76	3536.65	4247.37	0.612298	0.00481885	0.108267	Srebf2	15	82147181	82205379	+	7184	protein_coding	sterol regulatory element binding factor 2 [Source:MGI Symbol;Acc:MGI:107585]	bHLH	4085	6523	5796	3235	3438	4302	30.6127	49.9723	38.5262	21.8605	25.5691	30.677
ENSMUSG00000024910	54.5585	42.1941	58.2043	19.6287	19.5452	27.6444	1.21505	0.00483454	0.108456	Ctsw	19	5465240	5468498	-	1232	protein_coding	cathepsin W [Source:MGI Symbol;Acc:MGI:1338045]	-	52	40	63	21	19	28	2.27232	1.78689	2.44188	0.827487	0.823985	1.16428
ENSMUSG00000006728	4431.83	3740.51	4217.5	5396.03	5382.13	5850.75	-0.424514	0.00483872	0.108456	Cdk4	10	127063534	127067920	+	3249	protein_coding	cyclin-dependent kinase 4 [Source:MGI Symbol;Acc:MGI:88357]	-	4224	3546	4565	5773	5232	5926	69.9923	60.0672	67.0942	86.259	86.0388	93.4374
ENSMUSG00000076576	10.492	13.7131	9.23877	0.934702	0	1.9746	3.50965	0.00484421	0.108456	Igkv6-32	6	70074024	70074603	-	366	IG_V_gene	immunoglobulin kappa variable 6-32 [Source:MGI Symbol;Acc:MGI:3641634]	-	10	13	10	1	0	2	1.47094	1.95484	1.30471	0.132639	0	0.279935
ENSMUSG00000068180	15.738	7.38396	9.23877	53.278	24.6887	26.6571	-1.69779	0.00486513	0.108798	AY512915	6	95255726	95333993	-	5735	processed_transcript	cDNA sequence AY512915 [Source:MGI Symbol;Acc:MGI:3041245]	-	15	7	10	57	24	27	0.14081	0.0671759	0.0832646	0.482496	0.223591	0.241179
ENSMUSG00000021326	1158.32	1221.52	1177.02	1695.55	1530.7	1549.08	-0.425115	0.00488196	0.108897	Trim27	13	21179445	21194724	+	5500	protein_coding	tripartite motif-containing 27 [Source:MGI Symbol;Acc:MGI:97904]	-	1104	1158	1274	1814	1488	1569	10.8064	11.5876	11.0612	16.0113	14.4549	14.614
ENSMUSG00000007892	10776.3	10737.3	14448.5	17559.3	15597.1	17656.9	-0.498684	0.00489103	0.108897	Rplp1	9	61913284	61914542	-	499	protein_coding	ribosomal protein, large, P1 [Source:MGI Symbol;Acc:MGI:1927099]	-	10271	10179	15639	18786	15162	17884	1108.12	1122.67	1496.59	1827.62	1623.42	1836
ENSMUSG00000039682	1411.18	1412.45	1548.42	2000.26	1917.49	1917.34	-0.416314	0.00489465	0.108897	Lap3	5	45493374	45512691	+	3098	protein_coding	leucine aminopeptidase 3 [Source:MGI Symbol;Acc:MGI:1914238]	-	1345	1339	1676	2140	1864	1942	23.3731	23.7874	25.8337	33.534	32.147	32.1127
ENSMUSG00000107524	35.6728	12.6582	12.9343	1.8694	5.14348	4.93651	2.36365	0.00489477	0.108897	Gm44136	3	40863948	40865053	-	1106	TEC	predicted gene, 44136 [Source:MGI Symbol;Acc:MGI:5690528]	-	34	12	14	2	5	5	1.65501	0.597138	0.604459	0.0877864	0.241541	0.231592
ENSMUSG00000025290	11716.4	10680.4	13642	18326.7	15681.4	15765.2	-0.465799	0.00490216	0.108897	Rps24	14	24487125	24496959	+	6256	protein_coding	ribosomal protein S24 [Source:MGI Symbol;Acc:MGI:98147]	-	11167	10125	14766	19607	15244	15968	96.0983	89.0732	112.709	152.148	130.19	130.756
ENSMUSG00000034926	3414.1	4885.02	4442.92	2144.21	2997.62	3244.27	0.603621	0.00490352	0.108897	Dhcr24	4	106561038	106589113	+	4028	protein_coding	24-dehydrocholesterol reductase [Source:MGI Symbol;Acc:MGI:1922004]	-	3254	4631	4809	2294	2914	3286	43.4915	63.2753	57.011	27.6475	38.6524	41.7914
ENSMUSG00000029361	61.9029	30.5907	72.9863	106.556	129.616	102.679	-1.02987	0.00491719	0.109018	Nos1	5	117781032	117958840	+	11151	protein_coding	nitric oxide synthase 1, neuronal [Source:MGI Symbol;Acc:MGI:97360]	-	59	29	79	114	126	104	0.284849	0.143131	0.338304	0.496299	0.603716	0.47778
ENSMUSG00000049624	651.554	877.637	588.51	497.261	480.401	423.552	0.595276	0.0049203	0.109018	Slc17a5	9	78536488	78588041	-	3627	protein_coding	solute carrier family 17 (anion/sugar transporter), member 5 [Source:MGI Symbol;Acc:MGI:1924105]	-	621	832	637	532	467	429	9.21765	12.6248	8.38659	7.1206	6.87932	6.05925
ENSMUSG00000045394	458.501	888.185	505.361	322.472	378.56	394.921	0.756747	0.00495122	0.109576	Epcam	17	87635979	87651106	+	2040	protein_coding	epithelial cell adhesion molecule [Source:MGI Symbol;Acc:MGI:106653]	-	437	842	547	345	368	400	11.5326	22.7159	12.8042	8.20997	9.63815	10.0447
ENSMUSG00000038344	743.884	680.38	624.541	1002	969.031	879.686	-0.476953	0.00496647	0.109788	Txlng	X	162778919	162829454	-	7541	protein_coding	taxilin gamma [Source:MGI Symbol;Acc:MGI:3590652]	-	709	645	676	1072	942	891	5.06166	4.70738	4.28067	6.9011	6.67418	6.05282
ENSMUSG00000006585	347.286	198.312	316.89	513.151	405.306	483.778	-0.700865	0.00497748	0.109883	Cdt1	8	122568015	122573554	+	3140	protein_coding	chromatin licensing and DNA replication factor 1 [Source:MGI Symbol;Acc:MGI:1914427]	-	331	188	343	549	394	490	5.67511	3.29516	5.21625	8.4878	6.70413	7.99421
ENSMUSG00000089942	11.5412	10.5485	11.0865	0.934702	2.05739	0	3.48536	0.00498222	0.109883	Pira2	7	3836812	3845051	-	3462	protein_coding	paired-Ig-like receptor A2 [Source:MGI Symbol;Acc:MGI:1195970]	-	11	10	12	1	2	0	0.171057	0.158972	0.165519	0.0140225	0.0308659	0
ENSMUSG00000006576	4149.59	2739.45	2214.53	1435.7	2045.05	2087.16	0.709274	0.00499207	0.109974	Slc4a3	1	75546266	75562172	+	8599	protein_coding	solute carrier family 4 (anion exchanger), member 3 [Source:MGI Symbol;Acc:MGI:109350]	-	3955	2597	2397	1536	1988	2114	24.7614	16.6216	13.3111	8.67153	12.3522	12.5941
ENSMUSG00000060416	24.1316	26.3713	48.9655	71.972	81.2669	66.1492	-1.13382	0.00500416	0.110115	Gm839	6	89211165	89216237	-	1843	lincRNA	predicted gene 839 [Source:MGI Symbol;Acc:MGI:2685685]	-	23	25	53	77	79	67	0.67186	0.746558	1.37323	2.02823	2.29022	1.86234
ENSMUSG00000070858	70.2965	72.7848	156.135	232.741	187.223	167.841	-0.970556	0.00501651	0.11026	Gm1673	5	33983433	33985013	+	669	protein_coding	predicted gene 1673 [Source:MGI Symbol;Acc:MGI:2686519]	-	67	69	169	249	182	170	5.39169	5.67638	12.063	18.0687	14.5352	13.0176
ENSMUSG00000020875	152.134	135.021	185.699	226.198	238.657	293.229	-0.67918	0.00502865	0.110401	Hoxb9	11	96271457	96276595	+	2574	protein_coding	homeobox B9 [Source:MGI Symbol;Acc:MGI:96190]	Homeobox	145	128	201	242	232	297	3.03274	2.73684	3.7289	4.56414	4.81566	5.91094
ENSMUSG00000059939	611.684	498.945	581.119	709.439	850.731	858.952	-0.5156	0.00504067	0.110538	9430015G10Rik	4	156109982	156127265	+	3695	protein_coding	RIKEN cDNA 9430015G10 gene [Source:MGI Symbol;Acc:MGI:2444364]	-	583	473	629	759	827	870	8.49435	7.04523	8.12886	9.97194	11.9582	12.0618
ENSMUSG00000070639	1074.38	830.169	781.6	726.263	444.396	535.117	0.654392	0.00505627	0.110754	Lrrc8b	5	105415775	105490074	+	6726	protein_coding	leucine rich repeat containing 8 family, member B [Source:MGI Symbol;Acc:MGI:2141353]	-	1024	787	846	777	432	542	8.19632	6.43971	6.0063	5.60811	3.43165	4.12811
ENSMUSG00000040339	772.212	633.966	690.136	998.261	1049.27	892.52	-0.487974	0.00507907	0.111127	Fam102b	3	108970997	109027607	-	5702	protein_coding	family with sequence similarity 102, member B [Source:MGI Symbol;Acc:MGI:3036259]	-	736	601	747	1068	1020	904	6.94907	5.80091	6.25586	9.09278	9.55761	8.12176
ENSMUSG00000041992	499.42	699.367	441.613	387.901	278.776	360.365	0.674516	0.00509395	0.111326	Rapgef5	12	117516479	117759737	+	12785	protein_coding	Rap guanine nucleotide exchange factor (GEF) 5 [Source:MGI Symbol;Acc:MGI:2444365]	-	476	663	478	415	271	365	2.00439	2.85405	1.78534	1.5758	1.13252	1.46252
ENSMUSG00000025189	150.036	237.342	346.454	552.409	398.105	375.175	-0.851984	0.00510821	0.111511	Cnnm1	19	43440436	43497210	+	5717	protein_coding	cyclin M1 [Source:MGI Symbol;Acc:MGI:1891366]	-	143	225	375	591	387	380	1.34662	2.16602	3.13225	5.01848	3.61675	3.40506
ENSMUSG00000022034	211.939	119.198	150.592	348.644	254.088	233.003	-0.795657	0.00511972	0.111635	Esco2	14	65819038	65833994	-	6648	protein_coding	establishment of sister chromatid cohesion N-acetyltransferase 2 [Source:MGI Symbol;Acc:MGI:1919238]	-	202	113	163	373	247	236	1.63582	0.935483	1.17082	2.72377	1.9851	1.81857
ENSMUSG00000034906	406.041	291.139	375.094	653.356	462.913	534.13	-0.62228	0.00513342	0.111807	Ncaph	2	127103809	127133954	-	4307	protein_coding	non-SMC condensin I complex, subunit H [Source:MGI Symbol;Acc:MGI:2444777]	-	387	276	406	699	450	541	4.8374	3.52682	4.50137	7.8787	5.58231	6.43474
ENSMUSG00000020044	4939.64	4235.23	3304.71	2408.73	3016.13	3053.72	0.557632	0.00514174	0.111862	Timp3	10	86300372	86349506	+	8144	protein_coding	tissue inhibitor of metalloproteinase 3 [Source:MGI Symbol;Acc:MGI:98754]	-	4708	4015	3577	2577	2932	3093	31.1225	27.1329	20.9737	15.3613	19.2355	19.4559
ENSMUSG00000028896	440.665	420.886	504.437	687.006	643.963	604.228	-0.502024	0.00515543	0.112033	Rcc1	4	132331919	132353605	-	3848	protein_coding	regulator of chromosome condensation 1 [Source:MGI Symbol;Acc:MGI:1913989]	-	420	399	546	735	626	612	5.87611	5.70672	6.77565	9.27267	8.69191	8.14752
ENSMUSG00000042724	58.7553	106.54	124.723	57.0168	21.6026	45.4159	1.22357	0.00519182	0.112697	Map3k9	12	81721010	81781175	-	5902	protein_coding	mitogen-activated protein kinase kinase kinase 9 [Source:MGI Symbol;Acc:MGI:2449952]	-	56	101	135	61	21	46	0.510816	0.941826	1.09227	0.501745	0.190106	0.399271
ENSMUSG00000073705	60.8537	70.6751	84.0728	143.009	123.443	112.552	-0.81212	0.0052037	0.112827	Cenps	4	149127121	149137629	-	1909	protein_coding	centromere protein S [Source:MGI Symbol;Acc:MGI:1917178]	-	58	67	91	153	120	114	1.63568	1.9316	2.2763	3.89079	3.35855	3.0592
ENSMUSG00000035818	6.29521	2.1097	6.46714	11.2164	4.11478	84.9079	-2.74765	0.00521097	0.112857	Plekhs1	19	56461640	56486752	+	3628	protein_coding	pleckstrin homology domain containing, family S member 1 [Source:MGI Symbol;Acc:MGI:2443041]	-	6	2	7	12	4	86	0.0890348	0.0303397	0.0921349	0.160571	0.0589073	1.21434
ENSMUSG00000076552	0	14.7679	10.1626	0	0	0	5.52329	0.00521842	1	Igkv4-61	6	69416893	69417455	-	382	IG_V_gene	immunoglobulin kappa chain variable 4-61 [Source:MGI Symbol;Acc:MGI:4439819]	-	0	14	11	0	0	0	0	2.01703	1.37506	0	0	0
ENSMUSG00000076731	3.1476	15.8228	21.2492	2.8041	0	0	3.80495	0.00524043	0.113253	Ighv8-12	12	115647945	115648387	-	358	IG_V_gene	immunoglobulin heavy variable V8-12 [Source:MGI Symbol;Acc:MGI:3642873]	-	3	15	23	3	0	0	0.451143	2.30599	3.06788	0.406809	0	0
ENSMUSG00000039748	201.447	72.7848	162.602	413.138	240.715	233.003	-1.02152	0.00524101	0.113253	Exo1	1	175880581	175913489	+	8422	protein_coding	exonuclease 1 [Source:MGI Symbol;Acc:MGI:1349427]	-	192	69	176	442	234	236	1.22733	0.450902	0.997909	2.54777	1.48449	1.43551
ENSMUSG00000094509	0	17.9325	7.39102	0	0	0	5.54447	0.00527915	1	Ighv14-1	12	113931953	113932382	-	351	IG_V_gene	immunoglobulin heavy variable 14-1 [Source:MGI Symbol;Acc:MGI:4439920]	-	0	17	8	0	0	0	0	2.66557	1.08837	0	0	0
ENSMUSG00000113184	28.3284	105.485	77.6057	38.3228	10.287	20.7333	1.60386	0.0053137	0.114695	AC125351.1	12	81717830	81720052	-	2223	lincRNA	novel transcript	-	27	100	84	41	10	21	0.653883	2.47576	1.8044	0.895358	0.240346	0.483937
ENSMUSG00000037907	611.684	542.194	563.565	635.597	1032.81	959.657	-0.613431	0.00535227	0.115398	Ankrd13b	11	77470485	77489678	-	3839	protein_coding	ankyrin repeat domain 13b [Source:MGI Symbol;Acc:MGI:2144501]	-	583	514	610	680	1004	972	8.17573	7.36875	7.58762	8.59891	13.9731	12.9705
ENSMUSG00000111567	164.725	290.084	115.485	78.5149	110.07	98.7301	0.988413	0.00536538	0.115551	Olfr1251	2	89665870	89671936	-	3133	protein_coding	olfactory receptor 1251 [Source:MGI Symbol;Acc:MGI:3031085]	-	157	275	125	84	107	100	2.69783	4.83082	1.90521	1.30158	1.82473	1.63512
ENSMUSG00000022091	3848.47	4185.65	3511.66	2255.44	2493.56	3264.02	0.526931	0.00539274	0.115967	Sorbs3	14	70180468	70211989	-	3630	protein_coding	sorbin and SH3 domain containing 3 [Source:MGI Symbol;Acc:MGI:700013]	-	3668	3968	3801	2413	2424	3306	54.4	60.1608	50.0017	32.2703	35.6781	46.6557
ENSMUSG00000038201	16.7872	176.16	126.571	49.5392	12.3443	26.6571	1.84884	0.00539678	0.115967	Kcna7	7	45405653	45409763	+	2182	protein_coding	potassium voltage-gated channel, shaker-related subfamily, member 7 [Source:MGI Symbol;Acc:MGI:96664]	-	16	167	137	53	12	27	0.394767	4.21221	2.99819	1.17916	0.293834	0.633896
ENSMUSG00000062312	837.263	663.502	826.87	1042.19	1262.21	1026.79	-0.516795	0.00542213	0.116382	Erbb2	11	98412470	98437716	+	5210	protein_coding	erb-b2 receptor tyrosine kinase 2 [Source:MGI Symbol;Acc:MGI:95410]	-	798	629	895	1115	1227	1040	8.24596	6.64449	8.20312	10.3894	12.583	10.226
ENSMUSG00000003541	224.529	151.899	146.896	246.761	534.921	231.029	-0.952402	0.0054394	0.116623	Ier3	17	35821684	35822923	+	1131	protein_coding	immediate early response 3 [Source:MGI Symbol;Acc:MGI:104814]	-	214	144	159	264	520	234	10.1866	7.00727	6.71318	11.3317	24.565	10.5989
ENSMUSG00000047907	681.981	351.266	468.406	225.263	306.551	345.556	0.775591	0.00548559	0.117477	Tshz2	2	169633013	170071816	+	7781	protein_coding	teashirt zinc finger family member 2 [Source:MGI Symbol;Acc:MGI:2153084]	zf-C2H2	650	333	507	241	298	350	4.49732	2.35536	3.11147	1.50361	2.04624	2.30431
ENSMUSG00000076652	7.34441	4.21941	6.46714	0	0	0	5.05574	0.00548584	1	Ighv7-3	12	114153180	114153644	-	361	IG_V_gene	immunoglobulin heavy variable 7-3 [Source:MGI Symbol;Acc:MGI:4439766]	-	7	4	7	0	0	0	1.04392	0.60982	0.925943	0	0	0
ENSMUSG00000102697	12.5904	5.27426	1.84775	0	0	0	5.17961	0.00548813	1	Pcdhac2	18	37143503	37187657	+	5888	protein_coding	protocadherin alpha subfamily C, 2 [Source:MGI Symbol;Acc:MGI:1891443]	-	12	5	2	0	0	0	0.109721	0.0467359	0.0162202	0	0	0
ENSMUSG00000002017	1059.69	1196.2	1234.3	1809.58	1549.21	1474.04	-0.469531	0.00549147	0.117477	Fam98a	17	75537086	75551946	-	3479	protein_coding	family with sequence similarity 98, member A [Source:MGI Symbol;Acc:MGI:1919972]	-	1010	1134	1336	1936	1506	1493	15.6294	17.9394	18.3377	27.0149	23.1285	21.9844
ENSMUSG00000094075	8.39361	37.9747	31.4118	9.34702	0	0	3.03514	0.00550808	0.117621	Ighv1-80	12	115912344	115912776	-	351	IG_V_gene	immunoglobulin heavy variable 1-80 [Source:MGI Symbol;Acc:MGI:4439738]	-	8	36	34	10	0	0	1.22704	5.64474	4.62557	1.38307	0	0
ENSMUSG00000016942	91.2805	347.046	198.634	87.862	40.1191	128.349	1.31223	0.00551041	0.117621	Tmprss6	15	78439667	78468634	-	3359	protein_coding	transmembrane serine protease 6 [Source:MGI Symbol;Acc:MGI:1919003]	-	87	329	215	94	39	130	1.39439	5.39057	3.05648	1.35853	0.620341	1.98263
ENSMUSG00000025747	386.106	304.852	380.637	558.017	499.946	496.613	-0.536507	0.00554112	0.118145	Tyms	5	30058202	30073617	-	6089	protein_coding	thymidylate synthase [Source:MGI Symbol;Acc:MGI:98878]	-	368	289	412	597	486	503	3.2537	2.61216	3.23106	4.75971	4.26448	4.23186
ENSMUSG00000019916	1884.37	2006.33	1812.65	2679.79	3214.67	2224.39	-0.509472	0.00554801	0.118161	P4ha1	10	59323296	59373304	+	4114	protein_coding	procollagen-proline, 2-oxoglutarate 4-dioxygenase (proline 4-hydroxylase), alpha 1 polypeptide [Source:MGI Symbol;Acc:MGI:97463]	-	1796	1902	1962	2867	3125	2253	23.5027	25.4446	22.7734	33.8311	40.5847	28.0547
ENSMUSG00000111074	1.0492	92.827	29.5641	10.2817	5.14348	2.9619	2.74196	0.00556741	0.118443	Gm36435	9	42274764	42279878	-	1178	lincRNA	predicted gene, 36435 [Source:MGI Symbol;Acc:MGI:5595594]	-	1	88	32	11	5	3	0.0457015	4.11137	1.29717	0.453315	0.226778	0.130462
ENSMUSG00000099561	71.3457	65.4008	57.2804	42.0616	24.6887	17.7714	1.19429	0.00557722	0.118446	Gm28410	1	78325628	78340106	-	1450	antisense	predicted gene 28410 [Source:MGI Symbol;Acc:MGI:5579116]	-	68	62	62	45	24	18	2.52474	2.35327	2.04182	1.5066	0.88434	0.635936
ENSMUSG00000038578	374.565	475.738	482.264	767.39	593.557	610.152	-0.56474	0.00557989	0.118446	Susd1	4	59314683	59438633	-	4766	protein_coding	sushi domain containing 1 [Source:MGI Symbol;Acc:MGI:3651543]	-	357	451	522	821	577	618	4.03265	5.208	5.2301	8.36261	6.46842	6.64268
ENSMUSG00000103527	308.465	150.844	127.495	72.9067	53.4921	137.235	1.15318	0.0056111	0.118914	Gm37261	3	51672801	51673901	+	1101	TEC	predicted gene, 37261 [Source:MGI Symbol;Acc:MGI:5610489]	-	294	143	138	78	52	139	14.3759	7.14821	5.98529	3.43922	2.52344	6.4675
ENSMUSG00000027547	34.6236	21.097	40.6506	79.4496	59.6643	68.1238	-1.10118	0.00561696	0.118914	Sall4	2	168748332	168767943	-	5536	protein_coding	spalt like transcription factor 4 [Source:MGI Symbol;Acc:MGI:2139360]	zf-C2H2	33	20	44	85	58	69	0.320918	0.19883	0.379534	0.745376	0.559768	0.638501
ENSMUSG00000026672	739.687	571.73	635.627	493.522	424.851	433.425	0.52605	0.00562045	0.118914	Optn	2	5020642	5064051	-	3753	protein_coding	optineurin [Source:MGI Symbol;Acc:MGI:1918898]	-	705	542	688	528	413	439	10.1132	7.94821	8.75394	6.8298	5.8796	5.99232
ENSMUSG00000044201	108.068	81.2236	111.789	218.72	167.677	137.235	-0.797931	0.00564609	0.119222	Cdc25c	18	34732997	34751533	-	1941	protein_coding	cell division cycle 25C [Source:MGI Symbol;Acc:MGI:88350]	-	103	77	121	234	163	139	2.85685	2.1833	2.97683	5.85252	4.48682	3.66858
ENSMUSG00000029730	1662.98	1312.24	1761.83	2450.79	2162.32	2075.31	-0.497533	0.00565796	0.119222	Mcm7	5	138164583	138172422	-	4426	protein_coding	minichromosome maintenance complex component 7 [Source:MGI Symbol;Acc:MGI:1298398]	-	1585	1244	1907	2622	2102	2102	19.2794	15.4688	20.5747	28.759	25.3745	24.3293
ENSMUSG00000015880	283.284	166.667	214.339	473.894	323.01	317.911	-0.747524	0.00565977	0.119222	Ncapg	5	45669919	45700546	+	7066	protein_coding	non-SMC condensin I complex, subunit G [Source:MGI Symbol;Acc:MGI:1930197]	-	270	158	232	507	314	322	2.05715	1.23064	1.56786	3.48327	2.37428	2.33449
ENSMUSG00000014791	279.088	508.439	398.191	278.541	233.514	200.422	0.734443	0.00566181	0.119222	Elmo3	8	105305601	105310760	+	3485	protein_coding	engulfment and cell motility 3 [Source:MGI Symbol;Acc:MGI:2679007]	-	266	482	431	298	227	203	4.10918	7.6119	5.90566	4.15113	3.48016	2.98402
ENSMUSG00000030096	9907.61	14683.5	12906.6	6709.29	4602.38	10659.9	0.771154	0.00566838	0.119222	Slc6a6	6	91684053	91759066	+	8457	protein_coding	solute carrier family 6 (neurotransmitter transporter, taurine), member 6 [Source:MGI Symbol;Acc:MGI:98488]	-	9443	13920	13970	7178	4474	10797	60.1132	90.5882	78.8812	41.204	28.2654	65.4027
ENSMUSG00000005470	94.4281	119.198	122.876	182.267	162.534	202.397	-0.700665	0.00567412	0.119222	Asf1b	8	83955507	83970197	+	2338	protein_coding	anti-silencing function 1B histone chaperone [Source:MGI Symbol;Acc:MGI:1914179]	-	90	113	133	195	158	205	2.0724	2.66001	2.71644	4.04895	3.61068	4.49178
ENSMUSG00000074397	9.44281	3.16456	16.6298	38.3228	45.2626	20.7333	-1.82178	0.0056856	0.119222	Foxr1	9	44433773	44441136	-	2291	protein_coding	forkhead box R1 [Source:MGI Symbol;Acc:MGI:2685961]	-	9	3	18	41	44	21	0.211492	0.0720684	0.375181	0.868783	1.02613	0.469573
ENSMUSG00000050732	1214.98	1521.1	1440.32	1053.41	959.773	1012.97	0.464738	0.00568698	0.119222	Vamp8	6	72385223	72390703	-	2311	protein_coding	vesicle-associated membrane protein 8 [Source:MGI Symbol;Acc:MGI:1336882]	-	1158	1442	1559	1127	933	1026	26.9764	34.3411	32.2136	23.6743	21.5704	22.7434
ENSMUSG00000102748	134.298	149.789	138.582	37.3881	108.013	61.2127	1.03569	0.00569431	0.119222	Pcdhgb2	18	37689828	37841873	+	4882	protein_coding	protocadherin gamma subfamily B, 2 [Source:MGI Symbol;Acc:MGI:1935170]	-	128	142	150	40	105	62	1.41152	1.60081	1.46719	0.397754	1.14913	0.650583
ENSMUSG00000058793	3021.7	3285.86	3136.56	2514.35	2257.99	2370.51	0.402845	0.00569702	0.119222	Cds2	2	132263148	132312050	+	9125	protein_coding	CDP-diacylglycerol synthase (phosphatidate cytidylyltransferase) 2 [Source:MGI Symbol;Acc:MGI:1332236]	-	2880	3115	3395	2690	2195	2401	16.9917	18.7877	17.7664	14.3111	12.8522	13.4793
ENSMUSG00000000708	1704.95	1860.76	1500.38	1323.54	1229.29	1090.97	0.475156	0.00570816	0.119325	Kat2b	17	53566861	53672720	+	4867	protein_coding	K(lysine) acetyltransferase 2B [Source:MGI Symbol;Acc:MGI:1343094]	-	1625	1764	1624	1416	1195	1105	17.975	19.9474	15.9338	14.1239	13.1185	11.6308
ENSMUSG00000060373	5944.78	5130.8	5652.28	7168.23	7540.34	7348.48	-0.398965	0.00572777	0.119485	Hnrnpc	14	52073377	52104028	-	4322	protein_coding	heterogeneous nuclear ribonucleoprotein C [Source:MGI Symbol;Acc:MGI:107795]	-	5666	4864	6118	7669	7330	7443	70.5777	61.938	67.5956	86.1403	90.614	88.221
ENSMUSG00000022223	173.118	197.257	166.298	99.0784	121.386	114.527	0.680226	0.00572824	0.119485	Sdr39u1	14	55897283	55900293	-	2469	protein_coding	short chain dehydrogenase/reductase family 39U, member 1 [Source:MGI Symbol;Acc:MGI:1916876]	-	165	187	180	106	118	116	3.59781	4.1684	3.48133	2.08419	2.55351	2.40683
ENSMUSG00000020067	16.7872	17.9325	1.84775	0.934702	1.0287	0.987301	3.62719	0.00574835	0.119775	Mypn	10	63115795	63203952	-	5821	protein_coding	myopalladin [Source:MGI Symbol;Acc:MGI:1916052]	-	16	17	2	1	1	1	0.147978	0.160731	0.0164069	0.00833979	0.00917864	0.00880058
ENSMUSG00000023968	45.1157	40.0844	63.7475	97.209	100.812	84.9079	-0.92137	0.00581478	0.121028	Crip3	17	46428926	46431776	+	1520	protein_coding	cysteine-rich protein 3 [Source:MGI Symbol;Acc:MGI:2152434]	-	43	38	69	104	98	86	1.523	1.37591	2.1677	3.32156	3.44476	2.89844
ENSMUSG00000023940	195.151	100.211	156.135	320.603	241.743	226.092	-0.8044	0.00582259	0.12106	Sgo1	17	53674786	53689333	-	3810	protein_coding	shugoshin 1 [Source:MGI Symbol;Acc:MGI:1919665]	-	186	95	169	343	235	229	2.62823	1.37229	2.11814	4.3704	3.29548	3.07907
ENSMUSG00000028758	128.003	89.6624	137.658	184.136	216.026	187.587	-0.723972	0.00584023	0.121198	Kif17	4	138250435	138301967	+	4582	protein_coding	kinesin family member 17 [Source:MGI Symbol;Acc:MGI:1098229]	-	122	85	149	197	210	190	1.43344	1.02097	1.55283	2.0872	2.44873	2.12426
ENSMUSG00000029861	0	1.05485	1.84775	2.8041	15.4304	18.7587	-3.63681	0.00584657	0.121198	Fam131b	6	42315312	42324643	-	4104	protein_coding	family with sequence similarity 131, member B [Source:MGI Symbol;Acc:MGI:1923406]	-	0	1	2	3	15	19	0	0.0134104	0.0232711	0.0354868	0.195281	0.237167
ENSMUSG00000059547	37.7713	27.4262	69.2908	106.556	103.898	78.9841	-1.09961	0.00584814	0.121198	Fbxw26	9	109717566	109746089	-	1824	protein_coding	F-box and WD-40 domain protein 26 [Source:MGI Symbol;Acc:MGI:3646662]	-	36	26	75	114	101	80	1.06256	0.784508	1.9635	3.03412	2.95851	2.24685
ENSMUSG00000061414	313.711	281.645	239.284	166.377	103.898	211.283	0.792113	0.00585659	0.121218	Cracr2a	6	127561338	127674248	+	7824	protein_coding	calcium release activated channel regulator 2A [Source:MGI Symbol;Acc:MGI:2685919]	-	299	267	259	178	101	214	2.0574	1.87815	1.58075	1.10444	0.689713	1.40118
ENSMUSG00000037434	695.621	1796.41	970.071	752.435	621.332	554.863	0.843815	0.00586174	0.121218	Slc30a1	1	191906767	191913247	+	5244	protein_coding	solute carrier family 30 (zinc transporter), member 1 [Source:MGI Symbol;Acc:MGI:1345281]	-	663	1703	1050	805	604	562	6.80655	17.8731	9.56137	7.45222	6.1539	5.49013
ENSMUSG00000032786	2767.79	5952.53	2968.42	1644.14	2132.48	2831.58	0.822766	0.00589464	0.121768	Alas1	9	106233455	106248654	-	6174	protein_coding	aminolevulinic acid synthase 1 [Source:MGI Symbol;Acc:MGI:87989]	-	2638	5643	3213	1759	2073	2868	23.003	50.3028	24.8506	13.8309	17.9394	23.797
ENSMUSG00000038387	1262.19	1295.36	1075.39	754.304	879.534	950.771	0.491119	0.00590138	0.121776	Rras	7	45017961	45021647	+	1121	protein_coding	related RAS viral (r-ras) oncogene [Source:MGI Symbol;Acc:MGI:98179]	-	1203	1228	1164	807	855	963	57.7745	60.2895	49.5839	34.9478	40.7508	44.0078
ENSMUSG00000028671	228.726	364.979	443.461	196.287	160.476	242.876	0.791028	0.00592868	0.122208	Gale	4	135963727	135968178	+	2370	protein_coding	galactose-4-epimerase, UDP [Source:MGI Symbol;Acc:MGI:1921496]	-	218	346	480	210	156	246	4.95204	8.03483	9.67134	4.30153	3.51684	5.31735
ENSMUSG00000099375	177.315	635.021	266.077	127.119	36.0043	16.7841	2.58255	0.00594637	0.122396	Gm28187	1	101892958	101895091	-	2134	lincRNA	predicted gene 28187 [Source:MGI Symbol;Acc:MGI:5578893]	-	169	602	288	136	35	17	4.26352	15.5257	6.44454	3.09383	0.876294	0.408097
ENSMUSG00000027963	820.475	786.92	638.399	558.952	487.601	529.194	0.510467	0.00595051	0.122396	Extl2	3	116007462	116029017	+	3447	protein_coding	exostoses (multiple)-like 2 [Source:MGI Symbol;Acc:MGI:1889574]	-	782	746	691	598	474	536	12.2135	11.9109	9.57261	8.42195	7.34705	7.96585
ENSMUSG00000028080	1223.37	1074.89	987.625	848.709	712.886	789.841	0.482274	0.00597062	0.122678	Lrba	3	86224680	86782692	+	19324	protein_coding	LPS-responsive beige-like anchor [Source:MGI Symbol;Acc:MGI:1933162]	-	1166	1019	1069	908	693	800	3.24846	2.90219	2.64164	2.28108	1.91607	2.12081
ENSMUSG00000115390	2.0984	0	0.923877	10.2817	11.3156	10.8603	-3.42617	0.00598457	0.122834	Gm49035	14	121507013	121519130	-	1336	lincRNA	predicted gene, 49035 [Source:MGI Symbol;Acc:MGI:6118407]	-	2	0	1	11	11	11	0.0805934	0	0.0357427	0.399704	0.439909	0.421789
ENSMUSG00000063406	1427.96	1599.16	1468.04	1186.14	1067.79	1087.02	0.427938	0.00599588	0.122935	Tmed5	5	108106366	108132620	-	7688	protein_coding	transmembrane p24 trafficking protein 5 [Source:MGI Symbol;Acc:MGI:1921586]	-	1361	1516	1589	1269	1038	1101	9.53061	10.8526	9.8697	8.0131	7.21373	7.3364
ENSMUSG00000055200	329.449	431.434	339.063	243.022	255.116	240.902	0.573395	0.00600342	0.122958	Sertad3	7	27473768	27477364	+	1329	protein_coding	SERTA domain containing 3 [Source:MGI Symbol;Acc:MGI:2180697]	-	314	409	367	260	248	244	12.7198	16.9374	13.1867	9.49732	9.97018	9.40532
ENSMUSG00000036503	2008.17	2896.62	2330.94	1960.07	1432.97	1490.83	0.56693	0.00601314	0.123021	Rnf13	3	57736062	57835233	+	10019	protein_coding	ring finger protein 13 [Source:MGI Symbol;Acc:MGI:1346341]	-	1914	2746	2523	2097	1393	1510	10.2847	15.0843	12.025	10.1608	7.42853	7.72078
ENSMUSG00000061315	6991.88	6551.69	7851.11	9659.21	9140.98	9591.63	-0.408177	0.0060193	0.123021	Naca	10	128035575	128048637	+	6805	protein_coding	nascent polypeptide-associated complex alpha polypeptide [Source:MGI Symbol;Acc:MGI:106095]	-	6664	6211	8498	10334	8886	9715	52.7209	50.2322	59.6324	73.7213	69.7677	73.1347
ENSMUSG00000071076	1886.46	3213.08	2504.63	1466.55	1851.65	1691.25	0.602214	0.00605725	0.123666	Jund	8	70698949	70700616	+	1668	protein_coding	jun D proto-oncogene [Source:MGI Symbol;Acc:MGI:96648]	TF_bZIP	1798	3046	2711	1569	1800	1713	58.0323	100.504	77.6117	45.6646	57.6571	52.6102
ENSMUSG00000022346	1942.07	716.244	979.31	1798.37	2552.19	2243.15	-0.858165	0.0060825	0.123803	Myc	15	61985391	61990374	+	2717	protein_coding	myelocytomatosis oncogene [Source:MGI Symbol;Acc:MGI:97250]	bHLH	1851	679	1060	1924	2481	2272	36.6769	13.754	18.6299	34.377	48.788	42.8378
ENSMUSG00000022518	76.5917	58.0169	66.5191	130.858	114.185	105.641	-0.802602	0.00608361	0.123803	4930562C15Rik	16	4835416	4867686	+	5312	protein_coding	RIKEN cDNA 4930562C15 gene [Source:MGI Symbol;Acc:MGI:1926059]	-	73	55	72	140	111	107	0.739845	0.56984	0.647244	1.27945	1.11645	1.03189
ENSMUSG00000098234	473.19	429.325	590.357	754.304	664.537	743.438	-0.533757	0.00608408	0.123803	Snhg6	1	9941959	9944118	-	1146	lincRNA	small nucleolar RNA host gene 6 [Source:MGI Symbol;Acc:MGI:1921074]	-	451	407	639	807	646	753	21.1869	19.546	26.6262	34.1855	30.1179	33.6604
ENSMUSG00000023905	1128.94	871.308	767.742	365.468	758.148	525.244	0.747707	0.00608973	0.123803	Tnfrsf12a	17	23675445	23677468	-	1932	protein_coding	tumor necrosis factor receptor superfamily, member 12a [Source:MGI Symbol;Acc:MGI:1351484]	-	1076	826	831	391	737	532	29.9834	23.53	20.5394	9.82476	20.3815	14.1063
ENSMUSG00000020592	10414.4	10972.6	5119.2	3463.07	5922.2	5822.12	0.801543	0.00613508	0.124593	Sdc1	12	8771323	8793715	+	3809	protein_coding	syndecan 1 [Source:MGI Symbol;Acc:MGI:1349162]	-	9926	10402	5541	3705	5757	5897	140.294	150.298	69.4658	47.2204	80.7535	79.3102
ENSMUSG00000031788	1337.73	2348.1	2607.18	1497.39	942.285	1345.69	0.7333	0.00614936	0.124751	Kifc3	8	95099828	95202812	-	5298	protein_coding	kinesin family member C3 [Source:MGI Symbol;Acc:MGI:109202]	-	1275	2226	2822	1602	916	1363	12.9561	23.1239	25.4354	14.6792	9.23761	13.1793
ENSMUSG00000020010	20.984	151.899	136.734	58.8862	10.287	12.8349	1.913	0.00617629	0.125166	Vnn3	10	23851462	23869843	+	1811	protein_coding	vanin 3 [Source:MGI Symbol;Acc:MGI:1347055]	-	20	144	148	63	10	13	0.594549	4.37616	3.90245	1.68879	0.295024	0.367734
ENSMUSG00000022510	94.4281	77.0042	66.5191	158.899	120.357	131.311	-0.789741	0.00618482	0.125177	Trp63	16	25683763	25892102	+	8391	protein_coding	transformation related protein 63 [Source:MGI Symbol;Acc:MGI:1330810]	P53	90	73	72	170	117	133	0.577437	0.478804	0.409744	0.98353	0.744986	0.811983
ENSMUSG00000036246	755.425	979.957	798.23	521.564	518.462	684.2	0.555119	0.00619296	0.125177	Gmip	8	69808679	69821870	+	5552	protein_coding	Gem-interacting protein [Source:MGI Symbol;Acc:MGI:1926066]	-	720	929	864	558	504	693	6.98167	9.20905	7.43118	4.87907	4.85017	6.39429
ENSMUSG00000054252	206.693	829.114	419.44	270.129	203.682	224.117	1.05966	0.00619637	0.125177	Fgfr3	5	33721674	33737068	+	7158	protein_coding	fibroblast growth factor receptor 3 [Source:MGI Symbol;Acc:MGI:95524]	-	197	786	454	289	198	227	1.48167	6.04337	3.02871	1.96001	1.47792	1.62459
ENSMUSG00000000628	1147.83	767.932	717.852	507.543	388.847	696.048	0.725409	0.00621228	0.125367	Hk2	6	82725025	82774454	-	5969	protein_coding	hexokinase 2 [Source:MGI Symbol;Acc:MGI:1315197]	-	1094	728	777	543	378	705	9.86715	6.71241	6.21603	4.41622	3.3835	6.05057
ENSMUSG00000059713	759.622	1066.46	976.538	658.965	484.515	707.895	0.59797	0.00622102	0.125412	Rcan3	4	135412308	135433853	-	5111	protein_coding	regulator of calcineurin 3 [Source:MGI Symbol;Acc:MGI:1858220]	-	724	1011	1057	705	471	717	7.62621	10.8866	9.87558	6.69631	4.9237	7.18658
ENSMUSG00000003882	69.2473	139.24	117.332	26.1716	75.0947	42.454	1.18449	0.00626193	0.126037	Il7r	15	9505788	9530176	-	4663	protein_coding	interleukin 7 receptor [Source:MGI Symbol;Acc:MGI:96562]	-	66	132	127	28	73	43	0.761999	1.55796	1.30056	0.291504	0.836438	0.472402
ENSMUSG00000085558	87.0837	67.5105	86.8444	25.2369	33.9469	55.2889	1.0787	0.00626514	0.126037	4930412C18Rik	4	9770585	9823411	+	6148	processed_transcript	RIKEN cDNA 4930412C18 gene [Source:MGI Symbol;Acc:MGI:2443490]	-	83	64	94	27	33	56	0.726809	0.572921	0.730109	0.213198	0.286785	0.46662
ENSMUSG00000071547	892.87	652.953	899.856	1137.53	1116.13	1251.9	-0.5191	0.00629393	0.12642	Nt5dc2	14	31131053	31139124	+	2378	protein_coding	5'-nucleotidase domain containing 2 [Source:MGI Symbol;Acc:MGI:1917271]	-	851	619	974	1217	1085	1268	19.2661	14.3261	19.5587	24.8446	24.3778	27.3159
ENSMUSG00000051965	2.0984	1.05485	4.61939	19.6287	15.4304	10.8603	-2.53967	0.00630171	0.12642	Nanos2	7	18987400	18988962	+	1563	protein_coding	nanos C2HC-type zinc finger 2 [Source:MGI Symbol;Acc:MGI:2676627]	-	2	1	5	21	15	11	0.0688885	0.0352119	0.152758	0.652248	0.512753	0.360531
ENSMUSG00000025243	2.0984	5.27426	12.0104	25.2369	21.6026	29.619	-1.96147	0.00630392	0.12642	Slc6a20b	9	123590800	123632565	-	8538	protein_coding	solute carrier family 6 (neurotransmitter transporter), member 20B [Source:MGI Symbol;Acc:MGI:1336891]	-	2	5	13	27	21	30	0.012611	0.0322302	0.0727078	0.153518	0.131413	0.180001
ENSMUSG00000025316	667.292	892.405	812.088	1087.99	1183	1064.31	-0.491705	0.00636454	0.127494	Banp	8	121949750	122029258	+	6632	protein_coding	BTG3 associated nuclear protein [Source:MGI Symbol;Acc:MGI:1889023]	-	636	846	879	1164	1150	1078	5.16284	7.0206	6.32904	8.52042	9.26466	8.3269
ENSMUSG00000039616	235.021	331.224	253.142	196.287	153.276	169.816	0.656542	0.00637074	0.127494	Mocos	18	24653691	24701556	+	2884	protein_coding	molybdenum cofactor sulfurase [Source:MGI Symbol;Acc:MGI:1915841]	-	224	314	274	210	149	172	4.18147	5.99216	4.53679	3.5349	2.76037	3.05522
ENSMUSG00000035208	162.626	157.173	140.429	111.229	88.4678	72.073	0.758133	0.00637977	0.127542	Slfn8	11	83002158	83020810	-	4091	protein_coding	schlafen 8 [Source:MGI Symbol;Acc:MGI:2672859]	-	155	149	152	119	86	73	2.03976	2.0045	1.77422	1.41211	1.12317	0.914118
ENSMUSG00000097090	138.495	105.485	157.983	45.8004	66.8652	96.7555	0.942952	0.00639599	0.127734	Gm26724	17	27201032	27203071	+	1650	lincRNA	predicted gene, 26724 [Source:MGI Symbol;Acc:MGI:5477218]	-	132	100	171	49	65	98	4.30691	3.33553	4.94887	1.44167	2.10477	3.04264
ENSMUSG00000056204	1605.28	1745.78	1484.67	1084.25	865.133	1348.65	0.5519	0.0064479	0.128637	Pgpep1	8	70646435	70660388	-	5319	protein_coding	pyroglutamyl-peptidase I [Source:MGI Symbol;Acc:MGI:1913772]	-	1530	1655	1607	1160	841	1366	15.4859	17.1245	14.4271	10.5872	8.44777	13.1562
ENSMUSG00000006651	165.774	455.696	400.963	246.761	130.644	117.489	1.04615	0.0064574	0.128662	Aplp1	7	30434982	30445535	-	3017	protein_coding	amyloid beta (A4) precursor-like protein 1 [Source:MGI Symbol;Acc:MGI:88046]	-	158	432	434	264	127	119	2.81941	7.88056	6.86923	4.24797	2.24908	2.0206
ENSMUSG00000019139	3931.36	3976.79	4301.57	5340.89	6626.85	4905.9	-0.46666	0.00646251	0.128662	Isyna1	8	70594373	70597290	+	2436	protein_coding	myo-inositol 1-phosphate synthase A1 [Source:MGI Symbol;Acc:MGI:1919030]	-	3747	3770	4656	5714	6442	4969	82.8099	85.1751	91.2703	113.872	141.293	104.496
ENSMUSG00000062444	5.24601	1.05485	5.54326	27.1063	13.373	16.7841	-2.26447	0.00647941	0.128865	Ap3b2	7	81460399	81493925	-	6293	protein_coding	adaptor-related protein complex 3, beta 2 subunit [Source:MGI Symbol;Acc:MGI:1100869]	-	5	1	6	29	13	17	0.0427748	0.00874563	0.0455289	0.223714	0.110373	0.138389
ENSMUSG00000045092	403.943	1001.05	525.686	280.41	316.838	450.209	0.882077	0.00651171	0.129373	S1pr1	3	115710433	115715072	-	3046	protein_coding	sphingosine-1-phosphate receptor 1 [Source:MGI Symbol;Acc:MGI:1096355]	-	385	949	569	300	308	456	6.80467	17.1469	8.92023	4.78128	5.40253	7.66909
ENSMUSG00000090958	388.205	806.962	672.583	334.623	392.962	398.87	0.729825	0.00653272	0.12952	Lrrc32	7	98489283	98502181	+	4688	protein_coding	leucine rich repeat containing 32 [Source:MGI Symbol;Acc:MGI:93882]	-	370	765	728	358	382	404	4.24903	8.98095	7.41545	3.70722	4.35363	4.41471
ENSMUSG00000072980	86.0345	71.7299	89.6161	152.356	108.013	170.803	-0.801238	0.00654035	0.12952	Oip5	2	119609512	119618469	-	1778	protein_coding	Opa interacting protein 5 [Source:MGI Symbol;Acc:MGI:1917895]	-	82	68	97	163	105	173	2.48289	2.10487	2.60516	4.4505	3.15525	4.98452
ENSMUSG00000029571	3255.67	2714.13	2376.21	2264.78	1813.59	1736.66	0.521073	0.00654882	0.12952	Tmem106b	6	13069759	13089269	+	6931	protein_coding	transmembrane protein 106B [Source:MGI Symbol;Acc:MGI:1919150]	-	3103	2573	2572	2423	1763	1759	24.1025	20.4311	17.7202	16.9711	13.5904	13.0011
ENSMUSG00000029919	189.905	194.093	157.059	117.772	106.984	116.502	0.663429	0.00655365	0.12952	Hpgds	6	65117293	65144908	-	6425	protein_coding	hematopoietic prostaglandin D synthase [Source:MGI Symbol;Acc:MGI:1859384]	-	181	184	170	126	104	118	1.51664	1.57613	1.26348	0.952028	0.864841	0.940844
ENSMUSG00000061577	26.23	35.865	27.7163	11.2164	9.25826	10.8603	1.51671	0.00655561	0.12952	Adgrg5	8	94923694	94943280	+	3137	protein_coding	adhesion G protein-coupled receptor G5 [Source:MGI Symbol;Acc:MGI:2685955]	-	25	34	30	12	9	11	0.429044	0.596504	0.456668	0.185703	0.153287	0.179633
ENSMUSG00000061740	1668.23	3584.39	2702.34	1763.78	1506.01	1654.72	0.69183	0.00655951	0.12952	Cyp2d22	15	82370527	82380260	-	3909	protein_coding	cytochrome P450, family 2, subfamily d, polypeptide 22 [Source:MGI Symbol;Acc:MGI:1929474]	-	1590	3398	2925	1887	1464	1676	21.8981	47.8417	35.7317	23.4347	20.0102	21.9643
ENSMUSG00000083495	4.19681	51.6877	66.5191	11.2164	0	8.88571	2.60016	0.00657089	0.129612	Gm13877	2	103837101	103837517	-	417	processed_pseudogene	predicted gene 13877 [Source:MGI Symbol;Acc:MGI:3651488]	-	4	49	72	12	0	9	0.516416	6.46709	8.24499	1.397	0	1.10564
ENSMUSG00000020048	11257.9	12040.1	12835.4	16902.2	17042.4	14331.7	-0.417961	0.00658802	0.129757	Hsp90b1	10	86690209	86705509	-	4032	protein_coding	heat shock protein 90, beta (Grp94), member 1 [Source:MGI Symbol;Acc:MGI:98817]	-	10730	11414	13893	18083	16567	14516	143.27	155.799	164.539	217.722	219.533	184.432
ENSMUSG00000052031	387.155	429.325	426.831	630.924	592.528	525.244	-0.49205	0.00659189	0.129757	Tagap1	17	6955011	6961156	-	2312	protein_coding	T cell activation GTPase activating protein 1 [Source:MGI Symbol;Acc:MGI:1919786]	-	369	407	462	675	576	532	8.5924	9.68847	9.54218	14.1732	13.311	11.7878
ENSMUSG00000093861	23.0824	226.793	68.3669	10.2817	22.6313	1.9746	3.1909	0.00659851	0.129757	Igkv1-110	6	68270485	68271267	+	401	IG_V_gene	immunoglobulin kappa variable 1-110 [Source:MGI Symbol;Acc:MGI:4439558]	-	22	215	74	11	22	2	2.95362	29.5082	8.81213	1.33168	2.93126	0.255502
ENSMUSG00000037563	9459.6	9594.93	11436.7	12696.1	13484.1	15091.9	-0.436726	0.00664907	0.130618	Rps16	7	28350652	28353155	+	1266	protein_coding	ribosomal protein S16 [Source:MGI Symbol;Acc:MGI:98118]	-	9016	9096	12379	13583	13108	15286	383.404	395.426	466.923	520.852	553.196	618.542
ENSMUSG00000029254	27.2792	34.8101	35.1073	12.1511	7.20087	14.8095	1.50618	0.00665711	0.130642	Stap1	5	86071746	86106125	+	6215	protein_coding	signal transducing adaptor family member 1 [Source:MGI Symbol;Acc:MGI:1926193]	-	26	33	38	13	7	15	0.225221	0.292228	0.291969	0.101544	0.0601774	0.12364
ENSMUSG00000002835	352.532	257.384	375.094	611.295	372.388	613.114	-0.69678	0.0067269	0.131877	Chaf1a	17	56040439	56072289	+	8854	protein_coding	chromatin assembly factor 1, subunit A (p150) [Source:MGI Symbol;Acc:MGI:1351331]	-	336	244	406	654	362	621	2.04303	1.5167	2.18968	3.58584	2.18447	3.59303
ENSMUSG00000030725	198.299	166.667	258.686	361.73	293.178	322.848	-0.647348	0.00675887	0.132369	Lipt2	7	100159277	100161365	+	1663	protein_coding	lipoyl(octanoyl) transferase 2 (putative) [Source:MGI Symbol;Acc:MGI:1914414]	-	189	158	280	387	285	327	6.11851	5.22894	8.04006	11.2972	9.15648	10.0731
ENSMUSG00000078452	30.4268	25.3164	50.8132	105.621	52.4635	79.9714	-1.15581	0.00678112	0.132581	Raet1d	10	22360552	22374139	+	1441	protein_coding	retinoic acid early transcript delta [Source:MGI Symbol;Acc:MGI:1861032]	-	29	24	55	113	51	81	1.08345	0.916634	1.8226	3.80686	1.89096	2.87959
ENSMUSG00000023992	338.892	385.021	411.125	163.573	302.436	234.978	0.696761	0.00678345	0.132581	Trem2	17	48346401	48354147	+	4946	protein_coding	triggering receptor expressed on myeloid cells 2 [Source:MGI Symbol;Acc:MGI:1913150]	-	323	365	445	175	294	238	3.5158	4.06151	4.29635	1.71766	3.17592	2.46508
ENSMUSG00000040127	25.1808	111.814	102.55	40.1922	3.08609	21.7206	1.87752	0.00679431	0.132658	Sdr9c7	10	127898518	127911761	+	3038	protein_coding	4short chain dehydrogenase/reductase family 9C, member 7 [Source:MGI Symbol;Acc:MGI:1917311]	-	24	106	111	43	3	22	0.425304	1.92029	1.74473	0.687121	0.0527606	0.370974
ENSMUSG00000049350	66.0997	29.5359	51.7371	86.9273	103.898	101.692	-0.987733	0.00682101	0.133044	Zg16	7	127050156	127087328	-	1257	protein_coding	zymogen granule protein 16 [Source:MGI Symbol;Acc:MGI:1916286]	-	63	28	56	93	101	103	2.69824	1.22595	2.12739	3.5917	4.29301	4.19769
ENSMUSG00000057454	16.7872	7.38396	20.3253	29.9105	53.4921	40.4794	-1.46874	0.00685474	0.133567	Lypd3	7	24636550	24641118	+	1649	protein_coding	Ly6/Plaur domain containing 3 [Source:MGI Symbol;Acc:MGI:1919684]	-	16	7	22	32	52	41	0.522366	0.233629	0.637082	0.942067	1.68484	1.27371
ENSMUSG00000053398	754.376	493.671	716.929	1163.7	857.932	954.72	-0.598966	0.00686841	0.133698	Phgdh	3	98313170	98339990	-	2486	protein_coding	3-phosphoglycerate dehydrogenase [Source:MGI Symbol;Acc:MGI:1355330]	-	719	468	776	1245	834	967	15.5705	10.3608	14.9058	24.312	17.9243	19.9266
ENSMUSG00000039652	415.484	430.38	312.27	281.345	257.174	227.079	0.59598	0.00688739	0.133797	Cpeb3	19	37021291	37208601	-	7414	protein_coding	cytoplasmic polyadenylation element binding protein 3 [Source:MGI Symbol;Acc:MGI:2443075]	-	396	408	338	301	250	230	2.87553	3.0287	2.177	1.97091	1.80162	1.58922
ENSMUSG00000024331	212.988	193.038	133.962	289.758	161.505	782.93	-1.19326	0.00689406	0.133797	Dsc2	18	20030633	20059554	-	5277	protein_coding	desmocollin 2 [Source:MGI Symbol;Acc:MGI:103221]	-	203	183	145	310	157	793	2.07102	1.90859	1.31212	2.85185	1.5896	7.6983
ENSMUSG00000030878	195.151	219.409	203.253	300.974	359.015	268.546	-0.587542	0.0068967	0.133797	Cdr2	7	120957036	120982312	-	5684	protein_coding	cerebellar degeneration-related 2 [Source:MGI Symbol;Acc:MGI:1100885]	-	186	208	220	322	349	272	1.76171	2.01399	1.84826	2.75014	3.28056	2.45145
ENSMUSG00000079741	59.8045	21.097	36.0312	98.1437	111.099	58.2508	-1.19421	0.00691158	0.133797	Nlrp4g	9	124348872	124356970	+	2064	transcribed_unprocessed_pseudogene	NLR family, pyrin domain containing 4G [Source:MGI Symbol;Acc:MGI:3700744]	-	57	20	39	105	108	59	1.48676	0.533297	0.902295	2.46963	2.7957	1.46437
ENSMUSG00000045693	14.6888	7.38396	24.9447	64.4944	28.8035	43.4413	-1.53266	0.00691734	0.133797	Nlrp4e	7	23301192	23362277	+	3400	protein_coding	NLR family, pyrin domain containing 4E [Source:MGI Symbol;Acc:MGI:3056600]	-	14	7	27	69	28	44	0.221679	0.11331	0.379209	0.985196	0.440003	0.662953
ENSMUSG00000028088	438.566	376.582	319.661	232.741	276.719	249.787	0.579504	0.00691793	0.133797	Fmo5	3	97628804	97655282	+	5675	protein_coding	flavin containing monooxygenase 5 [Source:MGI Symbol;Acc:MGI:1310004]	-	418	357	346	249	269	253	3.96539	3.46219	2.91141	2.13003	2.53258	2.28383
ENSMUSG00000108237	11.5412	1.05485	4.61939	26.1716	29.8322	17.7714	-2.10254	0.00692223	0.133797	Gm19757	6	105481266	105492668	-	2946	lincRNA	predicted gene, 19757 [Source:MGI Symbol;Acc:MGI:5011942]	-	11	1	5	28	29	18	0.201018	0.0186817	0.0810459	0.4614	0.525946	0.313003
ENSMUSG00000086842	51.4109	20.0422	57.2804	78.5149	125.501	82.9333	-1.15184	0.00694076	0.133918	Gm15681	8	99145386	99148089	-	2704	processed_pseudogene	predicted gene 15681 [Source:MGI Symbol;Acc:MGI:3783123]	-	49	19	62	84	122	84	0.975586	0.386719	1.09491	1.50808	2.41062	1.59141
ENSMUSG00000032080	273.842	416.667	486.883	977.698	626.475	463.044	-0.811819	0.00694242	0.133918	Apoa4	9	46240696	46243459	+	1815	protein_coding	apolipoprotein A-IV [Source:MGI Symbol;Acc:MGI:88051]	-	261	395	527	1046	609	469	7.74176	11.9776	13.8652	27.9774	17.9274	13.2375
ENSMUSG00000026409	610.635	507.384	469.33	412.203	314.781	350.492	0.557992	0.00696338	0.13409	Pfkfb2	1	130689182	130729253	-	7254	protein_coding	6-phosphofructo-2-kinase/fructose-2,6-biphosphatase 2 [Source:MGI Symbol;Acc:MGI:107815]	-	582	481	508	441	306	355	4.31938	3.64936	3.3441	2.9513	2.25382	2.50703
ENSMUSG00000071253	697.719	935.654	885.074	624.381	516.405	611.14	0.523471	0.00696526	0.13409	Slc25a16	10	62920633	62946498	+	4799	protein_coding	solute carrier family 25 (mitochondrial carrier, Graves disease autoantigen), member 16 [Source:MGI Symbol;Acc:MGI:1920382]	-	665	887	958	668	502	619	7.46014	10.1724	9.53253	6.75738	5.58894	6.60768
ENSMUSG00000074582	1713.35	1646.62	1492.06	1357.19	843.53	1095.9	0.557194	0.00698903	0.134413	Arfgef2	2	166805588	166898052	+	8770	protein_coding	ADP-ribosylation factor guanine nucleotide-exchange factor 2 (brefeldin A-inhibited) [Source:MGI Symbol;Acc:MGI:2139354]	-	1633	1561	1615	1452	820	1110	10.0245	9.79607	8.7936	8.03747	4.99563	6.48384
ENSMUSG00000080316	2129.88	1777.43	1934.6	1212.31	1582.13	1413.82	0.473403	0.00700253	0.134538	Spaca6	17	17827158	17843009	+	7067	protein_coding	sperm acrosome associated 6 [Source:MGI Symbol;Acc:MGI:1922452]	-	2030	1685	2094	1297	1538	1432	15.4645	13.1224	14.1493	8.90958	11.6278	10.3805
ENSMUSG00000029860	2088.96	2628.69	2360.51	2965.81	3274.34	3356.82	-0.439174	0.00701188	0.134554	Zyx	6	42349630	42360213	+	5390	protein_coding	zyxin [Source:MGI Symbol;Acc:MGI:103072]	-	1991	2492	2555	3173	3183	3400	19.8865	25.4453	22.6358	28.5781	31.5518	32.3146
ENSMUSG00000030031	132.199	99.1561	161.678	314.994	233.514	157.968	-0.844967	0.00701734	0.134554	Kbtbd8	6	95117240	95129790	+	5093	protein_coding	kelch repeat and BTB (POZ) domain containing 8 [Source:MGI Symbol;Acc:MGI:2661430]	-	126	94	175	337	227	160	1.3319	1.01579	1.64081	3.21225	2.38138	1.60937
ENSMUSG00000028133	287.481	262.658	305.803	207.504	180.022	191.536	0.563797	0.00703144	0.134649	Rwdd3	3	121155398	121171695	-	5065	protein_coding	RWD domain containing 3 [Source:MGI Symbol;Acc:MGI:1920420]	-	274	249	331	222	175	194	2.91237	2.70563	3.12063	2.12778	1.84601	1.96215
ENSMUSG00000052572	82.8869	53.7975	48.9655	15.8899	31.8895	32.5809	1.20996	0.0070392	0.134649	Dlg2	7	90476672	92449247	+	16280	protein_coding	discs large MAGUK scaffold protein 2 [Source:MGI Symbol;Acc:MGI:1344351]	-	79	51	53	17	31	33	0.261245	0.172411	0.155459	0.0506929	0.101738	0.103841
ENSMUSG00000038526	416.533	852.32	1262.94	1929.22	1404.17	1322.98	-0.878656	0.00704333	0.134649	Car14	3	95897768	95904691	-	2543	protein_coding	carbonic anhydrase 14 [Source:MGI Symbol;Acc:MGI:1344341]	-	397	808	1367	2064	1365	1340	8.40466	17.4869	25.6694	39.4018	28.6789	26.994
ENSMUSG00000051627	23.0824	20.0422	26.7924	9.34702	5.14348	5.92381	1.77181	0.00709039	0.135381	Hist1h1e	13	23620629	23622558	-	1930	protein_coding	histone cluster 1, H1e [Source:MGI Symbol;Acc:MGI:1931527]	-	22	19	29	10	5	6	0.613679	0.541807	0.717521	0.251533	0.138417	0.159259
ENSMUSG00000024423	1079.63	1441.98	1357.18	1025.37	874.391	828.346	0.507617	0.00710071	0.135381	Impact	18	12972252	12992948	+	3432	protein_coding	impact, RWD domain protein [Source:MGI Symbol;Acc:MGI:1098233]	-	1029	1367	1469	1097	850	839	16.1415	21.9215	20.4394	15.5171	13.2327	12.5234
ENSMUSG00000075478	9.44281	12.6582	24.9447	34.584	55.5495	38.5048	-1.43965	0.00710272	0.135381	Slitrk1	14	108908800	108914158	-	5359	protein_coding	SLIT and NTRK-like family, member 1 [Source:MGI Symbol;Acc:MGI:2679446]	-	9	12	27	37	54	39	0.0904138	0.123238	0.240588	0.335174	0.538377	0.372812
ENSMUSG00000025278	2711.14	2836.5	2868.64	1738.55	1746.72	2450.48	0.503784	0.00712243	0.135622	Flnb	14	7817957	7951588	+	9198	protein_coding	filamin, beta [Source:MGI Symbol;Acc:MGI:2446089]	-	2584	2689	3105	1860	1698	2482	15.1243	16.0896	16.1199	9.81685	9.86326	13.8235
ENSMUSG00000023868	392.401	344.937	360.312	264.521	268.489	223.13	0.537622	0.00717115	0.136415	Pde10a	17	8525372	8986648	+	12849	protein_coding	phosphodiesterase 10A [Source:MGI Symbol;Acc:MGI:1345143]	-	374	327	390	283	261	226	1.56703	1.40064	1.4494	1.06923	1.08529	0.901048
ENSMUSG00000034730	4.19681	47.4683	31.4118	8.41231	5.14348	2.9619	2.32652	0.00719369	0.136658	Adgrb1	15	74516195	74589465	+	7222	protein_coding	adhesion G protein-coupled receptor B1 [Source:MGI Symbol;Acc:MGI:1933736]	-	4	45	34	9	5	3	0.029818	0.342929	0.22481	0.0604975	0.0369904	0.0212801
ENSMUSG00000035948	75.5425	51.6877	40.6506	21.4981	32.9182	8.88571	1.40788	0.00719815	0.136658	Acss3	10	106933517	107123668	-	7196	protein_coding	acyl-CoA synthetase short-chain family member 3 [Source:MGI Symbol;Acc:MGI:2685720]	-	72	49	44	23	32	9	0.538663	0.37476	0.291981	0.155163	0.237594	0.0640708
ENSMUSG00000042073	464.796	758.439	731.711	391.64	334.326	500.562	0.67265	0.00720812	0.136713	Abhd14b	9	106447459	106452923	+	2671	protein_coding	abhydrolase domain containing 14b [Source:MGI Symbol;Acc:MGI:1923741]	-	443	719	792	419	325	507	8.92906	14.8151	14.1594	7.6154	6.50108	9.72396
ENSMUSG00000031196	200.397	168.776	157.059	128.989	81.2669	103.667	0.742894	0.00723521	0.136898	F8	X	75172715	75382615	-	9905	protein_coding	coagulation factor VIII [Source:MGI Symbol;Acc:MGI:88383]	-	191	160	170	138	79	105	1.03814	0.889025	0.819574	0.676359	0.426137	0.543055
ENSMUSG00000061981	2434.15	2581.22	2288.44	1826.41	1835.19	1896.61	0.393936	0.00723747	0.136898	Flot2	11	78037931	78060434	+	2740	protein_coding	flotillin 2 [Source:MGI Symbol;Acc:MGI:103309]	-	2320	2447	2477	1954	1784	1921	45.5841	49.151	43.1687	34.62	34.7873	35.9158
ENSMUSG00000017499	145.839	92.827	148.744	302.843	158.419	230.041	-0.835285	0.00723924	0.136898	Cdc6	11	98907801	98923940	+	5229	protein_coding	cell division cycle 6 [Source:MGI Symbol;Acc:MGI:1345150]	-	139	88	161	324	154	233	1.43111	0.926217	1.47028	3.00801	1.57354	2.28269
ENSMUSG00000034903	3267.21	1447.26	1954.92	1424.49	1227.23	1392.1	0.721738	0.00727889	0.137512	Cobll1	2	65088339	65239403	-	8342	protein_coding	Cobl-like 1 [Source:MGI Symbol;Acc:MGI:2442894]	-	3114	1372	2116	1524	1193	1410	20.0967	9.05175	12.1126	8.86885	7.64093	8.6588
ENSMUSG00000038371	2174.99	1746.83	1734.12	1496.46	1247.81	1335.82	0.47092	0.00729186	0.137622	Sbf2	7	110308013	110614922	-	14783	protein_coding	SET binding factor 2 [Source:MGI Symbol;Acc:MGI:1921831]	-	2073	1656	1877	1601	1213	1353	7.5494	6.16519	6.06311	5.25752	4.38404	4.68861
ENSMUSG00000057113	9633.77	6708.86	7852.96	12324	10795.1	10794.2	-0.487127	0.00729993	0.137639	Npm1	11	33152287	33163206	-	2665	protein_coding	nucleophosmin 1 [Source:MGI Symbol;Acc:MGI:106184]	-	9182	6360	8500	13185	10494	10933	185.488	131.344	152.305	240.179	210.388	210.16
ENSMUSG00000103144	31.476	34.8101	28.6402	11.2164	12.3443	11.8476	1.42245	0.00730707	0.137639	Pcdhga1	18	37661793	37841873	+	5366	protein_coding	protocadherin gamma subfamily A, 1 [Source:MGI Symbol;Acc:MGI:1935212]	-	30	33	31	12	12	12	0.300986	0.338464	0.27587	0.108563	0.119483	0.114562
ENSMUSG00000020953	211.939	236.287	153.364	464.547	239.686	325.809	-0.777771	0.00737757	0.138514	Coch	12	51593341	51605771	+	2998	protein_coding	cochlin [Source:MGI Symbol;Acc:MGI:1278313]	-	202	224	166	497	233	330	3.6274	4.11211	2.64405	8.0478	4.15241	5.63886
ENSMUSG00000032083	381.909	285.865	393.572	656.161	529.778	440.336	-0.615425	0.00738695	0.138514	Apoa1	9	46228580	46230466	+	1236	protein_coding	apolipoprotein A-I [Source:MGI Symbol;Acc:MGI:88049]	-	364	271	426	702	515	446	15.8547	12.067	16.4583	27.5722	22.262	18.4852
ENSMUSG00000110001	104.92	63.2911	149.668	233.675	218.083	148.095	-0.913435	0.00738762	0.138514	C86187	7	46967711	46975911	-	2415	lincRNA	expressed sequence C86187 [Source:MGI Symbol;Acc:MGI:2142361]	-	100	60	162	250	212	150	2.22925	1.36736	3.20326	5.02545	4.69024	3.18187
ENSMUSG00000030346	166.823	102.321	161.678	271.998	181.05	282.368	-0.771074	0.00739212	0.138514	Rad51ap1	6	126923050	126939587	-	4813	protein_coding	RAD51 associated protein 1 [Source:MGI Symbol;Acc:MGI:1098224]	-	159	97	175	291	176	286	1.77851	1.10919	1.73626	2.93515	1.95377	3.0441
ENSMUSG00000026047	691.424	697.257	594.977	984.241	835.3	915.228	-0.463875	0.00739413	0.138514	Kdelc1	1	44106546	44118808	-	3199	protein_coding	KDEL (Lys-Asp-Glu-Leu) containing 1 [Source:MGI Symbol;Acc:MGI:1919300]	-	659	661	644	1053	812	927	11.0904	11.372	9.61314	15.9796	13.5618	14.8448
ENSMUSG00000079641	2677.56	2130.8	3392.48	3967.81	4009.85	3840.6	-0.526975	0.0073967	0.138514	Rpl39	X	37082520	37085402	-	1434	protein_coding	ribosomal protein L39 [Source:MGI Symbol;Acc:MGI:1914498]	-	2552	2020	3672	4245	3898	3890	95.8093	77.5266	122.278	143.708	145.234	138.966
ENSMUSG00000024534	311.613	463.08	519.219	682.332	715.972	585.47	-0.615747	0.00744282	0.139139	Sncaip	18	52767709	52915935	+	4522	protein_coding	synuclein, alpha interacting protein (synphilin) [Source:MGI Symbol;Acc:MGI:1915097]	-	297	439	562	730	696	593	3.53592	5.34297	5.93471	7.83691	8.22346	6.71789
ENSMUSG00000030798	111.215	129.747	135.81	55.1474	86.4104	75.0349	0.80137	0.00744457	0.139139	Cd37	7	45233632	45239115	-	3522	protein_coding	CD37 antigen [Source:MGI Symbol;Acc:MGI:88330]	-	106	123	147	59	84	76	1.62029	1.92205	1.99307	0.813233	1.27428	1.10543
ENSMUSG00000045259	50.3617	28.481	33.2596	15.8899	13.373	13.8222	1.37726	0.00745912	0.139276	Klhdc9	1	171358446	171360798	-	1558	protein_coding	kelch domain containing 9 [Source:MGI Symbol;Acc:MGI:1916124]	-	48	27	36	17	13	14	1.65863	0.953773	1.10339	0.529705	0.445812	0.46033
ENSMUSG00000021391	50.3617	56.962	60.9759	102.817	87.4391	106.629	-0.818087	0.00747992	0.139289	Cenpp	13	49464023	49652785	-	2564	protein_coding	centromere protein P [Source:MGI Symbol;Acc:MGI:1913586]	-	48	54	66	110	85	108	1.00786	1.15911	1.22919	2.0827	1.77124	2.15782
ENSMUSG00000008305	1123.69	1127.64	1147.46	1298.3	1842.39	1630.03	-0.488956	0.00748274	0.139289	Tle1	4	72117142	72200919	-	8711	protein_coding	transducin-like enhancer of split 1 [Source:MGI Symbol;Acc:MGI:104636]	-	1071	1069	1242	1389	1791	1651	6.61908	6.75396	6.80843	7.74082	10.9851	9.7093
ENSMUSG00000002346	957.921	723.628	1141.91	1503.93	1562.59	1166.99	-0.583966	0.00748958	0.139289	Slc25a42	8	70184340	70212305	-	5996	protein_coding	solute carrier family 25, member 42 [Source:MGI Symbol;Acc:MGI:1920345]	-	913	686	1236	1609	1519	1182	8.19757	6.29667	9.84352	13.0271	13.5354	10.0987
ENSMUSG00000007891	8662.21	9917.72	9537.18	6354.1	6592.91	7911.25	0.430844	0.00749007	0.139289	Ctsd	7	142375911	142388038	-	2351	protein_coding	cathepsin D [Source:MGI Symbol;Acc:MGI:88562]	-	8256	9402	10323	6798	6409	8013	189.057	220.098	209.675	140.372	145.651	174.603
ENSMUSG00000028341	26.23	168.776	48.9655	28.041	32.9182	18.7587	1.61286	0.00749604	0.139289	Nr4a3	4	48045153	48086447	+	5987	protein_coding	nuclear receptor subfamily 4, group A, member 3 [Source:MGI Symbol;Acc:MGI:1352457]	NGFIB-like	25	160	53	30	32	19	0.224805	1.47082	0.422727	0.243257	0.285573	0.162575
ENSMUSG00000031255	1348.22	1156.12	1514.23	2412.46	1908.23	1579.68	-0.554029	0.00751458	0.139405	Sytl4	X	133936385	133981812	-	5125	protein_coding	synaptotagmin-like 4 [Source:MGI Symbol;Acc:MGI:1351606]	-	1285	1096	1639	2581	1855	1600	13.4985	11.7697	15.2714	24.4482	19.3387	15.9932
ENSMUSG00000020288	700.867	855.485	790.839	1110.43	1104.82	996.187	-0.452271	0.00751755	0.139405	Ahsa2	11	23487882	23498030	-	4532	protein_coding	AHA1, activator of heat shock protein ATPase 2 [Source:MGI Symbol;Acc:MGI:1916133]	-	668	811	856	1188	1074	1009	7.93529	9.84872	9.0194	12.7256	12.6617	11.4054
ENSMUSG00000033147	649.456	337.553	326.129	270.129	197.509	285.33	0.801454	0.00752663	0.139405	Slc22a15	3	101855776	101924453	-	14239	protein_coding	solute carrier family 22 (organic anion/cation transporter), member 15 [Source:MGI Symbol;Acc:MGI:3607704]	-	619	320	353	289	192	289	2.34038	1.23686	1.18383	0.985305	0.72044	1.03975
ENSMUSG00000035342	3008.06	2747.89	3575.4	3735.07	4505.68	4765.7	-0.478898	0.00753204	0.139405	Lzts2	19	45015176	45027104	+	2921	protein_coding	leucine zipper, putative tumor suppressor 2 [Source:MGI Symbol;Acc:MGI:2385095]	-	2867	2605	3870	3996	4380	4827	52.8411	49.0823	63.2664	66.412	80.1159	84.6554
ENSMUSG00000055733	93.3789	139.24	149.668	71.0373	44.2339	85.8952	0.925876	0.00753923	0.139405	Nap1l3	X	122394565	122397401	-	2837	protein_coding	nucleosome assembly protein 1-like 3 [Source:MGI Symbol;Acc:MGI:1859565]	-	89	132	162	76	43	87	1.68891	2.56073	2.72678	1.30049	0.809814	1.57097
ENSMUSG00000026024	602.242	502.11	469.33	363.599	350.785	388.009	0.512984	0.00754577	0.139405	Als2	1	59162926	59237231	-	9496	protein_coding	alsin Rho guanine nucleotide exchange factor [Source:MGI Symbol;Acc:MGI:1921268]	-	574	476	508	389	341	393	3.25422	2.75877	2.55456	1.98866	1.91862	2.12012
ENSMUSG00000020072	53.5093	48.5232	89.6161	112.164	103.898	146.121	-0.913916	0.0075622	0.139574	Pbld2	10	63024315	63058813	+	2480	protein_coding	phenazine biosynthesis-like protein domain containing 2 [Source:MGI Symbol;Acc:MGI:1914557]	-	51	46	97	120	101	148	1.10712	1.02083	1.86773	2.34899	2.17593	3.05717
ENSMUSG00000050556	394.5	299.578	288.25	133.662	218.083	240.902	0.729576	0.00759484	0.140042	Kcnb1	2	167095969	167190155	-	11488	protein_coding	potassium voltage gated channel, Shab-related subfamily, member 1 [Source:MGI Symbol;Acc:MGI:96666]	-	376	284	312	143	212	244	1.76205	1.36058	1.29689	0.604288	0.985979	1.08806
ENSMUSG00000112331	0	1.05485	0	5.60821	14.4017	3.94921	-4.465	0.00766963	1	Gm33035	10	69020740	69033888	-	1718	lincRNA	predicted gene, 33035 [Source:MGI Symbol;Acc:MGI:5592194]	-	0	1	0	6	14	4	0	0.0320351	0	0.169543	0.435393	0.119274
ENSMUSG00000039480	428.074	468.354	385.257	341.166	280.834	215.232	0.613447	0.00769972	0.14184	Nt5dc1	10	34288288	34418552	-	3505	protein_coding	5'-nucleotidase domain containing 1 [Source:MGI Symbol;Acc:MGI:2442446]	-	408	444	417	365	273	218	6.26683	6.97178	5.68122	5.05542	4.16151	3.18623
ENSMUSG00000050737	1656.69	1574.89	1886.56	3021.89	1924.69	2496.89	-0.540361	0.00771626	0.142009	Ptges	2	30889471	30929863	-	3931	protein_coding	prostaglandin E synthase [Source:MGI Symbol;Acc:MGI:1927593]	-	1579	1493	2042	3233	1871	2529	21.6249	20.9028	24.8054	39.9259	25.43	32.9575
ENSMUSG00000033777	144.79	128.692	99.7787	65.4291	87.4391	56.2762	0.835529	0.00774146	0.142336	Tlr13	X	106143204	106160493	+	4304	protein_coding	toll-like receptor 13 [Source:MGI Symbol;Acc:MGI:3045213]	-	138	122	108	70	85	57	1.72617	1.56004	1.19824	0.789548	1.05517	0.67844
ENSMUSG00000034006	845.656	941.983	1054.14	1488.05	1242.66	1218.33	-0.47454	0.00775371	0.142425	Pqlc1	18	80253292	80292725	+	6100	protein_coding	PQ loop repeat containing 1 [Source:MGI Symbol;Acc:MGI:1914193]	-	806	893	1141	1592	1208	1234	7.11346	8.05694	8.93202	12.6697	10.5807	10.3632
ENSMUSG00000058290	455.353	311.181	461.015	654.291	511.261	709.87	-0.611112	0.00778418	0.142839	Espl1	15	102296266	102324357	+	8749	protein_coding	extra spindle pole bodies 1, separase [Source:MGI Symbol;Acc:MGI:2146156]	-	434	295	499	700	497	719	2.67059	1.85572	2.72355	3.88412	3.03511	4.20997
ENSMUSG00000021281	777.458	853.375	968.223	313.125	611.045	656.555	0.718042	0.00779415	0.142839	Tnfaip2	12	111442469	111455018	+	4984	protein_coding	tumor necrosis factor, alpha-induced protein 2 [Source:MGI Symbol;Acc:MGI:104960]	-	741	809	1048	335	594	665	8.00417	8.93345	10.041	3.26302	6.36773	6.83522
ENSMUSG00000024266	4.19681	3.16456	10.1626	23.3675	23.66	19.746	-1.91197	0.00779851	0.142839	Adad2	8	119612747	119616924	+	1926	protein_coding	adenosine deaminase domain containing 2 [Source:MGI Symbol;Acc:MGI:1923023]	-	4	3	11	25	23	20	0.11181	0.0857262	0.272728	0.630139	0.63804	0.531964
ENSMUSG00000051599	20.984	28.481	16.6298	5.60821	5.14348	7.89841	1.82248	0.00780726	0.142863	Pcdhb2	18	37294812	37297624	+	2813	protein_coding	protocadherin beta 2 [Source:MGI Symbol;Acc:MGI:2136735]	-	20	27	18	6	5	8	0.382769	0.528254	0.30556	0.103546	0.0949678	0.14569
ENSMUSG00000024529	565.52	456.751	291.945	588.862	1004.01	634.835	-0.76185	0.00784479	0.143413	Lox	18	52516069	52529867	-	4810	protein_coding	lysyl oxidase [Source:MGI Symbol;Acc:MGI:96817]	-	539	433	316	630	976	643	6.03281	4.9544	3.13715	6.3584	10.8413	6.84817
ENSMUSG00000060212	391.352	902.953	761.275	380.424	377.531	455.146	0.760999	0.00785886	0.143534	Pcnx2	8	125751508	125898317	-	9574	protein_coding	pecanex homolog 2 [Source:MGI Symbol;Acc:MGI:2445010]	-	373	856	824	407	367	461	2.09745	4.92072	4.10986	2.06373	2.04809	2.4667
ENSMUSG00000034892	2517.03	2006.33	3387.86	3934.16	5036.49	3261.06	-0.628453	0.00788596	0.143722	Rps29	12	69157722	69159186	-	693	protein_coding	ribosomal protein S29 [Source:MGI Symbol;Acc:MGI:107681]	-	2399	1902	3667	4209	4896	3303	186.369	151.052	252.68	294.848	377.472	244.165
ENSMUSG00000032652	623.226	681.434	605.139	484.175	431.023	471.93	0.460836	0.00788739	0.143722	Crebl2	6	134830154	134858931	+	6186	protein_coding	cAMP responsive element binding protein-like 2 [Source:MGI Symbol;Acc:MGI:1889385]	-	594	646	655	518	419	478	5.16955	5.7474	5.05621	4.06511	3.61893	3.95847
ENSMUSG00000023913	455.353	294.304	278.087	229.002	227.342	182.651	0.684868	0.00789241	0.143722	Pla2g7	17	43568098	43612201	+	2905	protein_coding	phospholipase A2, group VII (platelet-activating factor acetylhydrolase, plasma) [Source:MGI Symbol;Acc:MGI:1351327]	-	434	279	301	245	221	185	8.04303	5.28575	4.94782	4.09423	4.06464	3.26238
ENSMUSG00000105153	8.39361	8.43882	18.4775	30.8452	41.1478	29.619	-1.51257	0.00789901	0.143722	Gm3143	3	34699640	34716662	-	960	lincRNA	predicted gene 3143 [Source:MGI Symbol;Acc:MGI:3781322]	-	8	8	20	33	40	30	0.448637	0.458635	0.994838	1.66877	2.2262	1.60088
ENSMUSG00000030177	314.76	287.975	293.793	465.481	433.081	379.124	-0.511408	0.00795317	0.14457	Ccdc77	6	120324323	120364374	-	6685	protein_coding	coiled-coil domain containing 77 [Source:MGI Symbol;Acc:MGI:1914450]	-	300	273	318	498	421	384	2.41599	2.24755	2.27153	3.61643	3.36478	2.94265
ENSMUSG00000095633	0	6.32911	35.1073	0	1.0287	0.987301	4.38727	0.0079735	0.144803	Igkv4-58	6	69500254	69500786	-	358	IG_V_gene	immunoglobulin kappa variable 4-58 [Source:MGI Symbol;Acc:MGI:2685923]	-	0	6	38	0	1	1	0	0.922395	5.06867	0	0.149243	0.143095
ENSMUSG00000054203	16.7872	10.5485	3.69551	38.3228	23.66	36.5302	-1.67966	0.00801218	0.145368	Ifi205	1	174011998	174031810	-	4177	protein_coding	interferon activated gene 205 [Source:MGI Symbol;Acc:MGI:101847]	-	16	10	4	41	23	37	0.20622	0.13176	0.0457287	0.47651	0.294198	0.453781
ENSMUSG00000085171	52.4601	74.8945	102.55	48.6045	31.8895	26.6571	1.10127	0.00807642	0.146396	D830026I12Rik	6	17197751	17210152	+	2112	lincRNA	RIKEN cDNA D830026I12 gene [Source:MGI Symbol;Acc:MGI:2442531]	-	50	71	111	52	31	27	1.27454	1.85018	2.50971	1.19526	0.784231	0.654906
ENSMUSG00000048644	718.703	671.941	621.769	772.064	1022.52	1079.12	-0.513985	0.00808538	0.14642	Ctxn1	8	4257660	4259274	-	1212	protein_coding	cortexin 1 [Source:MGI Symbol;Acc:MGI:88566]	-	685	637	673	826	994	1093	30.4273	28.9258	26.5159	33.0849	43.8187	46.1983
ENSMUSG00000076672	8.39361	16.8776	19.4014	4.67351	1.0287	1.9746	2.52763	0.0081238	0.146977	Ighv3-6	12	114288152	114288582	-	350	IG_V_gene	immunoglobulin heavy variable 3-6 [Source:MGI Symbol;Acc:MGI:4439856]	-	8	16	21	5	1	2	1.23055	2.51594	2.86513	0.693513	0.152654	0.292732
ENSMUSG00000031938	1344.03	1263.71	1067.08	867.403	864.104	951.759	0.453382	0.00813409	0.147025	4931406C07Rik	9	15283337	15306448	-	10871	protein_coding	RIKEN cDNA 4931406C07 gene [Source:MGI Symbol;Acc:MGI:1918234]	-	1281	1198	1155	928	840	964	6.34389	6.06507	5.07348	4.14411	4.12844	4.54272
ENSMUSG00000090125	7.34441	27.4262	27.7163	2.8041	4.11478	6.91111	2.18104	0.00816048	0.14722	Pou3f1	4	124656807	124660655	+	3849	protein_coding	POU domain, class 3, transcription factor 1 [Source:MGI Symbol;Acc:MGI:101896]	Pou	7	26	30	3	4	7	0.0979098	0.37177	0.372192	0.0378378	0.055525	0.0931663
ENSMUSG00000045128	9209.89	9419.83	13717.7	17574.3	13989.2	15309.1	-0.535051	0.00817113	0.14722	Rpl18a	8	70894722	70897412	-	1739	protein_coding	ribosomal protein L18A [Source:MGI Symbol;Acc:MGI:1924058]	-	8778	8930	14848	18802	13599	15506	271.752	282.618	407.72	524.876	417.815	456.782
ENSMUSG00000018906	318.957	274.262	222.654	352.383	483.487	404.794	-0.605285	0.00817261	0.14722	P4ha2	11	54100095	54131665	+	6239	protein_coding	procollagen-proline, 2-oxoglutarate 4-dioxygenase (proline 4-hydroxylase), alpha II polypeptide [Source:MGI Symbol;Acc:MGI:894286]	-	304	260	241	377	470	410	2.62322	2.29354	1.84457	2.93345	4.02494	3.36649
ENSMUSG00000043953	372.466	513.713	346.454	182.267	133.73	351.479	0.88446	0.0081755	0.14722	Ccrl2	9	111054486	111057519	-	2598	protein_coding	chemokine (C-C motif) receptor-like 2 [Source:MGI Symbol;Acc:MGI:1920904]	-	355	487	375	195	130	356	7.3564	10.3166	6.89264	3.64374	2.6735	7.01972
ENSMUSG00000020604	309.514	360.759	248.523	226.198	166.649	197.46	0.636517	0.00818935	0.147332	Arsg	11	109473374	109573330	+	3906	protein_coding	arylsulfatase G [Source:MGI Symbol;Acc:MGI:1921258]	-	295	342	269	242	162	200	4.06598	4.81884	3.28862	3.00771	2.21594	2.62305
ENSMUSG00000060036	18605.5	16099.2	17188.7	22676.8	21316.6	23765.3	-0.384861	0.00826155	0.148411	Rpl3	15	80077791	80091868	-	3175	protein_coding	ribosomal protein L3 [Source:MGI Symbol;Acc:MGI:1351605]	-	17733	15262	18605	24261	20722	24071	300.687	264.555	279.821	370.952	348.71	388.382
ENSMUSG00000024743	991.495	1385.02	1332.23	1797.43	1705.58	1686.31	-0.484499	0.00826478	0.148411	Syt7	19	10389090	10453181	+	7274	protein_coding	synaptotagmin VII [Source:MGI Symbol;Acc:MGI:1859545]	-	945	1313	1442	1923	1658	1708	6.99414	9.93437	9.46642	12.8339	12.1783	12.0288
ENSMUSG00000025190	1133.14	2791.14	2264.42	1253.43	1131.56	1314.1	0.742475	0.00837235	0.149795	Got1	19	43499752	43524605	-	2539	protein_coding	glutamic-oxaloacetic transaminase 1, soluble [Source:MGI Symbol;Acc:MGI:95791]	-	1080	2646	2451	1341	1100	1331	22.9001	57.3556	46.0972	25.64	23.1476	26.8549
ENSMUSG00000028698	422.828	746.835	497.046	377.619	360.043	328.771	0.643812	0.00837294	0.149795	Pik3r3	4	116221618	116303056	+	5300	protein_coding	phosphoinositide-3-kinase regulatory subunit 3 [Source:MGI Symbol;Acc:MGI:109277]	-	403	708	538	404	350	333	4.0936	7.35201	4.8473	3.70048	3.52832	3.21868
ENSMUSG00000008489	36.722	41.1392	68.3669	98.1437	86.4104	95.7682	-0.933888	0.00837762	0.149795	Elavl2	4	91250763	91400785	-	8313	protein_coding	ELAV like RNA binding protein 1 [Source:MGI Symbol;Acc:MGI:1100887]	-	35	39	74	105	84	97	0.226666	0.2582	0.425077	0.613174	0.539881	0.597754
ENSMUSG00000112831	206.693	229.958	156.135	153.291	89.4965	101.692	0.78028	0.00837818	0.149795	AC167229.1	10	100129868	100144126	-	675	lincRNA	novel transcript	-	197	218	169	164	87	103	15.7123	17.7747	11.9557	11.7949	6.88639	7.81704
ENSMUSG00000028753	101.773	150.844	102.55	72.9067	50.4061	73.0603	0.852418	0.00838754	0.149795	Vwa5b1	4	138565360	138635884	-	7805	protein_coding	von Willebrand factor A domain containing 5B1 [Source:MGI Symbol;Acc:MGI:1922968]	-	97	143	111	78	49	74	0.669075	1.00835	0.679116	0.485148	0.335428	0.4857
ENSMUSG00000027715	780.606	420.886	599.596	1208.57	794.153	887.584	-0.682544	0.00838949	0.149795	Ccna2	3	36564865	36572150	-	4083	protein_coding	cyclin A2 [Source:MGI Symbol;Acc:MGI:108069]	-	744	399	649	1293	772	899	9.81001	5.37827	7.5903	15.3735	10.1022	11.2795
ENSMUSG00000040146	798.442	1188.82	1175.17	573.907	613.102	867.838	0.622233	0.00839635	0.149795	Rgl3	9	21968711	21989446	-	3924	protein_coding	ral guanine nucleotide dissociation stimulator-like 3 [Source:MGI Symbol;Acc:MGI:1918996]	-	761	1127	1272	614	596	879	10.4407	15.8068	15.4793	7.59612	8.11509	11.4754
ENSMUSG00000022403	3850.57	3982.07	3830.39	5053.93	5100.27	4835.8	-0.362075	0.00840763	0.149857	St13	15	81363669	81400077	-	10305	protein_coding	suppression of tumorigenicity 13 [Source:MGI Symbol;Acc:MGI:1917606]	-	3670	3775	4146	5407	4958	4898	19.1732	20.1613	19.2121	25.4719	25.706	24.3489
ENSMUSG00000108913	43.0173	14.7679	2.77163	0.934702	6.17217	0.987301	2.91496	0.00845379	0.15054	Gm2448	8	8454871	8455429	-	559	processed_pseudogene	predicted gene 2448 [Source:MGI Symbol;Acc:MGI:3780615]	-	41	14	3	1	6	1	3.94864	1.37837	0.256273	0.0868442	0.573476	0.0916425
ENSMUSG00000078566	1949.42	1740.51	1502.22	1294.56	1139.79	1338.78	0.460262	0.00846853	0.150663	Bnip3	7	138890836	138909519	-	2265	protein_coding	BCL2/adenovirus E1B interacting protein 3 [Source:MGI Symbol;Acc:MGI:109326]	-	1858	1650	1626	1385	1108	1356	44.1625	40.0926	34.2804	29.6848	26.1365	30.6691
ENSMUSG00000071262	36.722	42.1941	41.5745	114.034	54.5208	76.0222	-1.02293	0.00850435	0.15116	Zfp957	14	79212355	79247369	-	3216	protein_coding	zinc finger protein 957 [Source:MGI Symbol;Acc:MGI:2145729]	-	35	40	45	122	53	77	0.585906	0.68453	0.668175	1.8416	0.880513	1.22655
ENSMUSG00000023031	201.447	231.013	280.859	165.442	80.2382	159.943	0.813652	0.00851371	0.151187	Cela1	15	100674421	100687921	-	2306	protein_coding	chymotrypsin-like elastase family, member 1 [Source:MGI Symbol;Acc:MGI:95314]	-	192	219	304	177	78	162	4.48248	5.22677	6.29518	3.7262	1.80722	3.59886
ENSMUSG00000021670	1510.85	10572.8	9093.72	1897.44	1257.07	2030.88	2.02999	0.00852595	0.151265	Hmgcr	13	96648967	96670936	-	7275	protein_coding	3-hydroxy-3-methylglutaryl-Coenzyme A reductase [Source:MGI Symbol;Acc:MGI:96159]	-	1440	10023	9843	2030	1222	2057	10.6563	75.8252	64.6083	13.5461	8.97458	14.4847
ENSMUSG00000022623	979.954	2072.78	1476.36	813.19	897.022	1092.94	0.692192	0.00857305	0.15196	Shank3	15	89499623	89560261	+	9189	protein_coding	SH3 and multiple ankyrin repeat domains 3 [Source:MGI Symbol;Acc:MGI:1930016]	-	934	1965	1598	870	872	1107	5.47211	11.7691	8.30428	4.59625	5.07019	6.17146
ENSMUSG00000114934	9.44281	11.6034	12.9343	1.8694	2.05739	0.987301	2.79179	0.00864974	0.153134	Gm48342	13	119698360	119704549	-	1899	antisense	predicted gene, 48342 [Source:MGI Symbol;Acc:MGI:6097804]	-	9	11	14	2	2	1	0.255149	0.318799	0.352044	0.0511279	0.0562706	0.0269764
ENSMUSG00000028354	45.1157	63.2911	45.27	116.838	84.353	82.9333	-0.889442	0.00865519	0.153134	Fmn2	1	174501825	174822729	+	7960	protein_coding	formin 2 [Source:MGI Symbol;Acc:MGI:1859252]	-	43	60	49	125	82	84	0.290825	0.414846	0.293952	0.762341	0.550398	0.540599
ENSMUSG00000057322	2398.47	2042.19	3224.33	3484.57	4421.33	3384.47	-0.558496	0.00867397	0.153325	Rpl38	11	114668524	114672331	+	542	protein_coding	ribosomal protein L38 [Source:MGI Symbol;Acc:MGI:1914921]	-	2286	1936	3490	3728	4298	3428	227.066	196.587	307.482	333.91	423.685	324.004
ENSMUSG00000031278	6804.07	14313.3	9746.9	8169.29	2972.93	5686.86	0.874929	0.00869835	0.153518	Acsl4	X	142317993	142390535	-	5405	protein_coding	acyl-CoA synthetase long-chain family member 4 [Source:MGI Symbol;Acc:MGI:1354713]	-	6485	13569	10550	8740	2890	5760	64.5937	138.166	93.2074	78.4997	28.5679	54.5928
ENSMUSG00000042401	27.2792	8.43882	34.1835	65.4291	60.693	49.3651	-1.32165	0.00870352	0.153518	Crtac1	19	42283037	42431783	-	2616	protein_coding	cartilage acidic protein 1 [Source:MGI Symbol;Acc:MGI:1920082]	-	26	8	37	70	59	50	0.535071	0.168307	0.675395	1.29901	1.20501	0.979132
ENSMUSG00000024486	74.4933	80.1688	117.332	134.597	178.993	151.057	-0.768754	0.00871826	0.153518	Hbegf	18	36504929	36515805	-	2373	protein_coding	heparin-binding EGF-like growth factor [Source:MGI Symbol;Acc:MGI:96070]	-	71	76	127	144	174	153	1.61078	1.76264	2.55564	2.94589	3.91767	3.30295
ENSMUSG00000070873	58.7553	47.4683	61.8998	24.3022	26.7461	30.6063	1.04378	0.00872447	0.153518	Lilra5	7	4237754	4243463	+	2109	protein_coding	leukocyte immunoglobulin-like receptor, subfamily A (with TM domain), member 5 [Source:MGI Symbol;Acc:MGI:3647196]	-	56	45	67	26	26	31	1.42951	1.17432	1.51702	0.598479	0.658678	0.752998
ENSMUSG00000022217	352.532	558.017	495.198	274.802	258.202	366.289	0.644569	0.00872684	0.153518	Emc9	14	55581516	55585302	-	2465	protein_coding	ER membrane protein complex subunit 9 [Source:MGI Symbol;Acc:MGI:1934682]	-	336	529	536	294	251	371	7.33835	11.811	10.3834	5.79006	5.44043	7.7102
ENSMUSG00000042540	0	1.05485	2.77163	19.6287	18.5165	1.9746	-3.35466	0.00873275	0.153518	Acot5	12	84069325	84076020	+	1519	protein_coding	acyl-CoA thioesterase 5 [Source:MGI Symbol;Acc:MGI:2384969]	-	0	1	3	21	18	2	0	0.0362319	0.0943099	0.671141	0.633127	0.0674499
ENSMUSG00000095007	0	11.6034	10.1626	0	0	0	5.32824	0.00878256	1	Igkv12-41	6	69858420	69858884	-	347	IG_V_gene	immunoglobulin kappa chain variable 12-41 [Source:MGI Symbol;Acc:MGI:4439772]	-	0	11	11	0	0	0	0	1.74466	1.51376	0	0	0
ENSMUSG00000025888	102.822	200.422	138.582	101.882	73.0374	63.1873	0.890192	0.00879147	0.154409	Casp1	9	5298517	5307265	+	1497	protein_coding	caspase 1 [Source:MGI Symbol;Acc:MGI:96544]	-	98	190	150	109	71	64	3.52436	6.98523	4.78479	3.53474	2.53404	2.19012
ENSMUSG00000019577	380.86	389.24	497.97	819.733	653.221	484.765	-0.62616	0.00880316	0.154473	Pdk4	6	5483351	5496309	-	3511	protein_coding	pyruvate dehydrogenase kinase, isoenzyme 4 [Source:MGI Symbol;Acc:MGI:1351481]	-	363	369	539	877	635	491	5.56611	5.78421	7.3308	12.1261	9.66316	7.16407
ENSMUSG00000076569	0	34.8101	10.1626	1.8694	1.0287	0	3.94341	0.00883738	0.154932	Igkv5-39	6	69900424	69900977	-	347	IG_V_gene	immunoglobulin kappa variable 5-39 [Source:MGI Symbol;Acc:MGI:2686255]	-	0	33	11	2	1	0	0	5.23399	1.51376	0.279803	0.153974	0
ENSMUSG00000028278	842.509	925.105	816.707	607.556	710.828	517.346	0.493493	0.0089111	0.156041	Rragd	4	32983037	33022180	+	5173	protein_coding	Ras-related GTP binding D [Source:MGI Symbol;Acc:MGI:1098604]	-	803	877	884	650	691	524	8.35697	9.33052	8.16025	6.09991	7.13693	5.18917
ENSMUSG00000030789	186.758	251.055	288.25	68.2332	185.165	133.286	0.911283	0.00891686	0.156041	Itgax	7	128129547	128150657	+	4803	protein_coding	integrin alpha X [Source:MGI Symbol;Acc:MGI:96609]	-	178	238	312	73	180	135	1.99519	2.72718	3.10196	0.737841	2.00233	1.43989
ENSMUSG00000074896	374.565	229.958	220.807	226.198	100.812	110.578	0.913377	0.0089391	0.156265	Ifit3	19	34583531	34588731	+	1745	protein_coding	interferon-induced protein with tetratricopeptide repeats 3 [Source:MGI Symbol;Acc:MGI:1101055]	-	357	218	239	242	98	112	11.0141	6.87559	6.54028	6.73244	3.00059	3.288
ENSMUSG00000079553	404.992	241.561	333.52	567.364	409.421	556.838	-0.646152	0.0089459	0.156265	Kifc1	17	33875666	33890661	-	3407	protein_coding	kinesin family member C1 [Source:MGI Symbol;Acc:MGI:109596]	-	386	229	361	607	398	564	6.09946	3.69924	5.05975	8.64906	6.24147	8.48039
ENSMUSG00000073377	8.39361	12.6582	23.0969	41.1269	37.033	38.5048	-1.39179	0.00895511	0.156284	AU016765	17	64514081	64555660	-	1185	lincRNA	expressed sequence AU016765 [Source:MGI Symbol;Acc:MGI:3034888]	-	8	12	25	44	36	39	0.363452	0.557329	1.00743	1.80255	1.62316	1.68599
ENSMUSG00000107740	26.23	12.6582	44.3461	85.9926	66.8652	49.3651	-1.27392	0.00896371	0.156292	Gm18765	6	50627680	50628339	-	660	processed_pseudogene	predicted gene, 18765 [Source:MGI Symbol;Acc:MGI:5010950]	-	25	12	48	92	65	50	2.03926	1.00066	3.47289	6.767	5.26194	3.88092
ENSMUSG00000005233	259.153	183.544	254.066	414.073	300.379	354.441	-0.617236	0.00898092	0.156314	Spc25	2	69193895	69206194	-	3188	protein_coding	SPC25, NDC80 kinetochore complex component, homolog (S. cerevisiae) [Source:MGI Symbol;Acc:MGI:1913692]	-	247	174	275	443	292	359	4.17114	3.00386	4.11915	6.74587	4.89374	5.76879
ENSMUSG00000000120	284.334	373.418	534.925	208.438	294.207	223.13	0.718175	0.00898124	0.156314	Ngfr	11	95568818	95587735	-	3446	protein_coding	nerve growth factor receptor (TNFR superfamily, member 16) [Source:MGI Symbol;Acc:MGI:97323]	-	271	354	579	223	286	226	4.2338	5.65375	8.02337	3.14154	4.43432	3.35971
ENSMUSG00000030079	936.937	851.266	972.843	1185.2	1214.89	1272.63	-0.411385	0.0089933	0.156383	Ruvbl1	6	88465409	88497572	+	1899	protein_coding	RuvB-like protein 1 [Source:MGI Symbol;Acc:MGI:1928760]	-	893	807	1053	1268	1181	1289	25.3164	23.3882	26.4787	32.4151	33.2278	34.7726
ENSMUSG00000058600	5527.19	4898.73	6562.3	7701.01	7432.32	7790.8	-0.432248	0.00901582	0.156497	Rpl30	15	34440505	34443640	-	3020	protein_coding	ribosomal protein L30 [Source:MGI Symbol;Acc:MGI:98037]	-	5268	4644	7103	8239	7225	7891	93.9106	84.6319	112.313	132.44	127.822	133.855
ENSMUSG00000037736	440.665	469.409	499.817	847.774	672.767	548.94	-0.55372	0.00901814	0.156497	Limch1	5	66745827	67057158	+	10263	protein_coding	LIM and calponin homology domains 1 [Source:MGI Symbol;Acc:MGI:1924819]	-	420	445	541	907	654	556	2.20318	2.38635	2.51719	4.29028	3.40471	2.7753
ENSMUSG00000028693	1158.32	977.848	1252.78	1772.19	1476.18	1447.38	-0.470384	0.0090243	0.156497	Nasp	4	116601052	116627941	-	7518	protein_coding	nuclear autoantigenic sperm protein (histone-binding) [Source:MGI Symbol;Acc:MGI:1355328]	-	1104	927	1356	1896	1435	1466	7.90574	6.78619	8.61293	12.243	10.1983	9.98943
ENSMUSG00000042787	261.251	206.751	259.609	395.379	323.01	349.505	-0.553359	0.00906606	0.15687	Exog	9	119444904	119465517	+	6559	protein_coding	endo/exonuclease (5'-3'), endonuclease G-like [Source:MGI Symbol;Acc:MGI:2143333]	-	249	196	281	423	314	354	2.0438	1.64463	2.0458	3.1308	2.55781	2.76487
ENSMUSG00000020897	375.614	296.413	409.278	624.381	434.109	562.762	-0.584085	0.00906752	0.15687	Aurkb	11	69045647	69051664	+	2946	protein_coding	aurora kinase B [Source:MGI Symbol;Acc:MGI:107168]	-	358	281	443	668	422	570	6.54224	5.24955	7.18066	11.0077	7.65343	9.91176
ENSMUSG00000032440	2575.79	2462.02	2506.48	1907.73	1993.61	1941.03	0.368862	0.00907025	0.15687	Tgfbr2	9	116084293	116175360	-	8187	protein_coding	transforming growth factor, beta receptor II [Source:MGI Symbol;Acc:MGI:98729]	-	2455	2334	2713	2041	1938	1966	16.1437	15.6901	15.8241	12.1024	12.6475	12.3018
ENSMUSG00000022336	3466.56	2921.94	3199.39	4437.96	4148.73	4027.2	-0.395747	0.00908531	0.156989	Eif3e	15	43250058	43282719	-	6719	protein_coding	eukaryotic translation initiation factor 3, subunit E [Source:MGI Symbol;Acc:MGI:99257]	-	3304	2770	3463	4748	4033	4079	26.4735	22.6894	24.6117	34.3051	32.0701	31.0998
ENSMUSG00000030536	4953.28	4052.74	3536.6	3202.29	3121.06	2692.37	0.47622	0.00912194	0.157344	Iqgap1	7	80711583	80825974	-	16538	protein_coding	IQ motif containing GTPase activating protein 1 [Source:MGI Symbol;Acc:MGI:1352757]	-	4721	3842	3828	3426	3034	2727	15.3683	12.7857	11.0531	10.0567	9.80187	8.44717
ENSMUSG00000051146	76.5917	139.24	133.962	39.2575	75.0947	65.1619	0.965426	0.00913024	0.157344	Camk2n2	16	20619215	20621287	-	1291	protein_coding	calcium/calmodulin-dependent protein kinase II inhibitor 2 [Source:MGI Symbol;Acc:MGI:1920297]	-	73	132	145	42	73	66	3.0442	5.62725	5.36334	1.57934	3.02115	2.61895
ENSMUSG00000017404	9405.04	9340.71	10526.7	13503.6	11962.7	12673	-0.38172	0.00913043	0.157344	Rpl19	11	98026710	98030492	+	1022	protein_coding	ribosomal protein L19 [Source:MGI Symbol;Acc:MGI:98020]	-	8964	8855	11394	14447	11629	12836	472.201	476.855	532.377	686.245	607.95	643.41
ENSMUSG00000024248	2684.91	2828.06	3114.39	3693.94	3788.68	3759.64	-0.38182	0.0091585	0.157582	Cox7a2l	17	83501919	83514333	-	1147	protein_coding	cytochrome c oxidase subunit 7A2 like [Source:MGI Symbol;Acc:MGI:106015]	-	2559	2681	3371	3952	3683	3808	120.111	128.642	140.342	167.265	171.559	170.076
ENSMUSG00000086583	619.029	539.029	707.69	926.289	799.296	874.749	-0.478531	0.00916062	0.157582	Gm15500	7	114705217	114706235	-	1019	transcribed_processed_pseudogene	predicted pseudogene 15500 [Source:MGI Symbol;Acc:MGI:3782947]	-	590	511	766	991	777	886	31.1712	27.5991	35.8962	47.212	40.7402	44.5419
ENSMUSG00000053411	1209.73	1024.26	1156.69	710.373	917.596	826.371	0.466607	0.00919897	0.158101	Cbx7	15	79915807	79971119	-	6487	protein_coding	chromobox 7 [Source:MGI Symbol;Acc:MGI:1196439]	-	1153	971	1252	760	892	837	9.56889	8.23804	9.21625	5.68751	7.34678	6.60983
ENSMUSG00000112023	276.989	328.059	274.391	97.209	261.289	101.692	0.935805	0.00922519	0.15841	Lilr4b	10	51480632	51486703	+	5439	protein_coding	leukocyte immunoglobulin-like receptor, subfamily B, member 4B [Source:MGI Symbol;Acc:MGI:102702]	-	264	311	297	104	254	103	2.61313	3.14695	2.60754	0.928254	2.49512	0.970124
ENSMUSG00000040511	958.97	997.89	974.69	679.528	774.607	743.438	0.415959	0.00925167	0.158686	Pvr	7	19903578	19921160	-	6122	protein_coding	poliovirus receptor [Source:MGI Symbol;Acc:MGI:107741]	-	914	946	1055	727	753	753	8.03765	8.50446	8.22911	5.76492	6.5717	6.30102
ENSMUSG00000040820	658.898	796.413	609.759	572.037	416.622	416.641	0.55448	0.00925778	0.158686	Hlcs	16	94128882	94313571	-	8923	protein_coding	holocarboxylase synthetase (biotin- [propriony-Coenzyme A-carboxylase (ATP-hydrolysing)] ligase) [Source:MGI Symbol;Acc:MGI:894646]	-	628	755	660	612	405	422	3.789	4.65677	3.53205	3.32961	2.42505	2.42276
ENSMUSG00000078817	7.34441	91.7721	34.1835	10.2817	9.25826	14.8095	1.95507	0.00929354	0.159157	Nlrp12	7	3218784	3249740	-	7545	protein_coding	NLR family, pyrin domain containing 12 [Source:MGI Symbol;Acc:MGI:2676630]	-	7	87	37	11	9	15	0.0499476	0.634613	0.234173	0.070776	0.0637323	0.101845
ENSMUSG00000096074	0	15.8228	20.3253	0.934702	0	0.987301	4.21775	0.00930565	0.159164	Ighv1-72	12	115757984	115758461	-	396	IG_V_gene	immunoglobulin heavy variable 1-72 [Source:MGI Symbol;Acc:MGI:4439633]	-	0	15	22	1	0	1	0	2.08471	2.6529	0.122591	0	0.129364
ENSMUSG00000020460	8285.54	7151.9	9100.19	11904.4	10262.3	10735.9	-0.423174	0.0093105	0.159164	Rps27a	11	29545846	29548109	-	1972	protein_coding	ribosomal protein S27A [Source:MGI Symbol;Acc:MGI:1925544]	-	7897	6780	9850	12736	9976	10874	215.591	189.222	238.519	313.53	270.287	282.482
ENSMUSG00000044139	14.6888	11.6034	12.9343	33.6493	39.0904	27.6444	-1.35521	0.0093251	0.159272	Prss53	7	127885841	127890970	-	2134	protein_coding	protease, serine 53 [Source:MGI Symbol;Acc:MGI:2652890]	-	14	11	14	36	38	28	0.353191	0.283692	0.313276	0.818956	0.951405	0.67216
ENSMUSG00000024300	353.581	362.869	326.129	147.683	260.26	249.787	0.665491	0.00935086	0.15957	Myo1f	17	33555719	33607764	+	4914	protein_coding	myosin IF [Source:MGI Symbol;Acc:MGI:107711]	-	337	344	353	158	253	253	3.69208	3.85276	3.43031	1.5609	2.75082	2.63751
ENSMUSG00000005469	3114.03	5268.99	4211.03	2746.15	2610.83	3200.83	0.557416	0.00939619	0.160202	Prkaca	8	83972993	83996443	+	2488	protein_coding	protein kinase, cAMP dependent, catalytic, alpha [Source:MGI Symbol;Acc:MGI:97592]	-	2968	4995	4558	2938	2538	3242	64.2228	110.493	87.4818	57.3263	54.5026	66.7531
ENSMUSG00000055632	22.0332	4.21941	24.9447	36.4534	63.7791	47.3905	-1.5201	0.00946058	0.161157	Hmcn2	2	31314415	31460738	+	16073	protein_coding	hemicentin 2 [Source:MGI Symbol;Acc:MGI:2677838]	-	21	4	27	39	62	48	0.0703393	0.0136966	0.0802159	0.117793	0.206097	0.152987
ENSMUSG00000043671	691.424	1143.46	926.649	680.463	578.127	601.267	0.570094	0.0094845	0.161421	Dpy19l3	7	35685165	35754454	-	11367	protein_coding	dpy-19-like 3 (C. elegans) [Source:MGI Symbol;Acc:MGI:2443952]	-	659	1084	1003	728	562	609	3.12116	5.24846	4.21356	3.10912	2.6416	2.74461
ENSMUSG00000053297	266.497	321.73	296.565	371.077	417.65	498.587	-0.540725	0.00950572	0.161501	AI854703	6	48626764	48633689	+	4306	protein_coding	expressed sequence AI854703 [Source:MGI Symbol;Acc:MGI:2141510]	-	254	305	321	397	406	505	3.17567	3.89829	3.55979	4.47578	5.03765	6.00795
ENSMUSG00000072568	634.767	604.43	745.569	1042.19	881.592	840.194	-0.47748	0.00950601	0.161501	Fam84b	15	60818994	60853778	-	5926	protein_coding	family with sequence similarity 84, member B [Source:MGI Symbol;Acc:MGI:3026924]	-	605	573	807	1115	857	851	5.49629	5.32159	6.50288	9.1341	7.72672	7.35659
ENSMUSG00000028222	45.1157	18.9873	50.8132	100.948	102.87	53.3143	-1.15833	0.00953401	0.161834	Calb1	4	15881264	15908064	+	4846	protein_coding	calbindin 1 [Source:MGI Symbol;Acc:MGI:88248]	-	43	18	55	108	100	54	0.477706	0.204427	0.541967	1.08191	1.10254	0.570846
ENSMUSG00000025277	579.159	719.409	567.261	426.224	410.449	483.778	0.49839	0.00955624	0.162068	Abhd6	14	8002902	8056763	+	2365	protein_coding	abhydrolase domain containing 6 [Source:MGI Symbol;Acc:MGI:1913332]	-	552	682	614	456	399	490	12.5656	15.8709	12.3974	9.36022	9.01401	10.6139
ENSMUSG00000030168	3143.41	5651.9	3558.77	2631.19	2797.02	2784.19	0.589066	0.00959721	0.16262	Adipor2	6	119353150	119417704	-	5979	protein_coding	adiponectin receptor 2 [Source:MGI Symbol;Acc:MGI:93830]	-	2996	5358	3852	2815	2719	2820	26.9767	49.32	30.7646	22.8561	24.2972	24.1618
ENSMUSG00000097636	17.8364	40.0844	24.9447	11.2164	4.11478	9.87301	1.70997	0.00963609	0.163135	Mirt1	19	53441212	53464796	-	8664	lincRNA	myocardial infarction associated transcript 1 [Source:MGI Symbol;Acc:MGI:1922001]	-	17	38	27	12	4	10	0.105635	0.241387	0.148812	0.0672381	0.0246671	0.0591276
ENSMUSG00000019214	218.234	139.24	207.872	271.063	280.834	328.771	-0.638557	0.00966439	0.16347	Chtf18	17	25718926	25727419	-	4584	protein_coding	CTF18, chromosome transmission fidelity factor 18 [Source:MGI Symbol;Acc:MGI:2384887]	-	208	132	225	290	273	333	2.44284	1.58481	2.34386	3.07118	3.18196	3.72142
ENSMUSG00000030103	2518.08	2088.61	1054.14	580.45	1592.42	778.981	0.939486	0.00967793	0.163555	Bhlhe40	6	108660629	108666925	+	4705	protein_coding	basic helix-loop-helix family, member e40 [Source:MGI Symbol;Acc:MGI:1097714]	bHLH	2400	1980	1141	621	1548	789	27.4617	23.1608	11.5803	6.40744	17.5787	8.59065
ENSMUSG00000051502	58.7553	83.3333	87.7683	35.5187	40.1191	45.4159	0.92712	0.00972432	0.164195	Ufsp1	5	137294629	137295665	+	1037	protein_coding	UFM1-specific peptidase 1 [Source:MGI Symbol;Acc:MGI:1917490]	-	56	79	95	38	39	46	2.90727	4.19273	4.3746	1.77892	2.00938	2.27242
ENSMUSG00000024851	1008.28	1842.83	1548.42	892.64	1027.67	987.301	0.597648	0.00974373	0.164378	Pitpnm1	19	4099998	4113965	+	6889	protein_coding	phosphatidylinositol transfer protein, membrane-associated 1 [Source:MGI Symbol;Acc:MGI:1197524]	-	961	1747	1676	955	999	1000	7.51006	13.9568	11.6175	6.72976	7.74793	7.43623
ENSMUSG00000062646	671.489	496.835	396.343	386.966	307.58	320.873	0.622734	0.00976498	0.164592	Ganc	2	120403896	120461700	+	9096	protein_coding	glucosidase, alpha; neutral C [Source:MGI Symbol;Acc:MGI:1923301]	-	640	471	429	414	299	325	3.78796	2.84983	2.25217	2.20954	1.75629	1.83038
ENSMUSG00000073411	5710.8	8810.12	6219.54	5247.42	4845.15	4353.01	0.521771	0.00979268	0.164915	H2-D1	17	35262730	35267499	+	2579	protein_coding	histocompatibility 2, D region locus 1 [Source:MGI Symbol;Acc:MGI:95896]	-	5443	8352	6732	5614	4710	4409	113.622	178.233	124.648	105.675	97.5766	87.5785
ENSMUSG00000078521	89.1821	41.1392	95.1593	157.965	113.156	155.006	-0.916384	0.00980831	0.165002	Aunip	4	134510999	134523927	+	1275	protein_coding	aurora kinase A and ninein interacting protein [Source:MGI Symbol;Acc:MGI:1917135]	-	85	39	103	169	110	157	3.58909	1.68346	3.85763	6.43471	4.60955	6.3081
ENSMUSG00000021196	1771.05	2561.18	1939.22	1415.14	1410.34	1621.15	0.496002	0.00981503	0.165002	Pfkp	13	6579768	6648777	-	13401	protein_coding	phosphofructokinase, platelet [Source:MGI Symbol;Acc:MGI:1891833]	-	1688	2428	2099	1514	1371	1642	6.78127	9.97149	7.47944	5.48455	5.46609	6.27689
ENSMUSG00000025584	1365.01	2223.63	1948.46	1312.32	1282.78	1228.2	0.534342	0.00984466	0.165356	Pde8a	7	81213596	81334533	+	4045	protein_coding	phosphodiesterase 8A [Source:MGI Symbol;Acc:MGI:1277116]	-	1301	2108	2109	1404	1247	1244	17.3155	28.6814	24.8973	16.85	16.4712	15.7547
ENSMUSG00000027496	346.236	207.806	364.008	608.491	408.392	460.082	-0.68559	0.00989155	0.165999	Aurka	2	172356190	172370535	-	2531	protein_coding	aurora kinase A [Source:MGI Symbol;Acc:MGI:894678]	-	330	197	394	651	397	466	7.01936	4.28374	7.43357	12.4865	8.38059	9.43198
ENSMUSG00000029521	288.53	264.768	236.513	362.664	371.359	385.048	-0.503498	0.00991668	0.166275	Chek2	5	110839979	110874145	+	3001	protein_coding	checkpoint kinase 2 [Source:MGI Symbol;Acc:MGI:1355321]	-	275	251	256	388	361	390	4.93336	4.60316	4.0735	6.27651	6.42713	6.65744
ENSMUSG00000022610	161.577	232.067	272.544	141.14	131.673	142.171	0.683909	0.00995019	0.166692	Mapk12	15	89130584	89140703	-	3805	protein_coding	mitogen-activated protein kinase 12 [Source:MGI Symbol;Acc:MGI:1353438]	-	154	220	295	151	128	144	2.17892	3.18212	3.70221	1.92653	1.79735	1.93873
ENSMUSG00000025001	356.728	215.19	306.727	629.989	425.88	372.213	-0.70091	0.00998746	0.16717	Hells	19	38930915	38971051	+	7205	protein_coding	helicase, lymphoid specific [Source:MGI Symbol;Acc:MGI:106209]	-	340	204	332	674	414	377	2.54051	1.55828	2.20038	4.54128	3.07003	2.6805
ENSMUSG00000018405	465.845	712.025	723.396	436.506	396.048	447.248	0.571278	0.0100078	0.167246	Mrm1	11	84813061	84819515	-	2868	protein_coding	mitochondrial rRNA methyltransferase 1 [Source:MGI Symbol;Acc:MGI:2443470]	-	444	675	783	467	385	453	8.3345	12.9531	13.037	7.90479	7.17229	8.09148
ENSMUSG00000031600	1514	1710.97	1663.9	1362.8	1141.85	1134.41	0.425793	0.0100094	0.167246	Vps37a	8	40511783	40551134	+	6379	protein_coding	vacuolar protein sorting 37A [Source:MGI Symbol;Acc:MGI:1261835]	-	1443	1622	1801	1458	1110	1149	12.1784	13.9942	13.482	11.0958	9.29708	9.22734
ENSMUSG00000058396	237.12	714.135	338.139	238.349	245.858	207.333	0.898436	0.010019	0.167261	Gpr182	10	127747276	127751732	-	3954	protein_coding	G protein-coupled receptor 182 [Source:MGI Symbol;Acc:MGI:109545]	-	226	677	366	255	239	210	3.07714	9.42325	4.42016	3.13081	3.22952	2.72077
ENSMUSG00000004105	1552.82	1883.97	1396.9	1194.55	1137.74	1199.57	0.452419	0.0100317	0.167328	Angptl2	2	33216069	33247717	+	6286	protein_coding	angiopoietin-like 2 [Source:MGI Symbol;Acc:MGI:1347002]	-	1480	1786	1512	1278	1106	1215	12.6754	15.6371	11.4861	9.86981	9.40063	9.90172
ENSMUSG00000022758	321.056	317.51	302.108	184.136	121.386	261.635	0.729242	0.0100673	0.167662	P2rx6	16	17561885	17577800	+	3995	protein_coding	purinergic receptor P2X, ligand-gated ion channel, 6 [Source:MGI Symbol;Acc:MGI:1337113]	-	306	301	327	197	118	265	4.12364	4.14666	3.90863	2.39388	1.57812	3.39811
ENSMUSG00000079139	292.727	223.629	225.426	371.077	350.785	354.441	-0.537778	0.0100691	0.167662	Gm4204	1	135231995	135233225	+	1231	processed_pseudogene	predicted gene 4204 [Source:MGI Symbol;Acc:MGI:3782381]	-	279	212	244	397	341	359	12.2017	9.47821	9.4651	15.6561	14.8004	14.9398
ENSMUSG00000041309	1.0492	83.3333	13.8582	9.34702	1.0287	2.9619	2.8696	0.0100952	0.167951	Nkx6-2	7	139579376	139582797	-	1907	protein_coding	NK6 homeobox 2 [Source:MGI Symbol;Acc:MGI:1352738]	Homeobox	1	79	15	10	1	3	0.0282309	2.27995	0.375607	0.254567	0.0280172	0.0805897
ENSMUSG00000031099	10319.9	3802.74	3636.38	3471.48	3040.82	3287.71	0.85764	0.0101198	0.168215	Smarca1	X	47809368	47892974	-	6118	protein_coding	SWI/SNF related, matrix associated, actin dependent regulator of chromatin, subfamily a, member 1 [Source:MGI Symbol;Acc:MGI:1935127]	-	9836	3605	3936	3714	2956	3330	86.5536	32.4298	30.7213	29.4703	25.8149	27.8833
ENSMUSG00000037946	382.959	184.599	365.855	629.989	485.544	443.298	-0.739471	0.0101289	0.16822	Fgd3	13	49261554	49320311	-	6012	protein_coding	FYVE, RhoGEF and PH domain containing 3 [Source:MGI Symbol;Acc:MGI:1353657]	-	365	175	396	674	472	449	3.26851	1.60202	3.14536	5.44244	4.19468	3.82592
ENSMUSG00000095794	2.0984	32.7004	52.661	10.2817	1.0287	0	2.93845	0.0101462	0.168308	Igkv6-17	6	70371439	70371993	+	377	IG_V_gene	immunoglobulin kappa variable 6-17 [Source:MGI Symbol;Acc:MGI:1330833]	-	2	31	57	11	1	0	0.285604	4.52553	7.21983	1.41646	0.141721	0
ENSMUSG00000013155	94.4281	166.667	161.678	236.48	226.313	224.117	-0.699234	0.0101517	0.168308	Enkd1	8	105703651	105708210	-	3659	protein_coding	enkurin domain containing 1 [Source:MGI Symbol;Acc:MGI:2142593]	-	90	158	175	253	220	227	1.32421	2.37653	2.28386	3.35669	3.21245	3.17813
ENSMUSG00000011382	1294.71	1435.65	1187.18	987.045	897.022	1026.79	0.428185	0.0101613	0.168323	Dhdh	7	45470987	45488805	-	7408	protein_coding	dihydrodiol dehydrogenase (dimeric) [Source:MGI Symbol;Acc:MGI:1919005]	-	1234	1361	1285	1056	872	1040	8.96789	10.1113	8.28316	6.92015	6.28915	7.19186
ENSMUSG00000024608	10411.2	10899.8	14801.4	18446.3	15716.4	16180.9	-0.479275	0.0101821	0.168394	Rps14	18	60774510	60778546	+	1384	protein_coding	ribosomal protein S14 [Source:MGI Symbol;Acc:MGI:98107]	-	9923	10333	16021	19735	15278	16389	385.996	410.903	552.773	692.235	589.802	606.632
ENSMUSG00000069041	17.8364	11.6034	19.4014	60.7556	30.8609	32.5809	-1.34523	0.0101832	0.168394	Slc25a31	3	40708855	40726096	+	2128	protein_coding	solute carrier family 25 (mitochondrial carrier; adenine nucleotide translocator), member 31 [Source:MGI Symbol;Acc:MGI:1920583]	-	17	11	21	65	30	33	0.430084	0.284492	0.471239	1.48284	0.753227	0.794422
ENSMUSG00000094194	1.0492	13.7131	9.23877	0	0	0.987301	4.50669	0.0101967	1	Ighv5-16	12	113838526	113839010	-	380	IG_V_gene	immunoglobulin heavy variable 5-16 [Source:MGI Symbol;Acc:MGI:4439556]	-	1	13	10	0	0	1	0.141675	1.88282	1.25664	0	0	0.134811
ENSMUSG00000037544	357.778	219.409	300.26	548.67	377.531	439.349	-0.638356	0.0102108	0.168706	Dlgap5	14	47387779	47418407	-	6805	protein_coding	DLG associated protein 5 [Source:MGI Symbol;Acc:MGI:2183453]	-	341	208	325	587	367	445	2.69775	1.68222	2.2806	4.18757	2.88147	3.34997
ENSMUSG00000003518	995.692	1136.08	977.462	644.944	660.422	890.546	0.501659	0.0102266	0.168732	Dusp3	11	101971143	101987013	-	4682	protein_coding	dual specificity phosphatase 3 (vaccinia virus phosphatase VH1-related) [Source:MGI Symbol;Acc:MGI:1919599]	-	949	1077	1058	690	642	902	10.9122	12.66	10.7907	7.15435	7.32622	9.86925
ENSMUSG00000031700	672.538	522.152	563.565	792.627	805.468	815.511	-0.457174	0.0102299	0.168732	Gpt2	8	85492576	85527560	+	5643	protein_coding	glutamic pyruvate transaminase (alanine aminotransferase) 2 [Source:MGI Symbol;Acc:MGI:1915391]	-	641	495	610	848	783	826	6.11539	4.82774	5.16195	7.29522	7.41358	7.49858
ENSMUSG00000000282	1162.52	2168.78	1533.64	827.211	1187.11	1105.78	0.640937	0.0102789	0.169395	Mnt	11	74830920	74845725	+	4627	protein_coding	max binding protein [Source:MGI Symbol;Acc:MGI:109150]	bHLH	1108	2056	1660	885	1154	1120	12.8919	24.4553	17.1318	9.28531	13.3255	12.4002
ENSMUSG00000108414	737.589	602.32	785.296	1053.41	937.141	940.898	-0.463721	0.0102898	0.16943	Snhg1	19	8723475	8726443	+	2969	processed_transcript	small nucleolar RNA host gene 1 [Source:MGI Symbol;Acc:MGI:3763743]	-	703	571	850	1127	911	953	12.7474	10.5846	13.6711	18.4275	16.394	16.4434
ENSMUSG00000044098	414.435	252.11	242.98	223.394	177.964	145.133	0.733688	0.010326	0.169834	Rsbn1	3	103914120	103966636	+	6861	protein_coding	rosbin, round spermatid basic protein 1 [Source:MGI Symbol;Acc:MGI:2444993]	-	395	239	263	239	173	147	3.09946	1.91716	1.83047	1.69108	1.34721	1.09759
ENSMUSG00000050447	142.691	163.502	172.765	110.295	93.6113	101.692	0.648196	0.010332	0.169834	Lypd6	2	50066429	50193569	+	3729	protein_coding	LY6/PLAUR domain containing 6 [Source:MGI Symbol;Acc:MGI:2443848]	-	136	155	187	118	91	103	1.96346	2.28764	2.39465	1.53618	1.30384	1.41499
ENSMUSG00000032186	93.3789	45.3586	59.1281	139.271	119.329	104.654	-0.877812	0.0103525	0.169938	Tmod2	9	75565621	75611325	-	11683	protein_coding	tropomodulin 2 [Source:MGI Symbol;Acc:MGI:1355335]	-	89	43	64	149	116	106	0.410121	0.202564	0.261589	0.619134	0.530493	0.464794
ENSMUSG00000030657	653.652	2302.74	3183.68	597.274	258.202	777.994	1.91029	0.010356	0.169938	Xylt1	7	117380979	117673580	+	9651	protein_coding	xylosyltransferase 1 [Source:MGI Symbol;Acc:MGI:2451073]	-	623	2183	3446	639	251	788	3.4753	12.4489	17.0505	3.21426	1.38956	4.18276
ENSMUSG00000028175	89.1821	59.0717	89.6161	162.638	108.013	141.184	-0.791365	0.0103775	0.170104	Depdc1a	3	159495433	159529955	+	3323	protein_coding	DEP domain containing 1a [Source:MGI Symbol;Acc:MGI:1923381]	-	85	56	97	174	105	143	1.3771	0.927484	1.39391	2.54198	1.68824	2.20452
ENSMUSG00000050708	16259.5	20324.9	19265.6	13647.6	14090	14672.3	0.397164	0.0103838	0.170104	Ftl1	7	45457944	45459884	-	1340	protein_coding	ferritin light polypeptide 1 [Source:MGI Symbol;Acc:MGI:95589]	-	15497	19268	20853	14601	13697	14861	622.614	791.372	743.117	528.969	546.131	568.136
ENSMUSG00000024085	4086.64	2847.05	2422.41	2351.71	1872.23	2104.93	0.563768	0.0104006	0.170136	Man2a1	17	64600736	64755110	+	7223	protein_coding	mannosidase 2, alpha 1 [Source:MGI Symbol;Acc:MGI:104669]	-	3895	2699	2622	2516	1820	2132	29.0313	20.5652	17.3344	16.9101	13.4626	15.1209
ENSMUSG00000071669	241.316	228.903	242.056	168.246	123.443	175.74	0.606873	0.0104035	0.170136	Snx29	16	11322908	11755472	+	6435	protein_coding	sorting nexin 29 [Source:MGI Symbol;Acc:MGI:1921728]	-	230	217	262	180	120	178	1.92422	1.85592	1.94422	1.35793	0.996343	1.41703
ENSMUSG00000055866	696.67	1021.1	517.371	423.42	353.871	580.533	0.718498	0.0104272	0.170379	Per2	1	91415982	91459324	-	5856	protein_coding	period circadian clock 2 [Source:MGI Symbol;Acc:MGI:1195265]	-	664	968	560	453	344	588	6.1044	9.09752	4.56647	3.75534	3.13858	5.14381
ENSMUSG00000110840	7.34441	9.49367	10.1626	1.8694	0	0	3.80589	0.0104439	1	Gm47496	9	32078281	32078765	+	485	processed_pseudogene	predicted gene, 47496 [Source:MGI Symbol;Acc:MGI:6096479]	-	7	9	11	2	0	0	0.77702	1.02129	1.08304	0.200189	0	0
ENSMUSG00000082196	0	0	0	8.41231	6.17217	1.9746	-4.89771	0.0104744	1	Gm14231	2	156789812	156790403	-	592	processed_pseudogene	predicted gene 14231 [Source:MGI Symbol;Acc:MGI:3652156]	-	0	0	0	9	6	2	0	0	0	0.738029	0.541509	0.173068
ENSMUSG00000113047	114.363	84.3882	150.592	76.6455	61.7217	55.2889	0.852167	0.0104753	0.171019	Gm47469	13	74553910	74564256	-	1920	lincRNA	predicted gene, 47469 [Source:MGI Symbol;Acc:MGI:6096437]	-	109	80	163	82	60	56	3.05634	2.29318	4.05397	2.07331	1.66965	1.49416
ENSMUSG00000072941	1969.35	3898.73	2708.81	1887.16	2015.21	1680.39	0.619457	0.0105071	0.171393	Sod3	5	52363791	52371418	+	3738	protein_coding	superoxide dismutase 3, extracellular [Source:MGI Symbol;Acc:MGI:103181]	-	1877	3696	2932	2019	1959	1702	27.0334	54.4178	37.4557	26.221	28.0009	23.3254
ENSMUSG00000076518	3.1476	5.27426	7.39102	0	0	0	4.86846	0.0105125	1	Igkv2-112	6	68219981	68220706	+	361	IG_V_gene	immunoglobulin kappa variable 2-112 [Source:MGI Symbol;Acc:MGI:3644894]	-	3	5	8	0	0	0	0.447394	0.762275	1.05822	0	0	0
ENSMUSG00000040584	1761.61	1245.78	811.164	861.795	711.857	819.46	0.673689	0.0105303	0.171627	Abcb1a	5	8660077	8748575	+	5480	protein_coding	ATP-binding cassette, sub-family B (MDR/TAP), member 1A [Source:MGI Symbol;Acc:MGI:97570]	-	1679	1181	878	922	692	830	16.4948	11.8609	7.65081	8.16776	6.74686	7.75901
ENSMUSG00000093765	5.24601	3.16456	7.39102	0	0	0	4.86755	0.0105332	1	Gm20658	12	116102769	116138648	-	2768	antisense	predicted gene 20658 [Source:MGI Symbol;Acc:MGI:5313105]	-	5	3	8	0	0	0	0.0972478	0.0596491	0.138012	0	0	0
ENSMUSG00000030865	274.891	235.232	247.599	398.183	460.855	289.279	-0.599678	0.010617	0.172844	Chp2	7	122219496	122222824	+	1603	protein_coding	calcineurin-like EF hand protein 2 [Source:MGI Symbol;Acc:MGI:1917511]	-	262	223	268	426	448	293	8.79921	7.65632	7.98353	12.9012	14.9321	9.3636
ENSMUSG00000002808	4961.67	14700.4	6638.98	5210.96	3561.34	5730.3	0.858768	0.010623	0.172844	Epdr1	13	19591706	19619927	-	2745	protein_coding	ependymin related protein 1 (zebrafish) [Source:MGI Symbol;Acc:MGI:2145369]	-	4729	13936	7186	5575	3462	5804	92.7477	279.412	125.008	98.595	67.3846	108.316
ENSMUSG00000027656	1444.75	4668.77	2023.29	1485.24	1399.03	1590.54	0.862551	0.0106784	0.173512	Wisp2	2	163820861	163833146	+	1924	protein_coding	WNT1 inducible signaling pathway protein 2 [Source:MGI Symbol;Acc:MGI:1328326]	-	1377	4426	2190	1589	1360	1611	38.5305	126.606	54.3541	40.0933	37.7668	42.8943
ENSMUSG00000018168	23.0824	37.9747	29.5641	12.1511	4.11478	13.8222	1.58495	0.0106821	0.173512	Ikzf3	11	98464902	98546031	-	8754	protein_coding	IKAROS family zinc finger 3 [Source:MGI Symbol;Acc:MGI:1342542]	zf-C2H2	22	36	32	13	4	14	0.135298	0.226331	0.174557	0.0720924	0.0244135	0.0819276
ENSMUSG00000033863	1749.02	1464.13	1201.04	979.567	1094.53	1078.13	0.485579	0.0107646	0.174704	Klf9	19	23141226	23166911	+	3263	protein_coding	Kruppel-like factor 9 [Source:MGI Symbol;Acc:MGI:1333856]	zf-C2H2	1667	1388	1300	1048	1064	1092	27.5039	23.4111	19.0248	15.5918	17.4221	17.1441
ENSMUSG00000024660	970.511	732.067	792.687	1180.53	1007.09	1329.9	-0.495568	0.0107763	0.174746	Incenp	19	9872297	9899533	-	3217	protein_coding	inner centromere protein [Source:MGI Symbol;Acc:MGI:1313288]	-	925	694	858	1263	979	1347	15.4798	11.8729	12.7359	19.0592	16.2595	21.4499
ENSMUSG00000061232	7437.79	11654	7732.85	6722.37	5824.47	6083.75	0.525835	0.0107906	0.174831	H2-K1	17	33996017	34000333	-	2608	protein_coding	histocompatibility 2, K1, K region [Source:MGI Symbol;Acc:MGI:95904]	-	7089	11048	8370	7192	5662	6162	146.337	233.144	153.254	133.873	115.995	121.038
ENSMUSG00000073721	25.1808	12.6582	15.7059	52.3433	59.6643	24.6825	-1.35347	0.0108029	0.174884	Pramef20	4	144372760	144377933	-	1434	protein_coding	PRAME family member 20 [Source:MGI Symbol;Acc:MGI:3712553]	-	24	12	17	56	58	25	0.901028	0.460554	0.5661	1.8958	2.161	0.893099
ENSMUSG00000035509	44.0665	119.198	72.0624	34.584	18.5165	47.3905	1.22545	0.0108605	0.175668	Fbxl21	13	56522472	56537898	+	4795	protein_coding	F-box and leucine-rich repeat protein 21 [Source:MGI Symbol;Acc:MGI:2442921]	-	42	113	78	37	18	48	0.47156	1.297	0.776783	0.374598	0.200567	0.512816
ENSMUSG00000004415	272.792	220.464	219.883	372.011	374.445	298.165	-0.551277	0.0108882	0.175967	Col26a1	5	136741759	136883209	-	8176	protein_coding	collagen, type XXVI, alpha 1 [Source:MGI Symbol;Acc:MGI:2155345]	-	260	209	238	398	364	302	1.71202	1.40687	1.39005	2.36317	2.37868	1.89223
ENSMUSG00000024640	366.171	151.899	246.675	450.526	343.584	528.206	-0.790229	0.0109038	0.17598	Psat1	19	15904678	15947337	-	4254	protein_coding	phosphoserine aminotransferase 1 [Source:MGI Symbol;Acc:MGI:2183441]	-	349	144	267	482	334	535	4.41676	1.863	2.99714	5.5005	4.19493	6.44266
ENSMUSG00000108825	165.774	20.0422	34.1835	29.9105	16.4591	20.7333	1.70991	0.0109196	0.17598	Gm45838	7	83633371	83635817	+	2447	TEC	predicted gene 45838 [Source:MGI Symbol;Acc:MGI:5804953]	-	158	19	37	32	16	21	3.47615	0.427335	0.72204	0.634846	0.349351	0.439637
ENSMUSG00000042834	1731.18	1649.79	1586.3	2056.34	3624.09	1950.91	-0.619398	0.0109287	0.17598	Nrep	18	33437019	33464029	-	2513	protein_coding	neuronal regeneration related protein [Source:MGI Symbol;Acc:MGI:99444]	-	1650	1564	1717	2200	3523	1976	35.3482	34.2526	32.6266	42.4994	74.9025	40.2813
ENSMUSG00000111496	90.2313	63.2911	62.8236	51.4086	27.7748	22.7079	1.08191	0.0109345	0.17598	Gm47483	10	29351879	29353893	-	2015	TEC	predicted gene, 47483 [Source:MGI Symbol;Acc:MGI:6096458]	-	86	60	68	55	27	23	2.29773	1.6388	1.61149	1.32507	0.715921	0.584738
ENSMUSG00000038379	215.086	85.443	167.222	318.733	266.432	239.914	-0.818551	0.0109347	0.17598	Ttk	9	83834689	83872389	+	4919	protein_coding	Ttk protein kinase [Source:MGI Symbol;Acc:MGI:1194921]	-	205	81	181	341	259	243	2.24364	0.906268	1.7571	3.36535	2.81319	2.53069
ENSMUSG00000049807	1754.26	2336.5	1728.57	995.457	1247.81	1654.72	0.578134	0.0109993	0.176871	Arhgap23	11	97415533	97502402	+	6637	protein_coding	Rho GTPase activating protein 23 [Source:MGI Symbol;Acc:MGI:3697726]	-	1672	2215	1871	1065	1213	1676	13.5625	18.3675	13.4616	7.78987	9.76484	12.9363
ENSMUSG00000054404	535.093	773.207	582.043	551.474	321.982	291.254	0.697863	0.0110323	0.177108	Slfn5	11	82951349	82964840	+	6326	protein_coding	schlafen 5 [Source:MGI Symbol;Acc:MGI:1329004]	-	510	733	630	590	313	295	4.34027	6.3771	4.7556	4.52768	2.64357	2.38892
ENSMUSG00000034427	295.875	145.57	258.686	126.185	144.017	145.133	0.754208	0.0110324	0.177108	Myo15b	11	115858406	115892603	+	9857	protein_coding	myosin XVB [Source:MGI Symbol;Acc:MGI:2685534]	-	282	138	280	135	140	147	1.54021	0.770518	1.35646	0.664877	0.758856	0.763979
ENSMUSG00000044308	2562.15	2328.06	2208.07	1999.33	1677.8	1618.19	0.422544	0.0110734	0.177505	Ubr3	2	69897246	70024013	+	9719	protein_coding	ubiquitin protein ligase E3 component n-recognin 3 [Source:MGI Symbol;Acc:MGI:1861100]	-	2442	2207	2390	2139	1631	1639	13.527	12.4977	11.7428	10.6842	8.9662	8.63906
ENSMUSG00000039157	942.183	1308.02	1049.52	753.37	748.89	858.952	0.482708	0.0110756	0.177505	Fam102a	2	32535332	32569756	+	6066	protein_coding	family with sequence similarity 102, member A [Source:MGI Symbol;Acc:MGI:2138935]	-	898	1240	1136	806	728	870	7.96985	11.2504	8.94272	6.45038	6.41217	7.34727
ENSMUSG00000032012	737.589	738.396	1009.8	1157.16	1033.84	1379.26	-0.521851	0.0111348	0.177951	Nectin1	9	43743984	43807461	+	5653	protein_coding	nectin cell adhesion molecule 1 [Source:MGI Symbol;Acc:MGI:1926483]	-	703	700	1093	1238	1005	1397	6.69503	6.81503	9.23283	10.6315	9.49868	12.6598
ENSMUSG00000074577	95.4773	106.54	94.2355	160.769	160.476	140.197	-0.639999	0.0111427	0.177951	Ripor3	2	167980164	168010618	-	4244	protein_coding	RIPOR family member 3 [Source:MGI Symbol;Acc:MGI:1916803]	-	91	101	102	172	156	142	1.15436	1.30977	1.14767	1.96746	1.96393	1.71404
ENSMUSG00000044574	26.23	30.5907	69.2908	20.5634	11.3156	14.8095	1.43457	0.0111445	0.177951	5031434C07Rik	6	112285593	112288837	-	3245	antisense	RIKEN cDNA 5031434C07 gene [Source:MGI Symbol;Acc:MGI:2442810]	-	25	29	75	22	11	15	0.414764	0.491849	1.10367	0.329125	0.181115	0.236802
ENSMUSG00000032462	359.876	464.135	366.779	272.933	248.944	301.127	0.532347	0.0111476	0.177951	Pik3cb	9	99036654	99140621	-	7193	protein_coding	phosphatidylinositol-4,5-bisphosphate 3-kinase catalytic subunit beta [Source:MGI Symbol;Acc:MGI:1922019]	-	343	440	397	292	242	305	2.5672	3.3666	2.63557	1.97072	1.79755	2.17219
ENSMUSG00000046330	5237.61	4797.47	7365.15	8912.38	8590.63	7318.87	-0.512413	0.0111497	0.177951	Rpl37a	1	72711290	72713813	+	1410	protein_coding	ribosomal protein L37a [Source:MGI Symbol;Acc:MGI:98068]	-	4992	4548	7972	9535	8351	7413	190.604	177.521	269.986	328.287	316.443	269.329
ENSMUSG00000106037	25.1808	24.2616	36.9551	57.9515	63.7791	53.3143	-1.01341	0.0111799	0.178105	Gm4332	3	119709516	119709861	+	346	processed_pseudogene	predicted gene 4332 [Source:MGI Symbol;Acc:MGI:3782515]	-	24	23	40	62	62	54	3.73432	3.65848	5.52049	8.69898	9.57396	7.99515
ENSMUSG00000043017	52.4601	94.9367	89.6161	17.7593	17.4878	60.2254	1.31269	0.0111835	0.178105	Ptgir	7	16906490	16910905	+	3334	protein_coding	prostaglandin I receptor (IP) [Source:MGI Symbol;Acc:MGI:99535]	-	50	90	97	19	17	61	0.807384	1.48568	1.38931	0.276656	0.272433	0.937288
ENSMUSG00000040612	1349.27	866.033	801.001	658.965	722.144	632.86	0.582506	0.0112051	0.178105	Ildr2	1	166254139	166316823	+	8251	protein_coding	immunoglobulin-like domain containing receptor 2 [Source:MGI Symbol;Acc:MGI:1196370]	-	1286	821	867	705	702	641	8.39093	5.47628	5.01772	4.14796	4.54576	3.97979
ENSMUSG00000104452	1.0492	15.8228	1.84775	0	0	0	5.10546	0.0112064	1	Ighv8-8	12	115294062	115294504	-	358	IG_V_gene	immunoglobulin heavy variable 8-8 [Source:MGI Symbol;Acc:MGI:3815333]	-	1	15	2	0	0	0	0.150381	2.30599	0.266772	0	0	0
ENSMUSG00000092060	162.626	166.667	196.786	450.526	285.977	182.651	-0.805054	0.0112102	0.178105	Bend4	5	67392147	67428310	-	9886	protein_coding	BEN domain containing 4 [Source:MGI Symbol;Acc:MGI:3648414]	-	155	158	213	482	278	185	0.844087	0.8796	1.02885	2.36689	1.50245	0.95865
ENSMUSG00000001247	919.1	1482.07	1091.1	628.12	874.391	831.308	0.581616	0.0112103	0.178105	Lsr	7	30957770	30973464	-	2172	protein_coding	lipolysis stimulated lipoprotein receptor [Source:MGI Symbol;Acc:MGI:1927471]	-	876	1405	1181	672	850	842	21.713	35.6012	25.9647	15.0197	20.9091	19.8592
ENSMUSG00000022973	774.311	848.101	668.887	608.491	552.409	474.892	0.485601	0.0112181	0.178105	Synj1	16	90936092	91011308	-	8085	protein_coding	synaptojanin 1 [Source:MGI Symbol;Acc:MGI:1354961]	-	738	804	724	651	537	481	4.91419	5.47299	4.27614	3.90889	3.54871	3.04771
ENSMUSG00000073702	5894.41	5450.42	7369.77	9419.92	8334.49	7811.53	-0.449995	0.0112323	0.178105	Rpl31	1	39367842	39371911	+	1662	protein_coding	ribosomal protein L31 [Source:MGI Symbol;Acc:MGI:2149632]	-	5618	5167	7977	10078	8102	7912	181.981	171.102	229.193	294.372	260.458	243.873
ENSMUSG00000026049	254.956	158.228	240.208	364.534	461.884	252.749	-0.723106	0.0112335	0.178105	Tex30	1	44086613	44102441	-	1926	protein_coding	testis expressed 30 [Source:MGI Symbol;Acc:MGI:1922873]	-	243	150	260	390	449	256	6.79244	4.28631	6.4463	9.83017	12.4556	6.80914
ENSMUSG00000032053	6.29521	17.9325	19.4014	4.67351	1.0287	1.9746	2.49433	0.0112609	0.178327	Pou2af1	9	51213708	51240080	+	2549	protein_coding	POU domain, class 2, associating factor 1 [Source:MGI Symbol;Acc:MGI:105086]	-	6	17	21	5	1	2	0.126724	0.367052	0.393408	0.0952254	0.0209607	0.0401947
ENSMUSG00000022679	172.069	274.262	194.014	162.638	118.3	103.667	0.733921	0.0112675	0.178327	Mpv17l	16	13903161	13949619	+	3760	protein_coding	Mpv17 transgene, kidney disease mutant-like [Source:MGI Symbol;Acc:MGI:2135951]	-	164	260	210	174	115	105	2.34818	3.8057	2.66701	2.24654	1.63413	1.43057
ENSMUSG00000013236	6434.75	9122.36	6639.9	4299.63	4511.86	6356.25	0.549343	0.0112753	0.178327	Ptprs	17	56412426	56476483	-	14990	protein_coding	protein tyrosine phosphatase, receptor type, S [Source:MGI Symbol;Acc:MGI:97815]	-	6133	8648	7187	4600	4386	6438	22.0266	31.7514	22.8949	14.8973	15.633	22.0018
ENSMUSG00000032436	470.042	372.363	408.354	563.625	556.524	611.14	-0.469143	0.0112938	0.178473	Cmtm7	9	114756836	114781856	-	3455	protein_coding	CKLF-like MARVEL transmembrane domain containing 7 [Source:MGI Symbol;Acc:MGI:2447166]	-	448	353	442	603	541	619	6.98081	5.62309	6.10897	8.4727	8.36614	9.17807
ENSMUSG00000038388	472.141	265.823	382.485	714.112	549.323	490.689	-0.646799	0.0113362	0.178997	Mpp6	6	50110241	50198939	+	6254	protein_coding	membrane protein, palmitoylated 6 (MAGUK p55 subfamily member 6) [Source:MGI Symbol;Acc:MGI:1927340]	-	450	252	414	764	534	497	3.87374	2.21764	3.16108	5.93045	4.56204	4.07106
ENSMUSG00000105742	123.806	43.2489	55.4326	46.7351	14.4017	25.6698	1.35279	0.0113597	0.179146	Gm42748	5	122165597	122167937	+	2341	TEC	predicted gene 42748 [Source:MGI Symbol;Acc:MGI:5662885]	-	118	41	60	50	14	26	2.71367	0.963898	1.22389	1.03686	0.319523	0.568959
ENSMUSG00000024538	2459.33	1611.81	1590.92	2342.36	3150.89	2837.5	-0.55719	0.0113643	0.179146	Ppic	18	53406341	53418007	-	1286	protein_coding	peptidylprolyl isomerase C [Source:MGI Symbol;Acc:MGI:97751]	-	2344	1528	1722	2506	3063	2874	98.1279	65.393	63.9419	94.6003	127.257	114.487
ENSMUSG00000021147	891.821	1041.14	861.053	749.631	588.414	686.174	0.464432	0.0114174	0.179817	Wdr37	13	8802968	8871909	-	10936	protein_coding	WD repeat domain 37 [Source:MGI Symbol;Acc:MGI:1920393]	-	850	987	932	802	572	695	4.18443	4.96715	4.06959	3.56015	2.79456	3.25563
ENSMUSG00000055447	2939.86	5059.07	3739.85	2800.37	2736.33	2545.26	0.538471	0.0114255	0.179817	Cd47	16	49800533	49915010	+	6276	protein_coding	CD47 antigen (Rh-related antigen, integrin-associated signal transducer) [Source:MGI Symbol;Acc:MGI:96617]	-	2802	4796	4048	2996	2660	2578	24.0359	42.0576	30.8	23.1746	22.6451	21.0431
ENSMUSG00000059625	14.6888	1.05485	11.0865	32.7146	28.8035	30.6063	-1.77525	0.0114482	0.180026	Sohlh1	2	25842995	25847248	-	1289	protein_coding	spermatogenesis and oogenesis specific basic helix-loop-helix 1 [Source:MGI Symbol;Acc:MGI:2684956]	-	14	1	12	35	28	31	0.584724	0.0426968	0.444551	1.31816	1.1606	1.23202
ENSMUSG00000032265	561.323	481.013	452.7	982.371	674.824	589.419	-0.588191	0.0114831	0.180427	Tent5a	9	85320439	85327348	-	5703	protein_coding	terminal nucleotidyltransferase 5A [Source:MGI Symbol;Acc:MGI:2670964]	-	535	456	490	1051	656	597	5.05041	4.40058	4.10286	8.94647	6.14577	5.36265
ENSMUSG00000060843	17.8364	9.49367	13.8582	29.9105	44.2339	30.6063	-1.3448	0.0115728	0.181689	Ctnna3	10	63430098	65003667	+	7227	protein_coding	catenin (cadherin associated protein), alpha 3 [Source:MGI Symbol;Acc:MGI:2661445]	-	17	9	15	32	43	31	0.126639	0.0685383	0.0991121	0.214953	0.317897	0.219742
ENSMUSG00000034438	68.1981	79.1139	72.0624	50.4739	33.9469	30.6063	0.928653	0.0115845	0.181724	Gbp8	5	105014150	105139540	-	3443	protein_coding	guanylate-binding protein 8 [Source:MGI Symbol;Acc:MGI:1923324]	-	65	75	78	54	33	31	1.01637	1.19887	1.08181	0.761394	0.512098	0.461247
ENSMUSG00000001901	27.2792	22.1519	41.5745	66.3638	52.4635	68.1238	-1.03342	0.0116038	0.181878	Kcnh6	11	106008124	106034549	+	3549	protein_coding	potassium voltage-gated channel, subfamily H (eag-related), member 6 [Source:MGI Symbol;Acc:MGI:2684139]	-	26	21	45	71	51	69	0.394406	0.325658	0.60548	0.971191	0.767786	0.995983
ENSMUSG00000011632	3.1476	0	15.7059	28.041	40.1191	20.7333	-2.21299	0.0116282	0.182111	Pinlyp	7	24541658	24546118	-	843	protein_coding	phospholipase A2 inhibitor and LY6/PLAUR domain containing [Source:MGI Symbol;Acc:MGI:3615324]	-	3	0	17	30	39	21	0.191589	0	0.962975	1.72761	2.4718	1.27615
ENSMUSG00000024863	11.5412	11.6034	19.4014	53.278	33.9469	24.6825	-1.39027	0.0116621	0.182352	Mbl2	19	30232928	30239685	+	1101	protein_coding	mannose-binding lectin (protein C) 2 [Source:MGI Symbol;Acc:MGI:96924]	-	11	11	21	57	33	25	0.537875	0.549862	0.910805	2.51328	1.60141	1.16322
ENSMUSG00000076580	3.1476	12.6582	5.54326	0.934702	0	0	4.33522	0.0116705	1	Igkv8-27	6	70171809	70172270	-	360	IG_V_gene	immunoglobulin kappa chain variable 8-27 [Source:MGI Symbol;Acc:MGI:4439868]	-	3	12	6	1	0	0	0.448637	1.83454	0.79587	0.13485	0	0
ENSMUSG00000030623	12.5904	27.4262	20.3253	57.9515	38.0617	43.4413	-1.21005	0.0116705	0.182352	Prss23os	7	89510007	89511873	+	1592	antisense	protease, serine 23, opposite strand [Source:MGI Symbol;Acc:MGI:1916654]	-	12	26	22	62	37	44	0.405802	0.898833	0.659893	1.89061	1.24175	1.41585
ENSMUSG00000062006	5323.65	5317.51	7319.88	8950.7	8100.97	7711.81	-0.463263	0.011672	0.182352	Rpl34	3	130726831	130730398	-	2643	protein_coding	ribosomal protein L34 [Source:MGI Symbol;Acc:MGI:1915686]	-	5074	5041	7923	9576	7875	7811	103.354	104.971	143.148	175.889	159.195	151.397
ENSMUSG00000024935	12.5904	13.7131	9.23877	40.1922	29.8322	23.6952	-1.40484	0.0117265	0.182989	Slc1a1	19	28835049	28913960	+	6170	protein_coding	solute carrier family 1 (neuronal/epithelial high affinity glutamate transporter, system Xag), member 1 [Source:MGI Symbol;Acc:MGI:105083]	-	12	13	10	43	29	24	0.104706	0.11596	0.0773942	0.338326	0.251124	0.199267
ENSMUSG00000052833	1523.44	1558.02	1555.81	2040.45	1844.45	2166.14	-0.383955	0.0117318	0.182989	Sae1	7	16320234	16387806	-	2597	protein_coding	SUMO1 activating enzyme subunit 1 [Source:MGI Symbol;Acc:MGI:1929264]	-	1452	1477	1684	2183	1793	2194	30.1003	31.3009	30.9645	40.807	36.8879	43.2786
ENSMUSG00000010721	443.812	412.447	402.81	290.692	325.068	294.216	0.468548	0.011758	0.18324	Lmbr1	5	29229802	29378390	-	5850	protein_coding	limb region 1 [Source:MGI Symbol;Acc:MGI:1861746]	-	423	391	436	311	316	298	3.89279	3.67849	3.55897	2.58082	2.88607	2.60957
ENSMUSG00000041134	368.27	1470.46	935.887	437.44	127.558	157.968	1.93999	0.0117669	0.18324	Cyyr1	16	85421533	85553397	-	8894	protein_coding	cysteine and tyrosine-rich protein 1 [Source:MGI Symbol;Acc:MGI:2152187]	-	351	1394	1013	468	124	160	2.12464	8.6261	5.43884	2.55447	0.744905	0.921577
ENSMUSG00000035775	50.3617	51.6877	75.7579	124.315	119.329	78.9841	-0.856445	0.0118185	0.183894	Krt20	11	99428403	99438150	-	1927	protein_coding	keratin 20 [Source:MGI Symbol;Acc:MGI:1914059]	-	48	49	82	133	116	80	1.34102	1.39947	2.03201	3.3506	3.21627	2.12675
ENSMUSG00000043811	29.3776	7.38396	16.6298	30.8452	46.2913	66.1492	-1.42394	0.0118385	0.184056	Rtn4r	16	18127642	18152408	+	1938	protein_coding	reticulon 4 receptor [Source:MGI Symbol;Acc:MGI:2136886]	-	28	7	18	33	45	67	0.777822	0.198789	0.443519	0.826633	1.24061	1.77105
ENSMUSG00000032698	462.698	436.709	450.852	303.778	355.929	319.886	0.463438	0.0118586	0.184194	Lmo2	2	103957986	103981878	+	2166	protein_coding	LIM domain only 2 [Source:MGI Symbol;Acc:MGI:102811]	-	441	414	488	325	346	324	10.9611	10.5194	10.7586	7.28413	8.53481	7.66294
ENSMUSG00000076591	0	18.9873	2.77163	0	0	0	5.32375	0.0118672	1	Igkv8-16	6	70386672	70387252	-	379	IG_V_gene	immunoglobulin kappa variable 8-16 [Source:MGI Symbol;Acc:MGI:1330843]	-	0	18	3	0	0	0	0	2.61386	0.377986	0	0	0
ENSMUSG00000025420	33.5744	18.9873	36.0312	75.7108	44.2339	68.1238	-1.08403	0.011875	0.184194	Katnal2	18	76977148	77047308	-	4061	protein_coding	katanin p60 subunit A-like 2 [Source:MGI Symbol;Acc:MGI:1924234]	-	32	18	39	81	43	69	0.424222	0.243943	0.458591	0.968288	0.565733	0.870412
ENSMUSG00000031298	68.1981	86.4979	95.1593	55.1474	36.0043	44.4286	0.880889	0.0118761	0.184194	Adgrg2	X	160390690	160498070	+	5278	protein_coding	adhesion G protein-coupled receptor G2 [Source:MGI Symbol;Acc:MGI:2446854]	-	65	82	103	59	35	45	0.66301	0.855053	0.931883	0.542669	0.354303	0.436769
ENSMUSG00000043991	605.389	530.591	509.056	417.812	405.306	374.187	0.457909	0.0119115	0.184594	Pura	18	36281097	36289723	+	3145	protein_coding	purine rich element binding protein A [Source:MGI Symbol;Acc:MGI:103079]	-	577	503	551	447	394	379	9.87714	8.8023	8.36613	6.89985	6.69348	6.17344
ENSMUSG00000113898	99.6741	46.4135	36.9551	26.1716	33.9469	12.8349	1.32625	0.0119799	0.185505	Gm19144	12	69970386	69972795	+	1859	processed_pseudogene	predicted gene, 19144 [Source:MGI Symbol;Acc:MGI:5011329]	-	95	44	40	28	33	13	2.75119	1.30263	1.02748	0.731192	0.948442	0.358239
ENSMUSG00000024735	3191.67	3255.27	3740.78	4265.04	4497.46	4455.69	-0.375562	0.0119981	0.185638	Prpf19	19	10895231	10909559	+	7278	protein_coding	pre-mRNA processing factor 19 [Source:MGI Symbol;Acc:MGI:106247]	-	3042	3086	4049	4563	4372	4513	22.5021	23.3363	26.5662	30.4362	32.0955	31.766
ENSMUSG00000041417	3409.9	1640.29	1835.74	3680.86	5340.99	2683.49	-0.765479	0.0120247	0.185899	Pik3r1	13	101680563	101768217	-	10079	protein_coding	phosphoinositide-3-kinase regulatory subunit 1 [Source:MGI Symbol;Acc:MGI:97583]	-	3250	1555	1987	3938	5192	2718	17.3597	8.49105	9.414	18.9675	27.5228	13.8147
ENSMUSG00000052605	440.665	495.78	376.942	317.799	252.03	333.708	0.538566	0.0120461	0.18608	Isoc2b	7	4844959	4870258	-	1373	protein_coding	isochorismatase domain containing 2b [Source:MGI Symbol;Acc:MGI:1914691]	-	420	470	408	340	245	338	16.4685	18.8398	14.19	12.0216	9.53392	12.6112
ENSMUSG00000059994	18.8856	27.4262	28.6402	2.8041	13.373	5.92381	1.77371	0.0120649	0.186221	Fcrl1	3	87376387	87402934	+	3560	protein_coding	Fc receptor-like 1 [Source:MGI Symbol;Acc:MGI:2442862]	-	18	26	31	3	13	6	0.272206	0.40195	0.41582	0.0409095	0.195106	0.0863396
ENSMUSG00000006442	890.772	727.848	996.863	1247.83	1249.86	1105.78	-0.461891	0.012107	0.186689	Srm	4	148591503	148594993	+	1599	protein_coding	spermidine synthase [Source:MGI Symbol;Acc:MGI:102690]	-	849	690	1079	1335	1215	1120	28.5848	23.7492	32.223	40.5308	40.5979	35.8821
ENSMUSG00000028878	911.756	1112.87	1025.5	682.332	736.546	826.371	0.44212	0.0121262	0.186689	Fam76a	4	132899213	132922558	-	3088	protein_coding	family with sequence similarity 76, member A [Source:MGI Symbol;Acc:MGI:2385211]	-	869	1055	1110	730	716	837	15.1502	18.8029	17.1648	11.4762	12.3883	13.8854
ENSMUSG00000026814	2885.3	8512.66	3866.43	2701.29	2537.79	3417.05	0.818329	0.0121278	0.186689	Eng	2	32646595	32682669	+	4048	protein_coding	endoglin [Source:MGI Symbol;Acc:MGI:95392]	-	2750	8070	4185	2890	2467	3461	36.5736	109.719	49.3683	34.6585	32.5615	43.7996
ENSMUSG00000000605	2242.14	2655.06	2377.14	1970.35	1862.97	1654.72	0.40645	0.0121414	0.186689	Clcn4	7	7282309	7300851	-	8575	protein_coding	chloride channel, voltage-sensitive 4 [Source:MGI Symbol;Acc:MGI:104571]	-	2137	2517	2573	2108	1811	1676	13.4167	16.1547	14.3285	11.9341	11.2839	10.0126
ENSMUSG00000020332	2.0984	3.16456	0.923877	10.2817	20.5739	6.91111	-2.625	0.0121437	0.186689	Meikin	11	54370652	54426790	+	1524	protein_coding	meiotic kinetochore factor [Source:MGI Symbol;Acc:MGI:1922097]	-	2	3	1	11	20	7	0.0706514	0.108339	0.0313335	0.350397	0.701167	0.2353
ENSMUSG00000025950	32504.3	39180.4	24591.8	20500.8	16545.5	27159.7	0.584457	0.0121545	0.186706	Idh1	1	65158616	65186500	-	2771	protein_coding	isocitrate dehydrogenase 1 (NADP+), soluble [Source:MGI Symbol;Acc:MGI:96413]	-	30980	37143	26618	21933	16084	27509	601.895	737.716	458.704	384.25	310.123	508.566
ENSMUSG00000086464	19.9348	0	7.39102	0.934702	0	0	4.69252	0.0122318	1	Gm15835	16	4777743	4779454	+	356	lincRNA	predicted gene 15835 [Source:MGI Symbol;Acc:MGI:3801923]	-	19	0	8	1	0	0	2.87329	0	1.07308	0.136365	0	0
ENSMUSG00000028078	293.776	248.945	322.433	410.334	428.966	385.048	-0.500017	0.0122423	0.187905	Dclk2	3	86786151	86920852	-	10553	protein_coding	doublecortin-like kinase 2 [Source:MGI Symbol;Acc:MGI:1918012]	-	280	236	349	439	417	390	1.42843	1.23079	1.57922	2.01949	2.11123	1.8932
ENSMUSG00000040713	2133.03	2584.39	2406.7	1735.74	1918.52	1755.42	0.397248	0.012253	0.187919	Creg1	1	165763746	165775308	+	2362	protein_coding	cellular repressor of E1A-stimulated genes 1 [Source:MGI Symbol;Acc:MGI:1344382]	-	2033	2450	2605	1857	1865	1778	46.3376	57.0867	52.6649	38.1667	42.1867	38.5621
ENSMUSG00000006154	430.173	354.43	298.412	364.534	598.701	842.168	-0.73746	0.0122676	0.187953	Eps8l1	7	4460674	4480487	+	6036	protein_coding	EPS8-like 1 [Source:MGI Symbol;Acc:MGI:1914675]	-	410	336	323	390	582	853	3.65688	3.06365	2.55533	3.13666	5.15169	7.2395
ENSMUSG00000029403	204.594	205.696	182.928	155.16	92.5826	124.4	0.670509	0.0122748	0.187953	Cdkl2	5	92006074	92043883	-	6064	protein_coding	cyclin-dependent kinase-like 2 (CDC2-related kinase) [Source:MGI Symbol;Acc:MGI:1858227]	-	195	195	198	166	90	126	1.73122	1.7698	1.55919	1.32893	0.792975	1.06444
ENSMUSG00000039781	641.062	625.527	713.233	854.317	787.98	1239.06	-0.54118	0.0123061	0.188074	Cep131	11	120064430	120086827	-	3833	protein_coding	centrosomal protein 131 [Source:MGI Symbol;Acc:MGI:107440]	-	611	593	772	914	766	1255	8.5818	8.51461	9.61772	11.576	10.6774	16.7731
ENSMUSG00000039100	4050.97	3303.8	2997.98	2779.8	2249.76	2530.45	0.453377	0.0123113	0.188074	2024-03-06	15	31455891	31531053	-	9174	protein_coding	membrane-associated ring finger (C3HC4) 6 [Source:MGI Symbol;Acc:MGI:2442773]	-	3861	3132	3245	2974	2187	2563	22.6578	18.7893	16.8908	15.7375	12.737	14.3119
ENSMUSG00000027298	1025.07	729.958	876.759	1135.66	1338.33	1182.79	-0.474397	0.012312	0.188074	Tyro3	2	119797733	119818104	+	6198	protein_coding	TYRO3 protein tyrosine kinase 3 [Source:MGI Symbol;Acc:MGI:104294]	-	977	692	949	1215	1301	1198	8.48631	6.14474	7.31153	9.5165	11.2151	9.9018
ENSMUSG00000033191	1411.18	2255.27	1817.27	1217.92	1180.94	1420.73	0.521712	0.0123338	0.188257	Tie1	4	118471191	118490061	-	4917	protein_coding	tyrosine kinase with immunoglobulin-like and EGF-like domains 1 [Source:MGI Symbol;Acc:MGI:99906]	-	1345	2138	1967	1303	1148	1439	14.7264	23.9307	19.1028	12.8646	12.4743	14.9923
ENSMUSG00000070371	349.384	282.7	302.108	431.832	431.023	435.4	-0.474975	0.0123767	0.188723	Prss36	7	127932638	127946725	-	3221	protein_coding	protease, serine 36 [Source:MGI Symbol;Acc:MGI:1924863]	-	333	268	327	462	419	441	5.56582	4.57923	4.84787	6.96312	6.95023	7.01385
ENSMUSG00000026622	240.267	167.721	216.187	373.881	284.949	285.33	-0.597272	0.012384	0.188723	Nek2	1	191821444	191833050	+	4516	protein_coding	NIMA (never in mitosis gene a)-related expressed kinase 2 [Source:MGI Symbol;Acc:MGI:109359]	-	229	159	234	400	277	289	2.72997	1.93772	2.47432	4.2999	3.27719	3.27833
ENSMUSG00000042606	598.045	474.683	649.486	722.524	807.526	891.533	-0.491045	0.0123938	0.188723	Hirip3	7	126861972	126865377	+	3265	protein_coding	HIRA interacting protein 3 [Source:MGI Symbol;Acc:MGI:2142364]	-	570	450	703	773	785	903	9.3987	7.58539	10.2817	11.4934	12.8458	14.1682
ENSMUSG00000048706	73.4441	61.1814	69.2908	134.597	88.4678	123.413	-0.765669	0.01245	0.189428	Lurap1l	4	80910646	80955628	+	3066	protein_coding	leucine rich adaptor protein 1-like [Source:MGI Symbol;Acc:MGI:106510]	-	70	58	75	144	86	125	1.22914	1.04113	1.16811	2.28004	1.49866	2.08856
ENSMUSG00000115354	46.1649	10.5485	32.3357	77.5802	81.2669	52.327	-1.24445	0.0124624	0.189467	Gm49083	14	43804696	43812383	-	2385	lincRNA	predicted gene, 49083 [Source:MGI Symbol;Acc:MGI:6118469]	-	44	10	35	83	79	53	0.993208	0.23076	0.700766	1.68944	1.76976	1.1384
ENSMUSG00000019302	2642.94	3696.2	3229.87	2237.68	2254.9	2523.54	0.447709	0.0124739	0.189493	Atp6v0a1	11	101009452	101063719	+	6556	protein_coding	ATPase, H+ transporting, lysosomal V0 subunit A1 [Source:MGI Symbol;Acc:MGI:103286]	-	2519	3504	3496	2394	2192	2556	20.6855	29.4153	25.464	17.7271	17.864	19.9724
ENSMUSG00000029009	1291.57	2255.27	2136	1260.91	1097.62	1430.6	0.584791	0.0124839	0.189496	Mthfr	4	148039077	148059551	+	7315	protein_coding	methylenetetrahydrofolate reductase [Source:MGI Symbol;Acc:MGI:106639]	-	1231	2138	2312	1349	1067	1449	9.05982	16.0858	15.0927	8.95262	7.79339	10.1476
ENSMUSG00000026923	662.046	1094.94	823.174	356.121	497.888	728.628	0.705292	0.0124976	0.189554	Notch1	2	26457903	26516663	-	14232	protein_coding	notch 1 [Source:MGI Symbol;Acc:MGI:97363]	-	631	1038	891	381	484	738	2.38693	4.01403	2.98955	1.29961	1.817	2.65644
ENSMUSG00000063430	86.0345	84.3882	97.0071	138.336	145.046	135.26	-0.645172	0.0125151	0.189669	Wscd2	5	113490333	113589725	+	15332	protein_coding	WSC domain containing 2 [Source:MGI Symbol;Acc:MGI:2445030]	-	82	80	105	148	141	137	0.287933	0.287171	0.327027	0.468614	0.491356	0.457752
ENSMUSG00000076538	1.0492	12.6582	17.5537	0	0	1.9746	3.99213	0.0125324	0.189781	Igkv13-84	6	68939602	68940067	+	347	IG_V_gene	immunoglobulin kappa chain variable 13-84 [Source:MGI Symbol;Acc:MGI:96514]	-	1	12	19	0	0	2	0.155148	1.90327	2.61468	0	0	0.295263
ENSMUSG00000035615	13.6396	12.6582	21.2492	41.1269	37.033	34.5556	-1.23889	0.0125707	0.190213	Frmpd1	4	45184875	45285936	+	5324	protein_coding	FERM and PDZ domain containing 1 [Source:MGI Symbol;Acc:MGI:2446274]	-	13	12	23	44	36	35	0.131456	0.124049	0.206292	0.401206	0.361277	0.336774
ENSMUSG00000048215	10.492	4.21941	5.54326	0	0	0.987301	4.25988	0.0126483	1	A630023P12Rik	5	110514923	110525980	+	1888	lincRNA	RIKEN cDNA A630023P12 gene [Source:MGI Symbol;Acc:MGI:2445162]	-	10	4	6	0	0	1	0.28515	0.116602	0.151755	0	0	0.0271336
ENSMUSG00000050410	291.678	217.3	218.959	375.75	315.809	372.213	-0.548263	0.0126559	0.191195	Tcf19	17	35512734	35516824	-	1782	protein_coding	transcription factor 19 [Source:MGI Symbol;Acc:MGI:103180]	-	278	206	237	402	307	377	8.39872	6.36221	6.35089	10.9514	9.20464	10.8378
ENSMUSG00000025185	185.709	35.865	22.173	14.0205	27.7748	33.5682	1.69334	0.0126619	0.191195	Loxl4	19	42593982	42612813	-	4213	protein_coding	lysyl oxidase-like 4 [Source:MGI Symbol;Acc:MGI:1914823]	-	177	34	24	15	27	34	2.26182	0.444157	0.272028	0.172843	0.342412	0.413425
ENSMUSG00000024653	19.9348	5.27426	6.46714	12.1511	19.5452	95.7682	-2.0124	0.0126682	0.191195	Scgb1a1	19	9083636	9087958	-	476	protein_coding	secretoglobin, family 1A, member 1 (uteroglobin) [Source:MGI Symbol;Acc:MGI:98919]	-	19	5	7	13	19	97	2.14893	0.578112	0.702239	1.32583	2.13267	10.4394
ENSMUSG00000034265	162.626	215.19	142.277	248.631	280.834	257.686	-0.599173	0.0126795	0.191195	Zdhhc14	17	5492557	5753811	+	3078	protein_coding	zinc finger, DHHC domain containing 14 [Source:MGI Symbol;Acc:MGI:2653229]	-	155	204	154	266	273	261	2.71106	3.64763	2.38916	4.19532	4.73882	4.34391
ENSMUSG00000024164	1955.71	2146.62	1329.46	1454.4	613.102	1185.75	0.739153	0.0126854	0.191195	C3	17	57203970	57228136	-	5143	protein_coding	complement component 3 [Source:MGI Symbol;Acc:MGI:88227]	-	1864	2035	1439	1556	596	1201	19.5122	21.7769	13.361	14.6874	6.19164	11.9629
ENSMUSG00000052783	118.56	102.321	104.398	161.703	191.337	150.07	-0.629109	0.0127179	0.191535	Grk4	5	34660379	34755305	+	4829	protein_coding	G protein-coupled receptor kinase 4 [Source:MGI Symbol;Acc:MGI:95801]	-	113	97	113	173	186	152	1.25979	1.10551	1.11742	1.73917	2.05794	1.61248
ENSMUSG00000039982	1570.65	1972.57	2247.79	1826.41	4165.19	3340.04	-0.688119	0.0127722	0.192203	Dtx4	19	12466341	12501996	-	5765	protein_coding	deltex 4, E3 ubiquitin ligase [Source:MGI Symbol;Acc:MGI:2672905]	-	1497	1870	2433	1954	4049	3383	13.9797	17.8522	20.1528	16.4542	37.5253	30.0616
ENSMUSG00000055493	222.431	352.321	284.554	211.243	160.476	184.625	0.626395	0.0128157	0.192707	Epm2a	10	11343404	11459644	+	3287	protein_coding	epilepsy, progressive myoclonic epilepsy, type 2 gene alpha [Source:MGI Symbol;Acc:MGI:1341085]	-	212	334	308	226	156	187	3.47226	5.59236	4.4745	3.33781	2.53572	2.91441
ENSMUSG00000025153	4759.18	9182.49	9363.49	3716.37	5209.31	5764.85	0.66582	0.0128669	0.193307	Fasn	11	120805846	120824547	-	10947	protein_coding	fatty acid synthase [Source:MGI Symbol;Acc:MGI:95485]	-	4536	8705	10135	3976	5064	5839	22.3077	43.7645	44.2102	17.6321	24.7158	27.3245
ENSMUSG00000021130	139.544	66.4557	88.6922	147.683	220.141	154.019	-0.824355	0.0128757	0.193307	Galnt16	12	80518277	80630972	+	8047	protein_coding	polypeptide N-acetylgalactosaminyltransferase 16 [Source:MGI Symbol;Acc:MGI:1917754]	-	133	63	96	158	214	156	0.889802	0.430879	0.56968	0.953181	1.42088	0.993115
ENSMUSG00000031337	326.302	312.236	221.73	202.83	195.452	170.803	0.594789	0.0128864	0.193316	Mtm1	X	71210767	71315691	+	13935	protein_coding	X-linked myotubular myopathy gene 1 [Source:MGI Symbol;Acc:MGI:1099452]	-	311	296	240	217	190	173	1.20152	1.16905	0.822428	0.755971	0.728489	0.635987
ENSMUSG00000055024	2927.27	2379.75	2269.97	1871.27	1825.93	1976.58	0.417185	0.012912	0.193535	Ep300	15	81585351	81652077	+	14273	protein_coding	E1A binding protein p300 [Source:MGI Symbol;Acc:MGI:1276116]	-	2790	2256	2457	2002	1775	2002	10.5236	8.69906	8.22022	6.80928	6.64445	7.18551
ENSMUSG00000039364	389.254	310.126	266.077	176.659	236.6	225.105	0.596769	0.0129211	0.193535	Sectm1b	11	121053458	121063569	-	2780	protein_coding	secreted and transmembrane 1B [Source:MGI Symbol;Acc:MGI:1929083]	-	371	294	288	189	230	228	7.18464	5.82038	4.94699	3.30042	4.42038	4.20145
ENSMUSG00000078796	14.6888	5.27426	11.0865	29.9105	33.9469	23.6952	-1.49332	0.0129475	0.193637	Zfp541	7	16061814	16096334	+	4879	protein_coding	zinc finger protein 541 [Source:MGI Symbol;Acc:MGI:3647699]	zf-C2H2	14	5	12	32	33	24	0.15448	0.0564011	0.117448	0.318399	0.361376	0.251993
ENSMUSG00000078773	80.7885	74.8945	70.2147	165.442	99.7834	117.489	-0.762795	0.0129481	0.193637	Rad54b	4	11558922	11615805	+	5782	protein_coding	RAD54 homolog B (S. cerevisiae) [Source:MGI Symbol;Acc:MGI:3605986]	-	77	71	76	177	97	119	0.71695	0.675817	0.627667	1.4861	0.896334	1.05433
ENSMUSG00000042604	53.5093	31.6456	23.0969	14.9552	13.373	13.8222	1.35691	0.0129882	0.194087	Kcna4	2	107290639	107298502	+	4833	protein_coding	potassium voltage-gated channel, shaker-related subfamily, member 4 [Source:MGI Symbol;Acc:MGI:96661]	-	51	30	25	16	13	14	0.568106	0.341628	0.247011	0.160715	0.143715	0.148395
ENSMUSG00000045671	715.555	890.295	747.417	455.2	656.307	542.028	0.509461	0.0130434	0.19476	Spred2	11	19924375	20024026	+	4619	protein_coding	sprouty-related, EVH1 domain containing 2 [Source:MGI Symbol;Acc:MGI:2150019]	-	682	844	809	487	638	549	7.949	10.0564	8.36362	5.11839	7.37987	6.08882
ENSMUSG00000006235	40.9189	124.473	111.789	57.9515	16.4591	39.4921	1.28047	0.0130576	0.194783	Epor	9	21958897	21963506	-	1989	protein_coding	erythropoietin receptor [Source:MGI Symbol;Acc:MGI:95408]	-	39	118	121	62	16	40	1.05562	3.2651	2.90499	1.51325	0.429795	1.03023
ENSMUSG00000055782	387.155	223.629	295.641	515.021	507.147	377.149	-0.626549	0.0130768	0.194783	Abcd2	15	91145871	91191799	-	5946	protein_coding	ATP-binding cassette, sub-family D (ALD), member 2 [Source:MGI Symbol;Acc:MGI:1349467]	-	369	212	320	551	493	382	3.34101	1.96227	2.56991	4.49862	4.42994	3.29115
ENSMUSG00000025869	592.799	532.7	590.357	695.418	797.239	816.498	-0.428071	0.0130784	0.194783	Nop16	13	54584185	54590090	-	1845	protein_coding	NOP16 nucleolar protein [Source:MGI Symbol;Acc:MGI:107862]	-	565	505	639	744	775	827	16.4865	15.0641	16.5386	19.5762	22.443	22.9624
ENSMUSG00000051022	2475.07	1736.29	949.746	629.989	1220.03	1091.96	0.810871	0.0130977	0.194783	Hs3st1	5	39613935	39755475	-	2230	protein_coding	heparan sulfate (glucosamine) 3-O-sulfotransferase 1 [Source:MGI Symbol;Acc:MGI:1201606]	-	2359	1646	1028	674	1186	1106	56.9507	40.6232	22.0131	14.6726	28.4155	25.4073
ENSMUSG00000026944	2933.57	5349.15	3669.64	1958.2	1570.82	3558.23	0.75396	0.0131016	0.194783	Abca2	2	25428703	25448540	+	8346	protein_coding	ATP-binding cassette, sub-family A (ABC1), member 2 [Source:MGI Symbol;Acc:MGI:99606]	-	2796	5071	3972	2095	1527	3604	18.0358	33.4398	22.7261	12.1859	9.77545	22.1215
ENSMUSG00000030336	44.0665	34.8101	29.5641	23.3675	8.22956	4.93651	1.56062	0.0131158	0.194783	Cd27	6	125232622	125237010	-	2328	protein_coding	CD27 antigen [Source:MGI Symbol;Acc:MGI:88326]	-	42	33	32	25	8	5	0.971275	0.780153	0.656388	0.521326	0.183604	0.110026
ENSMUSG00000032679	708.211	649.789	693.832	558.017	495.831	466.006	0.43278	0.0131158	0.194783	Cd59a	2	104095801	104115354	+	1811	protein_coding	CD59a antigen [Source:MGI Symbol;Acc:MGI:109177]	-	675	616	751	597	482	472	20.066	18.7202	19.8023	16.0033	14.2202	13.3516
ENSMUSG00000076526	0	23.2067	4.61939	0	0	0.987301	4.71706	0.0131159	1	Igkv12-98	6	68570763	68571235	+	347	IG_V_gene	immunoglobulin kappa variable 12-98 [Source:MGI Symbol;Acc:MGI:4439560]	-	0	22	5	0	0	1	0	3.48933	0.688072	0	0	0.147632
ENSMUSG00000037070	886.575	983.122	1082.78	1302.97	1331.13	1269.67	-0.402603	0.0131266	0.194792	Rbmxl1	8	78505269	78508898	-	1695	protein_coding	RNA binding motif protein, X-linked like-1 [Source:MGI Symbol;Acc:MGI:1343045]	-	845	932	1172	1394	1294	1286	26.8388	30.2618	33.0181	39.9251	40.7888	38.8669
ENSMUSG00000073293	44.0665	47.4683	50.8132	72.9067	88.4678	87.8698	-0.806272	0.0131368	0.194794	Nudt10	X	6168696	6173015	-	1775	protein_coding	nudix (nucleoside diphosphate linked moiety X)-type motif 10 [Source:MGI Symbol;Acc:MGI:2147931]	-	42	45	55	78	86	89	1.27388	1.39528	1.47965	2.13328	2.58867	2.56862
ENSMUSG00000117040	0	16.8776	3.69551	0	0	0	5.24338	0.013141	1	AC127690.1	17	45961859	45963849	+	699	lincRNA	novel transcript	-	0	16	4	0	0	0	0	1.25977	0.27326	0	0	0
ENSMUSG00000005973	2579.99	2139.24	2330.94	3236.87	3349.43	2770.37	-0.408335	0.0131813	0.195166	Rcn1	2	105386291	105399319	-	3196	protein_coding	reticulocalbin 1 [Source:MGI Symbol;Acc:MGI:104559]	-	2459	2028	2523	3463	3256	2806	41.4217	34.9229	37.6968	52.6015	54.4319	44.9769
ENSMUSG00000059430	1264.29	1361.81	1181.64	1768.46	1490.58	1802.81	-0.411008	0.0131848	0.195166	Actg2	6	83512905	83536265	-	1557	protein_coding	actin, gamma 2, smooth muscle, enteric [Source:MGI Symbol;Acc:MGI:104589]	-	1205	1291	1279	1892	1449	1826	41.6653	45.6338	39.2261	58.9909	49.7228	60.0788
ENSMUSG00000038552	318.957	349.156	480.416	472.024	706.714	556.838	-0.59427	0.0131923	0.195166	Fndc4	5	31292242	31296080	-	3039	protein_coding	fibronectin type III domain containing 4 [Source:MGI Symbol;Acc:MGI:1917195]	-	304	331	520	505	687	564	5.38541	5.9944	8.17083	8.06702	12.0782	9.5073
ENSMUSG00000021366	1053.4	900.844	925.725	662.703	665.566	798.727	0.437169	0.013214	0.195335	Hivep1	13	42052021	42192537	+	9294	protein_coding	human immunodeficiency virus type I enhancer binding protein 1 [Source:MGI Symbol;Acc:MGI:96100]	zf-C2H2	1004	854	1002	709	647	809	5.81577	5.05713	5.14824	3.70336	3.71944	4.45918
ENSMUSG00000022415	258.104	657.173	587.586	285.084	233.514	345.556	0.79845	0.0132508	0.195494	Syngr1	15	80091334	80119501	+	4808	protein_coding	synaptogyrin 1 [Source:MGI Symbol;Acc:MGI:1328323]	-	246	623	636	305	227	350	2.75452	7.13136	6.31664	3.07955	2.52254	3.72917
ENSMUSG00000024308	3833.78	3616.03	3152.27	2550.8	2763.08	2794.06	0.386874	0.0132519	0.195494	Tapbp	17	33915899	33929288	+	3296	protein_coding	TAP binding protein [Source:MGI Symbol;Acc:MGI:1201689]	-	3654	3428	3412	2729	2686	2830	59.6839	57.2404	49.4328	40.1947	43.5407	43.9854
ENSMUSG00000028412	2199.13	2861.81	2388.22	2186.27	1482.35	1556.97	0.511272	0.0132552	0.195494	Slc44a1	4	53440413	53622478	+	6945	protein_coding	solute carrier family 44, member 1 [Source:MGI Symbol;Acc:MGI:2140592]	-	2096	2713	2585	2339	1441	1577	16.2478	21.4994	17.7739	16.3497	11.0858	11.6324
ENSMUSG00000038375	4937.54	5893.46	4155.6	2841.49	3349.43	4270.08	0.518619	0.0132657	0.195498	Trp53inp2	2	155381059	155389850	+	5257	protein_coding	transformation related protein 53 inducible nuclear protein 2 [Source:MGI Symbol;Acc:MGI:1915978]	-	4706	5587	4498	3040	3256	4325	48.1937	58.491	40.8578	28.073	33.092	42.1461
ENSMUSG00000046324	3968.08	3725.74	2285.67	2593.8	1766.27	2248.09	0.594488	0.0132922	0.19574	Ermp1	19	29608214	29648415	-	9338	protein_coding	endoplasmic reticulum metallopeptidase 1 [Source:MGI Symbol;Acc:MGI:106250]	-	3782	3532	2474	2775	1717	2277	21.8044	20.8169	12.6514	14.4265	9.8241	12.4916
ENSMUSG00000042707	5.24601	4.21941	0.923877	10.2817	16.4591	20.7333	-2.21015	0.0133039	0.195753	Dnali1	4	125055338	125065703	-	2133	protein_coding	dynein, axonemal, light intermediate polypeptide 1 [Source:MGI Symbol;Acc:MGI:1922813]	-	5	4	1	11	16	21	0.126199	0.103209	0.0223874	0.250354	0.400779	0.504356
ENSMUSG00000037003	1818.27	2621.31	1890.25	1237.55	1655.17	1543.15	0.512984	0.0133135	0.195753	Tns2	15	102100413	102116401	+	5452	protein_coding	tensin 2 [Source:MGI Symbol;Acc:MGI:2387586]	-	1733	2485	2046	1324	1609	1563	17.1127	25.0853	17.9202	11.7892	15.768	14.6863
ENSMUSG00000005983	64.0013	111.814	87.7683	55.1474	49.3774	36.5302	0.901179	0.0133285	0.195798	1700037C18Rik	16	3895179	3908689	-	3227	protein_coding	RIKEN cDNA 1700037C18 gene [Source:MGI Symbol;Acc:MGI:1920511]	-	61	106	95	59	48	37	1.01767	1.80782	1.40578	0.887576	0.794728	0.58737
ENSMUSG00000103733	8.39361	5.27426	1.84775	0	0	0	4.83428	0.0133289	1	Gm6162	3	6164895	6167824	-	2930	processed_pseudogene	predicted gene 6162 [Source:MGI Symbol;Acc:MGI:3647648]	-	8	5	2	0	0	0	0.146994	0.0939185	0.0325954	0	0	0
ENSMUSG00000116976	1.0492	0	0.923877	14.0205	9.25826	2.9619	-3.71728	0.0133424	1	AC130529.1	16	73072338	73423667	+	6073	processed_transcript	novel transcript	-	1	0	1	15	9	3	0.00886488	0	0.00786304	0.119906	0.07918	0.0253062
ENSMUSG00000096292	14.6888	10.5485	2.77163	0	0	1.9746	3.82599	0.0133475	0.195798	Gm2666	1	85484252	85485142	-	891	processed_pseudogene	predicted gene 2666 [Source:MGI Symbol;Acc:MGI:3780835]	-	14	10	3	0	0	2	0.845914	0.617691	0.160782	0	0	0.11499
ENSMUSG00000087403	519.355	540.084	521.991	434.636	379.588	304.089	0.499514	0.0133508	0.195798	Kantr	X	152294828	152327495	-	5089	protein_coding	Kdm5c adjacent non-coding transcript [Source:MGI Symbol;Acc:MGI:1920247]	-	495	512	565	465	369	308	5.23659	5.53715	5.30163	4.43581	3.87409	3.10047
ENSMUSG00000037306	646.308	907.173	723.396	441.179	506.118	623.975	0.535178	0.0133573	0.195798	Man1c1	4	134561690	134704290	-	5722	protein_coding	mannosidase, alpha, class 1C, member 1 [Source:MGI Symbol;Acc:MGI:2446214]	-	616	860	783	472	492	632	5.79574	8.27179	6.53443	4.00448	4.59403	5.6582
ENSMUSG00000113265	1.0492	2.1097	10.1626	24.3022	18.5165	16.7841	-2.13424	0.0134029	0.196317	Gm30198	12	102447328	102467609	+	824	lincRNA	predicted gene, 30198 [Source:MGI Symbol;Acc:MGI:5589357]	-	1	2	11	26	18	17	0.0653354	0.133583	0.637469	1.53179	1.16714	1.05689
ENSMUSG00000030897	4.19681	11.6034	0.923877	0	0	0	4.94169	0.0134296	1	Cnga4	7	105404568	105408742	+	2663	protein_coding	cyclic nucleotide gated channel alpha 4 [Source:MGI Symbol;Acc:MGI:2664099]	-	4	11	1	0	0	0	0.0808658	0.227337	0.0179317	0	0	0
ENSMUSG00000040972	18.8856	14.7679	31.4118	6.54291	8.22956	4.93651	1.72921	0.0134506	0.196866	Igsf21	4	140026846	140246784	-	1979	protein_coding	immunoglobulin superfamily, member 21 [Source:MGI Symbol;Acc:MGI:2681842]	-	18	14	34	7	8	5	0.489669	0.389342	0.820402	0.171714	0.215983	0.129429
ENSMUSG00000057000	36.722	44.3038	35.1073	57.0168	76.1234	82.9333	-0.896286	0.0134609	0.196866	Nxf3	X	136072099	136085255	-	3048	protein_coding	nuclear RNA export factor 3 [Source:MGI Symbol;Acc:MGI:2685230]	-	35	42	38	61	74	84	0.6182	0.758373	0.595336	0.971555	1.29716	1.4118
ENSMUSG00000051246	40.9189	33.7553	42.4983	60.7556	61.7217	103.667	-0.947125	0.0135187	0.197562	Msantd1	5	34908012	34923839	+	2905	protein_coding	Myb/SANT-like DNA-binding domain containing 1 [Source:MGI Symbol;Acc:MGI:2684990]	-	39	32	46	65	60	105	0.722761	0.606251	0.756145	1.08622	1.10352	1.85162
ENSMUSG00000027593	3473.91	3854.43	4213.8	5079.17	4779.32	5122.12	-0.376112	0.0135302	0.19758	Raly	2	154791096	154867261	+	3292	protein_coding	hnRNP-associated with lethal yellow [Source:MGI Symbol;Acc:MGI:97850]	-	3311	3654	4561	5434	4646	5188	54.1471	61.0882	66.1598	80.1332	75.4042	80.7326
ENSMUSG00000021585	2435.2	3359.7	1832.05	1574.04	1843.42	1744.56	0.563039	0.0135826	0.198084	Cast	13	74692368	74808810	-	11470	protein_coding	calpastatin [Source:MGI Symbol;Acc:MGI:1098236]	-	2321	3185	1983	1684	1792	1767	10.894	15.2825	8.25568	7.1274	8.34739	7.89191
ENSMUSG00000105403	136.396	87.5527	92.3877	79.4496	49.3774	35.5429	0.941612	0.0136043	0.198084	Gm43618	3	151836505	151839955	+	3451	TEC	predicted gene 43618 [Source:MGI Symbol;Acc:MGI:5663755]	-	130	83	100	85	48	36	2.02803	1.32368	1.38372	1.19571	0.743143	0.5344
ENSMUSG00000073647	93.3789	44.3038	55.4326	40.1922	22.6313	26.6571	1.10598	0.0136055	0.198084	Gm10557	18	4198216	4198969	-	750	pseudogene	predicted gene 10557 [Source:MGI Symbol;Acc:MGI:3708638]	-	89	42	60	43	22	27	6.38859	3.08203	3.82018	2.7833	1.56725	1.84421
ENSMUSG00000032254	603.291	263.713	446.233	830.95	641.906	655.568	-0.696724	0.013609	0.198084	Kif23	9	61915905	61946774	-	7901	protein_coding	kinesin family member 23 [Source:MGI Symbol;Acc:MGI:1919069]	-	575	250	483	889	624	664	3.91798	1.74143	2.91917	5.46226	4.21967	4.30522
ENSMUSG00000027253	479.485	316.456	382.485	557.082	564.754	561.775	-0.514765	0.0136225	0.198084	Lrp4	2	91457511	91513779	+	10504	protein_coding	low density lipoprotein receptor-related protein 4 [Source:MGI Symbol;Acc:MGI:2442252]	-	457	300	414	596	549	569	2.34227	1.57186	1.88209	2.75451	2.7925	2.77502
ENSMUSG00000026604	2245.29	1904.01	2148.94	1531.98	1407.25	1773.19	0.418473	0.0136343	0.198084	Ptpn14	1	189728268	189876695	+	13413	protein_coding	protein tyrosine phosphatase, non-receptor type 14 [Source:MGI Symbol;Acc:MGI:102467]	-	2140	1805	2326	1639	1368	1796	8.58942	7.40628	8.2809	5.93206	5.44925	6.85945
ENSMUSG00000048922	332.597	225.738	264.229	492.588	338.441	405.781	-0.589083	0.0136368	0.198084	Cdca2	14	67676331	67715841	-	5715	protein_coding	cell division cycle associated 2 [Source:MGI Symbol;Acc:MGI:1919787]	-	317	214	286	527	329	411	2.9862	2.06085	2.3897	4.47659	3.07578	3.68413
ENSMUSG00000025402	752.277	1334.39	1098.49	701.026	784.894	664.454	0.566899	0.0136567	0.198223	Nab2	10	127660918	127668568	-	2941	protein_coding	Ngfi-A binding protein 2 [Source:MGI Symbol;Acc:MGI:107563]	-	717	1265	1189	750	763	673	13.125	23.6725	19.3055	12.3799	13.8614	11.7227
ENSMUSG00000026667	1657.74	2149.79	1759.06	1638.53	1163.45	1054.44	0.529265	0.0137	0.198702	Uhmk1	1	170193420	170215397	-	8101	protein_coding	U2AF homology motif (UHM) kinase 1 [Source:MGI Symbol;Acc:MGI:1341908]	-	1580	2038	1904	1753	1131	1068	10.5001	13.8457	11.2233	10.505	7.45934	6.7537
ENSMUSG00000034685	389.254	490.506	434.222	539.323	666.594	618.051	-0.472907	0.013757	0.199375	Fam171a2	11	102436981	102447682	-	3119	protein_coding	family with sequence similarity 171, member A2 [Source:MGI Symbol;Acc:MGI:2448496]	-	371	465	470	577	648	626	6.40375	8.20515	7.19575	8.98076	11.1003	10.2818
ENSMUSG00000034871	14.6888	7.38396	21.2492	42.0616	30.8609	37.5175	-1.34228	0.013768	0.199375	Fam151a	4	106733889	106748292	+	1923	protein_coding	family with sequence simliarity 151, member A [Source:MGI Symbol;Acc:MGI:2657115]	-	14	7	23	45	30	38	0.391945	0.20034	0.571139	1.13602	0.833524	1.01231
ENSMUSG00000035458	1141.53	1317.51	1420.92	2143.27	1727.18	1516.5	-0.473372	0.0137775	0.199375	Tnni3	7	4518305	4524229	-	2063	protein_coding	troponin I, cardiac 3 [Source:MGI Symbol;Acc:MGI:98783]	-	1088	1249	1538	2293	1679	1536	28.3926	33.3205	35.6001	53.9582	43.4838	38.1418
ENSMUSG00000022769	328.4	497.89	488.731	481.371	791.067	763.184	-0.629733	0.0138346	0.20005	Sdf2l1	16	17130138	17132383	-	1108	protein_coding	stromal cell-derived factor 2-like 1 [Source:MGI Symbol;Acc:MGI:2149842]	-	313	472	529	515	769	773	15.2083	23.445	22.7987	22.5642	37.082	35.7395
ENSMUSG00000020817	2480.31	2331.22	2231.16	1981.57	1760.1	1243.01	0.49851	0.0139134	0.200856	Rabep1	11	70844778	70943105	+	6868	protein_coding	rabaptin, RAB GTPase binding effector protein 1 [Source:MGI Symbol;Acc:MGI:1860236]	-	2364	2210	2415	2120	1711	1259	18.5308	17.7097	16.7912	14.985	13.3105	9.39084
ENSMUSG00000027424	371.417	412.447	524.762	566.429	704.656	597.317	-0.5126	0.0139324	0.200856	Mgme1	2	144270663	144281227	+	3348	protein_coding	mitochondrial genome maintenance exonuclease 1 [Source:MGI Symbol;Acc:MGI:1921778]	-	354	391	568	606	685	605	5.69238	6.42747	8.10133	8.78698	10.9315	9.25718
ENSMUSG00000085772	73.4441	113.924	70.2147	42.0616	17.4878	59.2381	1.11361	0.0139387	0.200856	D630024D03Rik	11	31790113	31824524	-	1567	lincRNA	RIKEN cDNA D630024D03 gene [Source:MGI Symbol;Acc:MGI:3041224]	-	70	108	76	45	17	60	2.40494	3.79318	2.316	1.39411	0.579637	1.96151
ENSMUSG00000024978	9120.71	4062.23	4538.08	4590.32	2251.81	3457.53	0.782773	0.0139421	0.200856	Gpam	19	55069734	55099451	-	3832	protein_coding	glycerol-3-phosphate acyltransferase, mitochondrial [Source:MGI Symbol;Acc:MGI:109162]	-	8693	3851	4912	4911	2189	3502	122.129	55.3091	61.2106	62.2153	30.5208	46.8166
ENSMUSG00000035606	95.4773	104.43	78.5296	56.0821	50.4061	56.2762	0.772464	0.0139425	0.200856	Ky	9	102505750	102546239	+	5879	protein_coding	kyphoscoliosis peptidase [Source:MGI Symbol;Acc:MGI:96709]	-	91	99	85	60	49	57	0.833324	0.926788	0.690413	0.495451	0.445316	0.496684
ENSMUSG00000030047	143.741	246.835	193.09	81.319	118.3	144.146	0.764613	0.0139813	0.201264	Arhgap25	6	87458545	87533259	-	4434	protein_coding	Rho GTPase activating protein 25 [Source:MGI Symbol;Acc:MGI:2443687]	-	137	234	209	87	115	146	1.66342	2.90448	2.25084	0.952524	1.38573	1.68681
ENSMUSG00000086847	3.1476	0	0.923877	10.2817	13.373	7.89841	-2.96263	0.0140037	0.201435	Tbx3os2	5	119685095	119691218	-	1345	lincRNA	T-box 3, opposite strand 2 [Source:MGI Symbol;Acc:MGI:3801954]	-	3	0	1	11	13	8	0.120081	0	0.0355035	0.39703	0.516413	0.304703
ENSMUSG00000037315	472.141	404.008	537.696	705.7	774.607	547.952	-0.519958	0.0140898	0.202219	Jade3	X	20425688	20519939	+	5209	protein_coding	jade family PHD finger 3 [Source:MGI Symbol;Acc:MGI:2148019]	-	450	383	582	755	753	555	4.65087	4.04663	5.33534	7.03631	7.72355	5.45818
ENSMUSG00000021319	42131.7	125704	54096.7	36734.7	27250.1	24600.6	1.32497	0.0140926	0.202219	Sfrp4	13	19623104	19632994	+	4179	protein_coding	secreted frizzled-related protein 4 [Source:MGI Symbol;Acc:MGI:892010]	-	40156	119167	58554	39301	26490	24917	517.314	1569.4	669.08	456.545	338.677	305.444
ENSMUSG00000038020	156.331	65.4008	112.713	199.091	214.997	167.841	-0.798771	0.0140938	0.202219	Rapgefl1	11	98836785	98853697	+	5677	protein_coding	Rap guanine nucleotide exchange factor (GEF)-like 1 [Source:MGI Symbol;Acc:MGI:3611446]	-	149	62	122	213	209	170	1.413	0.601065	1.02621	1.82143	1.967	1.53405
ENSMUSG00000086604	69.2473	48.5232	43.4222	28.9758	29.8322	16.7841	1.09082	0.0141002	0.202219	Gm15510	7	5046949	5057116	-	1172	antisense	predicted gene 15510 [Source:MGI Symbol;Acc:MGI:3782958]	-	66	46	47	31	29	17	3.03174	2.16013	1.91498	1.28406	1.32205	0.743071
ENSMUSG00000097318	52.4601	72.7848	68.3669	37.3881	31.8895	33.5682	0.912211	0.0141207	0.202276	1700007L15Rik	16	33379854	33380727	-	738	bidirectional_promoter_lncRNA	RIKEN cDNA 1700007L15 gene [Source:MGI Symbol;Acc:MGI:1916581]	-	50	69	74	40	31	34	3.64745	5.14566	4.78816	2.63121	2.2443	2.36011
ENSMUSG00000054728	126.953	212.025	233.741	109.36	123.443	116.502	0.714882	0.0141253	0.202276	Phactr1	13	42680623	43138526	+	9611	protein_coding	phosphatase and actin regulator 1 [Source:MGI Symbol;Acc:MGI:2659021]	-	121	201	253	117	120	118	0.677786	1.151	1.25703	0.590976	0.667097	0.628959
ENSMUSG00000035847	1528.69	1450.42	1332.23	1216.05	1044.13	960.644	0.420392	0.0141485	0.202436	Ids	X	70343069	70365084	-	5101	protein_coding	iduronate 2-sulfatase [Source:MGI Symbol;Acc:MGI:96417]	-	1457	1375	1442	1301	1015	973	15.3773	14.8353	13.4991	12.3815	10.6313	9.77162
ENSMUSG00000024887	1845.55	1545.36	1066.15	1045	1013.26	1016.92	0.535061	0.0141575	0.202436	Asah2	19	31984654	32061469	-	4682	protein_coding	N-acylsphingosine amidohydrolase 2 [Source:MGI Symbol;Acc:MGI:1859310]	-	1759	1465	1154	1118	985	1030	20.226	17.2209	11.7698	11.5921	11.2404	11.2698
ENSMUSG00000117070	31.476	34.8101	11.0865	3.73881	10.287	8.88571	1.75782	0.0142733	0.203776	CAAA01141682.2	17	21624958	21650474	-	464	lincRNA	novel transcript	-	30	33	12	4	10	9	3.4808	3.91421	1.23497	0.418499	1.15148	0.99365
[truncated: 1,203 more rows]
