# Supplementary material for: Primary oocytes with cellular senescence features are involved in ovarian aging in mice
Source: Sci Rep. 2024 Jun 13;14:13606. doi: 10.1038/s41598-024-64441-6 (PMC11176158; doi:10.1038/s41598-024-64441-6)
Supplement: Supplementary file 3 — Supplementary Table 4. [file 41598_2024_64441_MOESM3_ESM.xlsx]

## Sheet: AB1vsNAG2.DEG.all
Supplementary Table S4. Differentially expressed genes between 6-month-old control and 6-month-old ABT263-treated mouse ovaries.
gene_id	BO19AB1(6mABT)	BO20AB1(6mABT)	BO21AB1(6mABT)	B04NA2(6m)	B05NA2(6m)	B06NA2(6m)	log2FoldChange	pvalue	padj	gene_name	gene_chr	gene_start	gene_end	gene_strand	gene_length	gene_biotype	gene_description	tf_family	BO19AB1_readcount	BO20AB1_readcount	BO21AB1_readcount	B04NA2_readcount	B05NA2_readcount	B06NA2_readcount	BO19AB1_fpkm	BO20AB1_fpkm	BO21AB1_fpkm	B04NA2_fpkm	B05NA2_fpkm	B06NA2_fpkm
ENSMUSG00000032274	260.537	351.305	467.724	979.267	1714.24	1545.2	-1.97151	2.0522e-18	3.55523e-14	Cyp19a1	9	54165937	54268110	-	4522	protein_coding	cytochrome P450, family 19, subfamily a, polypeptide 1 [Source:MGI Symbol;Acc:MGI:88587]	-	229	349	479	1044	1798	1581	3.00971	4.06448	5.34152	11.2368	19.7012	17.8364
ENSMUSG00000005338	46.6464	19.1255	37.1054	192.289	234.54	165.174	-2.53212	1.01482e-15	8.79037e-12	Cadm3	1	173333258	173367695	-	7248	protein_coding	cell adhesion molecule 3 [Source:MGI Symbol;Acc:MGI:2137858]	-	41	19	38	205	246	169	0.33619	0.138053	0.264378	1.37661	1.68171	1.18953
ENSMUSG00000022229	5.68858	4.02642	6.83521	281.399	41.9503	140.74	-4.80886	2.58385e-15	1.49209e-11	Atp12a	14	56365068	56388550	+	4016	protein_coding	ATPase, H+/K+ transporting, nongastric, alpha polypeptide [Source:MGI Symbol;Acc:MGI:1926943]	-	5	4	7	300	44	144	0.0739939	0.0524537	0.087895	3.63582	0.542867	1.82926
ENSMUSG00000032786	1925.02	2303.11	1841.6	4592.43	3474.25	4114.68	-1.00493	7.00775e-13	3.03506e-09	Alas1	9	106233455	106248654	-	6174	protein_coding	aminolevulinic acid synthase 1 [Source:MGI Symbol;Acc:MGI:87989]	-	1692	2288	1886	4896	3644	4210	16.2875	19.5164	15.4041	38.5966	29.2446	34.7874
ENSMUSG00000049723	170.657	196.288	119.128	436.168	751.292	451.54	-1.75457	9.2183e-13	3.19396e-09	Mmp12	9	7344381	7369499	+	7237	protein_coding	matrix metallopeptidase 12 [Source:MGI Symbol;Acc:MGI:97005]	-	150	195	122	465	788	462	1.23183	1.41901	0.850083	3.1273	5.39513	3.25679
ENSMUSG00000026308	20.4789	17.1123	14.6469	164.149	323.208	53.7547	-3.37679	8.65133e-12	2.49793e-08	Klhl30	1	91351016	91362416	+	3089	protein_coding	kelch-like 30 [Source:MGI Symbol;Acc:MGI:1918038]	-	18	17	15	175	339	55	0.346317	0.289828	0.244869	2.75737	5.43771	0.908345
ENSMUSG00000018339	16529.9	9287.93	15613.6	31620.8	36878.1	28546.7	-1.22797	2.71554e-11	6.72058e-08	Gpx3	11	54902453	54910377	+	1813	protein_coding	glutathione peroxidase 3 [Source:MGI Symbol;Acc:MGI:105102]	-	14529	9227	15990	33711	38680	29208	476.274	268.023	444.745	904.999	1057.12	821.883
ENSMUSG00000109127	19.3412	12.0792	16.5998	86.2956	296.512	71.3472	-3.24528	9.07005e-11	1.92885e-07	Gm31135	8	8044577	8484730	-	2833	lincRNA	predicted gene, 31135 [Source:MGI Symbol;Acc:MGI:5590294]	-	17	12	17	92	311	73	0.356633	0.223072	0.302595	1.58058	5.43937	1.31457
ENSMUSG00000050335	821.431	810.316	567.322	1664.94	1321.43	2014.34	-1.18578	1.00206e-10	1.92885e-07	Lgals3	14	47367751	47386160	+	1858	protein_coding	lectin, galactose binding, soluble 3 [Source:MGI Symbol;Acc:MGI:96778]	-	722	805	581	1775	1386	2061	23.0946	22.8171	15.7685	46.4972	36.9617	56.5898
ENSMUSG00000036944	176.346	131.865	176.739	381.764	982.972	434.924	-1.89224	1.47183e-10	2.5498e-07	Tmem71	15	66526212	66561103	-	2988	protein_coding	transmembrane protein 71 [Source:MGI Symbol;Acc:MGI:2146049]	-	155	131	181	407	1031	445	3.08298	2.30888	3.05463	6.62961	17.0967	7.59776
ENSMUSG00000069516	3253.87	3565.39	2930.35	7019.02	4923.44	7378.08	-0.986736	2.17163e-10	3.42012e-07	Lyz2	10	117277331	117282321	-	1316	protein_coding	lysozyme 2 [Source:MGI Symbol;Acc:MGI:96897]	-	2860	3542	3001	7483	5164	7549	129.16	141.743	114.993	276.754	194.431	292.644
ENSMUSG00000040666	426.644	220.446	290.008	794.482	777.034	727.155	-1.29697	3.95617e-10	5.7114e-07	Sh3bgr	16	96200450	96228935	+	1570	protein_coding	SH3-binding domain glutamic acid-rich protein [Source:MGI Symbol;Acc:MGI:1354740]	-	375	219	297	847	815	744	14.1955	7.34606	9.53931	26.2578	25.7213	24.1757
ENSMUSG00000050751	1680.41	2954.38	2624.72	1092.76	991.553	1202.15	1.14373	4.78412e-10	6.37539e-07	Pgbd5	8	124369049	124439658	-	4197	protein_coding	piggyBac transposable element derived 5 [Source:MGI Symbol;Acc:MGI:2429955]	-	1477	2935	2688	1165	1040	1230	20.9151	36.8281	32.2961	13.5102	12.278	14.9511
ENSMUSG00000024659	1256.04	1029.76	855.378	1794.39	2582.8	2119.89	-1.04915	8.15992e-10	1.00973e-06	Anxa1	19	20373428	20390944	-	2608	protein_coding	annexin A1 [Source:MGI Symbol;Acc:MGI:96819]	-	1104	1023	876	1913	2709	2169	25.1583	20.6575	16.9378	35.7011	51.4678	42.4285
ENSMUSG00000031849	18.2035	25.1651	58.5875	146.327	181.149	152.468	-2.22428	1.11445e-09	1.22097e-06	Comp	8	70373558	70382066	+	2967	protein_coding	cartilage oligomeric matrix protein [Source:MGI Symbol;Acc:MGI:88469]	-	16	25	60	156	190	156	0.320495	0.443744	1.01975	2.55907	3.173	2.68234
ENSMUSG00000025213	564.307	1004.59	690.356	353.624	290.792	302.981	1.25432	1.12765e-09	1.22097e-06	Kazald1	19	45075241	45079289	+	1681	protein_coding	Kazal-type serine peptidase inhibitor domain 1 [Source:MGI Symbol;Acc:MGI:2147606]	-	496	998	707	377	305	310	17.5361	31.266	21.2086	10.9156	8.99014	9.40806
ENSMUSG00000024664	732.689	569.738	560.487	1216.58	1087.85	1076.07	-0.861011	5.35167e-09	5.45367e-06	Fads3	19	10041548	10059671	+	3269	protein_coding	fatty acid desaturase 3 [Source:MGI Symbol;Acc:MGI:1928740]	-	644	566	574	1297	1141	1101	11.7082	9.11825	8.85436	19.3108	17.2944	17.1822
ENSMUSG00000074604	1556.4	1817.93	1695.13	1031.8	1064.97	1057.5	0.684847	6.25092e-09	6.01616e-06	Mgst2	3	51660360	51682677	+	3703	protein_coding	microsomal glutathione S-transferase 2 [Source:MGI Symbol;Acc:MGI:2448481]	-	1368	1806	1736	1100	1117	1082	21.9559	25.6847	23.6405	14.4582	14.9463	14.9066
ENSMUSG00000029816	939.753	1196.85	602.475	1676.2	2275.8	2500.08	-1.23625	7.58224e-09	6.76983e-06	Gpnmb	6	49036546	49070929	+	6514	protein_coding	glycoprotein (transmembrane) nmb [Source:MGI Symbol;Acc:MGI:1934765]	-	826	1189	617	1787	2387	2558	7.53619	9.61267	4.77636	13.3522	18.1568	20.0336
ENSMUSG00000020607	464.188	407.675	325.161	726.947	764.64	780.909	-0.926465	7.81555e-09	6.76983e-06	Fam84a	12	14146830	14152054	-	4308	protein_coding	family with sequence similarity 84, member A [Source:MGI Symbol;Acc:MGI:2145011]	-	408	405	333	775	802	799	5.62865	4.95096	3.89788	8.75589	9.2243	9.46188
ENSMUSG00000039298	2136.63	2548.72	3096.35	1603.03	1326.2	1333.12	0.868687	1.36429e-08	1.12548e-05	Cdk5rap2	4	70216856	70410443	-	13012	protein_coding	CDK5 regulatory subunit associated protein 2 [Source:MGI Symbol;Acc:MGI:2384875]	-	1878	2532	3171	1709	1391	1364	8.5777	10.2478	12.2889	6.39253	5.29685	5.34782
ENSMUSG00000024665	2300.46	2452.09	2364.01	4050.26	4683.18	3335.72	-0.762055	2.18073e-08	1.71722e-05	Fads2	19	10064164	10101503	-	1508	protein_coding	fatty acid desaturase 2 [Source:MGI Symbol;Acc:MGI:1930079]	-	2022	2436	2421	4318	4912	3413	79.6892	85.0718	80.9568	139.366	161.396	115.463
ENSMUSG00000002289	1853.34	1811.89	1604.32	2931.24	2555.16	2814.79	-0.655913	2.49082e-08	1.87613e-05	Angptl4	17	33773750	33781575	-	3286	protein_coding	angiopoietin-like 4 [Source:MGI Symbol;Acc:MGI:1888999]	-	1629	1800	1643	3125	2680	2880	29.4627	28.8479	25.2133	46.2868	40.4112	44.7127
ENSMUSG00000030717	1464.24	768.039	886.624	2379.69	2230.99	2069.07	-1.09971	2.91734e-08	2.10061e-05	Nupr1	7	126623249	126630861	-	2514	protein_coding	nuclear protein transcription regulator 1 [Source:MGI Symbol;Acc:MGI:1891834]	-	1287	763	908	2537	2340	2117	30.4251	15.9834	18.213	49.1168	46.1196	42.9598
ENSMUSG00000031373	56.8858	54.3566	69.3286	185.723	171.615	136.83	-1.45114	3.03136e-08	2.10061e-05	Car5b	X	163976822	164027997	-	6354	protein_coding	carbonic anhydrase 5b, mitochondrial [Source:MGI Symbol;Acc:MGI:1926249]	-	50	54	71	198	180	140	0.467673	0.447565	0.56347	1.51667	1.40365	1.12405
ENSMUSG00000020733	741.791	969.36	857.331	1469.84	1658.94	1339.96	-0.798362	3.27258e-08	2.18054e-05	Slc9a3r1	11	115163341	115181181	+	1925	protein_coding	solute carrier family 9 (sodium/hydrogen exchanger), member 3 regulator 1 [Source:MGI Symbol;Acc:MGI:1349482]	-	652	963	878	1567	1740	1371	20.1297	26.3454	22.9998	39.6198	44.7871	36.334
ENSMUSG00000030103	1018.26	836.488	647.392	1612.41	1790.52	1392.74	-0.93958	3.84164e-08	2.39535e-05	Bhlhe40	6	108660629	108666925	+	4705	protein_coding	basic helix-loop-helix family, member e40 [Source:MGI Symbol;Acc:MGI:1097714]	bHLH	895	831	663	1719	1878	1425	11.3053	9.30146	7.10582	17.7824	19.7775	15.4512
ENSMUSG00000024727	233.232	131.865	251.926	601.255	687.413	371.396	-1.42851	3.8715e-08	2.39535e-05	Trpm6	19	18749983	18892510	+	6508	protein_coding	transient receptor potential cation channel, subfamily M, member 6 [Source:MGI Symbol;Acc:MGI:2675603]	-	205	131	258	641	721	380	1.87209	1.06007	1.99909	4.79386	5.48937	2.97881
ENSMUSG00000070942	284.429	248.631	248.02	529.967	470.988	443.721	-0.888626	4.86628e-08	2.87657e-05	Il1rl2	1	40324610	40367562	+	6812	protein_coding	interleukin 1 receptor-like 2 [Source:MGI Symbol;Acc:MGI:1913107]	-	250	247	254	565	494	454	2.18115	1.90956	1.88027	4.0369	3.59325	3.40007
ENSMUSG00000030546	447.122	345.265	260.714	781.35	897.165	615.736	-1.12538	4.98136e-08	2.87657e-05	Plin1	7	79720218	79732903	-	4649	protein_coding	perilipin 1 [Source:MGI Symbol;Acc:MGI:1890505]	-	393	343	267	833	941	630	5.02403	3.88548	2.89609	8.72087	10.0292	6.91333
ENSMUSG00000029070	2027.41	1904.49	1704.9	2986.58	3199.66	2713.15	-0.659175	5.86357e-08	3.27679e-05	Mxra8	4	155839680	155844088	+	2918	protein_coding	matrix-remodelling associated 8 [Source:MGI Symbol;Acc:MGI:1922011]	-	1782	1892	1746	3184	3356	2776	36.2946	34.1465	30.173	53.1083	56.9864	48.5334
ENSMUSG00000074934	265.088	256.684	321.255	655.659	444.292	976.381	-1.29973	6.05328e-08	3.27709e-05	Grem1	2	113746164	113758646	-	4148	protein_coding	gremlin 1, DAN family BMP antagonist [Source:MGI Symbol;Acc:MGI:1344337]	-	233	255	329	699	466	999	3.33839	3.23751	3.99961	8.20187	5.56649	12.2866
ENSMUSG00000026285	62.5744	61.4028	61.5169	226.057	146.826	144.649	-1.48099	6.47902e-08	3.34009e-05	Pdcd1	1	94038305	94052553	-	1930	protein_coding	programmed cell death 1 [Source:MGI Symbol;Acc:MGI:104879]	-	55	61	63	241	154	148	1.69365	1.66449	1.64605	6.07763	3.95365	3.91211
ENSMUSG00000039195	342.453	295.942	435.5	740.078	813.264	593.257	-0.998684	6.55524e-08	3.34009e-05	1110008P14Rik	2	32377097	32381938	-	2694	protein_coding	RIKEN cDNA 1110008P14 gene [Source:MGI Symbol;Acc:MGI:1920987]	-	301	294	446	789	853	607	6.64031	5.74724	8.34829	14.2546	15.6887	11.4947
ENSMUSG00000079293	319.698	393.582	270.479	616.263	575.863	863.007	-1.06276	8.66777e-08	4.2903e-05	Clec7a	6	129461591	129472779	-	2638	polymorphic_pseudogene	C-type lectin domain family 7, member a [Source:MGI Symbol;Acc:MGI:1861431]	-	281	391	277	657	604	883	6.33069	7.8057	5.29499	12.1217	11.3448	17.0762
ENSMUSG00000015854	79.6401	66.4359	41.0113	184.785	142.059	251.181	-1.63202	9.07493e-08	4.29753e-05	Cd5l	3	87357881	87371073	+	2036	protein_coding	CD5 antigen-like [Source:MGI Symbol;Acc:MGI:1334419]	-	70	66	42	197	149	257	2.04334	1.70717	1.04024	4.70937	3.62613	6.43964
ENSMUSG00000047632	445.985	342.245	399.372	162.273	187.823	227.725	1.0392	9.17851e-08	4.29753e-05	Fgfbp3	19	36917550	36919615	-	1772	protein_coding	fibroblast growth factor binding protein 3 [Source:MGI Symbol;Acc:MGI:1919764]	-	392	340	409	173	197	233	13.1475	10.1047	11.6391	4.75179	5.50855	6.70808
ENSMUSG00000076615	1.13772	7.04623	4.88229	81.6056	106.783	552.207	-5.81361	1.07868e-07	4.805e-05	Ighg3	12	113356224	113361232	-	2512	IG_C_gene	Immunoglobulin heavy constant gamma 3 [Source:MGI Symbol;Acc:MGI:2144790]	-	1	7	5	87	112	565	0.0236592	0.146753	0.100371	1.68568	2.20919	11.4745
ENSMUSG00000037217	79.6401	87.5745	87.8813	196.979	219.286	173.97	-1.20918	1.08171e-07	4.805e-05	Syn1	X	20860511	20921004	-	3299	protein_coding	synapsin I [Source:MGI Symbol;Acc:MGI:98460]	-	70	87	90	210	230	178	1.26106	1.38882	1.37569	3.09821	3.45446	2.7526
ENSMUSG00000040170	296.944	338.219	298.796	170.715	135.385	159.309	1.00506	1.12094e-07	4.85481e-05	Fmo2	1	162874317	162898726	-	5609	protein_coding	flavin containing monooxygenase 2 [Source:MGI Symbol;Acc:MGI:1916776]	-	261	336	306	182	142	163	2.76551	3.15474	2.75103	1.57928	1.2544	1.48255
ENSMUSG00000022996	4311.94	2859.76	3035.81	5444.13	6548.06	6197.43	-0.833775	1.20771e-07	5.10303e-05	Wnt10b	15	98770712	98778150	-	3401	protein_coding	wingless-type MMTV integration site family, member 10B [Source:MGI Symbol;Acc:MGI:108061]	-	3790	2841	3109	5804	6868	6341	66.2296	43.9921	46.0972	83.0606	100.059	95.1168
ENSMUSG00000019278	121.736	179.176	163.069	469.936	419.503	253.136	-1.29854	1.55078e-07	6.39661e-05	Dpep1	8	123186242	123201812	+	2486	protein_coding	dipeptidase 1 (renal) [Source:MGI Symbol;Acc:MGI:94917]	-	107	178	167	501	440	259	2.55801	3.77076	3.38747	9.80869	8.76973	5.31502
ENSMUSG00000031980	3864.82	4098.89	4356.96	2579.49	2189.04	2926.21	0.679277	1.90796e-07	7.59285e-05	Agt	8	124556534	124569706	-	1891	protein_coding	angiotensinogen (serpin peptidase inhibitor, clade A, member 8) [Source:MGI Symbol;Acc:MGI:87963]	-	3397	4072	4462	2750	2296	2994	106.764	113.403	118.987	70.7808	60.161	80.773
ENSMUSG00000014813	3548.54	9840.56	8547.92	875.15	1741.89	976.381	2.60996	1.94901e-07	7.59285e-05	Stc1	14	69029238	69041804	+	4197	protein_coding	stanniocalcin 1 [Source:MGI Symbol;Acc:MGI:109131]	-	3119	9776	8754	933	1827	999	44.1668	122.668	105.179	10.8197	21.5692	12.1432
ENSMUSG00000068220	2889.8	2384.64	2654.99	3961.16	3828.92	4414.73	-0.622342	1.97228e-07	7.59285e-05	Lgals1	15	78926725	78930465	+	903	protein_coding	lectin, galactose binding, soluble 1 [Source:MGI Symbol;Acc:MGI:96777]	-	2540	2369	2719	4223	4016	4517	167.173	138.162	151.838	227.619	220.364	255.193
ENSMUSG00000079654	426.644	532.494	605.404	839.506	1026.83	930.445	-0.83662	2.21429e-07	8.33921e-05	Prrt4	6	29169232	29179584	-	3411	protein_coding	proline-rich transmembrane protein 4 [Source:MGI Symbol;Acc:MGI:2141677]	-	375	529	620	895	1077	952	6.53385	8.1674	9.16579	12.7707	15.6447	14.2384
ENSMUSG00000027848	687.18	509.342	543.887	1232.53	1726.64	846.392	-1.12938	2.33221e-07	8.59641e-05	Olfml3	3	103722222	103738001	-	6161	protein_coding	olfactomedin-like 3 [Source:MGI Symbol;Acc:MGI:1914877]	-	604	506	557	1314	1811	866	5.82646	4.32523	4.55894	10.3805	14.5647	7.17089
ENSMUSG00000030263	168.382	149.984	87.8813	299.221	550.121	280.502	-1.47815	3.35908e-07	0.000121235	Lrmp	6	145115653	145174934	+	4070	protein_coding	lymphoid-restricted membrane protein [Source:MGI Symbol;Acc:MGI:108424]	-	148	149	90	319	577	287	2.16116	1.92798	1.11509	3.81479	7.02451	3.59744
ENSMUSG00000026817	236.645	134.885	179.668	616.263	380.413	348.917	-1.28994	3.71165e-07	0.000128756	Ak1	2	32621758	32635058	+	2593	protein_coding	adenylate kinase 1 [Source:MGI Symbol;Acc:MGI:87977]	-	208	134	184	657	399	357	4.76738	2.72152	3.57829	12.3321	7.62439	7.0238
ENSMUSG00000031217	2564.41	2197.42	2032.99	3203.25	3910.91	3667.05	-0.666337	3.71612e-07	0.000128756	Efnb1	X	99136130	99148991	+	3452	protein_coding	ephrin B1 [Source:MGI Symbol;Acc:MGI:102708]	-	2254	2183	2082	3415	4102	3752	38.8063	33.3037	30.4137	48.1498	58.8789	55.4496
ENSMUSG00000040935	2193.52	2161.18	1820.12	1398.55	1269	1335.07	0.625167	4.01938e-07	0.000134074	Padi6	4	140727355	140742643	-	2532	protein_coding	peptidyl arginine deiminase, type VI [Source:MGI Symbol;Acc:MGI:2655198]	-	1928	2147	1864	1491	1331	1366	45.2546	44.6558	37.1229	28.6608	26.0465	27.5228
ENSMUSG00000036062	125.149	61.4028	62.4933	242.003	292.699	178.857	-1.52498	4.02438e-07	0.000134074	Phf24	4	42916660	42944752	+	7118	protein_coding	PHD finger protein 24 [Source:MGI Symbol;Acc:MGI:2140712]	-	110	61	64	258	307	183	0.918447	0.451317	0.453401	1.76415	2.13705	1.31159
ENSMUSG00000018238	1604.18	1770.62	1488.12	1058.06	1095.48	1033.07	0.609746	4.77294e-07	0.000156012	Gdf9	11	53431023	53437904	+	2031	protein_coding	growth differentiation factor 9 [Source:MGI Symbol;Acc:MGI:95692]	-	1410	1759	1524	1128	1149	1057	41.2599	45.6106	37.8386	27.0317	28.0314	26.5504
ENSMUSG00000021939	13673.1	14740.7	14269	20763.5	18620.2	21545.9	-0.513462	7.50652e-07	0.000238909	Ctsb	14	63122462	63145923	+	6051	protein_coding	cathepsin B [Source:MGI Symbol;Acc:MGI:88561]	-	12018	14644	14613	22136	19530	22045	118.039	127.451	121.779	178.052	159.923	185.861
ENSMUSG00000108801	32.9938	18.1189	16.5998	200.731	63.8789	73.3019	-2.32792	7.65287e-07	0.000238909	Gm39090	7	127691935	127700793	+	1169	lincRNA	predicted gene, 39090 [Source:MGI Symbol;Acc:MGI:5621975]	-	29	18	17	214	67	75	1.47436	0.810901	0.733322	8.90992	2.83985	3.27305
ENSMUSG00000053846	5337.03	5609.8	5529.68	9245.82	13515.6	7444.54	-0.874419	7.72275e-07	0.000238909	Lipg	18	74939322	74961263	-	3787	protein_coding	lipase, endothelial [Source:MGI Symbol;Acc:MGI:1341803]	-	4691	5573	5663	9857	14176	7617	73.6189	77.5003	75.4069	126.685	185.478	102.611
ENSMUSG00000026305	1075.14	771.059	608.334	1879.74	1376.73	1500.25	-0.955607	8.84668e-07	0.000268877	Lrrfip1	1	90998737	91128944	+	6469	protein_coding	leucine rich repeat (in FLII) interacting protein 1 [Source:MGI Symbol;Acc:MGI:1342770]	-	945	766	623	2004	1444	1535	8.68189	6.23593	4.85636	15.0777	11.0602	12.1054
ENSMUSG00000075078	87.6041	62.4094	68.3521	192.289	166.848	152.468	-1.23231	9.90822e-07	0.000295948	Olfr1250	2	89653773	89661467	-	4637	protein_coding	olfactory receptor 1250 [Source:MGI Symbol;Acc:MGI:3031084]	-	77	62	70	205	175	156	0.9869	0.704149	0.761239	2.15175	1.86997	1.7163
ENSMUSG00000015222	336.764	877.759	706.956	325.484	208.798	194.494	1.39918	1.0998e-06	0.00032293	Map2	1	66175273	66442583	+	16449	protein_coding	microtubule-associated protein 2 [Source:MGI Symbol;Acc:MGI:97175]	-	296	872	724	347	219	199	1.06948	2.79182	2.21952	1.02675	0.659689	0.617191
ENSMUSG00000001334	410.715	665.365	477.488	287.027	222.146	270.728	0.994966	1.15283e-06	0.000332861	Fndc5	4	129136999	129144593	+	2763	protein_coding	fibronectin type III domain containing 5 [Source:MGI Symbol;Acc:MGI:1917614]	-	361	661	489	306	233	277	7.76508	12.5988	8.92458	5.39033	4.1784	5.11452
ENSMUSG00000020340	3115.07	3748.59	4140.18	2047.64	2526.55	2345.66	0.669452	1.24254e-06	0.00035288	Cyfip2	11	46193850	46312859	-	7103	protein_coding	cytoplasmic FMR1 interacting protein 2 [Source:MGI Symbol;Acc:MGI:1924134]	-	2738	3724	4240	2183	2650	2400	22.9093	27.6107	30.1012	14.9584	18.4858	17.2376
ENSMUSG00000039701	1184.36	1119.34	1368.99	860.142	697.901	605.962	0.763062	1.29321e-06	0.000361348	Usp53	3	122931493	122984510	-	12572	protein_coding	ubiquitin specific peptidase 53 [Source:MGI Symbol;Acc:MGI:2139607]	-	1041	1112	1402	917	732	620	4.92114	4.65812	5.62346	3.55009	2.88497	2.5159
ENSMUSG00000036390	995.502	585.844	804.602	1262.54	1951.64	1454.31	-0.969054	1.31795e-06	0.000362416	Gadd45a	6	67035096	67037457	-	1764	protein_coding	growth arrest and DNA-damage-inducible 45 alpha [Source:MGI Symbol;Acc:MGI:107799]	-	875	582	824	1346	2047	1488	29.4801	17.3754	23.5553	37.1382	57.4981	43.0339
ENSMUSG00000010307	6698.87	8188.72	10108.3	14266	14711.2	12291.3	-0.72324	1.36762e-06	0.000370197	Tmem86a	7	47050601	47054777	+	1887	protein_coding	transmembrane protein 86A [Source:MGI Symbol;Acc:MGI:1915143]	-	5888	8135	10352	15209	15430	12576	185.445	227.036	276.638	392.286	405.162	339.998
ENSMUSG00000004207	32117.7	31553	28758.7	39353.6	51189.9	49572.6	-0.600206	1.4131e-06	0.000376623	Psap	10	60277627	60302597	+	2744	protein_coding	prosaposin [Source:MGI Symbol;Acc:MGI:97783]	-	28230	31346	29452	41955	53691	50721	611.429	601.6	541.241	744.173	969.509	942.996
ENSMUSG00000001025	1611.01	595.91	754.802	5857.78	5994.13	3821.47	-2.40406	1.48481e-06	0.000389741	S100a6	3	90612882	90624181	+	1367	protein_coding	S100 calcium binding protein A6 (calcyclin) [Source:MGI Symbol;Acc:MGI:1339467]	-	1416	592	773	6245	6287	3910	61.5622	22.8067	28.5148	222.351	227.882	145.92
ENSMUSG00000028603	2135.49	1843.09	2207.77	3468.71	3094.79	2850.95	-0.605889	1.54329e-06	0.000399045	Scp2	4	108043839	108144998	-	3478	protein_coding	sterol carrier protein 2, liver [Source:MGI Symbol;Acc:MGI:98254]	-	1877	1831	2261	3698	3246	2917	32.0741	27.7248	32.7817	51.7502	46.2438	42.7871
ENSMUSG00000033825	13.6526	22.1453	12.694	45.9618	70.5528	95.7811	-2.12717	2.06198e-06	0.000525319	Tpsb2	17	25366550	25368094	+	1081	protein_coding	tryptase beta 2 [Source:MGI Symbol;Acc:MGI:96942]	-	12	22	13	49	74	98	0.659743	1.07178	0.606426	2.2062	3.39188	4.62495
ENSMUSG00000032937	440.296	332.179	378.866	629.395	863.795	604.007	-0.866192	2.09276e-06	0.000525434	Fshr	17	88985170	89200612	-	2079	protein_coding	follicle stimulating hormone receptor [Source:MGI Symbol;Acc:MGI:95583]	-	387	330	388	671	906	618	11.0631	8.35929	9.41103	15.7088	21.5928	15.1649
ENSMUSG00000039476	177.484	95.6274	110.34	223.243	456.686	303.958	-1.36267	2.29667e-06	0.000568393	Prrx2	2	30834972	30881251	+	1961	protein_coding	paired related homeobox 2 [Source:MGI Symbol;Acc:MGI:98218]	Homeobox	156	95	113	238	479	311	4.72788	2.55127	2.90577	5.90709	12.103	8.09075
ENSMUSG00000074622	770.234	819.376	730.391	1150.92	1106.92	1184.56	-0.569325	2.98147e-06	0.000727479	Mafb	2	160363703	160367065	-	3363	protein_coding	v-maf musculoaponeurotic fibrosarcoma oncogene family, protein B (avian) [Source:MGI Symbol;Acc:MGI:104555]	TF_bZIP	677	814	748	1227	1161	1212	11.9641	12.747	11.2159	17.7579	17.1057	18.3858
ENSMUSG00000044034	17.0657	72.4755	155.257	10.318	14.3012	8.79623	2.8757	3.10181e-06	0.000746329	Npb	11	120608477	120609093	+	542	protein_coding	neuropeptide B [Source:MGI Symbol;Acc:MGI:2387153]	-	15	72	159	11	15	9	1.64479	6.99589	14.7931	0.987797	1.37128	0.847129
ENSMUSG00000096858	4.55086	0	0	67.5357	20.0217	20.5245	-4.66254	3.27428e-06	0.000776443	Olfr805	10	129721221	129729375	-	3314	protein_coding	olfactory receptor 805 [Source:MGI Symbol;Acc:MGI:3030639]	-	4	0	0	72	21	21	0.0717343	0	0	1.05744	0.31398	0.323276
ENSMUSG00000042604	6.8263	9.05944	8.78813	67.5357	62.9255	23.4566	-2.63719	3.34686e-06	0.000776443	Kcna4	2	107290639	107298502	+	4833	protein_coding	potassium voltage-gated channel, shaker-related subfamily, member 4 [Source:MGI Symbol;Acc:MGI:96661]	-	6	9	9	72	66	24	0.0737826	0.0980699	0.0939044	0.725087	0.676646	0.253338
ENSMUSG00000055435	2318.67	1922.61	1791.8	2933.11	4572.58	3048.38	-0.807093	3.36142e-06	0.000776443	Maf	8	115682942	115707794	-	8241	protein_coding	avian musculoaponeurotic fibrosarcoma oncogene homolog [Source:MGI Symbol;Acc:MGI:96909]	TF_bZIP	2038	1910	1835	3127	4796	3119	14.6975	12.2057	11.2284	18.4681	28.8359	19.3082
ENSMUSG00000036667	5396.19	4797.47	3965.4	10274.8	7683.58	6461.32	-0.786462	3.45675e-06	0.000779853	Tcaf1	6	42668002	42710088	-	9638	protein_coding	TRPM8 channel-associated factor 1 [Source:MGI Symbol;Acc:MGI:1914665]	-	4743	4766	4061	10954	8059	6611	29.2473	26.0422	21.2474	55.3172	41.4313	34.9934
ENSMUSG00000037754	936.34	1025.73	767.496	530.905	468.127	618.668	0.754659	3.46621e-06	0.000779853	Ppp1r16b	2	158665398	158766334	+	8844	protein_coding	protein phosphatase 1, regulatory subunit 16B [Source:MGI Symbol;Acc:MGI:2151841]	-	823	1019	786	566	491	633	5.53058	6.06786	4.48161	3.11489	2.75085	3.65141
ENSMUSG00000022040	14701.6	9251.7	12805.3	19318	21181.1	19683	-0.711313	3.52536e-06	0.000782991	Ephx2	14	66084374	66124500	-	2484	protein_coding	epoxide hydrolase 2, cytoplasmic [Source:MGI Symbol;Acc:MGI:99500]	-	12922	9191	13114	20595	22216	20139	309.17	194.859	266.222	403.538	443.148	413.611
ENSMUSG00000044026	596.163	875.745	1377.78	427.726	468.127	449.585	1.08356	3.65978e-06	0.000802557	Slc35g1	19	38395980	38405607	+	3471	protein_coding	solute carrier family 35, member G1 [Source:MGI Symbol;Acc:MGI:2444789]	-	524	870	1411	456	491	460	8.97214	13.2	20.499	6.39418	7.00909	6.76098
ENSMUSG00000050271	684.905	716.702	456.983	1431.38	932.441	1119.08	-0.906742	4.14288e-06	0.000897141	Prag1	8	36094828	36147787	+	9606	protein_coding	PEAK1 related kinase activating pseudokinase 1 [Source:MGI Symbol;Acc:MGI:1196223]	-	602	712	468	1526	978	1145	3.72455	3.90344	2.45676	7.7319	5.04465	6.08092
ENSMUSG00000076441	416.404	274.803	357.384	553.417	755.106	607.917	-0.871206	4.20368e-06	0.000899068	Ass1	2	31470207	31520672	+	2414	protein_coding	argininosuccinate synthetase 1 [Source:MGI Symbol;Acc:MGI:88090]	-	366	273	366	590	792	622	9.0108	5.95573	7.64546	11.8957	16.2563	13.145
ENSMUSG00000028635	17.0657	17.1123	15.6233	24.3879	167.801	91.8717	-2.5123	4.71584e-06	0.000996307	Edn2	4	120161206	120167360	+	1462	protein_coding	endothelin 2 [Source:MGI Symbol;Acc:MGI:95284]	-	15	17	16	26	176	94	0.609766	0.612367	0.551865	0.865567	5.96485	3.2801
ENSMUSG00000111567	86.4664	80.5283	89.8342	172.591	209.752	159.309	-1.07668	4.84195e-06	0.00101063	Olfr1251	2	89665870	89671936	-	3133	protein_coding	olfactory receptor 1251 [Source:MGI Symbol;Acc:MGI:3031085]	-	76	80	92	184	220	163	1.44169	1.34474	1.48077	2.85846	3.47934	2.6542
ENSMUSG00000062309	650.774	307.014	321.255	909.856	969.624	829.777	-1.08494	5.04031e-06	0.0010395	Rpp25	9	57504026	57505448	+	1423	protein_coding	ribonuclease P/MRP 25 subunit [Source:MGI Symbol;Acc:MGI:2143151]	-	572	305	329	970	1017	849	23.8897	11.2877	11.6587	33.1773	35.412	30.4375
ENSMUSG00000038642	1012.57	1580.37	1205.93	2065.47	1923.04	2474.67	-0.766175	5.43181e-06	0.00110707	Ctss	3	95526786	95556403	+	1358	protein_coding	cathepsin S [Source:MGI Symbol;Acc:MGI:107341]	-	890	1570	1235	2202	2017	2532	38.9502	60.8849	45.8593	78.9209	73.5937	95.1196
ENSMUSG00000018470	848.736	737.841	1249.87	1397.61	2464.58	1736.77	-0.980713	5.7642e-06	0.00116115	Kcnab3	11	69326258	69333042	+	2865	protein_coding	potassium voltage-gated channel, shaker-related subfamily, beta member 3 [Source:MGI Symbol;Acc:MGI:1336208]	-	746	733	1280	1490	2585	1777	15.4751	13.4738	22.5292	25.3126	44.7065	31.6424
ENSMUSG00000113070	15.928	22.1453	22.4585	60.0317	112.503	56.6868	-1.91626	5.93528e-06	0.00118084	Gm48420	13	95024301	95024900	+	600	antisense	predicted gene, 48420 [Source:MGI Symbol;Acc:MGI:6097914]	-	14	22	23	64	118	58	1.38674	1.931	1.93302	5.19162	9.74463	4.93154
ENSMUSG00000026483	2880.7	2620.19	2112.08	3651.62	4670.79	3756.97	-0.66629	6.01117e-06	0.00118084	Fam129a	1	151571186	151721939	+	7380	protein_coding	family with sequence similarity 129, member A [Source:MGI Symbol;Acc:MGI:2137237]	-	2532	2603	2163	3893	4899	3844	20.3904	18.575	14.7795	25.6745	32.8916	26.5725
ENSMUSG00000054850	301.495	369.424	423.783	551.541	748.432	622.577	-0.810915	6.08397e-06	0.00118084	Smim10l2a	X	56374586	56377799	+	2393	protein_coding	small integral membrane protein 10 like 2A [Source:MGI Symbol;Acc:MGI:2443645]	-	265	367	434	588	785	637	6.58146	8.07669	9.14549	11.9594	16.254	13.5801
ENSMUSG00000028364	5519.06	3393.26	2470.44	16101.6	15624.6	9450.08	-1.85504	6.15972e-06	0.00118084	Tnc	4	63959785	64047015	-	7772	protein_coding	tenascin C [Source:MGI Symbol;Acc:MGI:101922]	-	4851	3371	2530	17166	16388	9669	37.0952	22.8421	16.4153	107.501	104.479	63.468
ENSMUSG00000005087	321.974	318.087	320.278	629.395	476.708	501.385	-0.74345	6.20273e-06	0.00118084	Cd44	2	102811141	102901665	-	6776	protein_coding	CD44 antigen [Source:MGI Symbol;Acc:MGI:88338]	-	283	316	328	671	500	513	2.48218	2.45597	2.44096	4.81974	3.65621	3.86234
ENSMUSG00000010064	2179.86	2747.02	1739.07	1350.71	1372.92	1335.07	0.715738	6.36962e-06	0.00119943	Slc38a3	9	107650634	107669530	-	5277	protein_coding	solute carrier family 38, member 3 [Source:MGI Symbol;Acc:MGI:1923507]	-	1916	2729	1781	1440	1440	1366	21.5788	27.2349	17.0191	13.2816	13.521	13.206
ENSMUSG00000039217	155.867	176.156	213.844	336.74	369.925	298.094	-0.878183	6.49239e-06	0.0012094	Il18	9	50554827	50581840	+	1031	protein_coding	interleukin 18 [Source:MGI Symbol;Acc:MGI:107936]	-	137	175	219	359	388	305	7.89735	8.93901	10.7114	16.9477	18.6469	15.092
ENSMUSG00000040298	71.6761	117.773	210.915	34.7058	27.6491	52.7774	1.8017	6.77239e-06	0.00124814	Btbd16	7	130774069	130825899	+	3722	protein_coding	BTB (POZ) domain containing 16 [Source:MGI Symbol;Acc:MGI:3045247]	-	63	117	216	37	29	54	1.00597	1.65546	2.92643	0.483838	0.386061	0.740157
ENSMUSG00000063953	10.2394	181.189	166.974	3.75198	1.90683	3.90943	5.22816	7.40451e-06	0.00134178	Amd2	10	35708675	35711892	-	3218	protein_coding	S-adenosylmethionine decarboxylase 2 [Source:MGI Symbol;Acc:MGI:1333111]	-	9	180	171	4	2	4	0.166217	2.94575	2.6796	0.060499	0.0307949	0.0634133
ENSMUSG00000001021	44.3709	71.4689	115.222	182.909	440.478	150.513	-1.74012	7.43539e-06	0.00134178	S100a3	3	90560578	90602702	+	5660	protein_coding	S100 calcium binding protein A3 [Source:MGI Symbol;Acc:MGI:1338849]	-	39	71	118	195	462	154	0.409513	0.66062	1.0513	1.67684	4.04446	1.38807
ENSMUSG00000035686	160.418	292.922	315.396	55.3417	75.3199	142.694	1.49429	8.10307e-06	0.00144719	Thrsp	7	97412938	97417730	-	2189	protein_coding	thyroid hormone responsive [Source:MGI Symbol;Acc:MGI:109126]	-	141	291	323	59	79	146	3.82818	7.00095	7.44075	1.31184	1.7882	3.40262
ENSMUSG00000102888	0	0	1.95292	31.8918	34.323	175.925	-6.90095	9.36842e-06	0.00165565	Ighv1-11	12	114612243	114612675	-	351	IG_V_gene	immunoglobulin heavy variable V1-11 [Source:MGI Symbol;Acc:MGI:5009835]	-	0	0	2	34	36	180	0	0	0.287331	4.71462	5.08194	26.162
ENSMUSG00000024424	409.578	366.404	421.83	669.729	631.162	577.619	-0.649459	9.46138e-06	0.00165565	Ttc39c	18	12599926	12737050	+	5197	protein_coding	tetratricopeptide repeat domain 39C [Source:MGI Symbol;Acc:MGI:1919997]	-	360	364	432	714	662	591	4.11689	3.68857	4.19171	6.68683	6.31161	5.80151
ENSMUSG00000049044	1491.55	1347.84	1394.38	957.693	1032.55	786.774	0.608054	9.60374e-06	0.00165623	Rapgef4	2	71981240	72257474	+	6677	protein_coding	Rap guanine nucleotide exchange factor (GEF) 4 [Source:MGI Symbol;Acc:MGI:1917723]	-	1311	1339	1428	1021	1083	805	11.6692	10.5611	10.7847	7.4425	8.03677	6.15065
ENSMUSG00000084939	51.1972	19.1255	41.9877	273.895	77.2267	102.623	-2.01837	9.69151e-06	0.00165623	Gm830	4	95464724	95487394	-	3502	processed_transcript	predicted gene 830 [Source:MGI Symbol;Acc:MGI:2685676]	-	45	19	43	292	81	105	0.763688	0.285724	0.619173	4.05827	1.14605	1.52961
ENSMUSG00000056515	2483.63	2423.9	2454.82	3698.52	3861.34	3077.7	-0.531007	9.75151e-06	0.00165623	Rab31	17	65651729	65772752	-	3813	protein_coding	RAB31, member RAS oncogene family [Source:MGI Symbol;Acc:MGI:1914603]	-	2183	2408	2514	3943	4050	3149	34.0256	33.2583	33.2475	50.3309	52.6287	42.132
ENSMUSG00000029343	125.149	37.2443	57.6111	233.561	179.242	219.906	-1.53111	1.02691e-05	0.0017272	Crybb1	5	112255815	112269585	+	985	protein_coding	crystallin, beta B1 [Source:MGI Symbol;Acc:MGI:104992]	-	110	37	59	249	188	225	6.63706	1.97822	3.02048	12.3038	9.45706	11.6534
ENSMUSG00000009092	1467.65	1355.9	1058.48	857.328	774.174	837.596	0.652271	1.06448e-05	0.00177255	Derl3	10	75893413	75895941	+	1993	protein_coding	Der1-like domain family, member 3 [Source:MGI Symbol;Acc:MGI:1917627]	-	1290	1347	1084	914	812	857	38.4682	35.5935	27.4272	22.321	20.1875	21.9371
ENSMUSG00000020884	48.9218	13.0859	22.4585	101.304	110.596	86.0075	-1.83123	1.07433e-05	0.00177255	Asgr1	11	70054085	70057894	+	1591	protein_coding	asialoglycoprotein receptor 1 [Source:MGI Symbol;Acc:MGI:88081]	-	43	13	23	108	116	88	1.60627	0.430312	0.728983	3.30391	3.61262	2.82175
ENSMUSG00000052837	600.714	387.543	506.782	692.241	1409.15	928.49	-1.01969	1.08894e-05	0.0017797	Junb	8	84974484	84978718	-	2301	protein_coding	jun B proto-oncogene [Source:MGI Symbol;Acc:MGI:96647]	TF_bZIP	528	385	519	738	1478	950	13.6376	8.81158	11.3739	15.6104	31.8268	21.0627
ENSMUSG00000056737	734.965	698.583	751.873	980.205	1090.71	1175.76	-0.57093	1.11202e-05	0.00179796	Capg	6	72544391	72562983	+	2529	protein_coding	capping protein (actin filament), gelsolin-like [Source:MGI Symbol;Acc:MGI:1098259]	-	646	694	770	1045	1144	1203	15.1811	14.4518	15.3533	20.1114	22.4136	24.2674
ENSMUSG00000020592	3723.74	2892.98	3360.97	5142.09	6011.29	4357.06	-0.63663	1.12087e-05	0.00179796	Sdc1	12	8771323	8793715	+	3809	protein_coding	syndecan 1 [Source:MGI Symbol;Acc:MGI:1349162]	-	3273	2874	3442	5482	6305	4458	51.0687	39.7361	45.568	70.0491	82.0179	59.7084
ENSMUSG00000045991	224.13	99.6538	52.7288	1397.61	1324.3	486.724	-3.09249	1.17519e-05	0.0018678	Onecut2	18	64340364	64398488	+	13391	protein_coding	one cut domain, family member 2 [Source:MGI Symbol;Acc:MGI:1891408]	CUT	197	99	54	1490	1389	498	0.874324	0.389343	0.203348	5.41561	5.13953	1.89724
ENSMUSG00000048120	1395.98	1472.66	1534.99	2562.6	3520.01	1804.2	-0.840704	1.25169e-05	0.0019713	Entpd1	19	40612366	40741602	+	5580	protein_coding	ectonucleoside triphosphate diphosphohydrolase 1 [Source:MGI Symbol;Acc:MGI:102805]	-	1227	1463	1572	2732	3692	1846	13.0686	13.8077	14.2062	23.8298	32.784	16.8773
ENSMUSG00000022074	340.177	521.421	446.242	234.499	224.053	268.774	0.847952	1.32034e-05	0.00206069	Tnfrsf10b	14	69767472	69784411	+	5451	protein_coding	tumor necrosis factor receptor superfamily, member 10b [Source:MGI Symbol;Acc:MGI:1341090]	-	299	518	457	250	235	275	3.25998	5.00453	4.22766	2.23223	2.13612	2.57373
ENSMUSG00000059218	379.997	370.43	356.407	251.383	166.848	202.313	0.834257	1.37795e-05	0.00213139	Gm13084	4	143809245	143816093	-	2124	protein_coding	predicted gene 13084 [Source:MGI Symbol;Acc:MGI:3650237]	-	334	368	365	268	175	207	9.34569	9.12438	8.66559	6.14122	4.08242	4.9719
ENSMUSG00000112023	120.598	124.819	122.057	250.445	216.425	211.109	-0.883617	1.45395e-05	0.00222904	Lilr4b	10	51480632	51486703	+	5439	protein_coding	leukocyte immunoglobulin-like receptor, subfamily B, member 4B [Source:MGI Symbol;Acc:MGI:102702]	-	106	124	125	267	227	216	1.15826	1.20064	1.15891	2.38928	2.06796	2.02601
ENSMUSG00000056999	3714.64	3117.45	3232.08	2506.32	2358.75	2170.71	0.516177	1.5864e-05	0.00241077	Ide	19	37268743	37337852	-	5823	protein_coding	insulin degrading enzyme [Source:MGI Symbol;Acc:MGI:96412]	-	3265	3097	3310	2672	2474	2221	33.3239	28.0094	28.6643	22.3339	21.0517	19.4584
ENSMUSG00000048332	1018.26	928.089	793.861	1339.46	1285.21	1547.16	-0.606999	1.6801e-05	0.00251773	Lhfp	3	53041528	53261679	+	5108	protein_coding	lipoma HMGIC fusion partner [Source:MGI Symbol;Acc:MGI:1920048]	-	895	922	813	1428	1348	1583	10.4134	9.50583	8.02601	13.6067	13.076	15.8102
ENSMUSG00000058740	936.34	1552.18	1312.36	726.947	730.317	800.457	0.75214	1.68987e-05	0.00251773	Kcnt1	2	25863734	25918273	+	9499	protein_coding	potassium channel, subfamily T, member 1 [Source:MGI Symbol;Acc:MGI:1924627]	-	823	1542	1344	775	766	819	5.14922	8.54902	7.13479	3.97099	3.99563	4.39858
ENSMUSG00000026399	375.446	277.823	365.195	521.526	642.603	540.479	-0.743769	1.71635e-05	0.00251773	Cd55	1	130439027	130462744	-	4853	protein_coding	CD55 molecule, decay accelerating factor for complement [Source:MGI Symbol;Acc:MGI:104850]	-	330	276	374	556	674	553	4.04132	2.99508	3.88617	5.57621	6.88152	5.81328
ENSMUSG00000032348	779.335	797.23	1021.38	1182.81	1718.06	1379.05	-0.719683	1.72933e-05	0.00251773	Gsta4	9	78182774	78209349	+	1266	protein_coding	glutathione S-transferase, alpha 4 [Source:MGI Symbol;Acc:MGI:1309515]	-	685	792	1046	1261	1802	1411	32.1571	32.9459	41.6637	48.4792	70.527	56.859
ENSMUSG00000076591	0	0	0	23.4499	21.9286	208.177	-8.78996	1.72945e-05	0.00251773	Igkv8-16	6	70386672	70387252	-	379	IG_V_gene	immunoglobulin kappa variable 8-16 [Source:MGI Symbol;Acc:MGI:1330843]	-	0	0	0	25	23	213	0	0	0	3.21052	3.00693	28.6712
ENSMUSG00000001247	655.324	752.94	602.475	1073.07	1398.66	901.124	-0.746329	1.78115e-05	0.00257139	Lsr	7	30957770	30973464	-	2172	protein_coding	lipolysis stimulated lipoprotein receptor [Source:MGI Symbol;Acc:MGI:1927471]	-	576	748	617	1144	1467	922	15.7609	18.1364	14.3247	25.6354	33.4661	21.656
ENSMUSG00000028664	554.068	902.924	896.389	496.2	387.087	430.038	0.84237	1.80351e-05	0.00258215	Ephb2	4	136647539	136835988	-	12608	protein_coding	Eph receptor B2 [Source:MGI Symbol;Acc:MGI:99611]	-	487	897	918	529	406	440	2.29563	3.74676	3.67161	2.04213	1.59556	1.78038
ENSMUSG00000047638	294.668	110.726	119.128	354.562	415.689	534.615	-1.31859	1.83565e-05	0.00260662	Nr1h4	10	89454234	89533585	-	2303	protein_coding	nuclear receptor subfamily 1, group H, member 4 [Source:MGI Symbol;Acc:MGI:1352464]	THR-like	259	110	122	378	436	547	6.68383	2.51541	2.67132	7.98863	9.38052	12.1171
ENSMUSG00000033192	236.645	131.865	114.246	517.774	258.376	365.532	-1.24527	1.9119e-05	0.00269283	Lpcat2	8	92855339	92919279	+	3388	protein_coding	lysophosphatidylcholine acyltransferase 2 [Source:MGI Symbol;Acc:MGI:3606214]	-	208	131	117	552	271	374	3.64871	2.03628	1.74142	7.92994	3.96333	5.63163
ENSMUSG00000066438	1297	1974.96	2483.13	825.436	1227.05	1049.68	0.892024	1.96093e-05	0.00273961	Plekhd1	12	80692591	80724214	+	3939	protein_coding	pleckstrin homology domain containing, family D (with coiled-coil domains) member 1 [Source:MGI Symbol;Acc:MGI:3036228]	-	1140	1962	2543	880	1287	1074	17.2004	26.2315	32.5552	10.8735	16.1893	13.9099
ENSMUSG00000027238	3935.36	2510.47	2048.61	6099.78	3986.23	5790.85	-0.902648	1.99805e-05	0.00275931	Frmd5	2	121545529	121807087	-	7546	protein_coding	FERM domain containing 5 [Source:MGI Symbol;Acc:MGI:2442557]	-	3459	2494	2098	6503	4181	5925	27.2429	17.4056	14.02	41.9442	27.4535	40.0569
ENSMUSG00000031207	4379.07	3921.73	3753.51	6904.59	5728.12	5180	-0.563525	2.01469e-05	0.00275931	Msn	X	96096042	96168552	+	6327	protein_coding	moesin [Source:MGI Symbol;Acc:MGI:97167]	-	3849	3896	3844	7361	6008	5300	36.1551	32.4288	30.637	56.6257	47.0508	42.7351
ENSMUSG00000097767	27.3052	7.04623	1.95292	130.381	32.4162	82.0981	-2.77641	2.02282e-05	0.00275931	Miat	5	112213228	112229395	-	9293	lincRNA	myocardial infarction associated transcript (non-protein coding) [Source:MGI Symbol;Acc:MGI:2444886]	-	24	7	2	139	34	84	0.153488	0.0396691	0.0108526	0.728003	0.181283	0.461137
ENSMUSG00000037224	31.856	63.4161	109.363	20.6359	15.2547	8.79623	2.19647	2.13551e-05	0.00286879	Zfyve28	5	34194893	34288449	-	5756	protein_coding	zinc finger, FYVE domain containing 28 [Source:MGI Symbol;Acc:MGI:2684992]	-	28	63	112	22	16	9	0.289106	0.576408	0.981199	0.186027	0.137732	0.0797679
ENSMUSG00000022754	384.548	380.496	451.124	840.444	652.137	561.004	-0.755535	2.13619e-05	0.00286879	Tmem45a	16	56805161	56886166	-	3129	protein_coding	transmembrane protein 45a [Source:MGI Symbol;Acc:MGI:1913122]	-	338	378	462	896	684	574	6.41993	6.36204	7.44554	13.9372	10.8314	9.35864
ENSMUSG00000029175	1046.7	791.191	861.236	1341.33	1333.83	1360.48	-0.581181	2.15727e-05	0.00287481	Slc35f6	5	30647933	30659729	+	8495	protein_coding	solute carrier family 35, member F6 [Source:MGI Symbol;Acc:MGI:1922169]	-	920	786	882	1430	1399	1392	6.43641	4.87269	5.23559	8.19308	8.15998	8.35953
ENSMUSG00000037868	88.7419	55.3632	56.6346	120.063	318.441	140.74	-1.53229	2.17929e-05	0.00288198	Egr2	10	67535475	67542188	+	3398	protein_coding	early growth response 2 [Source:MGI Symbol;Acc:MGI:95296]	zf-C2H2	78	55	58	128	334	144	1.36424	0.852411	0.860725	1.83342	4.87032	2.16195
ENSMUSG00000074577	158.143	168.103	178.692	81.6056	97.2485	72.3245	1.00774	2.23197e-05	0.00292929	Ripor3	2	167980164	168010618	-	4244	protein_coding	RIPOR family member 3 [Source:MGI Symbol;Acc:MGI:1916803]	-	139	167	183	87	102	74	1.94652	2.07229	2.17438	0.997742	1.19086	0.889534
ENSMUSG00000074971	38.6823	52.3434	58.5875	107.869	170.662	101.645	-1.34143	2.49113e-05	0.00324484	Fibin	2	110360917	110363183	-	2267	protein_coding	fin bud initiation factor homolog (zebrafish) [Source:MGI Symbol;Acc:MGI:1914856]	-	34	52	60	115	179	104	0.891347	1.20799	1.33463	2.469	3.91234	2.34039
ENSMUSG00000026628	79.6401	97.6406	56.6346	150.079	198.311	163.219	-1.13024	2.612e-05	0.00337689	Atf3	1	191170296	191218039	-	2154	protein_coding	activating transcription factor 3 [Source:MGI Symbol;Acc:MGI:109384]	TF_bZIP	70	97	58	160	208	167	1.9314	2.37157	1.35782	3.61534	4.78467	3.95528
ENSMUSG00000058056	2042.2	1380.05	1142.46	2692.99	2376.87	2686.76	-0.765587	2.68418e-05	0.0034445	Palld	8	61511433	61902690	-	10292	protein_coding	palladin, cytoskeletal associated protein [Source:MGI Symbol;Acc:MGI:1919583]	-	1795	1371	1170	2871	2493	2749	10.3654	7.01532	5.73253	13.5771	12.0021	13.6264
ENSMUSG00000030351	274.19	209.374	136.704	388.33	346.09	561.981	-1.0659	2.78056e-05	0.00354194	Tspan11	6	127887589	127953977	+	5326	protein_coding	tetraspanin 11 [Source:MGI Symbol;Acc:MGI:1915748]	-	241	208	140	414	363	575	2.68928	2.05671	1.32552	3.78333	3.37707	5.50773
ENSMUSG00000001506	8074.37	7197.22	5797.23	10013.1	10300.7	10489	-0.548087	2.8016e-05	0.00354269	Col1a1	11	94936224	94953042	+	6563	protein_coding	collagen, type I, alpha 1 [Source:MGI Symbol;Acc:MGI:88467]	-	7097	7150	5937	10675	10804	10732	64.2676	57.3738	45.6168	79.1662	81.5674	83.4227
ENSMUSG00000026840	1178.67	1728.34	1349.47	856.39	801.823	1000.81	0.679235	2.88465e-05	0.003616	Lamc3	2	31887291	31946539	+	6091	protein_coding	laminin gamma 3 [Source:MGI Symbol;Acc:MGI:1344394]	-	1036	1717	1382	913	841	1024	10.1086	14.8454	11.4414	7.29553	6.84135	8.57665
ENSMUSG00000004317	765.683	611.009	640.557	952.065	1508.3	992.019	-0.775773	2.90131e-05	0.003616	Clcn5	X	7153810	7319358	-	11452	protein_coding	chloride channel, voltage-sensitive 5 [Source:MGI Symbol;Acc:MGI:99486]	-	673	607	656	1015	1582	1015	3.49263	2.79137	2.88857	4.31379	6.84478	4.52159
ENSMUSG00000052684	1847.65	1637.74	1095.59	2820.55	2660.03	2199.06	-0.745912	2.99422e-05	0.00370408	Jun	4	95049034	95052222	-	3189	protein_coding	jun proto-oncogene [Source:MGI Symbol;Acc:MGI:96646]	TF_bZIP	1624	1627	1122	3007	2790	2250	30.2657	26.8685	17.7418	45.8937	43.3495	35.9943
ENSMUSG00000069421	6.8263	0	0	51.5898	34.323	13.683	-3.94251	3.03143e-05	0.00370408	Olfr810	10	129787289	129794917	-	4811	protein_coding	olfactory receptor 810 [Source:MGI Symbol;Acc:MGI:3030644]	-	6	0	0	55	36	14	0.07412	0	0	0.556419	0.370768	0.148456
ENSMUSG00000024245	1342.5	1437.43	840.731	2776.47	2242.43	1629.26	-0.877067	3.03613e-05	0.00370408	Tmem178	17	80944632	81001816	+	1696	protein_coding	transmembrane protein 178 [Source:MGI Symbol;Acc:MGI:1915277]	-	1180	1428	861	2960	2352	1667	41.35	44.3417	25.5998	84.9455	68.7141	50.1437
ENSMUSG00000005237	540.415	465.051	595.64	794.482	999.18	757.453	-0.67202	3.14066e-05	0.00380481	Dnah2	11	69420809	69549110	-	14968	protein_coding	dynein, axonemal, heavy chain 2 [Source:MGI Symbol;Acc:MGI:107731]	-	475	462	610	847	1048	775	1.88603	1.6255	2.05507	2.75419	3.46922	2.64146
ENSMUSG00000018774	457.362	547.593	404.254	656.597	752.245	899.17	-0.711614	3.33065e-05	0.00400696	Cd68	11	69664213	69666153	-	1257	protein_coding	CD68 antigen [Source:MGI Symbol;Acc:MGI:88342]	-	402	544	414	700	789	920	19.0069	22.7915	16.6083	27.1042	31.1011	37.3387
ENSMUSG00000039865	391.374	526.454	603.451	299.221	241.214	323.506	0.817646	3.40188e-05	0.00406442	Slc44a3	3	121459528	121532404	-	5057	protein_coding	solute carrier family 44, member 3 [Source:MGI Symbol;Acc:MGI:2384860]	-	344	523	618	319	253	331	4.04282	5.44651	6.16248	3.07024	2.47892	3.33919
ENSMUSG00000028238	226.405	272.79	158.186	442.734	337.509	451.54	-0.906689	3.52633e-05	0.00418426	Atp6v0d2	4	19876841	19922605	-	2716	protein_coding	ATPase, H+ transporting, lysosomal V0 subunit D2 [Source:MGI Symbol;Acc:MGI:1924415]	-	199	271	162	472	354	462	4.35454	5.25472	3.00777	8.45837	6.45815	8.67798
ENSMUSG00000033684	2929.62	2544.69	2601.29	3634.73	4079.67	3531.2	-0.477961	3.791e-05	0.00444971	Qsox1	1	155776029	155812889	-	8291	protein_coding	quiescin Q6 sulfhydryl oxidase 1 [Source:MGI Symbol;Acc:MGI:1330818]	-	2575	2528	2664	3875	4279	3613	18.4582	16.0576	16.2027	22.7478	25.5723	22.2314
ENSMUSG00000066258	265.088	167.096	232.397	362.066	461.453	371.396	-0.84805	3.80142e-05	0.00444971	Trim12a	7	104299894	104315466	-	5781	protein_coding	tripartite motif-containing 12A [Source:MGI Symbol;Acc:MGI:1923931]	-	233	166	238	386	484	380	2.39537	1.51222	2.07603	3.24982	4.14836	3.35341
ENSMUSG00000026355	2257.23	2385.65	1912.88	1490.47	1624.62	1458.22	0.519348	3.89043e-05	0.00452334	Mcm6	1	128331590	128359664	-	4666	protein_coding	minichromosome maintenance complex component 6 [Source:MGI Symbol;Acc:MGI:1298227]	-	1984	2370	1959	1589	1704	1492	25.2706	26.7494	21.1714	16.575	18.095	16.3129
ENSMUSG00000036123	163.831	184.209	95.6929	57.2177	38.1366	76.234	1.37045	3.96493e-05	0.00457923	Slc9a3	13	74121457	74169442	+	5504	protein_coding	solute carrier family 9 (sodium/hydrogen exchanger), member 3 [Source:MGI Symbol;Acc:MGI:105064]	-	144	183	98	61	40	78	1.5549	1.75099	0.897858	0.539419	0.360094	0.722973
ENSMUSG00000061080	219.579	261.717	282.197	112.559	92.4814	171.038	1.02336	4.00902e-05	0.00459949	Lsamp	16	39984361	42181679	+	17213	protein_coding	limbic system-associated membrane protein [Source:MGI Symbol;Acc:MGI:1261760]	-	193	260	289	120	97	175	0.666377	0.795475	0.846645	0.339312	0.279222	0.518666
ENSMUSG00000052353	3974.04	2160.17	2506.57	4620.57	4456.27	6171.04	-0.819664	4.07361e-05	0.00464284	Cemip	7	83932857	84086502	-	12232	protein_coding	cell migration inducing protein, hyaluronan binding [Source:MGI Symbol;Acc:MGI:2443629]	-	3493	2146	2567	4926	4674	6314	16.9715	9.23937	10.5825	19.6007	18.9333	26.3338
ENSMUSG00000028753	98.9813	126.832	105.458	37.5198	41.9503	59.6189	1.25423	4.30245e-05	0.00487161	Vwa5b1	4	138565360	138635884	-	7805	protein_coding	von Willebrand factor A domain containing 5B1 [Source:MGI Symbol;Acc:MGI:1922968]	-	87	126	108	40	44	61	0.662469	0.850173	0.697768	0.249437	0.279328	0.398716
ENSMUSG00000013338	26.1675	22.1453	23.435	36.5818	234.54	62.5509	-2.21855	4.37875e-05	0.00492581	Fer1l4	2	156019139	156052947	-	6896	protein_coding	fer-1-like 4 (C. elegans) [Source:MGI Symbol;Acc:MGI:1921812]	-	23	22	24	39	246	64	0.198221	0.16801	0.175499	0.275259	1.76755	0.473466
ENSMUSG00000037465	728.138	772.065	640.557	988.647	1017.3	1126.89	-0.549541	4.42831e-05	0.0049461	Klf10	15	38291463	38300706	-	4179	protein_coding	Kruppel-like factor 10 [Source:MGI Symbol;Acc:MGI:1101353]	zf-C2H2	640	767	656	1054	1067	1153	9.10179	9.66569	7.91574	12.2756	12.6511	14.0755
ENSMUSG00000072812	375.446	335.199	286.102	542.161	489.103	541.457	-0.659523	4.45389e-05	0.0049461	Ahnak2	12	112772194	112802657	-	14163	protein_coding	AHNAK nucleoprotein 2 [Source:MGI Symbol;Acc:MGI:2144831]	-	330	333	293	578	513	554	1.38477	1.23822	1.04321	1.98631	1.79472	1.99554
ENSMUSG00000023467	353.83	285.876	540.958	767.28	865.702	587.392	-0.910491	4.67346e-05	0.00513437	Tulp2	7	45481877	45523632	+	3150	protein_coding	tubby-like protein 2 [Source:MGI Symbol;Acc:MGI:1861600]	Tub	311	284	554	818	908	601	5.86772	4.74808	8.86868	12.6391	14.2827	9.73352
ENSMUSG00000054619	979.574	718.715	739.179	1146.23	1454.91	1216.81	-0.648352	4.68269e-05	0.00513437	Mettl7a1	15	100304140	100328662	+	2595	protein_coding	methyltransferase like 7A1 [Source:MGI Symbol;Acc:MGI:1916523]	-	861	714	757	1222	1526	1245	19.719	14.4901	14.7102	22.9197	29.1375	24.4759
ENSMUSG00000032401	23.892	15.0991	5.85875	55.3417	105.829	39.0943	-2.17242	4.734e-05	0.00515798	Lctl	9	64117147	64138118	+	2604	protein_coding	lactase-like [Source:MGI Symbol;Acc:MGI:2183549]	-	21	15	6	59	111	40	0.479289	0.303361	0.11619	1.10277	2.11211	0.783656
ENSMUSG00000051669	663.288	624.094	1264.51	1677.14	1745.71	1367.32	-0.907868	5.1394e-05	0.00556468	AU021092	16	5211823	5222299	-	1368	protein_coding	expressed sequence AU021092 [Source:MGI Symbol;Acc:MGI:2146559]	-	583	620	1295	1788	1831	1399	25.3281	23.868	47.7357	63.6145	66.3188	52.172
ENSMUSG00000033105	1184.36	2382.63	2662.8	1162.18	936.255	1192.38	0.92116	5.22124e-05	0.00561818	Lss	10	76531588	76557138	+	10787	protein_coding	lanosterol synthase [Source:MGI Symbol;Acc:MGI:1336155]	-	1041	2367	2727	1239	982	1220	5.73548	11.556	12.7481	5.59043	4.51071	5.76986
ENSMUSG00000040451	1684.96	1518.97	1574.05	2235.24	2089.89	2169.74	-0.443185	5.30279e-05	0.00565816	Sgms1	19	32122727	32389714	-	10299	protein_coding	sphingomyelin synthase 1 [Source:MGI Symbol;Acc:MGI:2444110]	-	1481	1509	1612	2383	2192	2220	8.54632	7.71621	7.89278	11.2617	10.5458	10.9967
ENSMUSG00000044303	5.68858	7.04623	16.5998	49.7138	37.1832	46.9132	-2.175	5.32372e-05	0.00565816	Cdkn2a	4	89274471	89294653	-	1172	protein_coding	cyclin dependent kinase inhibitor 2A [Source:MGI Symbol;Acc:MGI:104738]	-	5	7	17	53	39	48	0.253549	0.314543	0.731444	2.20101	1.64881	2.08939
ENSMUSG00000047678	36.4069	81.5349	83.9754	3.75198	8.58075	27.366	2.3537	5.39442e-05	0.00569835	Gpr82	X	13661363	13667433	+	2497	protein_coding	G protein-coupled receptor 82 [Source:MGI Symbol;Acc:MGI:2441734]	-	32	81	86	4	9	28	0.761642	1.70835	1.73676	0.0779679	0.178591	0.572065
ENSMUSG00000058624	159.28	147.971	123.034	521.526	203.078	264.864	-1.20263	5.58369e-05	0.00586253	Gda	19	21391307	21473445	-	6135	protein_coding	guanine deaminase [Source:MGI Symbol;Acc:MGI:95678]	-	140	147	126	556	213	271	1.35623	1.26186	1.03566	4.41098	1.72028	2.25352
ENSMUSG00000038770	215.028	243.598	184.551	131.319	115.363	93.8264	0.916522	5.81119e-05	0.00606465	Kpna7	5	144983519	145084030	-	3135	protein_coding	karyopherin alpha 7 (importin alpha 8) [Source:MGI Symbol;Acc:MGI:2141165]	-	189	242	189	140	121	96	3.58297	4.06525	3.04007	2.17353	1.91242	1.56221
ENSMUSG00000033730	137.664	75.4953	89.8342	142.575	356.578	241.408	-1.29227	6.0086e-05	0.00620033	Egr3	14	70077203	70082614	+	4406	protein_coding	early growth response 3 [Source:MGI Symbol;Acc:MGI:1306780]	zf-C2H2	121	75	92	152	374	247	1.63215	0.896451	1.05294	1.67909	4.20593	2.85995
ENSMUSG00000021190	5635.11	3308.71	3141.27	9104.18	13494.7	9240.92	-1.39768	6.01279e-05	0.00620033	Lgmn	12	102394084	102439813	-	2323	protein_coding	legumain [Source:MGI Symbol;Acc:MGI:1330838]	-	4953	3287	3217	9706	14154	9455	126.718	74.5179	69.8332	203.36	301.901	207.644
ENSMUSG00000028111	232.094	279.836	250.95	416.47	482.429	357.713	-0.719331	6.1809e-05	0.00633597	Ctsk	3	95499256	95509362	+	1512	protein_coding	cathepsin K [Source:MGI Symbol;Acc:MGI:107823]	-	204	278	257	444	506	366	8.01859	9.68284	8.57119	14.2924	16.5819	12.3491
ENSMUSG00000028639	13773.2	10894.5	9789.97	20199.7	15307.1	16674.7	-0.598801	6.25874e-05	0.00637802	Ybx1	4	119277981	119294604	-	2531	protein_coding	Y box protein 1 [Source:MGI Symbol;Acc:MGI:99146]	CSD	12106	10823	10026	21535	16055	17061	284.268	225.198	199.754	414.121	314.306	343.889
ENSMUSG00000045667	490.356	469.077	601.498	336.74	336.556	328.392	0.64056	6.34286e-05	0.00642595	Smtnl2	11	72389164	72411713	-	3815	protein_coding	smoothelin-like 2 [Source:MGI Symbol;Acc:MGI:2442764]	-	431	466	616	359	353	336	6.71432	6.43282	8.14228	4.58009	4.58474	4.49315
ENSMUSG00000045838	472.152	439.886	474.559	701.621	668.345	647.011	-0.540885	6.42459e-05	0.00647091	Ccdc9b	2	118754158	118762661	-	4779	protein_coding	coiled-coil domain containing 9B [Source:MGI Symbol;Acc:MGI:2685199]	-	415	437	486	748	701	662	5.16096	4.81564	5.12813	7.61797	7.26801	7.06687
ENSMUSG00000040690	1981.9	1951.81	1806.45	2662.03	2446.47	2649.62	-0.434799	6.48946e-05	0.00649846	Col16a1	4	130047840	130099283	+	6750	protein_coding	collagen, type XVI, alpha 1 [Source:MGI Symbol;Acc:MGI:1095396]	-	1742	1939	1850	2838	2566	2711	15.3378	15.1281	13.8206	20.4636	18.8359	20.4895
ENSMUSG00000061411	888.556	1629.69	1979.28	784.164	713.155	918.717	0.897105	7.09665e-05	0.0070448	Nol4l	2	153407462	153529971	-	9083	protein_coding	nucleolar protein 4-like [Source:MGI Symbol;Acc:MGI:1918765]	-	781	1619	2027	836	748	940	5.11024	9.38701	11.2534	4.47973	4.08044	5.27965
ENSMUSG00000029919	96.7059	132.872	130.845	204.483	202.124	284.411	-0.935983	7.11637e-05	0.0070448	Hpgds	6	65117293	65144908	-	6425	protein_coding	hematopoietic prostaglandin D synthase [Source:MGI Symbol;Acc:MGI:1859384]	-	85	132	134	218	212	291	0.786258	1.08196	1.0517	1.65142	1.63492	2.31061
ENSMUSG00000064036	1053.53	1338.78	1476.41	1577.71	2313.94	2402.35	-0.701583	7.26639e-05	0.00715244	Mro	18	73859385	73881333	+	4431	protein_coding	maestro [Source:MGI Symbol;Acc:MGI:2152817]	-	926	1330	1512	1682	2427	2458	12.4202	15.8074	17.2072	18.4756	27.1395	28.3
ENSMUSG00000073802	237.783	76.5019	54.6817	980.205	1644.64	495.521	-3.0814	7.4949e-05	0.00733568	Cdkn2b	4	89306299	89311039	-	1390	protein_coding	cyclin dependent kinase inhibitor 2B [Source:MGI Symbol;Acc:MGI:104737]	-	209	76	56	1045	1725	507	8.93616	2.87944	2.03158	36.5911	61.4906	18.608
ENSMUSG00000066031	258.262	216.42	207.009	136.009	129.665	121.192	0.81553	7.56796e-05	0.00736558	Gm13023	4	143789352	143795575	+	1810	protein_coding	predicted gene 13023 [Source:MGI Symbol;Acc:MGI:3650478]	-	227	215	212	145	136	124	7.45361	6.25561	5.90632	3.8991	3.72302	3.49502
ENSMUSG00000028773	574.547	556.652	675.709	1046.8	1397.71	724.223	-0.810244	7.9445e-05	0.00764912	Fabp3	4	130308595	130315463	+	823	protein_coding	fatty acid binding protein 3, muscle and heart [Source:MGI Symbol;Acc:MGI:95476]	-	505	553	692	1116	1466	741	36.4679	35.3863	42.4	65.9992	88.261	45.933
ENSMUSG00000023992	251.435	302.988	172.833	423.974	373.739	542.434	-0.882401	7.9476e-05	0.00764912	Trem2	17	48346401	48354147	+	4946	protein_coding	triggering receptor expressed on myeloid cells 2 [Source:MGI Symbol;Acc:MGI:1913150]	-	221	301	177	452	392	555	2.65557	3.20496	1.80459	4.44794	3.92705	5.7246
ENSMUSG00000037474	530.176	525.447	406.207	300.159	265.05	338.166	0.693844	8.61602e-05	0.00822638	Dtl	1	191537356	191575544	-	13709	protein_coding	denticleless E3 ubiquitin protein ligase [Source:MGI Symbol;Acc:MGI:1924093]	-	466	522	416	320	278	346	2.02022	2.00528	1.5302	1.13611	1.00479	1.28759
ENSMUSG00000026527	47.7841	93.6142	154.28	25.3259	19.0683	43.0038	1.76283	8.64235e-05	0.00822638	Rgs7	1	175059087	175492500	-	6019	protein_coding	regulator of G protein signaling 7 [Source:MGI Symbol;Acc:MGI:1346089]	-	42	93	158	27	20	44	0.41471	0.813708	1.32371	0.21833	0.164642	0.372936
ENSMUSG00000067212	1322.03	1418.31	1537.92	1798.14	2446.47	2029	-0.55197	8.83491e-05	0.00836371	H2-T23	17	36029773	36032855	-	2889	protein_coding	histocompatibility 2, T region locus 23 [Source:MGI Symbol;Acc:MGI:95957]	-	1162	1409	1575	1917	2566	2076	23.9044	25.6846	27.4912	32.296	44.0092	36.6595
ENSMUSG00000029762	613.229	627.114	815.343	1290.68	1046.85	915.785	-0.661787	9.42201e-05	0.00887103	Akr1b8	6	34354119	34368463	+	1499	protein_coding	aldo-keto reductase family 1, member B8 [Source:MGI Symbol;Acc:MGI:107673]	-	539	623	835	1376	1098	937	21.3701	21.8875	28.0896	44.6777	36.294	31.8892
ENSMUSG00000015721	1026.22	1110.28	878.813	767.28	614	625.509	0.587059	9.61114e-05	0.00900018	Nlrp5	7	23385889	23441922	+	4847	protein_coding	NLR family, pyrin domain containing 5 [Source:MGI Symbol;Acc:MGI:1345193]	-	902	1103	900	818	644	640	11.0599	11.9843	9.36331	8.214	6.58336	6.73617
ENSMUSG00000021214	945.442	51.3368	144.516	11529.8	24687.8	2229.35	-5.07435	9.72391e-05	0.00901691	Akr1c18	13	4132615	4150654	-	1207	protein_coding	aldo-keto reductase family 1, member C18 [Source:MGI Symbol;Acc:MGI:2145420]	-	831	51	148	12292	25894	2281	40.9179	2.22522	6.18322	495.667	1062.98	96.4105
ENSMUSG00000050810	240.058	285.876	238.256	171.653	135.385	129.011	0.809226	9.7331e-05	0.00901691	Oog3	4	144157557	144162663	-	1865	protein_coding	oogenesin 3 [Source:MGI Symbol;Acc:MGI:2684047]	-	211	284	244	183	142	132	6.72393	8.01954	6.59737	4.77581	3.77263	3.61078
ENSMUSG00000000693	755.443	596.916	488.229	1093.7	1023.97	841.506	-0.686392	0.000102739	0.00946731	Loxl3	6	83034173	83052562	+	4603	protein_coding	lysyl oxidase-like 3 [Source:MGI Symbol;Acc:MGI:1337004]	-	664	593	500	1166	1074	861	8.57327	6.78459	5.47758	12.3291	11.5611	9.54264
ENSMUSG00000041957	529.038	515.381	532.17	771.97	857.121	681.219	-0.551432	0.000106371	0.00973951	Pkp2	16	16213318	16272712	+	5360	protein_coding	plakophilin 2 [Source:MGI Symbol;Acc:MGI:1914701]	-	465	512	545	823	899	697	5.15594	5.03055	5.12734	7.47325	8.31054	6.63398
ENSMUSG00000030074	728.138	487.196	512.641	972.701	1070.69	780.909	-0.710192	0.00010691	0.00973951	Gxylt2	6	100704734	100810913	+	8510	protein_coding	glucoside xylosyltransferase 2 [Source:MGI Symbol;Acc:MGI:2682940]	-	640	484	525	1037	1123	799	4.46961	2.9952	3.11093	5.93094	6.5386	4.78987
ENSMUSG00000032802	668.977	524.441	524.358	740.078	926.721	1009.61	-0.640621	0.000108203	0.00973951	Srxn1	2	152105516	152111376	+	2820	protein_coding	sulfiredoxin 1 homolog (S. cerevisiae) [Source:MGI Symbol;Acc:MGI:104971]	-	588	521	537	789	972	1033	12.3922	9.72968	9.60252	13.6177	17.0786	18.6878
ENSMUSG00000044042	174.071	113.746	105.458	241.065	307	213.064	-0.95662	0.000108316	0.00973951	Fmn1	2	113327736	113716767	+	15397	protein_coding	formin 1 [Source:MGI Symbol;Acc:MGI:101815]	-	153	113	108	257	322	218	0.590575	0.386502	0.35371	0.812403	1.03623	0.722315
ENSMUSG00000003469	258.262	456.998	507.758	688.489	1059.25	617.691	-0.950222	0.000108504	0.00973951	Phyhip	14	70457476	70468832	+	2910	protein_coding	phytanoyl-CoA hydroxylase interacting protein [Source:MGI Symbol;Acc:MGI:1860417]	-	227	454	520	734	1111	632	4.63609	8.21623	9.01095	12.2766	18.9171	11.0798
ENSMUSG00000087698	1.13772	4.02642	8.78813	46.8998	19.0683	31.2755	-2.77483	0.000114903	0.0102607	Gm13031	4	140947666	140957902	-	924	antisense	predicted gene 13031 [Source:MGI Symbol;Acc:MGI:3702680]	-	1	4	9	50	20	32	0.0643202	0.227981	0.491169	2.63374	1.07249	1.76679
ENSMUSG00000072501	2716.87	2023.27	2422.59	3474.34	3247.34	3395.34	-0.498497	0.000117813	0.0104666	Phf20l1	15	66577560	66647976	+	17447	protein_coding	PHD finger protein 20-like 1 [Source:MGI Symbol;Acc:MGI:2444412]	-	2388	2010	2481	3704	3406	3474	8.13454	6.06716	7.17077	10.333	9.67294	10.1582
ENSMUSG00000031596	777.06	739.854	689.38	1480.16	1013.48	980.29	-0.65539	0.000121112	0.0107048	Slc7a2	8	40862396	40922308	+	9135	protein_coding	solute carrier family 7 (cationic amino acid transporter, y+ system), member 2 [Source:MGI Symbol;Acc:MGI:99828]	-	683	735	706	1578	1063	1003	4.44357	4.23729	3.89723	8.40762	5.7658	5.60143
ENSMUSG00000090215	3.41315	85.5613	88.8577	6.56597	5.7205	10.7509	2.95301	0.000121954	0.0107245	Trim34b	7	104329471	104336909	+	1850	protein_coding	tripartite motif-containing 34B [Source:MGI Symbol;Acc:MGI:4821264]	-	3	85	91	7	6	11	0.096376	2.41968	2.48045	0.184162	0.160699	0.303338
ENSMUSG00000069793	368.62	424.787	427.689	256.073	287.932	237.498	0.644517	0.000123056	0.0107668	Slfn9	11	82978390	82991830	-	5965	protein_coding	schlafen 9 [Source:MGI Symbol;Acc:MGI:2445121]	-	324	422	438	273	302	243	3.22815	3.72573	3.70274	2.22755	2.5086	2.07827
ENSMUSG00000024734	506.284	511.355	501.9	331.112	327.022	369.441	0.564585	0.000124739	0.0108386	Zp1	19	10914287	10920632	-	1981	protein_coding	zona pellucida glycoprotein 1 [Source:MGI Symbol;Acc:MGI:103073]	-	445	508	514	353	343	378	13.3504	13.5048	13.0839	8.67291	8.57915	9.7345
ENSMUSG00000002808	3051.35	3113.43	4343.29	4817.54	7193.53	4888.75	-0.68537	0.000125128	0.0108386	Epdr1	13	19591706	19619927	-	2745	protein_coding	ependymin related protein 1 (zebrafish) [Source:MGI Symbol;Acc:MGI:2145369]	-	2682	3093	4448	5136	7545	5002	58.0679	59.34	81.7114	91.0662	136.192	92.9624
ENSMUSG00000041515	418.68	405.661	336.878	605.945	511.985	720.313	-0.663341	0.000129512	0.0111625	Irf8	8	120736358	120756694	+	7055	protein_coding	interferon regulatory factor 8 [Source:MGI Symbol;Acc:MGI:96395]	IRF	368	403	345	646	537	737	3.10006	3.00828	2.46594	4.45666	3.77148	5.32938
ENSMUSG00000022225	14.7903	3.01981	13.6704	19.6979	68.646	74.2792	-2.37455	0.000132265	0.0113433	Cma1	14	55941451	55944675	-	1090	protein_coding	chymase 1, mast cell [Source:MGI Symbol;Acc:MGI:96941]	-	13	3	14	21	72	76	0.70882	0.144945	0.647682	0.937707	3.27296	3.55708
ENSMUSG00000040950	126.286	173.136	167.951	270.143	355.624	227.725	-0.866866	0.000142527	0.0121632	Mgl2	11	70130329	70137550	+	2094	protein_coding	macrophage galactose N-acetyl-galactosamine specific lectin 2 [Source:MGI Symbol;Acc:MGI:2385729]	-	111	172	172	288	373	233	3.1504	4.32575	4.14202	6.69407	8.82606	5.67656
ENSMUSG00000015396	179.759	188.235	214.821	251.383	419.503	361.623	-0.823906	0.000147164	0.0124974	Cd83	13	43784775	43803132	+	2572	protein_coding	CD83 antigen [Source:MGI Symbol;Acc:MGI:1328316]	-	158	187	220	268	440	370	3.65095	3.82896	4.31332	5.07152	8.47649	7.339
ENSMUSG00000050468	361.794	335.199	290.985	185.723	177.335	233.589	0.727126	0.000147913	0.0124998	Astl	2	127338639	127357651	+	2560	protein_coding	astacin-like metalloendopeptidase (M12 family) [Source:MGI Symbol;Acc:MGI:3046414]	-	318	333	298	198	186	239	7.38255	6.85037	5.86998	3.76443	3.60004	4.76282
ENSMUSG00000039853	582.511	594.903	428.665	306.725	383.273	304.936	0.690153	0.000152126	0.0127933	Trim14	4	46493781	46536141	-	4338	protein_coding	tripartite motif-containing 14 [Source:MGI Symbol;Acc:MGI:1921985]	-	512	591	439	327	402	312	7.01455	7.17477	5.10311	3.66887	4.59167	3.6692
ENSMUSG00000016626	1367.53	1569.3	1233.27	1102.14	865.702	818.049	0.581741	0.000155837	0.0129812	Nlrp14	7	107166990	107198102	+	3537	protein_coding	NLR family, pyrin domain containing 14 [Source:MGI Symbol;Acc:MGI:1924108]	-	1202	1559	1263	1175	908	837	20.1971	23.2124	18.0065	16.1688	12.7199	12.0725
ENSMUSG00000021662	2516.63	2293.04	1934.36	1415.44	1750.47	1515.88	0.526262	0.000155858	0.0129812	Arhgef28	13	97899469	98206439	-	7328	protein_coding	Rho guanine nucleotide exchange factor (GEF) 28 [Source:MGI Symbol;Acc:MGI:1346016]	-	2212	2278	1981	1509	1836	1551	17.9399	16.3711	13.632	10.0226	12.4143	10.7977
ENSMUSG00000025212	1753.22	1869.26	1772.27	2304.65	2937.48	2331.98	-0.489464	0.000156792	0.0129965	Sfxn3	19	45047576	45056383	+	2966	protein_coding	sideroflexin 3 [Source:MGI Symbol;Acc:MGI:2137679]	-	1541	1857	1815	2457	3081	2386	30.8781	32.9724	30.8578	40.3189	51.4701	41.0398
ENSMUSG00000021466	3654.34	3150.67	3349.25	2680.79	2478.88	2400.39	0.425404	0.000159273	0.0131392	Ptch1	13	63508328	63573598	-	14185	protein_coding	patched 1 [Source:MGI Symbol;Acc:MGI:105373]	-	3212	3130	3430	2858	2600	2456	13.4575	11.6205	12.1934	9.80635	9.08194	8.83294
ENSMUSG00000021508	2080.88	1527.02	2110.13	2743.64	3070	2573.38	-0.552801	0.00016055	0.0131818	Cxcl14	13	56288643	56296551	-	1827	protein_coding	chemokine (C-X-C motif) ligand 14 [Source:MGI Symbol;Acc:MGI:1888514]	-	1829	1517	2161	2925	3220	2633	59.4969	43.7277	59.6453	77.9223	87.3277	73.5222
ENSMUSG00000002603	1118.37	835.481	670.827	1182.81	1644.64	1452.35	-0.706299	0.000161425	0.0131912	Tgfb1	7	25687002	25705077	+	5042	protein_coding	transforming growth factor, beta 1 [Source:MGI Symbol;Acc:MGI:98725]	-	983	830	687	1261	1725	1486	11.587	8.66932	6.8709	12.1727	16.952	15.0356
ENSMUSG00000031825	3419.97	2862.78	2414.78	4288.52	4384.76	3852.75	-0.526603	0.000164763	0.0134007	Crispld2	8	119992438	120052793	+	4777	protein_coding	cysteine-rich secretory protein LCCL domain containing 2 [Source:MGI Symbol;Acc:MGI:1926142]	-	3006	2844	2473	4572	4599	3942	37.3984	31.3534	26.1053	46.5828	47.7027	42.0986
ENSMUSG00000025475	4.55086	1.0066	6.83521	31.8918	40.0435	15.6377	-2.81995	0.000166258	0.0134591	Adgra1	7	139834174	139878088	+	5386	protein_coding	adhesion G protein-coupled receptor A1 [Source:MGI Symbol;Acc:MGI:1277167]	-	4	1	7	34	42	16	0.044138	0.00977785	0.0655378	0.307247	0.386383	0.151551
ENSMUSG00000034981	673.528	792.197	884.671	606.883	378.506	459.358	0.702435	0.000172719	0.0138958	Parm1	5	91517615	91626894	+	5068	protein_coding	prostate androgen-regulated mucin-like protein 1 [Source:MGI Symbol;Acc:MGI:2443349]	-	592	787	906	647	397	470	6.94232	8.17802	9.01471	6.21358	3.8814	4.73116
ENSMUSG00000047911	376.584	384.523	329.067	243.879	222.146	237.498	0.631348	0.000173256	0.0138958	Npm2	14	70647302	70659244	-	1036	protein_coding	nucleophosmin/nucleoplasmin 2 [Source:MGI Symbol;Acc:MGI:1890811]	-	331	382	337	260	233	243	18.9884	19.4184	16.4033	12.2148	11.1437	11.9661
ENSMUSG00000048078	22161.6	20577	13667.5	12559.8	10118.6	13443.6	0.642941	0.000178158	0.0141749	Tenm4	7	96171246	96911093	+	21021	protein_coding	teneurin transmembrane protein 4 [Source:MGI Symbol;Acc:MGI:2447063]	-	19479	20442	13997	13390	10613	13755	55.0722	51.213	33.577	31.0029	25.0161	33.3821
ENSMUSG00000103527	222.992	212.393	196.268	148.203	97.2485	93.8264	0.89522	0.000178372	0.0141749	Gm37261	3	51672801	51673901	+	1101	TEC	predicted gene, 37261 [Source:MGI Symbol;Acc:MGI:5610489]	-	196	211	201	158	102	96	10.5801	10.0926	9.20595	6.98464	4.59037	4.44826
ENSMUSG00000038156	1127.48	1089.15	1368.02	1954.78	2390.21	1396.65	-0.67951	0.000179839	0.0142261	Spon1	7	113765998	114043370	+	10382	protein_coding	spondin 1, (f-spondin) extracellular matrix protein [Source:MGI Symbol;Acc:MGI:2385287]	-	991	1082	1401	2084	2507	1429	5.67299	5.48853	6.80483	9.76992	11.9649	7.02194
ENSMUSG00000025856	494.906	476.124	373.007	637.837	629.255	878.645	-0.675531	0.000182343	0.0143587	Pdgfa	5	138976014	138997370	-	3119	protein_coding	platelet derived growth factor, alpha [Source:MGI Symbol;Acc:MGI:97527]	-	435	473	382	680	660	899	8.28883	7.98648	6.17601	10.6113	10.4849	14.7045
ENSMUSG00000047591	87.6041	115.759	152.328	62.8457	48.6242	48.8679	1.15162	0.000184717	0.0144798	Mafa	15	75745490	75748228	-	2739	protein_coding	v-maf musculoaponeurotic fibrosarcoma oncogene family, protein A (avian) [Source:MGI Symbol;Acc:MGI:2673307]	TF_bZIP	77	115	156	67	51	50	1.67078	2.21114	2.87205	1.19058	0.922598	0.931288
ENSMUSG00000031636	97.8436	134.885	124.987	168.839	265.05	237.498	-0.905822	0.000187911	0.0146638	Pdlim3	8	45885461	45919548	+	5147	protein_coding	PDZ and LIM domain 3 [Source:MGI Symbol;Acc:MGI:1859274]	-	86	134	128	180	278	243	0.993033	1.37107	1.25405	1.70213	2.67624	2.40856
ENSMUSG00000002944	934.065	732.808	802.649	1210.01	1530.23	1042.84	-0.615942	0.000188895	0.0146745	Cd36	5	17781690	17888801	-	3590	protein_coding	CD36 molecule [Source:MGI Symbol;Acc:MGI:107899]	-	821	728	822	1290	1605	1067	13.5915	10.6794	11.5462	17.4892	22.1521	15.1627
ENSMUSG00000026437	452.811	401.635	473.582	634.085	729.363	597.166	-0.562148	0.0001941	0.0150115	Cdk18	1	132112237	132139684	-	4764	protein_coding	cyclin-dependent kinase 18 [Source:MGI Symbol;Acc:MGI:97518]	-	398	399	485	676	765	611	4.96513	4.41074	5.13369	6.90636	7.95654	6.54298
ENSMUSG00000033498	50.0595	42.2774	171.857	20.6359	31.4627	17.5925	1.92475	0.000197981	0.0152436	Strc	2	121363728	121387168	-	6229	protein_coding	stereocilin [Source:MGI Symbol;Acc:MGI:2153816]	-	44	42	176	22	33	18	0.419811	0.355092	1.4248	0.171901	0.262501	0.147421
ENSMUSG00000002324	144.49	181.189	187.48	303.911	265.05	276.592	-0.71831	0.000199721	0.0153096	Rec8	14	55618037	55625395	+	2935	protein_coding	REC8 meiotic recombination protein [Source:MGI Symbol;Acc:MGI:1929645]	-	127	180	192	324	278	283	2.57167	3.22979	3.29878	5.37293	4.69322	4.91909
ENSMUSG00000061816	20.4789	27.1783	22.4585	52.5277	56.2516	89.917	-1.49964	0.000200865	0.0153295	Myl1	1	66924295	66945404	-	2074	protein_coding	myosin, light polypeptide 1 [Source:MGI Symbol;Acc:MGI:97269]	-	18	27	23	56	59	92	0.515802	0.685591	0.559215	1.31418	1.40954	2.263
ENSMUSG00000034751	3745.36	3348.97	2777.05	2517.58	2272.94	2181.46	0.501384	0.000204383	0.0154417	Mast4	13	102732486	103334497	-	32326	protein_coding	microtubule associated serine/threonine kinase family member 4 [Source:MGI Symbol;Acc:MGI:1918885]	-	3292	3327	2844	2684	2384	2232	6.05239	5.42014	4.43647	4.04115	3.65417	3.52248
ENSMUSG00000031310	4840.98	5159.85	4294.46	3645.99	3095.74	3689.53	0.454589	0.000204534	0.0154417	Zmym3	X	101404384	101420849	-	8021	protein_coding	zinc finger, MYM-type 3 [Source:MGI Symbol;Acc:MGI:1927231]	-	4255	5126	4398	3887	3247	3775	31.5276	33.6558	27.6495	23.5863	20.058	24.0101
ENSMUSG00000047821	145.628	82.5415	70.305	187.599	207.845	209.155	-1.0241	0.00020501	0.0154417	Trim16	11	62820231	62850808	+	4568	protein_coding	tripartite motif-containing 16 [Source:MGI Symbol;Acc:MGI:2137356]	-	128	82	72	200	218	214	1.66534	0.945361	0.794816	2.13098	2.36464	2.38998
ENSMUSG00000030911	1254.9	1312.61	1194.21	984.895	810.404	909.921	0.475543	0.000208585	0.015643	Zp2	7	120126772	120145291	-	2724	protein_coding	zona pellucida glycoprotein 2 [Source:MGI Symbol;Acc:MGI:99214]	-	1103	1304	1223	1050	850	931	24.0651	25.2104	22.6402	18.761	15.4613	17.4361
ENSMUSG00000070337	55.7481	71.4689	26.3644	165.087	149.686	85.0302	-1.38309	0.000211961	0.0158277	Gpr179	11	97332109	97352077	-	9542	protein_coding	G protein-coupled receptor 179 [Source:MGI Symbol;Acc:MGI:2443409]	-	49	71	27	176	157	87	0.305194	0.391858	0.142687	0.897734	0.815257	0.465143
ENSMUSG00000017466	6210.79	5382.31	5090.28	7066.86	8318.56	7348.76	-0.446596	0.000213613	0.0158826	Timp2	11	118301069	118355740	-	3896	protein_coding	tissue inhibitor of metalloproteinase 2 [Source:MGI Symbol;Acc:MGI:98753]	-	5459	5347	5213	7534	8725	7519	83.2748	72.2772	67.4728	94.1198	110.964	98.4572
ENSMUSG00000029223	2099.09	1287.45	1088.75	2334.67	2732.49	2382.8	-0.735946	0.000215429	0.0159491	Uchl1	5	66676091	66687234	+	1632	protein_coding	ubiquitin carboxy-terminal hydrolase L1 [Source:MGI Symbol;Acc:MGI:103149]	-	1845	1279	1115	2489	2866	2438	67.1886	41.2725	34.452	74.23	87.0143	76.2114
ENSMUSG00000019326	1644	1754.51	1611.16	2498.82	3327.42	1945.92	-0.633636	0.000217244	0.016015	Aoc3	11	101330605	101341938	+	4621	protein_coding	amine oxidase, copper containing 3 [Source:MGI Symbol;Acc:MGI:1306797]	-	1445	1743	1650	2664	3490	1991	18.5845	19.8642	18.0056	28.059	37.4217	21.9807
ENSMUSG00000004948	934.065	805.283	887.601	597.503	574.91	676.332	0.506661	0.000222961	0.0163094	Zp3	5	135980099	135988624	+	1323	protein_coding	zona pellucida glycoprotein 3 [Source:MGI Symbol;Acc:MGI:99215]	-	821	800	909	637	603	692	36.881	31.8449	34.6469	23.4344	22.5835	26.6841
ENSMUSG00000016356	542.691	586.85	709.885	442.734	199.264	355.758	0.882759	0.000223119	0.0163094	Col20a1	2	180986535	181018363	+	5142	protein_coding	collagen, type XX, alpha 1 [Source:MGI Symbol;Acc:MGI:1920618]	-	477	583	727	472	209	364	5.51322	5.97099	7.12955	4.4677	2.01395	3.6114
ENSMUSG00000031827	891.969	876.752	645.439	1128.41	1146.01	1292.07	-0.563613	0.000235371	0.0171326	Cotl1	8	119809222	119840544	-	1596	protein_coding	coactosin-like 1 (Dictyostelium) [Source:MGI Symbol;Acc:MGI:1919292]	-	784	871	661	1203	1202	1322	29.1946	28.7406	20.8847	36.6866	37.317	42.2576
ENSMUSG00000007080	549.517	448.945	375.937	251.383	308.907	295.162	0.682866	0.000246028	0.0178335	Pole	5	110286306	110337474	+	11160	protein_coding	polymerase (DNA directed), epsilon [Source:MGI Symbol;Acc:MGI:1196391]	-	483	446	385	268	324	302	2.57219	2.10465	1.73963	1.16881	1.43852	1.38054
ENSMUSG00000020186	1084.24	1100.22	1134.64	1427.63	1432.98	1611.66	-0.429983	0.000248162	0.0179132	Csrp2	10	110919789	110939622	+	2171	protein_coding	cysteine and glycine-rich protein 2 [Source:MGI Symbol;Acc:MGI:1202907]	-	953	1093	1162	1522	1503	1649	26.0887	26.5137	26.9902	34.1216	34.3031	38.7496
ENSMUSG00000040264	2.27543	466.058	390.583	6.56597	2.86025	7.81887	5.63868	0.000251425	0.0180734	Gbp2b	3	142594847	142619179	+	2823	protein_coding	guanylate binding protein 2b [Source:MGI Symbol;Acc:MGI:95666]	-	2	463	400	7	3	8	0.0421055	8.63734	7.14511	0.120687	0.0526556	0.144572
ENSMUSG00000036446	1709.99	2071.59	2266.36	3378.66	2872.64	2532.34	-0.538076	0.000257925	0.0184441	Lum	10	97565128	97572703	+	2448	protein_coding	lumican [Source:MGI Symbol;Acc:MGI:109347]	-	1503	2058	2321	3602	3013	2591	36.4894	44.2735	47.8106	71.6155	60.9849	53.9961
ENSMUSG00000021281	456.224	447.939	427.689	586.247	618.767	904.057	-0.663108	0.000258711	0.0184441	Tnfaip2	12	111442469	111455018	+	4984	protein_coding	tumor necrosis factor, alpha-induced protein 2 [Source:MGI Symbol;Acc:MGI:104960]	-	401	445	438	625	649	925	4.78174	4.7021	4.43155	6.10346	6.4521	9.46825
ENSMUSG00000028927	42.0955	38.251	22.4585	100.366	67.6926	86.9849	-1.31646	0.00026063	0.0185048	Padi2	4	140906344	140952586	+	5013	protein_coding	peptidyl arginine deiminase, type II [Source:MGI Symbol;Acc:MGI:1338892]	-	37	38	23	107	71	89	0.438655	0.399205	0.231361	1.03887	0.701771	0.905729
ENSMUSG00000075702	841.91	544.573	601.498	828.25	1377.69	1117.12	-0.742064	0.000266377	0.0188356	Selenom	11	3514684	3517351	+	1481	protein_coding	selenoprotein M [Source:MGI Symbol;Acc:MGI:2149786]	-	740	541	616	883	1445	1143	29.6959	19.2377	20.9742	29.0188	48.3445	39.3729
ENSMUSG00000108913	3.41315	4.02642	0	15.9459	86.7609	2.93208	-3.84368	0.000275553	0.0193338	Gm2448	8	8454871	8455429	-	559	processed_pseudogene	predicted gene 2448 [Source:MGI Symbol;Acc:MGI:3780615]	-	3	4	0	17	91	3	0.318955	0.376841	0	1.48017	8.06611	0.273789
ENSMUSG00000019989	69.4007	36.2377	37.1054	265.453	74.3665	93.8264	-1.60815	0.000275655	0.0193338	Enpp3	10	24772406	24842823	-	6017	protein_coding	ectonucleotide pyrophosphatase/phosphodiesterase 3 [Source:MGI Symbol;Acc:MGI:2143702]	-	61	36	38	283	78	96	0.602517	0.315088	0.318466	2.28919	0.642317	0.813949
ENSMUSG00000067288	3917.16	3522.11	5466.21	3078.5	2185.23	3003.42	0.642622	0.000279625	0.0195332	Rps28	17	33819027	33824562	-	1464	protein_coding	ribosomal protein S28 [Source:MGI Symbol;Acc:MGI:1859516]	-	3443	3499	5598	3282	2292	3073	139.77	125.867	192.82	109.112	77.5726	107.085
ENSMUSG00000074151	366.345	376.47	360.313	207.297	188.776	283.434	0.699596	0.000288785	0.020092	Nlrc5	8	94434356	94527272	+	8493	protein_coding	NLR family, CARD domain containing 5 [Source:MGI Symbol;Acc:MGI:3612191]	-	322	374	369	221	198	290	2.25327	2.3191	2.19091	1.2665	1.15515	1.74198
ENSMUSG00000021707	335.626	386.536	431.595	249.507	262.189	237.498	0.624043	0.000290211	0.0201104	Dhfr	13	92354726	92389053	+	5347	protein_coding	dihydrofolate reductase [Source:MGI Symbol;Acc:MGI:94890]	-	295	384	442	266	275	243	3.27892	3.78208	4.16843	2.42129	2.54834	2.31847
ENSMUSG00000028581	608.678	767.032	628.839	845.134	1036.36	1053.59	-0.549589	0.000292428	0.0201834	Laptm5	4	130913125	130936141	+	3788	protein_coding	lysosomal-associated protein transmembrane 5 [Source:MGI Symbol;Acc:MGI:108046]	-	535	762	644	901	1087	1078	8.39389	10.5939	8.57306	11.5768	14.2185	14.5183
ENSMUSG00000040010	3586.08	3257.37	3028	4087.78	5648.99	4345.34	-0.512671	0.00029905	0.0205585	Slc7a5	8	121881150	121907694	-	3708	protein_coding	solute carrier family 7 (cationic amino acid transporter, y+ system), member 5 [Source:MGI Symbol;Acc:MGI:1298205]	-	3152	3236	3101	4358	5925	4446	50.5203	45.9599	42.1718	57.2034	79.1741	61.1696
ENSMUSG00000070306	3.41315	1.0066	1.95292	1.87599	7.62733	95.7811	-4.06117	0.000308346	0.0211138	Ccdc153	9	44240676	44247306	+	2036	protein_coding	coiled-coil domain containing 153 [Source:MGI Symbol;Acc:MGI:2448587]	-	3	1	2	2	8	98	0.0875715	0.0258662	0.049535	0.0478109	0.194691	2.45558
ENSMUSG00000036545	5195.95	6055.73	4745.59	4062.46	4039.62	3682.69	0.440879	0.0003135	0.0213822	Adamts2	11	50602084	50807573	+	9336	protein_coding	a disintegrin-like and metallopeptidase (reprolysin type) with thrombospondin type 1 motif, 2 [Source:MGI Symbol;Acc:MGI:1347356]	-	4567	6016	4860	4331	4237	3768	29.073	33.9357	26.2504	22.5788	22.487	20.59
ENSMUSG00000021998	853.287	957.28	883.695	1159.36	1285.21	1208.01	-0.438711	0.000322813	0.021931	Lcp1	14	75131101	75230842	+	9504	protein_coding	lymphocyte cytosolic protein 1 [Source:MGI Symbol;Acc:MGI:104808]	-	750	951	905	1236	1348	1236	4.69002	5.26968	4.80178	6.32975	7.02778	6.63465
ENSMUSG00000014592	1532.5	1336.77	1257.68	1000.84	955.323	1046.75	0.458232	0.000329017	0.0222652	Camta1	4	150917322	151861876	-	14570	protein_coding	calmodulin binding transcription activator 1 [Source:MGI Symbol;Acc:MGI:2140230]	CG-1	1347	1328	1288	1067	1002	1071	5.49449	4.80008	4.45776	3.56434	3.40755	3.75004
ENSMUSG00000024084	96.7059	70.4623	89.8342	145.389	171.615	154.423	-0.877042	0.000331165	0.0223233	Qpct	17	79051906	79090378	+	2539	protein_coding	glutaminyl-peptide cyclotransferase (glutaminyl cyclase) [Source:MGI Symbol;Acc:MGI:1917786]	-	85	70	92	155	180	158	1.98965	1.45193	1.8272	2.97128	3.51273	3.17468
ENSMUSG00000023279	668.977	681.471	604.428	503.704	414.736	438.834	0.525925	0.000340911	0.0227665	Bmp15	X	6314107	6320721	-	3060	protein_coding	bone morphogenetic protein 15 [Source:MGI Symbol;Acc:MGI:1316745]	-	588	677	619	537	435	449	11.4202	11.6514	10.2007	8.54137	7.04372	7.48568
ENSMUSG00000002997	10666.1	11082.7	10858.2	12587.9	15392.9	15090.4	-0.401518	0.000343571	0.0227665	Prkar2b	12	31958476	32061296	-	3652	protein_coding	protein kinase, cAMP dependent regulatory, type II beta [Source:MGI Symbol;Acc:MGI:97760]	-	9375	11010	11120	13420	16145	15440	152.567	158.769	153.544	178.853	219.049	215.686
ENSMUSG00000005410	1215.08	1344.82	886.624	665.977	665.485	880.6	0.63966	0.00034505	0.0227665	Mcm5	8	75109569	75128439	+	3993	protein_coding	minichromosome maintenance complex component 5 [Source:MGI Symbol;Acc:MGI:103197]	-	1068	1336	908	710	698	901	15.8961	17.6205	11.4669	8.65433	8.66145	11.5115
ENSMUSG00000029622	3014.95	3313.74	3152.01	3930.2	4455.31	4015.97	-0.38734	0.000345447	0.0227665	Arpc1b	5	145114215	145130705	+	5115	protein_coding	actin related protein 2/3 complex, subunit 1B [Source:MGI Symbol;Acc:MGI:1343142]	-	2650	3292	3228	4190	4673	4109	30.7907	33.8941	31.8235	39.8697	45.2673	40.9823
ENSMUSG00000112876	110.358	160.05	119.128	74.1016	60.0652	62.5509	0.986456	0.000346002	0.0227665	Gm32443	12	31082581	31090561	-	1250	lincRNA	predicted gene, 32443 [Source:MGI Symbol;Acc:MGI:5591602]	-	97	159	122	79	63	64	4.61191	6.6988	4.92164	3.07604	2.49727	2.61202
ENSMUSG00000112963	67.1252	86.5679	48.8229	258.887	88.6677	152.468	-1.30484	0.000346118	0.0227665	Gm6093	13	33562486	33569317	-	3408	lincRNA	predicted gene 6093 [Source:MGI Symbol;Acc:MGI:3648840]	-	59	86	50	276	93	156	1.0289	1.32895	0.739827	3.9417	1.35213	2.33524
ENSMUSG00000035199	1442.62	1247.18	1316.27	1568.33	2166.16	1989.9	-0.515131	0.000346938	0.0227665	Arl6ip5	6	97210689	97233315	+	1442	protein_coding	ADP-ribosylation factor-like 6 interacting protein 5 [Source:MGI Symbol;Acc:MGI:1929501]	-	1268	1239	1348	1672	2272	2036	52.2605	45.2497	47.1395	56.4346	78.0688	72.0309
ENSMUSG00000087193	58.0235	72.4755	50.7758	25.3259	20.0217	23.4566	1.39745	0.000348772	0.0228005	Gm14820	X	8042943	8074619	+	2096	antisense	predicted gene 14820 [Source:MGI Symbol;Acc:MGI:3713695]	-	51	72	52	27	21	24	1.4461	1.80905	1.25104	0.62697	0.496435	0.584152
ENSMUSG00000030587	42.0955	47.3104	38.0819	70.3497	120.13	97.7358	-1.17674	0.000350496	0.022827	2200002D01Rik	7	29246561	29248466	-	1564	protein_coding	RIKEN cDNA 2200002D01 gene [Source:MGI Symbol;Acc:MGI:1919525]	-	37	47	39	75	126	100	1.406	1.5826	1.25744	2.33399	3.9918	3.26189
ENSMUSG00000034450	225.268	343.252	165.998	137.885	118.224	124.125	0.949803	0.000353293	0.0229231	Gulo	14	65986786	66009207	-	2263	protein_coding	gulonolactone (L-) oxidase [Source:MGI Symbol;Acc:MGI:1353434]	-	198	341	170	147	124	127	5.19996	7.9356	3.78813	3.1616	2.71501	2.86303
ENSMUSG00000021913	551.792	506.322	601.498	757.9	1048.76	723.245	-0.608165	0.000357981	0.0230824	Ogdhl	14	32322019	32348151	+	4148	protein_coding	oxoglutarate dehydrogenase-like [Source:MGI Symbol;Acc:MGI:3616088]	-	485	503	616	808	1100	740	6.949	6.38615	7.48862	9.48085	13.1398	9.10121
ENSMUSG00000032359	1139.99	1267.31	1156.13	1723.1	1438.71	1711.35	-0.451426	0.000358413	0.0230824	Ctsh	9	90054152	90076089	+	4499	protein_coding	cathepsin H [Source:MGI Symbol;Acc:MGI:107285]	-	1002	1259	1184	1837	1509	1751	13.2364	14.7374	13.2708	19.8732	16.6191	19.8553
ENSMUSG00000026398	9100.59	10049.9	8439.53	6214.22	6497.53	7676.17	0.436457	0.000377866	0.0241029	Nr5a2	1	136842571	136960448	-	5899	protein_coding	nuclear receptor subfamily 5, group A, member 2 [Source:MGI Symbol;Acc:MGI:1346834]	SF-like	7999	9984	8643	6625	6815	7854	80.5892	89.1325	73.8833	54.6616	57.243	67.9233
ENSMUSG00000020598	731.551	635.167	405.23	1631.17	10942.4	2197.1	-3.05939	0.000378058	0.0241029	Nrcam	12	44328885	44601964	+	13358	protein_coding	neuronal cell adhesion molecule [Source:MGI Symbol;Acc:MGI:104750]	-	643	631	415	1739	11477	2248	2.86081	2.4877	1.56663	6.33625	42.5717	8.58541
ENSMUSG00000030077	13.6526	10.066	8.78813	35.6438	27.6491	58.6415	-1.91358	0.000378433	0.0241029	Chl1	6	103510586	103750211	+	12293	protein_coding	cell adhesion molecule L1-like [Source:MGI Symbol;Acc:MGI:1098266]	-	12	10	9	38	29	60	0.0580153	0.0428403	0.0369186	0.150453	0.116889	0.249
ENSMUSG00000041757	367.482	375.463	289.032	551.541	469.081	531.683	-0.58996	0.000379875	0.0241061	Plekha6	1	133164210	133303435	+	12530	protein_coding	pleckstrin homology domain containing, family A member 6 [Source:MGI Symbol;Acc:MGI:2388662]	-	323	373	296	588	492	544	1.53204	1.56772	1.19124	2.28402	1.94558	2.2149
ENSMUSG00000048721	68.263	37.2443	65.4227	19.6979	15.2547	23.4566	1.54843	0.000384522	0.0243119	Fndc9	11	46235531	46239872	+	2290	protein_coding	fibronectin type III domain containing 9 [Source:MGI Symbol;Acc:MGI:2443410]	-	60	37	67	21	16	24	1.55717	0.850895	1.47536	0.446332	0.346194	0.534665
ENSMUSG00000001864	1695.2	2525.57	3154.94	1164.99	1765.73	1537.38	0.723483	0.000403237	0.0254025	Aif1l	2	31950139	31973442	+	4032	protein_coding	allograft inflammatory factor 1-like [Source:MGI Symbol;Acc:MGI:1919598]	-	1490	2509	3231	1242	1852	1573	21.9627	32.771	40.4088	14.9926	22.7591	19.9028
ENSMUSG00000030494	400.476	399.622	344.69	269.205	247.888	246.294	0.58382	0.000409776	0.0257209	Rhpn2	7	35334170	35392289	+	6304	protein_coding	rhophilin, Rho GTPase binding protein 2 [Source:MGI Symbol;Acc:MGI:1289234]	-	352	397	353	287	260	252	3.31853	3.31653	2.8237	2.21585	2.04358	2.03934
ENSMUSG00000071713	236.645	247.625	244.115	359.252	348.95	373.351	-0.569918	0.0004119	0.0257609	Csf2rb	15	78325752	78353847	+	7277	protein_coding	colony stimulating factor 2 receptor, beta, low-affinity (granulocyte-macrophage) [Source:MGI Symbol;Acc:MGI:1339759]	-	208	246	250	383	366	382	1.69875	1.7803	1.7324	2.56166	2.49209	2.67804
ENSMUSG00000015093	112.634	216.42	447.218	104.118	109.643	106.532	1.27912	0.000413791	0.025786	Clic3	2	25456838	25458776	+	1012	protein_coding	chloride intracellular channel 3 [Source:MGI Symbol;Acc:MGI:1916704]	-	99	215	458	111	115	109	5.81399	11.1884	22.8215	5.33847	5.63056	5.4948
ENSMUSG00000026167	39.8201	18.1189	22.4585	66.5977	54.3447	102.623	-1.48359	0.000415506	0.0258001	Wnt10a	1	74791516	74804179	+	2468	protein_coding	wingless-type MMTV integration site family, member 10A [Source:MGI Symbol;Acc:MGI:108071]	-	35	18	23	71	57	105	0.842834	0.384094	0.46994	1.40019	1.14436	2.17045
ENSMUSG00000109718	395.925	456.998	365.195	278.585	283.165	239.453	0.604167	0.000432099	0.0267346	Trim61	8	65012987	65018523	-	1980	protein_coding	tripartite motif-containing 61 [Source:MGI Symbol;Acc:MGI:2387432]	-	348	454	374	297	297	245	10.4456	12.0754	9.52503	7.30072	7.43234	6.31258
ENSMUSG00000028266	1169.57	1104.24	1329.94	1570.2	1760.01	1571.59	-0.443589	0.000434319	0.0267763	Lmo4	3	144188530	144205220	-	3530	protein_coding	LIM domain only 4 [Source:MGI Symbol;Acc:MGI:109360]	-	1028	1097	1362	1674	1846	1608	17.3076	16.366	19.4564	23.081	25.9114	23.239
ENSMUSG00000073987	1025.08	1028.75	1212.76	1826.28	1711.38	1259.81	-0.554341	0.000436796	0.0267884	Ggh	4	20042052	20066750	+	1965	protein_coding	gamma-glutamyl hydrolase [Source:MGI Symbol;Acc:MGI:1329035]	-	901	1022	1242	1947	1795	1289	27.2509	27.3904	31.8727	48.2256	45.2623	33.4654
ENSMUSG00000113120	20.4789	275.809	565.369	23.4499	4.76708	15.6377	4.29631	0.000437608	0.0267884	E330035G20Rik	12	112391526	112405812	-	4124	lincRNA	RIKEN cDNA E330035G20 gene [Source:MGI Symbol;Acc:MGI:2443932]	-	18	274	579	25	5	16	0.259402	3.49898	7.07978	0.29505	0.0600739	0.197928
ENSMUSG00000027820	671.252	580.81	541.934	901.414	999.18	734.974	-0.555891	0.000451907	0.0275663	Mme	3	63241537	63386030	+	11542	protein_coding	membrane metallo endopeptidase [Source:MGI Symbol;Acc:MGI:97004]	-	590	577	555	961	1048	752	3.03802	2.63272	2.42478	4.05244	4.49899	3.32386
ENSMUSG00000026208	488.08	455.992	360.313	548.727	738.898	705.653	-0.612675	0.000458324	0.0278597	Des	1	75360329	75368579	+	3754	protein_coding	desmin [Source:MGI Symbol;Acc:MGI:94885]	-	429	453	369	585	775	722	6.79176	6.35497	4.95669	7.58466	10.2292	9.81181
ENSMUSG00000000957	5037.81	3987.16	3159.82	5510.72	5698.57	6929.47	-0.574208	0.000460546	0.0278968	Mmp14	14	54431612	54445364	+	5960	protein_coding	matrix metallopeptidase 14 (membrane-inserted) [Source:MGI Symbol;Acc:MGI:101900]	-	4428	3961	3236	5875	5977	7090	44.1551	35	27.3793	47.9773	49.6903	60.6885
ENSMUSG00000027487	320.836	259.704	571.228	202.607	216.425	197.426	0.902705	0.000463062	0.0279218	Cdk5rap1	2	154335380	154373010	-	3434	protein_coding	CDK5 regulatory subunit associated protein 1 [Source:MGI Symbol;Acc:MGI:1914221]	-	282	258	585	216	227	202	4.88054	3.95667	8.59044	3.06146	3.27537	3.00094
ENSMUSG00000047631	15.928	79.5217	112.293	3.75198	17.1615	22.4792	2.26478	0.000464181	0.0279218	Apof	10	128268671	128270153	+	1258	protein_coding	apolipoprotein F [Source:MGI Symbol;Acc:MGI:104539]	-	14	79	115	4	18	23	0.661404	3.30717	4.60975	0.154758	0.708968	0.932725
ENSMUSG00000034127	127.424	148.977	126.94	187.599	222.146	295.162	-0.80446	0.000471653	0.028273	Tspan8	10	115816832	115849893	+	1702	protein_coding	tetraspanin 8 [Source:MGI Symbol;Acc:MGI:2384918]	-	112	148	130	200	233	302	3.91091	4.57944	3.85162	5.71933	6.78314	9.05219
ENSMUSG00000062519	1183.22	834.475	902.248	1791.57	1805.77	1093.66	-0.684599	0.000481195	0.0287456	Zfp398	6	47835661	47873537	+	11758	protein_coding	zinc finger protein 398 [Source:MGI Symbol;Acc:MGI:1917856]	zf-C2H2	1040	829	924	1910	1894	1119	5.25677	3.71305	3.96277	7.90632	7.98144	4.85515
ENSMUSG00000000290	273.052	352.311	241.185	418.346	434.758	503.34	-0.64617	0.00048561	0.0289097	Itgb2	10	77530252	77565708	+	3052	protein_coding	integrin beta 2 [Source:MGI Symbol;Acc:MGI:96611]	-	240	350	247	446	456	515	4.67354	6.03939	4.08105	7.11254	7.40312	8.60853
ENSMUSG00000021319	18565.3	16826.4	21162.8	39139.7	81714.4	35609.1	-1.46811	0.000487764	0.0289384	Sfrp4	13	19623104	19632994	+	4179	protein_coding	secreted frizzled-related protein 4 [Source:MGI Symbol;Acc:MGI:892010]	-	16318	16716	21673	41727	85707	36434	232.067	210.654	261.521	485.981	1016.2	444.775
ENSMUSG00000037370	590.475	514.375	456.006	933.306	648.323	777.977	-0.597218	0.000490401	0.0289643	Enpp1	10	24637914	24712159	-	10257	protein_coding	ectonucleotide pyrophosphatase/phosphodiesterase 1 [Source:MGI Symbol;Acc:MGI:97370]	-	519	511	467	995	680	796	3.00723	2.62368	2.29592	4.72147	3.28491	3.95912
ENSMUSG00000115354	35.2692	87.5745	101.552	33.7678	20.0217	22.4792	1.55978	0.000491543	0.0289643	Gm49083	14	43804696	43812383	-	2385	lincRNA	predicted gene, 49083 [Source:MGI Symbol;Acc:MGI:6118469]	-	31	87	104	36	21	23	0.77249	1.92106	2.1989	0.734664	0.43628	0.491978
ENSMUSG00000097284	37.5446	108.713	119.128	42.2098	26.6957	19.5472	1.58695	0.000494551	0.0290427	4930480K23Rik	14	69732784	69767113	+	3755	lincRNA	RIKEN cDNA 4930480K23 gene [Source:MGI Symbol;Acc:MGI:1922266]	-	33	108	122	45	28	20	0.522304	1.51469	1.63836	0.58328	0.369473	0.271723
ENSMUSG00000086624	22.7543	87.5745	134.751	22.5119	19.0683	28.3434	1.81364	0.000497007	0.0290884	Gm16130	9	58032274	58048997	+	2799	antisense	predicted gene 16130 [Source:MGI Symbol;Acc:MGI:3801718]	-	20	87	138	24	20	29	0.424665	1.63692	2.4862	0.417333	0.354048	0.528569
ENSMUSG00000018659	1512.02	916.01	1092.66	1835.66	1814.35	1653.69	-0.591943	0.00050648	0.029543	Pnpo	11	96937825	96943986	-	2925	protein_coding	pyridoxine 5'-phosphate oxidase [Source:MGI Symbol;Acc:MGI:2144151]	-	1329	910	1119	1957	1903	1692	27.0034	16.3842	19.2914	32.5641	32.2365	29.5108
ENSMUSG00000031375	5718.16	6259.06	5743.53	7299.48	8429.15	7331.17	-0.379911	0.000514703	0.0299219	Bgn	X	73483602	73495933	+	6099	protein_coding	biglycan [Source:MGI Symbol;Acc:MGI:88158]	-	5026	6218	5882	7782	8841	7501	48.976	53.6911	48.6325	62.1022	71.8253	62.7432
ENSMUSG00000009687	321.974	286.882	300.749	385.516	466.221	518.977	-0.59193	0.000521826	0.0302345	Fxyd5	7	31032722	31042481	-	4192	protein_coding	FXYD domain-containing ion transport regulator 5 [Source:MGI Symbol;Acc:MGI:1201785]	-	283	285	308	411	489	531	4.01222	3.58042	3.70501	4.77194	5.77992	6.46219
ENSMUSG00000020614	240.058	214.407	189.433	348.934	403.295	281.479	-0.684623	0.0005249	0.0303112	Fam20a	11	109669749	109722279	-	3634	protein_coding	family with sequence similarity 20, member A [Source:MGI Symbol;Acc:MGI:2388266]	-	211	213	194	372	423	288	3.45078	3.08677	2.69201	4.98233	5.76753	4.04309
ENSMUSG00000020914	2694.11	2793.33	1946.08	1524.24	1563.6	1966.45	0.556433	0.00054776	0.0314545	Top2a	11	98992943	99024189	-	9013	protein_coding	topoisomerase (DNA) II alpha [Source:MGI Symbol;Acc:MGI:98790]	-	2368	2775	1993	1625	1640	2012	15.6146	16.2145	11.1506	8.77523	9.0159	11.3885
ENSMUSG00000040601	208.202	267.757	180.645	146.327	117.27	112.396	0.803893	0.00054833	0.0314545	Nlrp4a	7	26435113	26476142	+	4841	protein_coding	NLR family, pyrin domain containing 4A [Source:MGI Symbol;Acc:MGI:2443697]	-	183	266	185	156	123	115	2.24665	2.89372	1.92707	1.56843	1.25894	1.21191
ENSMUSG00000024300	205.927	267.757	190.409	321.732	347.997	377.26	-0.656237	0.000569302	0.0325498	Myo1f	17	33555719	33607764	+	4914	protein_coding	myosin IF [Source:MGI Symbol;Acc:MGI:107711]	-	181	266	195	343	365	386	2.18909	2.85073	2.00106	3.3973	3.68038	4.00736
ENSMUSG00000066975	141.077	46.3038	74.2108	156.645	247.888	185.698	-1.17926	0.000571246	0.0325535	Cryba4	5	112246493	112252518	-	838	protein_coding	crystallin, beta A4 [Source:MGI Symbol;Acc:MGI:102716]	-	124	46	76	167	260	190	8.79421	2.89084	4.5733	9.69945	15.3732	11.5669
ENSMUSG00000026482	1184.36	974.393	827.06	1367.6	1857.25	1296.95	-0.59946	0.000573475	0.0325734	Rgl1	1	152516760	152766351	-	6907	protein_coding	ral guanine nucleotide dissociation stimulator,-like 1 [Source:MGI Symbol;Acc:MGI:107484]	-	1041	968	847	1458	1948	1327	8.95737	7.38067	6.18378	10.2741	13.9744	9.80139
ENSMUSG00000028476	939.753	786.158	822.178	1206.26	1483.52	1024.27	-0.54412	0.000579178	0.0327804	Reck	4	43875530	43944806	+	4779	protein_coding	reversion-inducing-cysteine-rich protein with kazal motifs [Source:MGI Symbol;Acc:MGI:1855698]	-	826	781	842	1286	1556	1048	10.2722	8.60645	8.88454	13.0972	16.1327	11.1874
ENSMUSG00000070644	964.783	1432.4	1245.96	756.962	764.64	934.355	0.56959	0.000580903	0.0327804	Etnk2	1	133363572	133380336	+	4566	protein_coding	ethanolamine kinase 2 [Source:MGI Symbol;Acc:MGI:2443760]	-	848	1423	1276	807	802	956	11.0377	16.4127	14.0921	8.60225	8.70308	10.6814
ENSMUSG00000024593	351.554	133.878	63.4698	814.18	1667.52	801.434	-2.58136	0.000602731	0.0339016	Megf10	18	57133090	57297467	+	7718	protein_coding	multiple EGF-like-domains 10 [Source:MGI Symbol;Acc:MGI:2685177]	-	309	133	65	868	1749	820	2.37943	0.907521	0.424687	5.47381	11.2284	5.4202
ENSMUSG00000026072	1068.32	800.25	751.873	1421.06	1389.13	1084.87	-0.572841	0.000606711	0.0340151	Il1r1	1	40225080	40317257	+	6363	protein_coding	interleukin 1 receptor, type I [Source:MGI Symbol;Acc:MGI:96545]	-	939	795	770	1515	1457	1110	8.77047	6.57984	6.10223	11.5884	11.3457	8.89953
ENSMUSG00000076613	193.412	56.3698	191.386	30.9539	85.8075	28.3434	1.60328	0.000609544	0.0340271	Ighg2b	12	113302965	113307933	-	2678	IG_C_gene	immunoglobulin heavy constant gamma 2B [Source:MGI Symbol;Acc:MGI:96445]	-	170	56	196	33	90	29	3.77275	1.10125	3.69067	0.59976	1.6652	0.552451
ENSMUSG00000097604	45.5086	24.1585	15.6233	68.4737	63.8789	98.7132	-1.44849	0.000610853	0.0340271	Gm17322	9	57998041	58007451	+	2169	lincRNA	predicted gene, 17322 [Source:MGI Symbol;Acc:MGI:4936956]	-	40	24	16	73	67	101	1.09602	0.582722	0.371981	1.63809	1.53056	2.37557
ENSMUSG00000032224	397.063	369.424	330.043	135.071	213.565	276.592	0.810756	0.000624044	0.0346303	Fam81a	9	70088511	70142560	-	4397	protein_coding	family with sequence similarity 81, member A [Source:MGI Symbol;Acc:MGI:1924136]	-	349	367	338	144	224	283	4.71724	4.39561	3.87633	1.59397	2.52421	3.28349
ENSMUSG00000020681	518.799	537.527	433.548	854.514	685.506	647.011	-0.554461	0.00062568	0.0346303	Ace	11	105967945	105989964	+	5287	protein_coding	angiotensin I converting enzyme (peptidyl-dipeptidase A) 1 [Source:MGI Symbol;Acc:MGI:87874]	-	456	534	444	911	719	662	5.12596	5.31915	4.23481	8.38655	6.73836	6.38785
ENSMUSG00000034758	1667.89	1831.01	1776.18	1346.96	1228	1420.1	0.401221	0.000636074	0.0349168	Tle6	10	81590904	81601073	-	3088	protein_coding	transducin-like enhancer of split 6 [Source:MGI Symbol;Acc:MGI:2149593]	-	1466	1819	1819	1436	1288	1453	28.2147	31.0217	29.704	22.6335	20.6668	24.0046
ENSMUSG00000090254	252.573	262.724	212.868	162.273	158.267	124.125	0.710414	0.000636237	0.0349168	Gm1965	6	89140994	89147388	+	2451	lincRNA	predicted gene 1965 [Source:MGI Symbol;Acc:MGI:3584270]	-	222	261	218	173	166	127	5.38306	5.60799	4.48511	3.4354	3.35583	2.64342
ENSMUSG00000028024	1426.7	1081.09	1007.71	653.783	804.683	892.328	0.5801	0.000636903	0.0349168	Enpep	3	129269175	129332720	-	4706	protein_coding	glutamyl aminopeptidase [Source:MGI Symbol;Acc:MGI:106645]	-	1254	1074	1032	697	844	913	15.8367	12.0188	11.0583	7.20867	8.88638	9.89749
ENSMUSG00000038572	851.012	577.791	659.109	1332.89	906.699	990.064	-0.630276	0.000643204	0.035151	Bpifb5	2	154223742	154240902	+	1637	protein_coding	BPI fold containing family B, member 5 [Source:MGI Symbol;Acc:MGI:2385160]	-	748	574	675	1421	951	1013	27.1564	18.466	20.7929	42.2493	28.785	31.5694
ENSMUSG00000028655	467.601	367.41	238.256	194.165	178.289	234.566	0.820788	0.000658043	0.0358489	Mfsd2a	4	122946850	122961188	-	2250	protein_coding	major facilitator superfamily domain containing 2A [Source:MGI Symbol;Acc:MGI:1923824]	-	411	365	244	207	187	240	10.8562	8.54319	5.46849	4.47778	4.11807	5.4417
ENSMUSG00000020467	927.239	1024.72	1061.41	1630.24	1548.35	1146.44	-0.521138	0.000661835	0.0359424	Efemp1	11	28853204	28926743	+	2037	protein_coding	epidermal growth factor-containing fibulin-like extracellular matrix protein 1 [Source:MGI Symbol;Acc:MGI:1339998]	-	815	1018	1087	1738	1624	1173	23.7786	26.3188	26.9091	41.5273	39.503	29.3774
ENSMUSG00000074060	275.327	284.869	255.832	184.785	187.823	138.785	0.673413	0.000675252	0.0365538	Fbxw15	9	109552602	109568262	-	1495	protein_coding	F-box and WD-40 domain protein 15 [Source:MGI Symbol;Acc:MGI:3505701]	-	242	283	262	197	197	142	9.62041	9.96908	8.83731	6.41357	6.52919	4.84566
ENSMUSG00000020486	722.45	880.778	947.165	503.704	583.491	662.649	0.544443	0.000678507	0.0365538	2024-09-04	11	87568903	87590539	+	3563	protein_coding	septin 4 [Source:MGI Symbol;Acc:MGI:1270156]	-	635	875	970	537	612	678	10.592	12.9331	13.7283	7.33555	8.5108	9.70778
ENSMUSG00000042279	635.983	754.953	616.145	522.464	452.873	408.536	0.536279	0.000679422	0.0365538	H1foo	6	115944938	115950236	+	1201	protein_coding	H1 histone family, member O, oocyte-specific [Source:MGI Symbol;Acc:MGI:2176207]	-	559	750	631	557	475	418	27.6623	32.8873	26.4939	22.5729	19.5968	17.7558
ENSMUSG00000041607	1499.51	1102.23	1328.96	1685.58	1791.47	2034.86	-0.488146	0.000696642	0.0373642	Mbp	18	82475146	82585637	+	8403	protein_coding	myelin basic protein [Source:MGI Symbol;Acc:MGI:96925]	-	1318	1095	1361	1797	1879	2082	9.32181	6.86262	8.1674	10.4085	11.0797	12.6402
ENSMUSG00000001228	1656.51	1791.76	1128.79	750.396	996.32	1161.1	0.654408	0.000708141	0.0378637	Uhrf1	17	56303321	56323486	+	4259	protein_coding	ubiquitin-like, containing PHD and RING finger domains, 1 [Source:MGI Symbol;Acc:MGI:1338889]	-	1456	1780	1156	800	1045	1188	20.3176	22.0101	13.6871	9.14233	12.1575	14.2303
ENSMUSG00000062372	268.501	453.978	247.044	214.801	120.13	178.857	0.916383	0.000717298	0.0382353	Otof	5	30367062	30461932	-	7904	protein_coding	otoferlin [Source:MGI Symbol;Acc:MGI:1891247]	-	236	451	253	229	126	183	1.77453	3.00497	1.61411	1.41014	0.789875	1.18116
ENSMUSG00000004951	796.401	1056.93	1029.19	713.815	682.646	640.17	0.501833	0.000719907	0.0382566	Hspb1	5	135887919	135889563	+	1031	protein_coding	heat shock protein 1 [Source:MGI Symbol;Acc:MGI:96240]	-	700	1050	1054	761	716	655	40.3514	53.634	51.5516	35.9253	34.4103	32.4107
ENSMUSG00000035561	1196.88	1425.35	1575.03	1035.55	1077.36	854.211	0.500758	0.000738208	0.0390578	Aldh1b1	4	45799022	45804604	+	2298	protein_coding	aldehyde dehydrogenase 1 family, member B1 [Source:MGI Symbol;Acc:MGI:1919785]	-	1052	1416	1613	1104	1130	874	27.2073	32.4506	35.3952	23.3826	24.3648	19.4029
ENSMUSG00000021055	2956.92	2620.19	2949.88	2280.27	2215.74	1742.63	0.450656	0.000739492	0.0390578	Esr2	12	76120419	76177259	-	3368	protein_coding	estrogen receptor 2 (beta) [Source:MGI Symbol;Acc:MGI:109392]	ESR-like	2599	2603	3021	2431	2324	1783	45.8621	40.7016	45.2313	35.1307	34.19	27.0076
ENSMUSG00000044350	277.603	293.928	243.138	395.834	368.972	444.698	-0.570471	0.00074675	0.0393213	Lacc1	14	77024200	77036904	-	3644	protein_coding	laccase domain containing 1 [Source:MGI Symbol;Acc:MGI:2445077]	-	244	292	249	422	387	455	3.97952	4.22002	3.44573	5.63649	5.2622	6.37
ENSMUSG00000042477	114.909	109.72	95.6929	64.7217	51.4845	47.8906	0.9631	0.000769404	0.0402949	Tfap2e	4	126716006	126736240	-	2085	protein_coding	transcription factor AP-2, epsilon [Source:MGI Symbol;Acc:MGI:2679630]	AP-2	101	109	98	69	54	49	2.87895	2.75315	2.37017	1.61071	1.28328	1.19894
ENSMUSG00000025647	3753.33	2884.93	3555.29	3912.38	6296.36	4883.86	-0.566259	0.000769893	0.0402949	Shisa5	9	109038565	109057777	+	3297	protein_coding	shisa family member 5 [Source:MGI Symbol;Acc:MGI:1915044]	-	3299	2866	3641	4171	6604	4997	59.4679	45.7791	55.688	61.5738	99.2482	77.3208
ENSMUSG00000024725	1004.6	1082.1	1212.76	1361.03	1580.76	1515.88	-0.433493	0.000774446	0.0404112	Ostf1	19	18579328	18631789	-	4784	protein_coding	osteoclast stimulating factor 1 [Source:MGI Symbol;Acc:MGI:700012]	-	883	1075	1242	1451	1658	1551	10.9696	11.8339	13.0915	14.7622	17.1723	16.5397
ENSMUSG00000028591	226.405	240.578	221.656	150.079	152.547	135.853	0.651055	0.000781299	0.0406463	Pramef12	4	144391674	144408464	-	2573	protein_coding	PRAME family member 12 [Source:MGI Symbol;Acc:MGI:1924882]	-	199	239	227	160	160	139	4.59656	4.89179	4.44883	3.0266	3.08116	2.75601
ENSMUSG00000017004	38.6823	77.5085	52.7288	22.5119	23.8354	8.79623	1.61501	0.000787562	0.0408495	Svs5	2	164332740	164334396	+	646	protein_coding	seminal vesicle secretory protein 5 [Source:MGI Symbol;Acc:MGI:98453]	-	34	77	54	24	25	9	3.12799	6.27723	4.21523	1.80823	1.91753	0.710749
ENSMUSG00000040133	15.928	15.0991	8.78813	39.3958	34.323	51.8	-1.66245	0.000790639	0.0408867	Gpr176	2	118277110	118373419	-	3899	protein_coding	G protein-coupled receptor 176 [Source:MGI Symbol;Acc:MGI:2685858]	-	14	15	9	42	36	53	0.2134	0.202604	0.116399	0.524289	0.457492	0.693472
ENSMUSG00000032113	511.972	519.408	421.83	327.36	244.075	367.487	0.629919	0.000793078	0.0408907	Chek1	9	36708482	36727065	-	4635	protein_coding	checkpoint kinase 1 [Source:MGI Symbol;Acc:MGI:1202065]	-	450	516	432	349	256	376	5.77008	5.86286	4.69996	3.6648	2.73668	4.13851
ENSMUSG00000073705	137.664	131.865	132.798	75.0396	73.413	80.1434	0.815441	0.000808348	0.0415543	Cenps	4	149127121	149137629	-	1909	protein_coding	centromere protein S [Source:MGI Symbol;Acc:MGI:1917178]	-	121	131	136	80	77	82	3.76703	3.61389	3.59247	2.03966	1.99857	2.19136
ENSMUSG00000015890	20.4789	103.68	106.434	22.5119	22.882	24.434	1.72741	0.000810997	0.0415672	Amdhd1	10	93523338	93540033	-	2421	protein_coding	amidohydrolase domain containing 1 [Source:MGI Symbol;Acc:MGI:1919011]	-	18	103	109	24	24	25	0.441873	2.24054	2.27034	0.482493	0.491192	0.526807
ENSMUSG00000021294	1248.07	1352.88	1267.44	600.317	737.944	1123.96	0.652099	0.00081761	0.0417272	Kif26a	12	112146208	112181747	+	6918	protein_coding	kinesin family member 26A [Source:MGI Symbol;Acc:MGI:2447072]	-	1097	1344	1298	640	774	1150	9.42422	10.2312	9.46137	4.50271	5.54364	8.48054
ENSMUSG00000027111	2094.54	2618.18	2132.59	1828.15	1596.02	1630.23	0.437674	0.000818936	0.0417272	Itga6	2	71745616	71858416	+	9025	protein_coding	integrin alpha 6 [Source:MGI Symbol;Acc:MGI:96605]	-	1841	2601	2184	1949	1674	1668	12.1234	15.1776	12.203	10.5109	9.19058	9.42877
ENSMUSG00000003526	332.213	481.157	764.567	281.399	285.071	323.506	0.827608	0.000822667	0.0417944	Prodh	16	18060357	18090203	-	7797	protein_coding	proline dehydrogenase [Source:MGI Symbol;Acc:MGI:97770]	-	292	478	783	300	299	331	2.22574	3.22857	5.06401	1.8727	1.90011	2.16574
ENSMUSG00000032400	423.23	415.727	279.267	236.375	227.866	241.408	0.663048	0.000825335	0.0418073	Zwilch	9	64137144	64173104	-	4283	protein_coding	zwilch kinetochore protein [Source:MGI Symbol;Acc:MGI:1915264]	-	372	413	286	252	239	247	5.16196	5.07822	3.36727	2.8637	2.76493	2.94208
ENSMUSG00000015932	6610.13	6378.85	6870.36	8904.39	10679.2	7537.39	-0.4496	0.000831428	0.0419932	Dstn	2	143915320	143943324	+	1911	protein_coding	destrin [Source:MGI Symbol;Acc:MGI:1929270]	-	5810	6337	7036	9493	11201	7712	180.69	174.636	185.663	241.778	290.423	205.879
ENSMUSG00000046805	1648.55	1945.77	1448.09	2898.41	1890.62	2680.89	-0.567012	0.000834826	0.0420422	Mpeg1	19	12460779	12465284	+	4335	protein_coding	macrophage expressed gene 1 [Source:MGI Symbol;Acc:MGI:1333743]	-	1449	1933	1483	3090	1983	2743	19.8655	23.483	17.2509	34.6932	22.6656	32.2807
ENSMUSG00000029189	1170.71	1316.64	969.623	940.81	705.528	719.336	0.546949	0.000838099	0.0420847	Sel1l3	5	53107083	53213927	-	9850	protein_coding	sel-1 suppressor of lin-12-like 3 (C. elegans) [Source:MGI Symbol;Acc:MGI:1916941]	-	1029	1308	993	1003	740	736	6.20867	6.99329	5.08362	4.95609	3.72246	3.81196
ENSMUSG00000051243	128.562	69.4557	69.3286	254.197	102.969	236.521	-1.15485	0.000867729	0.0433615	Islr2	9	58196297	58204319	-	5921	protein_coding	immunoglobulin superfamily containing leucine-rich repeat 2 [Source:MGI Symbol;Acc:MGI:2444277]	-	113	69	71	271	108	242	1.13423	0.613711	0.604677	2.22766	0.903781	2.0851
ENSMUSG00000057596	189.999	85.5613	134.751	251.383	311.767	210.132	-0.917597	0.000868532	0.0433615	Trim30d	7	104470014	104507849	-	3758	protein_coding	tripartite motif-containing 30D [Source:MGI Symbol;Acc:MGI:3035181]	-	167	85	138	268	327	215	2.64107	1.19117	1.85175	3.47098	4.31147	2.91869
ENSMUSG00000087703	13.6526	52.3434	46.87	11.2559	5.7205	9.77358	2.08145	0.000873975	0.0435079	Gm15650	5	35722555	35724485	+	770	antisense	predicted gene 15650 [Source:MGI Symbol;Acc:MGI:3783094]	-	12	52	48	12	6	10	0.926211	3.5565	3.14348	0.758516	0.386096	0.662545
ENSMUSG00000002100	373.171	625.101	327.114	161.335	204.984	331.324	0.926633	0.000904943	0.0449204	Mybpc3	2	91118144	91136516	+	4163	protein_coding	myosin binding protein C, cardiac [Source:MGI Symbol;Acc:MGI:102844]	-	328	621	335	172	215	339	4.6826	7.85588	4.05787	2.01093	2.55898	4.15432
ENSMUSG00000026259	154.729	86.5679	80.0696	205.421	176.382	216.974	-0.902993	0.000918324	0.0454544	Ngef	1	87476834	87573870	-	3905	protein_coding	neuronal guanine nucleotide exchange factor [Source:MGI Symbol;Acc:MGI:1858414]	-	136	86	82	219	185	222	2.06984	1.15981	1.05889	2.72959	2.34739	2.90027
ENSMUSG00000073489	435.745	324.126	521.429	574.991	1064.01	585.438	-0.795751	0.000922947	0.0455531	Ifi204	1	173747293	173766943	-	3561	protein_coding	interferon activated gene 204 [Source:MGI Symbol;Acc:MGI:96429]	-	383	322	534	613	1116	599	6.39214	4.76205	7.56187	8.37844	15.5284	8.58146
ENSMUSG00000017861	468.739	569.738	414.018	274.833	330.835	355.758	0.595577	0.00096763	0.0476228	Mybl2	2	163054687	163084688	+	4632	protein_coding	myeloblastosis oncogene-like 2 [Source:MGI Symbol;Acc:MGI:101785]	MYB	412	566	424	293	347	364	5.28625	6.43514	4.61591	3.07874	3.71189	4.00903
ENSMUSG00000049866	504.008	626.108	416.948	699.745	828.519	753.543	-0.560739	0.000971329	0.0476694	Arl4c	1	88673125	88702221	-	5492	protein_coding	ADP-ribosylation factor-like 4C [Source:MGI Symbol;Acc:MGI:2445172]	-	443	622	427	746	869	771	4.79394	5.96444	3.92064	6.61124	7.84014	7.16193
ENSMUSG00000087265	1.13772	3.01981	4.88229	23.4499	30.5093	9.77358	-2.79552	0.000999195	0.0488985	Gm12349	11	100291671	100293711	+	657	lincRNA	predicted gene 12349 [Source:MGI Symbol;Acc:MGI:3650494]	-	1	3	5	25	32	10	0.0904595	0.240473	0.383764	1.85203	2.41334	0.776499
ENSMUSG00000024164	665.564	832.461	687.427	801.986	1159.35	1457.24	-0.645068	0.00100533	0.0490599	C3	17	57203970	57228136	-	5143	protein_coding	complement component 3 [Source:MGI Symbol;Acc:MGI:88227]	-	585	827	704	855	1216	1491	6.76019	8.46835	6.90265	8.09141	11.7153	14.79
ENSMUSG00000026547	2017.17	1374.01	1376.81	1837.53	2529.41	3006.35	-0.629308	0.00101158	0.0492266	Tagln2	1	172500047	172507380	+	2082	protein_coding	transgelin 2 [Source:MGI Symbol;Acc:MGI:1312985]	-	1773	1365	1410	1959	2653	3076	50.6113	34.5272	34.1506	45.7961	63.138	75.3723
ENSMUSG00000032231	5509.96	4243.84	4148.97	6149.5	5781.52	7329.21	-0.470427	0.00102231	0.0495512	Anxa2	9	69453620	69491795	+	3731	protein_coding	annexin A2 [Source:MGI Symbol;Acc:MGI:88246]	-	4843	4216	4249	6556	6064	7499	77.1451	59.5094	57.4277	85.524	80.532	102.538
ENSMUSG00000015533	873.766	655.299	697.191	534.657	511.985	526.796	0.499705	0.00102397	0.0495512	Itga2	13	114833081	114932100	-	7133	protein_coding	integrin alpha 2 [Source:MGI Symbol;Acc:MGI:96600]	-	768	651	714	570	537	539	6.39895	4.80639	5.04761	3.88935	3.73024	3.85499
ENSMUSG00000021720	839.634	573.764	468.7	1075.88	743.665	1348.75	-0.752332	0.00102781	0.0495981	Rnf180	13	105130001	105294815	-	5579	protein_coding	ring finger protein 180 [Source:MGI Symbol;Acc:MGI:1919066]	-	738	570	480	1147	780	1380	7.86175	5.38057	4.33855	10.0065	6.92744	12.6191
ENSMUSG00000037253	4926.31	5101.47	3258.44	3069.12	2947.96	3224.31	0.523624	0.00103231	0.049677	Mex3c	18	73573044	73592575	+	3738	protein_coding	mex3 RNA binding family member C [Source:MGI Symbol;Acc:MGI:2652843]	-	4330	5068	3337	3272	3092	3299	68.8443	71.4015	45.017	42.6038	40.9859	45.0245
ENSMUSG00000024339	737.24	617.048	501.9	827.312	916.233	924.581	-0.524695	0.00106027	0.0508812	Tap2	17	34203527	34216321	+	3781	protein_coding	transporter 2, ATP-binding cassette, sub-family B (MDR/TAP) [Source:MGI Symbol;Acc:MGI:98484]	-	648	613	514	882	961	946	10.1856	8.53815	6.85514	11.3537	12.5936	12.7641
ENSMUSG00000026825	798.677	722.742	646.416	1016.79	1016.34	915.785	-0.444843	0.00106369	0.0509046	Dnm1	2	32308471	32353338	-	5249	protein_coding	dynamin 1 [Source:MGI Symbol;Acc:MGI:107384]	-	702	718	662	1084	1066	937	7.9484	7.20374	6.35977	10.0514	10.0627	9.10687
ENSMUSG00000022360	872.628	849.574	711.838	649.093	526.286	558.072	0.489061	0.00106832	0.0509853	Atad2	15	58094044	58135082	-	16023	protein_coding	ATPase family, AAA domain containing 2 [Source:MGI Symbol;Acc:MGI:1917722]	-	767	844	729	692	552	571	2.84493	2.77401	2.29427	2.10202	1.70699	1.81802
ENSMUSG00000076614	127.424	41.2708	134.751	36.5818	39.0901	43.0038	1.35375	0.00107514	0.0510844	Ighg1	12	113325240	113330523	-	2592	IG_C_gene	immunoglobulin heavy constant gamma 1 (G1m marker) [Source:MGI Symbol;Acc:MGI:96446]	-	112	41	138	39	41	44	2.56804	0.833026	2.68475	0.732325	0.783761	0.866012
ENSMUSG00000030592	75.0893	431.833	811.437	33.7678	60.0652	75.2566	2.96333	0.0010763	0.0510844	Ryr1	7	29003344	29125179	-	21838	protein_coding	ryanodine receptor 1, skeletal muscle [Source:MGI Symbol;Acc:MGI:99659]	-	66	429	831	36	63	77	0.179618	1.03456	1.91888	0.080235	0.142943	0.17988
ENSMUSG00000048776	10.2394	17.1123	8.78813	46.8998	37.1832	32.2528	-1.68527	0.00109458	0.05181	Pthlh	6	147252101	147264183	-	1619	protein_coding	parathyroid hormone-like peptide [Source:MGI Symbol;Acc:MGI:97800]	-	9	17	9	50	39	33	0.330381	0.552983	0.280321	1.50313	1.19358	1.03986
ENSMUSG00000048807	257.124	193.268	198.221	292.655	368.972	339.143	-0.627734	0.00111412	0.0525915	Slc35e4	11	3907021	3914664	-	3063	protein_coding	solute carrier family 35, member E4 [Source:MGI Symbol;Acc:MGI:2144150]	-	226	192	203	312	387	347	4.38511	3.30114	3.34202	4.95772	6.26035	5.77948
ENSMUSG00000073399	36.4069	57.3764	82.999	6.56597	15.2547	31.2755	1.7414	0.00112244	0.0527677	Trim40	17	36881598	36890123	-	2398	protein_coding	tripartite motif-containing 40 [Source:MGI Symbol;Acc:MGI:2684881]	-	32	57	85	7	16	32	0.793086	1.2518	1.78743	0.142077	0.330602	0.68078
ENSMUSG00000038777	1150.23	1080.09	1396.34	778.536	982.972	823.913	0.488527	0.00112416	0.0527677	Sema6c	3	95160457	95174024	+	5935	protein_coding	sema domain, transmembrane domain (TM), and cytoplasmic domain, (semaphorin) 6C [Source:MGI Symbol;Acc:MGI:1338032]	-	1011	1073	1430	830	1031	843	10.1239	9.52114	12.15	6.80663	8.60741	7.24625
ENSMUSG00000029552	1341.37	821.389	722.579	1129.35	1980.25	1730.9	-0.747141	0.0011291	0.0527677	Tes	6	17065149	17105828	+	6835	protein_coding	testis derived transcript [Source:MGI Symbol;Acc:MGI:105081]	-	1179	816	740	1204	2077	1771	10.2517	6.28726	5.4595	8.57358	15.0568	13.2186
ENSMUSG00000038587	794.126	954.261	864.166	705.373	561.562	613.781	0.474468	0.00113004	0.0527677	Akap12	10	4266380	4359470	+	6461	protein_coding	A kinase (PRKA) anchor protein (gravin) 12 [Source:MGI Symbol;Acc:MGI:1932576]	-	698	948	885	752	589	628	6.42059	7.72714	6.90722	5.6649	4.517	4.95868
ENSMUSG00000044365	1053.53	1361.94	2076.93	1003.66	1036.36	677.309	0.725635	0.00113673	0.0529373	Cxxc4	3	134236484	134262161	+	13401	protein_coding	CXXC finger 4 [Source:MGI Symbol;Acc:MGI:2442112]	-	926	1353	2127	1070	1087	693	4.1067	5.31705	8.00369	3.88616	4.01908	2.63817
ENSMUSG00000074280	2.27543	202.327	173.81	0	2.86025	0	7.04673	0.00115041	0.053431	Gm6166	9	57483963	57484371	+	409	processed_pseudogene	predicted gene 6166 [Source:MGI Symbol;Acc:MGI:3645893]	-	2	201	178	0	3	0	0.29062	25.8811	21.9461	0	0.36344	0
ENSMUSG00000034258	135.388	161.057	144.516	323.608	213.565	206.223	-0.753151	0.00116831	0.0541169	Flvcr2	12	85746539	85813585	+	3504	protein_coding	feline leukemia virus subgroup C cellular receptor 2 [Source:MGI Symbol;Acc:MGI:2384974]	-	119	160	148	345	224	211	2.01838	2.40473	2.12989	4.79214	3.16751	3.07202
ENSMUSG00000036875	254.848	265.743	199.198	155.707	146.826	152.468	0.660755	0.0011856	0.0546663	Dna2	10	62947026	62974185	+	5878	protein_coding	DNA replication helicase/nuclease 2 [Source:MGI Symbol;Acc:MGI:2443732]	-	224	264	204	166	154	156	2.26484	2.36529	1.75009	1.37453	1.29815	1.35395
ENSMUSG00000025013	40.9578	81.5349	149.398	13.1319	13.3478	52.7774	1.78327	0.00118648	0.0546663	Tll2	19	41083981	41206774	-	3443	protein_coding	tolloid-like 2 [Source:MGI Symbol;Acc:MGI:1346044]	-	36	81	153	14	14	54	0.62142	1.23896	2.24086	0.197909	0.201477	0.800134
ENSMUSG00000026443	381.135	314.06	266.573	456.804	459.547	502.362	-0.562722	0.00119014	0.0546898	Lrrn2	1	132880273	132940005	+	3595	protein_coding	leucine rich repeat protein 2, neuronal [Source:MGI Symbol;Acc:MGI:106037]	-	335	312	273	487	482	514	5.53816	4.57052	3.82934	6.59333	6.64328	7.29408
ENSMUSG00000048636	255.986	286.882	266.573	576.867	321.301	410.491	-0.692978	0.00120008	0.0548623	A730049H05Rik	6	92816478	92847174	+	3739	protein_coding	RIKEN cDNA A730049H05 gene [Source:MGI Symbol;Acc:MGI:1921766]	-	225	285	273	615	337	420	3.5764	4.0142	3.68186	8.0056	4.4659	5.7306
ENSMUSG00000100154	50.0595	77.5085	78.1167	38.4578	9.53416	24.434	1.50672	0.00120023	0.0548623	Gm29052	17	83068905	83070632	+	1451	lincRNA	predicted gene 29052 [Source:MGI Symbol;Acc:MGI:5579758]	-	44	77	80	41	10	25	1.80221	2.79469	2.78024	1.37528	0.341481	0.87898
ENSMUSG00000105746	95.5681	90.5944	105.458	51.5898	57.205	41.0491	0.960354	0.00120993	0.0550354	Gm43595	3	90468898	90470959	-	1071	unprocessed_pseudogene	predicted gene 43595 [Source:MGI Symbol;Acc:MGI:5663732]	-	84	90	108	55	60	42	4.66132	4.42551	5.08504	2.49947	2.77585	2.00063
ENSMUSG00000073608	62.5744	23.1519	13.6704	175.405	70.5528	64.5057	-1.65348	0.0012114	0.0550354	Gal3st2c	1	93990509	94017147	+	9667	protein_coding	galactose-3-O-sulfotransferase 2C [Source:MGI Symbol;Acc:MGI:3646771]	-	55	23	14	187	74	66	0.338135	0.125299	0.0730292	0.941509	0.379293	0.348304
ENSMUSG00000048285	949.993	839.508	711.838	1138.73	1320.48	1049.68	-0.489149	0.00121355	0.0550354	Frmd6	12	70825514	70902234	+	6392	protein_coding	FERM domain containing 6 [Source:MGI Symbol;Acc:MGI:2442579]	-	835	834	729	1214	1385	1074	7.76371	6.8713	5.7511	9.24392	10.7361	8.57183
ENSMUSG00000050503	641.672	691.537	612.239	919.236	768.453	1021.34	-0.47759	0.00123111	0.055686	Fbxl22	9	66508459	66514593	-	3935	protein_coding	F-box and leucine-rich repeat protein 22 [Source:MGI Symbol;Acc:MGI:1921415]	-	564	687	627	980	806	1045	8.51832	9.19437	8.03494	12.1215	10.149	13.5481
ENSMUSG00000017499	265.088	273.796	198.221	151.955	139.199	168.106	0.681777	0.00125532	0.056633	Cdc6	11	98907801	98923940	+	5229	protein_coding	cell division cycle 6 [Source:MGI Symbol;Acc:MGI:1345150]	-	233	272	203	162	146	172	2.64824	2.73943	1.95766	1.50789	1.38347	1.67809
ENSMUSG00000042417	361.794	376.47	329.067	265.453	226.913	239.453	0.543977	0.0012826	0.0577135	Ccno	13	112987802	112990777	+	2555	protein_coding	cyclin O [Source:MGI Symbol;Acc:MGI:2145534]	-	318	374	337	283	238	245	7.397	7.70887	6.65118	5.39101	4.61552	4.89194
ENSMUSG00000085180	244.609	229.506	295.867	186.661	140.152	158.332	0.666809	0.00129571	0.0580887	AI838599	4	3242055	3258092	+	4243	lincRNA	expressed sequence AI838599 [Source:MGI Symbol;Acc:MGI:3510989]	-	215	228	303	199	147	162	3.01151	2.8299	3.60105	2.28273	1.71664	1.94782
ENSMUSG00000037762	358.381	389.556	301.726	529.967	505.311	467.177	-0.518056	0.00129764	0.0580887	Slc16a9	10	70245100	70285968	+	3869	protein_coding	solute carrier family 16 (monocarboxylic acid transporters), member 9 [Source:MGI Symbol;Acc:MGI:1914109]	-	315	387	309	565	530	478	4.83873	5.26771	4.02735	7.10762	6.78753	6.30283
ENSMUSG00000107505	68.263	57.3764	72.2579	37.5198	22.882	25.4113	1.20421	0.00130322	0.0581764	Gm18009	6	128447084	128448398	-	1016	processed_pseudogene	predicted gene, 18009 [Source:MGI Symbol;Acc:MGI:5010194]	-	60	57	74	40	24	26	3.50976	2.95455	3.67281	1.9162	1.17045	1.30553
ENSMUSG00000021221	502.87	587.857	453.077	308.601	262.189	422.219	0.636975	0.00130632	0.0581764	Dpf3	12	83213745	83487716	-	4225	protein_coding	D4, zinc and double PHD fingers, family 3 [Source:MGI Symbol;Acc:MGI:1917377]	-	442	584	464	329	275	432	6.21749	7.27941	5.53798	3.79004	3.22508	5.21631
ENSMUSG00000029669	379.997	451.965	474.559	291.717	310.814	308.845	0.520844	0.00131414	0.0583669	Tspan12	6	21771395	21852515	-	3311	protein_coding	tetraspanin 12 [Source:MGI Symbol;Acc:MGI:1889818]	-	334	449	486	311	326	316	5.99524	7.14163	7.4018	4.57168	4.87857	4.86894
ENSMUSG00000041836	818.018	891.851	548.77	446.486	385.18	591.302	0.666364	0.00131733	0.0583669	Ptpre	7	135537481	135686293	+	10201	protein_coding	protein tyrosine phosphatase, receptor type, E [Source:MGI Symbol;Acc:MGI:97813]	-	719	886	562	476	404	605	4.18895	4.57405	2.77814	2.27111	1.96234	3.02565
ENSMUSG00000112148	85.3287	79.5217	95.6929	191.351	152.547	121.192	-0.836006	0.00132603	0.0584691	Lilrb4a	10	51490956	51496611	+	5227	protein_coding	leukocyte immunoglobulin-like receptor, subfamily B, member 4A [Source:MGI Symbol;Acc:MGI:102701]	-	75	79	98	204	160	124	0.852763	0.795948	0.945439	1.89956	1.51671	1.21025
ENSMUSG00000045827	1216.22	1378.04	1484.22	1061.81	1005.85	1017.43	0.403202	0.00132639	0.0584691	Serpinb9	13	33003250	33017957	+	3494	protein_coding	serine (or cysteine) peptidase inhibitor, clade B, member 9 [Source:MGI Symbol;Acc:MGI:106603]	-	1069	1369	1520	1132	1055	1041	18.1834	20.6343	21.9372	15.7688	14.9611	15.1997
ENSMUSG00000032289	640.534	606.982	631.769	481.192	429.991	473.041	0.440949	0.00133308	0.0586147	Thsd4	9	59966931	60522046	-	13986	protein_coding	thrombospondin, type I, domain containing 4 [Source:MGI Symbol;Acc:MGI:2672033]	-	563	603	647	513	451	484	2.3924	2.27056	2.33276	1.78525	1.59778	1.76546
ENSMUSG00000066867	482.392	458.005	375.937	332.988	253.609	299.072	0.57072	0.00133923	0.0587363	Oas1e	5	120786226	120795530	-	1801	protein_coding	2'-5' oligoadenylate synthetase 1E [Source:MGI Symbol;Acc:MGI:2180856]	-	424	455	385	355	266	306	13.9917	13.3048	10.7797	9.59377	7.31817	8.6679
ENSMUSG00000060747	1.13772	5.03302	20.5056	0	0	0	5.66622	0.00135721	1	Ifnl3	7	28522836	28524322	+	582	protein_coding	interferon lambda 3 [Source:MGI Symbol;Acc:MGI:2450574]	-	1	5	21	0	0	0	0.102117	0.452436	1.81952	0	0	0
ENSMUSG00000034472	179.759	128.845	134.751	148.203	462.407	293.208	-1.02873	0.0013631	0.0596322	Rasd2	8	75213944	75224113	+	3176	protein_coding	RASD family, member 2 [Source:MGI Symbol;Acc:MGI:1922391]	-	158	128	138	158	485	300	2.95662	2.12246	2.19108	2.42131	7.56651	4.81889
ENSMUSG00000034205	2490.46	1496.82	1703.92	2239	2994.68	3553.68	-0.627042	0.00144551	0.0630782	Loxl2	14	69609068	69695834	+	5405	protein_coding	lysyl oxidase-like 2 [Source:MGI Symbol;Acc:MGI:2137913]	-	2189	1487	1745	2387	3141	3636	24.0696	14.4886	16.2802	21.4947	28.7943	34.319
ENSMUSG00000018727	412.991	427.807	319.302	293.593	213.565	250.204	0.614334	0.00145593	0.0633732	Cpsf4l	11	113698172	113710017	-	2246	protein_coding	cleavage and polyadenylation specific factor 4-like [Source:MGI Symbol;Acc:MGI:1277182]	-	363	425	327	313	224	256	9.60542	9.96527	7.34172	6.7828	4.94166	5.81482
ENSMUSG00000116656	767.958	691.537	788.978	1208.14	879.05	1042.84	-0.477364	0.00146021	0.0634002	AC131339.2	16	90341595	90349642	-	1932	processed_transcript	novel transcript	-	675	687	808	1288	922	1067	20.7642	18.7266	21.0894	32.4476	23.646	28.175
ENSMUSG00000038463	419.817	395.595	281.22	618.139	442.385	643.102	-0.636654	0.00146971	0.0636533	Olfml2b	1	170644532	170682789	+	3095	protein_coding	olfactomedin-like 2B [Source:MGI Symbol;Acc:MGI:2443310]	-	369	393	288	659	464	658	7.08574	6.68716	4.69237	10.3633	7.42834	10.846
ENSMUSG00000045573	260.537	246.618	299.773	388.33	507.217	340.121	-0.614438	0.00147574	0.0637514	Penk	4	4133531	4138819	-	1634	protein_coding	preproenkephalin [Source:MGI Symbol;Acc:MGI:104629]	-	229	245	307	414	532	348	8.32919	7.89631	9.47428	12.3317	16.1322	10.8651
ENSMUSG00000036617	1562.08	1195.85	1040.9	1519.55	2061.29	1941.03	-0.540202	0.00147934	0.0637514	Etl4	2	19909780	20810713	+	16067	protein_coding	enhancer trap locus 4 [Source:MGI Symbol;Acc:MGI:95454]	-	1373	1188	1066	1620	2162	1986	5.07873	3.89396	3.34566	4.90744	6.66738	6.30595
ENSMUSG00000036896	880.592	1059.95	1045.79	1379.79	1175.56	1558.89	-0.461657	0.0015015	0.0644312	C1qc	4	136889804	136893065	-	1931	protein_coding	complement component 1, q subcomponent, C chain [Source:MGI Symbol;Acc:MGI:88225]	-	774	1053	1071	1471	1233	1595	23.822	28.7181	27.9684	37.077	31.6385	42.139
ENSMUSG00000046314	724.725	929.095	835.848	976.453	1491.14	1159.15	-0.542226	0.00150386	0.0644312	Stxbp6	12	44852484	45074709	-	5297	protein_coding	syntaxin binding protein 6 (amisyn) [Source:MGI Symbol;Acc:MGI:2384963]	-	637	923	856	1041	1564	1186	7.14708	9.1766	8.14899	9.56523	14.6299	11.4225
ENSMUSG00000017724	26.1675	20.1321	11.7175	50.6518	47.6708	53.7547	-1.39931	0.00150627	0.0644312	Etv4	11	101769742	101785371	-	3104	protein_coding	ets variant 4 [Source:MGI Symbol;Acc:MGI:99423]	ETS	23	20	12	54	50	55	0.440378	0.339327	0.194948	0.846733	0.798147	0.903956
ENSMUSG00000014602	268.501	241.585	215.797	344.244	346.09	363.577	-0.539474	0.00154144	0.0656747	Kif1a	1	93015464	93101951	-	9330	protein_coding	kinesin family member 1A [Source:MGI Symbol;Acc:MGI:108391]	-	236	240	221	367	363	372	1.50331	1.35469	1.19446	1.91452	1.92779	2.03408
ENSMUSG00000032999	291.255	339.226	267.55	195.103	215.472	186.675	0.588334	0.00154652	0.0656747	Nlrp4f	13	65177111	65205977	-	3870	protein_coding	NLR family, pyrin domain containing 4F [Source:MGI Symbol;Acc:MGI:2145528]	-	256	337	274	208	226	191	3.93141	4.58595	3.57026	2.61593	2.89356	2.51784
ENSMUSG00000051855	384.548	291.915	364.219	160.397	233.587	257.045	0.676747	0.00154671	0.0656747	Mest	6	30723547	30748465	+	3945	protein_coding	mesoderm specific transcript [Source:MGI Symbol;Acc:MGI:96968]	-	338	290	373	171	245	263	5.09201	3.87134	4.76784	2.10971	3.07719	3.40107
ENSMUSG00000031167	3721.47	3221.13	3110.02	3916.13	4684.13	4568.17	-0.389704	0.00155361	0.0658063	Rbm3	X	8138975	8145880	-	4698	protein_coding	RNA binding motif (RNP1, RRM) protein 3 [Source:MGI Symbol;Acc:MGI:1099460]	-	3271	3200	3185	4175	4913	4674	41.3797	35.8713	34.1866	43.2532	51.8165	50.7554
ENSMUSG00000033327	3237.94	3417.42	2945.98	3483.72	5277.16	4616.06	-0.478449	0.00156857	0.0661535	Tnxb	17	34670535	34719815	+	12209	protein_coding	tenascin XB [Source:MGI Symbol;Acc:MGI:1932137]	-	2846	3395	3017	3714	5535	4723	13.854	14.6443	12.4611	14.8059	22.4632	19.7353
ENSMUSG00000007646	125.149	176.156	178.692	101.304	78.1801	96.7585	0.79922	0.00156945	0.0661535	Rad51c	11	87376645	87404954	-	4384	protein_coding	RAD51 paralog C [Source:MGI Symbol;Acc:MGI:2150020]	-	110	175	183	108	82	99	1.49122	2.10222	2.10494	1.19902	0.926783	1.15205
ENSMUSG00000039410	328.8	269.77	282.197	186.661	163.034	222.838	0.620767	0.00158062	0.0664626	Prdm16	4	154316125	154636873	-	9321	protein_coding	PR domain containing 16 [Source:MGI Symbol;Acc:MGI:1917923]	zf-C2H2	289	268	289	199	171	228	1.8427	1.5142	1.56349	1.03912	0.909009	1.2479
ENSMUSG00000016763	790.713	948.221	625.91	496.2	557.748	574.687	0.538	0.00158733	0.0664648	Scube1	15	83604999	83725021	-	9829	protein_coding	signal peptide, CUB domain, EGF-like 1 [Source:MGI Symbol;Acc:MGI:1890616]	-	695	942	641	529	585	588	4.20238	5.04721	3.28858	2.61951	2.94904	3.05193
ENSMUSG00000049436	367.482	508.335	534.123	580.619	881.91	692.947	-0.611105	0.00158834	0.0664648	Upk1b	16	38773184	38800328	-	2089	protein_coding	uroplakin 1B [Source:MGI Symbol;Acc:MGI:98912]	-	323	505	547	619	925	709	9.18932	12.731	13.2041	14.422	21.9401	17.3147
ENSMUSG00000059852	30.7183	47.3104	79.0931	13.1319	7.62733	27.366	1.71286	0.00160264	0.0669014	Kcng2	18	80294546	80364254	-	2989	protein_coding	potassium voltage-gated channel, subfamily G, member 2 [Source:MGI Symbol;Acc:MGI:3694646]	-	27	47	81	14	8	28	0.536855	0.828098	1.36653	0.227969	0.132617	0.477901
ENSMUSG00000117084	0	0	0	4.68998	5.7205	12.7057	-5.33359	0.0016092	1	AC154912.1	17	28446500	28456457	+	2191	antisense	novel transcript, antisense to Fkbp5	-	0	0	0	5	6	13	0	0	0	0.111071	0.135689	0.302696
ENSMUSG00000030671	341.315	278.829	264.62	620.015	337.509	471.087	-0.69248	0.00161295	0.0671699	Pde3b	7	114415281	114539251	+	9114	protein_coding	phosphodiesterase 3B, cGMP-inhibited [Source:MGI Symbol;Acc:MGI:1333863]	-	300	277	271	661	354	482	1.95628	1.60059	1.49941	3.52994	1.92455	2.69801
ENSMUSG00000022206	342.453	339.226	424.759	622.829	531.053	462.291	-0.546086	0.00163046	0.0675809	Npr3	15	11839896	11907287	-	9389	protein_coding	natriuretic peptide receptor 3 [Source:MGI Symbol;Acc:MGI:97373]	-	301	337	435	664	557	473	1.90531	1.89026	2.33631	3.4421	2.93948	2.57009
ENSMUSG00000027750	197.963	229.506	124.987	381.764	252.655	308.845	-0.773085	0.00163062	0.0675809	Postn	3	54361109	54391037	+	8702	protein_coding	periostin, osteoblast specific factor [Source:MGI Symbol;Acc:MGI:1926321]	-	174	228	128	407	265	316	1.18836	1.37983	0.741739	2.27641	1.5089	1.85257
ENSMUSG00000025081	187.723	248.631	195.292	144.451	116.317	130.966	0.68989	0.00163737	0.067699	Tdrd1	19	56826209	56870012	+	5443	protein_coding	tudor domain containing 1 [Source:MGI Symbol;Acc:MGI:1933218]	-	165	247	200	154	122	134	1.80163	2.38984	1.8529	1.37707	1.1106	1.25595
ENSMUSG00000030047	96.7059	156.024	108.387	211.049	182.103	215.996	-0.752206	0.00166636	0.0687177	Arhgap25	6	87458545	87533259	-	4434	protein_coding	Rho GTPase activating protein 25 [Source:MGI Symbol;Acc:MGI:2443687]	-	85	155	111	225	191	221	1.13931	1.84097	1.26237	2.4698	2.13438	2.54274
ENSMUSG00000021091	31.856	11.0726	10.741	35.6438	101.062	41.0491	-1.74048	0.00166995	0.0687177	Serpina3n	12	104406729	104414329	+	2064	protein_coding	serine (or cysteine) peptidase inhibitor, clade A, member 3N [Source:MGI Symbol;Acc:MGI:105045]	-	28	11	11	38	106	42	0.806246	0.280668	0.268747	0.896083	2.54467	1.03812
ENSMUSG00000085079	621.193	793.204	684.497	542.161	503.404	467.177	0.472889	0.00168225	0.0689747	Khdc1b	1	21383556	21386373	+	2236	protein_coding	KH domain containing 1B [Source:MGI Symbol;Acc:MGI:2138477]	-	546	788	701	578	528	478	14.5124	18.5594	15.8091	12.5814	11.7003	10.9059
ENSMUSG00000017417	382.273	510.348	352.502	248.569	270.77	303.958	0.597326	0.00168798	0.0689747	Plxdc1	11	97923238	97986444	-	4836	protein_coding	plexin domain containing 1 [Source:MGI Symbol;Acc:MGI:1919574]	-	336	507	361	265	284	311	4.12926	5.52118	3.76427	2.66707	2.90982	3.2808
ENSMUSG00000026669	315.147	389.556	248.997	194.165	216.425	199.381	0.644532	0.00168814	0.0689747	Mcm10	2	4989714	5012791	-	7692	protein_coding	minichromosome maintenance 10 replication initiation factor [Source:MGI Symbol;Acc:MGI:1917274]	-	277	387	255	207	227	204	2.14023	2.64961	1.67171	1.3098	1.46225	1.353
ENSMUSG00000036599	307.183	282.856	265.597	410.842	500.544	354.781	-0.566415	0.00169285	0.0690045	Chst12	5	140505550	140525724	+	2362	protein_coding	carbohydrate sulfotransferase 12 [Source:MGI Symbol;Acc:MGI:1929064]	-	270	281	272	438	525	363	6.79365	6.26522	5.80696	9.02545	11.0132	7.8403
ENSMUSG00000090891	385.686	385.529	281.22	240.127	249.795	195.472	0.617459	0.00169819	0.0690599	D6Ertd527e	6	87104746	87112997	+	2415	protein_coding	DNA segment, Chr 6, ERATO Doi 527, expressed [Source:MGI Symbol;Acc:MGI:1261919]	-	339	383	288	256	262	200	8.34261	8.35202	6.01361	5.15938	5.3755	4.22493
ENSMUSG00000041112	1374.36	1228.06	871.977	1391.99	2526.55	1604.82	-0.66918	0.00171937	0.0695823	Elmo1	13	20090596	20608353	+	12580	protein_coding	engulfment and cell motility 1 [Source:MGI Symbol;Acc:MGI:2153044]	-	1208	1220	893	1484	2650	1642	5.70697	5.10727	3.57957	5.74153	10.4376	6.65884
ENSMUSG00000028337	2410.82	2393.7	1282.09	1285.05	1408.2	1250.04	0.625933	0.00172246	0.0695823	Coro2a	4	46536937	46602202	-	6459	protein_coding	coronin, actin binding protein 2A [Source:MGI Symbol;Acc:MGI:1345966]	-	2119	2378	1313	1370	1477	1279	19.4978	19.389	10.2508	10.3236	11.3305	10.1021
ENSMUSG00000072214	121.736	131.865	108.387	137.885	220.239	307.868	-0.879254	0.00172309	0.0695823	2024-09-05	16	18620502	18629954	-	3915	protein_coding	septin 5 [Source:MGI Symbol;Acc:MGI:1195461]	-	107	131	111	147	231	315	1.62432	1.76218	1.42972	1.82751	2.92358	4.10473
ENSMUSG00000003824	306.046	252.658	237.279	153.831	196.404	162.241	0.633816	0.00173967	0.0699708	Syce2	8	84872111	84888221	+	1968	protein_coding	synaptonemal complex central element protein 2 [Source:MGI Symbol;Acc:MGI:1919096]	-	269	251	243	164	206	166	8.12356	6.71674	6.22646	4.05596	5.18653	4.30318
ENSMUSG00000004099	4020.69	3786.84	3211.57	3003.46	2616.17	2803.06	0.387443	0.00174471	0.0699708	Dnmt1	9	20907209	20959888	-	7377	protein_coding	DNA methyltransferase (cytosine-5) 1 [Source:MGI Symbol;Acc:MGI:94912]	-	3534	3762	3289	3202	2744	2868	28.4712	26.8565	22.4825	21.1259	18.4306	19.8338
ENSMUSG00000027221	185.448	411.701	454.053	139.761	117.27	260.955	1.02287	0.00174483	0.0699708	Chst1	2	92599707	92615250	+	2680	protein_coding	carbohydrate (keratan sulfate Gal-6) sulfotransferase 1 [Source:MGI Symbol;Acc:MGI:1924219]	-	163	409	465	149	123	267	3.6147	8.03708	8.7494	2.70599	2.27408	5.08256
ENSMUSG00000031808	7062.94	7362.3	8446.37	5890.61	5706.2	6324.49	0.351986	0.00176481	0.0704971	Slc27a1	8	71568882	71587302	+	5835	protein_coding	solute carrier family 27 (fatty acid transporter), member 1 [Source:MGI Symbol;Acc:MGI:1347098]	-	6208	7314	8650	6280	5985	6471	63.231	66.0122	74.7541	52.3833	50.8227	56.5766
ENSMUSG00000054793	792.988	461.025	359.337	826.374	766.547	1150.35	-0.767218	0.00176609	0.0704971	Cadm4	7	24482023	24504539	+	2161	protein_coding	cell adhesion molecule 4 [Source:MGI Symbol;Acc:MGI:2449088]	-	697	458	368	881	804	1177	19.1689	11.1615	8.58723	19.8425	18.4347	27.7861
ENSMUSG00000033022	185.448	320.1	359.337	151.017	163.034	191.562	0.776843	0.00178315	0.0710145	Cdo1	18	46713205	46728342	-	1530	protein_coding	cysteine dioxygenase 1, cytosolic [Source:MGI Symbol;Acc:MGI:105925]	-	163	318	368	161	171	196	6.33163	10.9458	12.1288	5.12164	5.53783	6.53538
ENSMUSG00000018334	1201.43	1424.34	1124.88	1904.13	1690.41	1501.22	-0.442193	0.00178877	0.071075	Ksr1	11	79013440	79146407	-	7103	protein_coding	kinase suppressor of ras 1 [Source:MGI Symbol;Acc:MGI:105051]	-	1056	1415	1152	2030	1773	1536	8.83571	10.4912	8.17844	13.9101	12.3681	11.032
ENSMUSG00000046694	194.549	227.493	161.116	113.497	137.292	98.7132	0.737923	0.0018164	0.0720074	Tent5b	4	133480132	133487938	+	2287	protein_coding	terminal nucleotidyltransferase 5B [Source:MGI Symbol;Acc:MGI:2140500]	-	171	226	165	121	144	101	4.44375	5.20418	3.63813	2.5751	3.11983	2.253
ENSMUSG00000031538	1284.48	1089.15	823.155	1642.43	1279.48	1754.36	-0.549384	0.00183094	0.0724183	Plat	8	22757727	22782844	+	6241	protein_coding	plasminogen activator, tissue [Source:MGI Symbol;Acc:MGI:97610]	-	1129	1082	843	1751	1342	1795	10.7513	9.13026	6.81135	13.6555	10.6545	14.6729
ENSMUSG00000029925	112.634	133.878	111.316	189.475	172.568	211.109	-0.678874	0.0018423	0.0727018	Tbxas1	6	38875404	39084585	+	9094	protein_coding	thromboxane A synthase 1, platelet [Source:MGI Symbol;Acc:MGI:98497]	-	99	133	114	202	181	216	0.646993	0.770205	0.632135	1.08111	0.986185	1.21173
ENSMUSG00000002058	1304.96	1623.65	2162.86	942.685	1309.99	1166.97	0.574736	0.00185504	0.0730379	Unc119	11	78343482	78349164	+	2448	protein_coding	unc-119 lipid binding chaperone [Source:MGI Symbol;Acc:MGI:1328357]	-	1147	1613	2215	1005	1374	1194	27.8466	34.7003	45.627	19.9815	27.8106	24.8828
ENSMUSG00000085620	2.27543	0	0	9.37996	19.0683	10.7509	-4.20518	0.00186206	1	G630018N14Rik	13	31349901	31408922	-	6503	lincRNA	RIKEN cDNA G630018N14 gene [Source:MGI Symbol;Acc:MGI:3041239]	-	2	0	0	10	20	11	0.0182783	0	0	0.0748446	0.152388	0.0862949
ENSMUSG00000022010	25482.6	23392.5	25877.1	29598.4	31908.9	30903.1	-0.305945	0.00186542	0.0732799	Tsc22d1	14	76414961	76507765	+	8994	protein_coding	TSC22 domain family, member 1 [Source:MGI Symbol;Acc:MGI:109127]	TSC22	22398	23239	26501	31555	33468	31619	148.005	136.074	148.583	170.761	184.379	179.35
ENSMUSG00000112014	2.27543	9.05944	33.1996	1.87599	0	0	4.55667	0.00188464	1	Gm48435	10	121350460	121351644	+	1029	antisense	predicted gene, 48435 [Source:MGI Symbol;Acc:MGI:6097938]	-	2	9	34	2	0	0	0.115514	0.460614	1.66619	0.0945996	0	0
ENSMUSG00000090104	30.7183	41.2708	84.9519	23.4499	16.2081	13.683	1.55953	0.00188924	0.0738859	Slmapos2	14	26389199	26395521	+	2194	lincRNA	sarcolemma associated protein, opposite strand transcript 2 [Source:MGI Symbol;Acc:MGI:3801907]	-	27	41	87	25	17	14	0.731386	0.984141	1.9996	0.554597	0.383925	0.325535
ENSMUSG00000022041	58.0235	32.2113	26.3644	93.7996	53.3913	136.83	-1.29088	0.00188937	0.0738859	Chrna2	14	66135039	66152948	+	3787	protein_coding	cholinergic receptor, nicotinic, alpha polypeptide 2 (neuronal) [Source:MGI Symbol;Acc:MGI:87886]	-	51	32	27	100	56	140	0.800376	0.445005	0.359524	1.28523	0.732702	1.88599
ENSMUSG00000040613	303.77	317.08	256.809	415.532	376.599	484.77	-0.541354	0.00189394	0.0738976	Apobec1	6	122577792	122602444	-	2702	protein_coding	apolipoprotein B mRNA editing enzyme, catalytic polypeptide 1 [Source:MGI Symbol;Acc:MGI:103298]	-	267	315	263	443	395	496	5.8728	6.13953	4.90829	7.97982	7.24346	9.36489
ENSMUSG00000018417	3104.83	3262.4	2809.27	2394.7	2359.71	2490.31	0.340954	0.00191996	0.0746686	Myo1b	1	51749765	51916071	-	10792	protein_coding	myosin IB [Source:MGI Symbol;Acc:MGI:107752]	-	2729	3241	2877	2553	2475	2548	15.0287	15.8156	13.4431	11.5139	11.3634	12.0449
ENSMUSG00000028957	1885.2	1686.06	1735.17	1508.3	1311.9	1223.65	0.391667	0.00192232	0.0746686	Per3	4	151003652	151044665	-	9608	protein_coding	period circadian clock 3 [Source:MGI Symbol;Acc:MGI:1277134]	-	1657	1675	1777	1608	1376	1252	10.2496	9.18104	9.32641	8.14568	7.0961	6.64779
ENSMUSG00000051499	135.388	90.5944	54.6817	163.211	195.45	172.992	-0.927043	0.00194092	0.0752228	Zfp786	6	47819266	47830867	-	5421	protein_coding	zinc finger protein 786 [Source:MGI Symbol;Acc:MGI:3026883]	zf-C2H2	119	90	56	174	205	177	1.30463	0.874325	0.520917	1.56223	1.87374	1.66571
ENSMUSG00000010066	178.621	277.823	138.657	94.7375	90.5745	134.875	0.894961	0.00194623	0.0752601	Cacna2d2	9	107399612	107529343	+	7947	protein_coding	calcium channel, voltage-dependent, alpha 2/delta subunit 2 [Source:MGI Symbol;Acc:MGI:1929813]	-	157	276	142	101	95	138	1.17413	1.82901	0.901042	0.618575	0.592318	0.885895
ENSMUSG00000044786	721.312	458.005	588.804	669.729	1412.01	868.872	-0.739347	0.00195475	0.0754212	Zfp36	7	28376784	28380253	-	3470	protein_coding	zinc finger protein 36 [Source:MGI Symbol;Acc:MGI:99180]	-	634	455	603	714	1481	889	10.8587	6.90545	8.7629	10.0148	21.1476	13.0701
ENSMUSG00000051920	204.789	202.327	207.986	154.769	120.13	112.396	0.66677	0.00198428	0.0763735	Rspo2	15	43020794	43170826	-	5112	protein_coding	R-spondin 2 [Source:MGI Symbol;Acc:MGI:1922667]	-	180	201	213	165	126	115	2.09267	2.07069	2.10111	1.57097	1.22128	1.14766
ENSMUSG00000025726	50.0595	81.5349	28.3173	15.9459	13.3478	25.4113	1.54869	0.00198825	0.0763735	Slc28a1	7	81114799	81170416	+	2950	protein_coding	solute carrier family 28 (sodium-coupled nucleoside transporter), member 1 [Source:MGI Symbol;Acc:MGI:3605073]	-	44	81	29	17	14	26	0.886441	1.44602	0.495719	0.28048	0.235148	0.449632
ENSMUSG00000036437	141.077	226.486	245.091	152.893	94.3882	80.1434	0.904858	0.00200986	0.0770326	Npy1r	8	66697192	66706792	+	3454	protein_coding	neuropeptide Y receptor Y1 [Source:MGI Symbol;Acc:MGI:104963]	-	124	225	251	163	99	82	2.13363	3.4306	3.66447	2.29689	1.42019	1.21115
ENSMUSG00000056870	600.714	448.945	387.654	680.047	658.811	753.543	-0.543432	0.00201985	0.0772449	Gulp1	1	44551511	44796838	+	3758	protein_coding	GULP, engulfment adaptor PTB domain containing 1 [Source:MGI Symbol;Acc:MGI:1920407]	-	528	446	397	725	691	771	8.35019	6.25011	5.32714	9.38979	9.11079	10.4666
ENSMUSG00000027932	1097.9	1251.21	1617.02	972.701	781.801	1017.43	0.517399	0.00202432	0.0772451	Slc27a3	3	90385239	90389938	-	2569	protein_coding	solute carrier family 27 (fatty acid transporter), member 3 [Source:MGI Symbol;Acc:MGI:1347358]	-	965	1243	1656	1037	820	1041	22.3245	25.481	32.5055	19.6467	15.8156	20.6725
ENSMUSG00000034311	475.565	428.813	374.96	258.887	290.792	331.324	0.537557	0.00204293	0.0777839	Kif4	X	100625737	100727214	+	5514	protein_coding	kinesin family member 4 [Source:MGI Symbol;Acc:MGI:108389]	-	418	426	384	276	305	339	4.50535	4.06867	3.51176	2.43622	2.74074	3.13646
ENSMUSG00000080921	208.202	214.407	319.302	161.335	117.27	166.151	0.73976	0.00206839	0.0785808	Rpl38-ps2	6	140746960	140747172	-	213	processed_pseudogene	ribosomal protein L38, pseudogene 2 [Source:MGI Symbol;Acc:MGI:3646625]	-	183	213	327	172	123	170	51.0612	52.6635	77.4155	39.3028	28.6128	40.717
ENSMUSG00000040703	1624.66	1643.78	848.542	667.853	772.267	1073.14	0.711849	0.00207756	0.0787563	Cyp2s1	7	25802475	25816913	-	4938	protein_coding	cytochrome P450, family 2, subfamily s, polypeptide 1 [Source:MGI Symbol;Acc:MGI:1921384]	-	1428	1633	869	712	810	1098	17.1869	17.4159	8.87419	7.01784	8.12772	11.3438
ENSMUSG00000039676	0	1.0066	0.976459	1.87599	4.76708	42.0264	-4.57318	0.00208521	1	Capsl	15	9436028	9466038	+	949	protein_coding	calcyphosine-like [Source:MGI Symbol;Acc:MGI:1922818]	-	0	1	1	2	5	43	0	0.0554937	0.0531366	0.102574	0.261059	2.31158
ENSMUSG00000030041	19.3412	14.0925	27.3408	36.5818	98.2019	41.0491	-1.53072	0.00209779	0.0791837	M1ap	6	82946902	83030309	+	2212	protein_coding	meiosis 1 associated protein [Source:MGI Symbol;Acc:MGI:1315200]	-	17	14	28	39	103	42	0.456755	0.333313	0.638312	0.858132	2.30721	0.968658
ENSMUSG00000036905	1111.55	1348.85	1428.56	1879.74	1491.14	1978.17	-0.459375	0.00209797	0.0791837	C1qb	4	136880129	136886187	-	1088	protein_coding	complement component 1, q subcomponent, beta polypeptide [Source:MGI Symbol;Acc:MGI:88224]	-	977	1340	1463	2004	1564	2024	53.3685	64.8613	67.8071	89.6486	71.2266	94.9047
ENSMUSG00000020601	6147.08	6715.06	6377.25	7486.14	8698.97	7961.56	-0.327708	0.00210367	0.0792259	Trib2	12	15791727	15816922	-	4335	protein_coding	tribbles pseudokinase 2 [Source:MGI Symbol;Acc:MGI:2145021]	-	5403	6671	6531	7981	9124	8146	74.0739	81.0423	75.9715	89.6072	104.287	95.8653
ENSMUSG00000085682	5.68858	461.025	425.736	24.3879	2.86025	9.77358	4.59098	0.00211258	0.0793889	Gm14267	2	166500036	166522373	-	3153	transcribed_processed_pseudogene	predicted gene 14267 [Source:MGI Symbol;Acc:MGI:3649851]	-	5	458	436	26	3	10	0.0942465	7.64982	6.97305	0.401351	0.0471446	0.161801
ENSMUSG00000033544	119.46	141.931	149.398	75.0396	85.8075	82.0981	0.759572	0.00213123	0.0799063	Angptl1	1	156838562	156861078	+	2841	protein_coding	angiopoietin-like 1 [Source:MGI Symbol;Acc:MGI:1919963]	-	105	141	153	80	90	84	2.19653	2.61371	2.71569	1.37054	1.56966	1.50839
ENSMUSG00000032080	684.905	697.577	585.875	474.626	523.426	432.97	0.459402	0.00213557	0.0799063	Apoa4	9	46240696	46243459	+	1815	protein_coding	apolipoprotein A-IV [Source:MGI Symbol;Acc:MGI:88051]	-	602	693	600	506	549	443	19.7124	20.1079	16.67	13.569	14.9875	12.4518
ENSMUSG00000005373	325.387	496.256	494.088	285.151	235.494	327.415	0.635178	0.00214268	0.0799994	Mlxipl	5	135089890	135138382	+	5538	protein_coding	MLX interacting protein-like [Source:MGI Symbol;Acc:MGI:1927999]	bHLH	286	493	506	304	247	335	3.06925	4.68818	4.60742	2.67175	2.20993	3.08602
ENSMUSG00000078773	150.179	127.839	113.269	81.6056	72.4596	72.3245	0.78719	0.00216044	0.080489	Rad54b	4	11558922	11615805	+	5782	protein_coding	RAD54 homolog B (S. cerevisiae) [Source:MGI Symbol;Acc:MGI:3605986]	-	132	127	116	87	76	74	1.3568	1.15674	1.01167	0.732345	0.651283	0.65292
ENSMUSG00000001985	1172.99	1742.43	1311.38	1124.66	815.171	987.132	0.530431	0.00217325	0.0805386	Grik3	4	125490700	125714173	+	8973	protein_coding	glutamate receptor, ionotropic, kainate 3 [Source:MGI Symbol;Acc:MGI:95816]	-	1031	1731	1343	1199	855	1010	6.82874	10.1594	7.54742	6.50363	4.72132	5.74235
ENSMUSG00000097124	4058.23	4442.14	6133.14	3760.42	3202.53	3563.45	0.475428	0.00217371	0.0805386	A530020G20Rik	3	121531619	121536206	+	3773	antisense	RIKEN cDNA A530020G20 gene [Source:MGI Symbol;Acc:MGI:2442825]	-	3567	4413	6281	4009	3359	3646	56.187	61.5966	83.9464	51.7159	44.1121	49.2988
ENSMUSG00000037872	0	5.03302	3.90583	17.8219	13.3478	27.366	-2.67978	0.00217571	0.0805386	Ackr1	1	173331886	173333750	-	1405	protein_coding	atypical chemokine receptor 1 (Duffy blood group) [Source:MGI Symbol;Acc:MGI:1097689]	-	0	5	4	19	14	28	0	0.187415	0.143563	0.658191	0.493726	1.01669
ENSMUSG00000033031	514.248	505.315	407.183	361.128	321.301	325.46	0.50045	0.00219134	0.080776	Cip2a	16	48994185	49019709	+	5688	protein_coding	cell proliferation regulating inhibitor of protein phosphatase 2A [Source:MGI Symbol;Acc:MGI:2146335]	-	452	502	417	385	337	333	4.72279	4.64787	3.69689	3.29439	2.93565	2.98669
ENSMUSG00000048612	2754.41	1971.94	1879.68	3085.07	3198.71	2838.25	-0.466074	0.00219145	0.080776	Myof	19	37899036	38043577	-	12603	protein_coding	myoferlin [Source:MGI Symbol;Acc:MGI:1919192]	-	2421	1959	1925	3289	3355	2904	11.4167	8.18597	7.70224	12.7018	13.1903	11.7552
ENSMUSG00000046027	535.864	670.398	723.556	1102.14	1026.83	716.404	-0.55955	0.00221008	0.0812898	Stard5	7	83631959	83653127	+	5460	protein_coding	StAR-related lipid transfer (START) domain containing 5 [Source:MGI Symbol;Acc:MGI:2156765]	-	471	666	741	1175	1077	733	5.12682	6.42379	6.84362	10.4742	9.77367	6.84885
ENSMUSG00000030209	116.047	86.5679	145.492	288.903	164.941	176.902	-0.857383	0.00221624	0.0813434	Grin2b	6	135713233	136173511	-	24842	protein_coding	glutamate receptor, ionotropic, NMDA2B (epsilon 2) [Source:MGI Symbol;Acc:MGI:95821]	-	102	86	149	308	173	181	0.244024	0.182315	0.302454	0.603446	0.34506	0.371705
ENSMUSG00000090042	310.596	224.473	368.125	187.599	181.149	204.268	0.656734	0.00222621	0.0815367	Gm8550	1	65028080	65028732	+	653	processed_pseudogene	predicted gene 8550 [Source:MGI Symbol;Acc:MGI:3779803]	-	273	223	377	200	190	209	24.8467	17.9846	29.1131	14.907	14.417	16.3282
ENSMUSG00000038750	116.047	106.7	116.199	69.4117	62.9255	61.5736	0.805103	0.0022425	0.0819602	Omt2b	9	78327589	78329620	+	1546	protein_coding	oocyte maturation, beta [Source:MGI Symbol;Acc:MGI:106619]	-	102	106	119	74	66	63	3.92112	3.61082	3.88148	2.32968	2.11529	2.07892
ENSMUSG00000030854	50.0595	45.2972	46.87	74.1016	83.9006	124.125	-0.988292	0.00225379	0.0821894	Ptpn5	7	47077795	47133684	-	5794	protein_coding	protein tyrosine phosphatase, non-receptor type 5 [Source:MGI Symbol;Acc:MGI:97807]	-	44	45	48	79	88	127	0.451329	0.409019	0.417756	0.663626	0.752556	1.11823
ENSMUSG00000038301	411.853	401.635	461.865	609.697	590.165	537.547	-0.4457	0.00225826	0.0821894	Snx10	6	51523901	51590679	+	9300	protein_coding	sorting nexin 10 [Source:MGI Symbol;Acc:MGI:1919232]	-	362	399	473	650	619	550	2.31337	2.25944	2.56471	3.40177	3.29794	3.01707
ENSMUSG00000059713	567.72	691.537	843.66	424.912	471.941	549.275	0.541369	0.00226753	0.0823535	Rcan3	4	135412308	135433853	-	5111	protein_coding	regulator of calcineurin 3 [Source:MGI Symbol;Acc:MGI:1858220]	-	499	687	864	453	495	562	5.80249	7.07882	8.52448	4.31387	4.79881	5.60966
ENSMUSG00000034329	179.759	205.347	151.351	108.807	121.084	99.6906	0.702205	0.00227455	0.0824358	Brip1	11	86058138	86201193	-	7454	protein_coding	BRCA1 interacting protein C-terminal helicase 1 [Source:MGI Symbol;Acc:MGI:2442836]	-	158	204	155	116	127	102	1.25976	1.44129	1.04858	0.757431	0.844207	0.698099
ENSMUSG00000034275	216.166	214.407	175.763	147.265	94.3882	127.057	0.716606	0.00228251	0.0825515	Igsf9b	9	27299204	27357546	+	16686	protein_coding	immunoglobulin superfamily, member 9B [Source:MGI Symbol;Acc:MGI:2685354]	-	190	213	180	157	99	130	0.676738	0.67226	0.543977	0.457954	0.29398	0.397464
ENSMUSG00000009376	146.765	149.984	135.728	190.413	253.609	226.747	-0.633425	0.00229036	0.0826629	Met	6	17463800	17573980	+	7679	protein_coding	met proto-oncogene [Source:MGI Symbol;Acc:MGI:96969]	-	129	149	139	203	266	232	0.9984	1.02186	0.912788	1.28667	1.71637	1.54131
ENSMUSG00000063935	530.176	542.56	397.419	358.314	347.997	314.709	0.525023	0.00235625	0.0847443	Zar1	5	72576806	72581254	-	3465	protein_coding	zygote arrest 1 [Source:MGI Symbol;Acc:MGI:2180337]	-	466	539	407	382	365	322	7.99286	8.1921	5.92313	5.3658	5.21944	4.74088
ENSMUSG00000021270	12046.1	12775.8	10063.4	10234.5	6836.95	8170.72	0.466752	0.00235781	0.0847443	Hsp90aa1	12	110690605	110702728	-	3931	protein_coding	heat shock protein 90, alpha (cytosolic), class A member 1 [Source:MGI Symbol;Acc:MGI:96250]	-	10588	12692	10306	10911	7171	8360	160.077	170.034	132.205	135.094	90.3881	108.495
ENSMUSG00000027955	907.897	1063.98	1213.74	1165.93	2102.28	1527.61	-0.589785	0.00236414	0.0847958	Fam198b	3	79884533	79946280	+	9598	protein_coding	family with sequence similarity 198, member B [Source:MGI Symbol;Acc:MGI:1915909]	-	798	1057	1243	1243	2205	1563	4.9413	5.79968	6.53056	6.30325	11.3831	8.30777
ENSMUSG00000117221	36.4069	43.284	29.2938	13.1319	12.3944	12.7057	1.51064	0.00237634	0.0850573	AC104866.2	17	49304479	49312960	-	3128	lincRNA	novel transcript	-	32	43	30	14	13	13	0.607999	0.723955	0.483631	0.217839	0.205926	0.212023
ENSMUSG00000010095	4967.27	4031.45	4477.06	5757.42	6286.83	5336.38	-0.367266	0.00239717	0.0856258	Slc3a2	19	8706882	8723369	-	3529	protein_coding	solute carrier family 3 (activators of dibasic and neutral amino acid transport), member 2 [Source:MGI Symbol;Acc:MGI:96955]	-	4366	4005	4585	6138	6594	5460	73.5278	59.7669	65.516	84.6544	92.5831	78.9309
ENSMUSG00000040649	1392.56	1384.08	1344.58	933.306	898.118	1217.79	0.43477	0.00242246	0.0863513	Rimklb	6	122447296	122498761	-	5622	protein_coding	ribosomal modification protein rimK-like family member B [Source:MGI Symbol;Acc:MGI:1918325]	-	1224	1375	1377	995	942	1246	12.9393	12.8802	12.351	8.61404	8.30223	11.3066
ENSMUSG00000058248	310.596	298.961	198.221	207.297	141.106	132.921	0.745197	0.00244064	0.0868205	Kcnh1	1	192190774	192510159	+	7331	protein_coding	potassium voltage-gated channel, subfamily H (eag-related), member 1 [Source:MGI Symbol;Acc:MGI:1341721]	-	273	297	203	221	148	136	2.21319	2.13355	1.39635	1.46725	1.00031	0.946416
ENSMUSG00000017009	2514.35	2410.82	2590.54	2780.22	4079.67	3308.36	-0.436061	0.00246133	0.0873772	Sdc4	2	164424247	164443887	-	2547	protein_coding	syndecan 4 [Source:MGI Symbol;Acc:MGI:1349164]	-	2210	2395	2653	2964	4279	3385	51.5683	49.5207	52.5253	56.6401	83.243	67.801
ENSMUSG00000067786	1964.84	2397.73	1290.88	1120.9	1091.66	1494.38	0.608851	0.00246931	0.0874812	Nnat	2	157560078	157562522	+	1829	protein_coding	neuronatin [Source:MGI Symbol;Acc:MGI:104716]	-	1727	2382	1322	1195	1145	1529	56.1175	68.5864	36.4483	31.8001	31.0189	42.6481
ENSMUSG00000081058	40.9578	91.601	228.491	31.8918	61.0186	37.1396	1.47592	0.0024759	0.0875358	Hist2h3c2	3	96238108	96239127	-	1020	protein_coding	histone cluster 2, H3c2 [Source:MGI Symbol;Acc:MGI:2448357]	-	36	91	234	34	64	38	2.0976	4.69841	11.5685	1.62238	3.10895	1.9006
ENSMUSG00000002055	595.025	620.068	522.405	310.477	419.503	466.2	0.538726	0.0024855	0.0876963	Spag5	11	78301529	78322457	+	5624	protein_coding	sperm associated antigen 5 [Source:MGI Symbol;Acc:MGI:1927470]	-	523	616	535	331	440	477	5.52683	5.76827	4.79699	2.86455	3.87652	4.32692
ENSMUSG00000027490	463.05	506.322	336.878	249.507	276.491	335.234	0.600709	0.00249956	0.0880131	E2f1	2	154559407	154569892	-	3154	protein_coding	E2F transcription factor 1 [Source:MGI Symbol;Acc:MGI:101941]	E2F	407	503	345	266	290	343	7.66924	8.39878	5.51591	4.10482	4.55587	5.54803
ENSMUSG00000045733	124.011	127.839	108.387	269.205	142.059	208.177	-0.78282	0.00256534	0.0901461	Sprn	7	140150628	140154877	-	3374	protein_coding	shadow of prion protein [Source:MGI Symbol;Acc:MGI:3582583]	-	109	127	111	287	149	213	1.92	1.9823	1.65897	4.1401	2.18814	3.22063
ENSMUSG00000020901	111.496	113.746	86.9048	189.475	130.618	215.019	-0.778696	0.00258758	0.0907432	Pik3r5	11	68432121	68497849	+	5550	protein_coding	phosphoinositide-3-kinase regulatory subunit 5 [Source:MGI Symbol;Acc:MGI:2443588]	-	98	113	89	202	137	220	1.04943	1.07225	0.808643	1.77147	1.2231	2.02225
ENSMUSG00000052688	314.01	303.994	330.043	438.044	410.922	454.472	-0.459033	0.00261439	0.0914225	Rab7b	1	131688695	131715439	+	4624	protein_coding	RAB7B, member RAS oncogene family [Source:MGI Symbol;Acc:MGI:2442295]	-	276	302	338	467	431	465	3.5474	3.43953	3.68603	4.91557	4.61843	5.13028
ENSMUSG00000043411	5054.87	4763.25	5429.11	4390.76	3704.02	3917.25	0.344069	0.0026175	0.0914225	Usp48	4	137593755	137658537	+	9686	protein_coding	ubiquitin specific peptidase 48 [Source:MGI Symbol;Acc:MGI:2158502]	-	4443	4732	5560	4681	3885	4008	27.2616	25.7282	28.9461	23.5217	19.8738	21.1101
ENSMUSG00000032420	88.7419	99.6538	90.8106	151.955	203.078	124.125	-0.778935	0.00264954	0.0923554	Nt5e	9	88327197	88372092	+	8602	protein_coding	5' nucleotidase, ecto [Source:MGI Symbol;Acc:MGI:99782]	-	78	99	93	162	213	127	0.538908	0.606102	0.545185	0.916622	1.22692	0.7532
ENSMUSG00000056758	143.352	154.01	137.681	84.4196	101.062	77.2113	0.727494	0.00265605	0.0923964	Hmga2	10	120361275	120476469	-	6772	protein_coding	high mobility group AT-hook 2 [Source:MGI Symbol;Acc:MGI:101761]	HMGI/HMGY	126	153	141	90	106	79	1.10579	1.18983	1.04993	0.646845	0.775574	0.595136
ENSMUSG00000051149	135.388	130.859	84.9519	81.6056	53.3913	42.0264	0.985469	0.00268066	0.0930658	Adnp	2	168180986	168207112	-	5350	protein_coding	activity-dependent neuroprotective protein [Source:MGI Symbol;Acc:MGI:1338758]	Homeobox	119	130	87	87	56	43	1.32194	1.27967	0.820022	0.79148	0.518643	0.410035
ENSMUSG00000087535	32.9938	80.5283	187.48	28.1399	36.2298	43.9811	1.47796	0.00268775	0.0931251	Zmiz1os1	14	25257523	25461128	-	4642	antisense	Zmiz1 opposite strand 1 [Source:MGI Symbol;Acc:MGI:3041228]	-	29	80	192	30	38	45	0.371289	0.907601	2.08572	0.314551	0.405614	0.494554
ENSMUSG00000025875	352.692	402.642	457.959	574.991	633.068	501.385	-0.493502	0.0027003	0.0933709	Tspan17	13	54789377	54796776	+	1657	protein_coding	tetraspanin 17 [Source:MGI Symbol;Acc:MGI:1921507]	-	310	400	469	613	664	513	11.1188	12.713	14.2728	18.0058	19.8555	15.7943
ENSMUSG00000052373	451.673	539.54	484.323	314.228	385.18	359.668	0.479138	0.00271353	0.0933709	Mpp3	11	101999652	102028461	-	9385	protein_coding	membrane protein, palmitoylated 3 (MAGUK p55 subfamily member 3) [Source:MGI Symbol;Acc:MGI:1328354]	-	397	536	496	335	404	368	2.51406	3.00774	2.66506	1.73734	2.13295	2.00041
ENSMUSG00000022440	2174.18	2101.79	2348.38	2574.8	2819.25	3024.92	-0.345721	0.00271438	0.0933709	C1qtnf6	15	78523346	78531416	-	2702	protein_coding	C1q and tumor necrosis factor related protein 6 [Source:MGI Symbol;Acc:MGI:1919959]	-	1911	2088	2405	2745	2957	3095	42.0334	40.6963	44.8838	49.446	54.2251	58.4361
ENSMUSG00000114028	13.6526	12.0792	16.5998	1.87599	2.86025	0.977358	2.88676	0.00271451	1	9630002D21Rik	12	71577748	71718696	+	3325	lincRNA	RIKEN cDNA 9630002D21 gene [Source:MGI Symbol;Acc:MGI:2442274]	-	12	12	17	2	3	1	0.214491	0.190064	0.25782	0.0292761	0.0447058	0.0153432
ENSMUSG00000026535	15.928	2.01321	5.85875	42.2098	32.4162	21.5019	-2.03686	0.0027164	0.0933709	Ifi202b	1	173962568	173982744	-	1697	protein_coding	interferon activated gene 202B [Source:MGI Symbol;Acc:MGI:1347083]	-	14	2	6	45	34	22	0.490304	0.0620666	0.178291	1.29064	0.992731	0.661374
ENSMUSG00000030798	58.0235	83.5481	63.4698	111.621	125.851	123.147	-0.812281	0.0027221	0.0933814	Cd37	7	45233632	45239115	-	3522	protein_coding	CD37 antigen [Source:MGI Symbol;Acc:MGI:88330]	-	51	83	65	119	132	126	0.860598	1.24108	0.930645	1.64449	1.85703	1.8251
ENSMUSG00000046818	1970.52	2514.5	2088.64	1337.58	1803.86	1687.9	0.445105	0.0027339	0.0936009	Ddit4l	3	137621612	137628333	+	2916	protein_coding	DNA-damage-inducible transcript 4-like [Source:MGI Symbol;Acc:MGI:1920534]	-	1732	2498	2139	1426	1892	1727	35.3004	45.1144	36.9899	23.8016	32.1491	30.2142
ENSMUSG00000028439	368.62	332.179	371.054	463.37	545.354	468.155	-0.462682	0.00276622	0.0945208	Fam219a	4	41517691	41569538	-	3724	protein_coding	family with sequence similarity 219, member A [Source:MGI Symbol;Acc:MGI:1919151]	-	324	330	380	494	572	479	5.17076	4.66675	5.14558	6.45642	7.61064	6.56194
ENSMUSG00000050157	37.5446	24.1585	12.694	52.5277	58.1584	72.3245	-1.30873	0.00278078	0.0948311	Gm867	10	75937723	75940672	-	1228	protein_coding	predicted gene 867 [Source:MGI Symbol;Acc:MGI:2685713]	-	33	24	13	56	61	74	1.59711	1.02925	0.533832	2.21955	2.46131	3.07425
ENSMUSG00000101133	19.3412	64.4227	95.6929	13.1319	20.0217	25.4113	1.6212	0.00278787	0.0948863	Gm29050	17	5388763	5419652	+	2942	antisense	predicted gene 29050 [Source:MGI Symbol;Acc:MGI:5579756]	-	17	64	98	14	21	26	0.34342	1.14564	1.67975	0.231611	0.353681	0.450855
ENSMUSG00000009628	860.113	607.989	566.346	410.842	459.547	518	0.550244	0.00282294	0.0958912	Tex15	8	33516738	33585582	+	9622	protein_coding	testis expressed gene 15 [Source:MGI Symbol;Acc:MGI:1934816]	-	756	604	580	438	482	530	4.66956	3.30584	3.03964	2.21556	2.48208	2.81007
ENSMUSG00000039533	546.104	848.567	1075.08	511.208	620.674	432.97	0.659135	0.00283257	0.0960304	Mmd2	5	142562358	142608800	-	5193	protein_coding	monocyte to macrophage differentiation-associated 2 [Source:MGI Symbol;Acc:MGI:1922354]	-	480	843	1101	545	651	443	5.49341	8.54908	10.6913	5.10802	6.21151	4.35203
ENSMUSG00000020847	807.778	997.545	591.734	527.153	583.491	525.819	0.55044	0.00284504	0.0961417	Rph3al	11	75830999	75938429	-	3814	protein_coding	rabphilin 3A-like (without C2 domains) [Source:MGI Symbol;Acc:MGI:1923492]	-	710	991	606	562	612	538	11.0636	13.6837	8.0122	7.17183	7.9507	7.19628
ENSMUSG00000026170	445.985	383.516	456.983	637.837	703.621	492.589	-0.511965	0.00284696	0.0961417	Cyp27a1	1	74713574	74737892	+	2173	protein_coding	cytochrome P450, family 27, subfamily a, polypeptide 1 [Source:MGI Symbol;Acc:MGI:88594]	-	392	381	468	680	738	504	10.7213	9.23369	10.8604	15.2308	16.8279	11.8325
ENSMUSG00000029414	372.033	313.054	259.738	184.785	204.984	234.566	0.59653	0.00287739	0.0967745	Kntc1	5	123749716	123821593	+	7983	protein_coding	kinetochore associated 1 [Source:MGI Symbol;Acc:MGI:2673709]	-	327	311	266	197	215	240	2.43445	2.05165	1.68026	1.20109	1.33446	1.53374
ENSMUSG00000055717	312.872	302.988	252.903	184.785	200.217	208.177	0.549716	0.0028794	0.0967745	Slain1	14	103650228	103704907	+	3284	protein_coding	SLAIN motif family, member 1 [Source:MGI Symbol;Acc:MGI:2145578]	-	275	301	259	197	210	213	4.97679	4.82696	3.97701	2.9197	3.16848	3.30889
ENSMUSG00000000402	258.262	244.605	250.95	285.151	467.174	391.921	-0.602142	0.00288246	0.0967745	Egfl6	X	166523007	166585720	-	2704	protein_coding	EGF-like-domain, multiple 6 [Source:MGI Symbol;Acc:MGI:1858599]	-	227	243	257	304	490	401	4.98929	4.73271	4.79277	5.47194	8.97892	7.56561
ENSMUSG00000022533	2363.04	1819.94	1783.99	2970.63	2465.53	2566.54	-0.423981	0.00289644	0.0970558	Atp13a3	16	30312423	30405975	-	9938	protein_coding	ATPase type 13A3 [Source:MGI Symbol;Acc:MGI:2685387]	-	2077	1808	1827	3167	2586	2626	12.421	9.58097	9.27042	15.5104	12.8933	13.4804
ENSMUSG00000020140	918.137	744.887	562.44	969.887	1724.73	904.057	-0.694021	0.00291025	0.0973303	Lgr5	10	115450311	115587780	-	10264	protein_coding	leucine rich repeat containing G protein coupled receptor 5 [Source:MGI Symbol;Acc:MGI:1341817]	-	807	740	576	1034	1809	925	4.67279	3.79686	2.82987	4.90319	8.73286	4.5976
ENSMUSG00000044674	1432.38	1229.06	1024.3	2278.39	1283.3	1937.12	-0.577568	0.00292237	0.0975473	Fzd1	5	4753839	4758035	-	4197	protein_coding	frizzled class receptor 1 [Source:MGI Symbol;Acc:MGI:1196625]	-	1259	1221	1049	2429	1346	1982	17.8281	15.321	12.6037	28.1685	15.8906	24.0919
ENSMUSG00000025742	1658.79	1478.7	1513.51	1239.09	1225.14	1212.9	0.338613	0.00293767	0.0978695	Prps2	X	167346322	167382749	-	3873	protein_coding	phosphoribosyl pyrophosphate synthetase 2 [Source:MGI Symbol;Acc:MGI:97776]	-	1458	1469	1550	1321	1285	1241	22.3733	19.9749	20.1811	16.6008	16.4396	16.3467
ENSMUSG00000025789	71.6761	123.812	93.74	41.2718	36.2298	64.5057	1.02941	0.00295355	0.0982099	St8sia2	7	73939119	74013690	-	5384	protein_coding	ST8 alpha-N-acetyl-neuraminide alpha-2,8-sialyltransferase 2 [Source:MGI Symbol;Acc:MGI:106020]	-	63	123	96	44	38	66	0.695432	1.20312	0.899138	0.397761	0.349714	0.625382
ENSMUSG00000027459	478.978	209.374	210.915	430.54	605.419	544.389	-0.815898	0.00296588	0.0984308	Fam110a	2	151969398	151980219	-	2207	protein_coding	family with sequence similarity 110, member A [Source:MGI Symbol;Acc:MGI:1921097]	-	421	208	216	459	635	557	11.337	4.9633	4.93528	10.1224	14.2563	12.8754
ENSMUSG00000074781	2290.22	1796.79	1652.17	2253.07	2913.64	2672.1	-0.450211	0.00297864	0.0986653	Ube2n	10	95515145	95545657	+	4221	protein_coding	ubiquitin-conjugating enzyme E2N [Source:MGI Symbol;Acc:MGI:1934835]	-	2013	1785	1692	2402	3056	2734	28.3431	22.2706	20.2137	27.697	35.8734	33.0438
ENSMUSG00000034947	161.556	220.446	194.315	280.461	292.699	279.524	-0.563221	0.00299447	0.0988397	Tmem106a	11	101582242	101591788	+	3138	protein_coding	transmembrane protein 106A [Source:MGI Symbol;Acc:MGI:1922056]	-	142	219	199	299	307	286	2.6894	3.67537	3.19787	4.63759	4.84752	4.64964
ENSMUSG00000039954	29.5806	23.1519	20.5056	69.4117	64.8323	38.117	-1.24019	0.00299572	0.0988397	Stk32a	18	43207697	43317481	+	3765	protein_coding	serine/threonine kinase 32A [Source:MGI Symbol;Acc:MGI:2442403]	-	26	23	21	74	68	39	0.410419	0.321716	0.281264	0.956624	0.894908	0.528452
ENSMUSG00000113909	37.5446	29.1915	89.8342	96.6135	212.612	80.1434	-1.31081	0.00300102	0.0988397	Gm36377	13	70651005	70655787	-	757	lincRNA	predicted gene, 36377 [Source:MGI Symbol;Acc:MGI:5595536]	-	33	29	92	103	223	82	2.59082	2.01749	6.12847	6.62241	14.5963	5.52617
ENSMUSG00000031353	8099.4	7443.84	7047.1	9800.18	10317.9	8532.34	-0.342943	0.00301833	0.0991188	Rbbp7	X	162760402	162779092	+	2909	protein_coding	retinoblastoma binding protein 7, chromatin remodeling factor [Source:MGI Symbol;Acc:MGI:1194910]	-	7119	7395	7217	10448	10822	8730	145.444	133.877	125.105	174.809	184.331	153.101
ENSMUSG00000074895	505.146	491.223	385.701	340.492	346.09	268.774	0.531609	0.00302231	0.0991188	Eif4e1b	13	54783998	54788459	+	2255	protein_coding	eukaryotic translation initiation factor 4E family member 1B [Source:MGI Symbol;Acc:MGI:2685119]	-	444	488	395	363	363	275	11.7019	11.3968	8.83305	7.83492	7.97617	6.22146
ENSMUSG00000026177	294.668	331.173	261.691	408.028	382.32	474.996	-0.511688	0.00302666	0.0991188	Slc11a1	1	74375195	74386062	+	3705	protein_coding	solute carrier family 11 (proton-coupled divalent metal ion transporters), member 1 [Source:MGI Symbol;Acc:MGI:1345275]	-	259	329	268	435	401	486	4.15462	4.67646	3.64759	5.71446	5.36279	6.69197
ENSMUSG00000028358	1721.36	1817.93	1766.41	1542.06	1185.1	1336.05	0.38493	0.00303518	0.0992102	Zfp618	4	62965573	63139708	+	9352	protein_coding	zinc finger protein 618 [Source:MGI Symbol;Acc:MGI:1919950]	zf-C2H2	1513	1806	1809	1644	1243	1367	9.6151	10.1701	9.75425	8.55602	6.58569	7.4571
ENSMUSG00000032346	440.296	417.741	407.183	327.36	274.584	311.777	0.469075	0.00304479	0.0993371	Ooep	9	78376109	78378725	-	2138	protein_coding	oocyte expressed protein [Source:MGI Symbol;Acc:MGI:1915218]	-	387	415	417	349	288	319	10.7578	10.2223	9.83532	7.94497	6.67451	7.61183
ENSMUSG00000048939	3.41315	0	0.976459	17.8219	2.86025	27.366	-3.49773	0.00305267	1	Atp13a5	16	29231851	29378732	-	4661	protein_coding	ATPase type 13A5 [Source:MGI Symbol;Acc:MGI:2444068]	-	3	0	1	19	3	28	0.0382527	0	0.0108188	0.198403	0.0318916	0.306468
ENSMUSG00000033676	19.3412	13.0859	6.83521	32.8298	35.2764	46.9132	-1.56254	0.00306215	0.0997156	Gabrb3	7	57419692	57828802	+	6542	protein_coding	gamma-aminobutyric acid (GABA) A receptor, subunit beta 3 [Source:MGI Symbol;Acc:MGI:95621]	-	17	13	7	35	37	48	0.154439	0.104651	0.053957	0.260395	0.280237	0.374315
ENSMUSG00000062515	65.9875	116.766	67.3756	111.621	133.478	269.751	-1.03953	0.00307504	0.0999474	Fabp4	3	10204088	10208576	-	4489	protein_coding	fatty acid binding protein 4, adipocyte [Source:MGI Symbol;Acc:MGI:88038]	-	58	116	69	119	140	276	0.767888	1.36088	0.775103	1.29024	1.5453	3.13665
ENSMUSG00000039126	119.46	129.852	103.505	280.461	163.034	163.219	-0.783062	0.00308255	0.100004	Prune2	19	16956118	17223932	+	20297	protein_coding	prune homolog 2 [Source:MGI Symbol;Acc:MGI:1925004]	-	105	129	106	299	171	167	0.307452	0.334709	0.26335	0.716991	0.417445	0.41975
ENSMUSG00000035279	248.022	206.354	166.974	290.779	335.603	303.958	-0.584844	0.00308989	0.100055	Ssc5d	7	4925785	4944826	+	4590	protein_coding	scavenger receptor cysteine rich family, 5 domains [Source:MGI Symbol;Acc:MGI:3606211]	-	218	205	171	310	352	311	2.82269	2.35207	1.87864	3.28718	3.79983	3.45664
ENSMUSG00000026536	137.664	66.4359	98.6223	154.769	214.519	169.083	-0.83439	0.00315975	0.102126	Ifi211	1	173896345	173913046	-	1785	protein_coding	interferon activated gene 211 [Source:MGI Symbol;Acc:MGI:3041120]	-	121	66	101	165	225	173	4.02872	1.94722	2.85327	4.49904	6.24567	4.94441
ENSMUSG00000034220	1782.8	1156.59	876.86	1746.55	1794.33	2361.3	-0.629752	0.00320336	0.103343	Gpc1	1	92831645	92860779	+	5159	protein_coding	glypican 1 [Source:MGI Symbol;Acc:MGI:1194891]	-	1567	1149	898	1862	1882	2416	18.0519	11.7291	8.7775	17.5666	18.0754	23.8912
ENSMUSG00000041220	1808.97	2262.85	1767.39	2671.41	2777.3	2287.02	-0.405695	0.00321251	0.103445	Elovl6	3	129532355	129638495	+	6431	protein_coding	ELOVL family member 6, elongation of long chain fatty acids (yeast) [Source:MGI Symbol;Acc:MGI:2156528]	-	1590	2248	1810	2848	2913	2340	14.6939	18.4089	14.1925	21.5544	22.4438	18.5628
ENSMUSG00000097592	5.68858	9.05944	10.741	39.3958	30.5093	18.5698	-1.78728	0.00322406	0.103624	4930500F10Rik	9	106247960	106249413	+	1224	antisense	RIKEN cDNA 4930500F10 gene [Source:MGI Symbol;Acc:MGI:1922262]	-	5	9	11	42	32	19	0.242777	0.387232	0.453181	1.6701	1.2954	0.791915
ENSMUSG00000002105	930.652	845.547	871.977	1163.11	1087.85	1126.89	-0.351518	0.00324914	0.103866	Slc39a13	2	91061791	91070417	-	4869	protein_coding	solute carrier family 39 (metal ion transporter), member 13 [Source:MGI Symbol;Acc:MGI:1915677]	-	818	840	893	1240	1141	1153	9.98465	9.08551	9.24851	12.3953	11.6113	12.0808
ENSMUSG00000075002	121.736	106.7	107.41	71.2877	57.205	65.483	0.790652	0.00324985	0.103866	Gm813	16	58613675	58616978	-	713	protein_coding	predicted gene 813 [Source:MGI Symbol;Acc:MGI:2685659]	-	107	106	110	76	60	67	8.91895	7.82936	7.77971	5.18798	4.16962	4.79393
ENSMUSG00000082305	26.1675	17.1123	35.1525	4.68998	6.67391	9.77358	1.89525	0.00324996	0.103866	Gm2420	5	32720330	32736194	+	2310	transcribed_unprocessed_pseudogene	predicted gene 2420 [Source:MGI Symbol;Acc:MGI:3780587]	-	23	17	36	5	7	10	0.591746	0.387567	0.78587	0.10535	0.150148	0.220848
ENSMUSG00000073294	319.698	458.005	378.866	274.833	280.304	234.566	0.551326	0.00325646	0.103866	AU022751	X	6081219	6083419	-	2201	protein_coding	expressed sequence AU022751 [Source:MGI Symbol;Acc:MGI:2147968]	-	281	455	388	293	294	240	7.58762	10.8868	8.88938	6.47921	6.61853	5.56285
ENSMUSG00000031004	2067.23	2158.16	1571.12	1331.95	1253.74	1633.17	0.45821	0.00326156	0.103866	Mki67	7	135689784	135716361	-	10061	protein_coding	antigen identified by monoclonal antibody Ki 67 [Source:MGI Symbol;Acc:MGI:106035]	-	1817	2144	1609	1420	1315	1671	10.7333	11.2226	8.06445	6.86945	6.47618	8.47308
ENSMUSG00000029736	250.298	248.631	221.656	167.901	138.245	174.947	0.582428	0.00326809	0.103883	Nobox	6	43303674	43309554	-	2012	protein_coding	NOBOX oogenesis homeobox [Source:MGI Symbol;Acc:MGI:108011]	Homeobox	220	247	227	179	145	179	6.49851	6.46515	5.68929	4.33012	3.57087	4.5387
ENSMUSG00000029695	113.772	113.746	142.563	56.2797	85.8075	68.4151	0.815391	0.00328502	0.104073	Aass	6	23072173	23132986	-	3817	protein_coding	aminoadipate-semialdehyde synthase [Source:MGI Symbol;Acc:MGI:1353573]	-	100	113	146	60	90	70	1.55703	1.55907	1.92882	0.765074	1.1683	0.935582
ENSMUSG00000062275	426.644	435.86	375.937	339.554	265.05	263.887	0.511197	0.00328607	0.104073	Fbxw24	9	109601116	109626057	-	1488	protein_coding	F-box and WD-40 domain protein 24 [Source:MGI Symbol;Acc:MGI:3646659]	-	375	433	385	362	278	270	14.9778	15.3248	13.0472	11.8408	9.25713	9.25693
ENSMUSG00000082229	180.897	157.03	131.822	399.586	1931.62	280.502	-2.47519	0.00331324	0.104742	Nap1l2	X	103184176	103186640	-	2465	protein_coding	nucleosome assembly protein 1-like 2 [Source:MGI Symbol;Acc:MGI:106654]	-	159	156	135	426	2026	287	3.83354	3.33286	2.7617	8.41138	40.7246	5.93979
ENSMUSG00000025572	1026.22	1092.17	1138.55	1327.26	1482.56	1343.87	-0.350515	0.00334316	0.105495	Tmc6	11	117765988	117782198	-	4091	protein_coding	transmembrane channel-like gene family 6 [Source:MGI Symbol;Acc:MGI:1098686]	-	902	1085	1166	1415	1555	1375	13.1038	13.9672	14.3724	16.8345	18.8337	17.1467
ENSMUSG00000057000	43.2332	45.2972	39.0583	91.9236	94.3882	62.5509	-0.965084	0.00335436	0.105656	Nxf3	X	136072099	136085255	-	3048	protein_coding	nuclear RNA export factor 3 [Source:MGI Symbol;Acc:MGI:2685230]	-	38	45	40	98	99	64	0.740949	0.777513	0.661767	1.5649	1.60937	1.0712
ENSMUSG00000079105	249.16	165.083	124.01	347.996	304.14	245.317	-0.741193	0.00342032	0.107538	C7	15	4988762	5063740	-	2676	protein_coding	complement component 7 [Source:MGI Symbol;Acc:MGI:88235]	-	219	164	127	371	319	251	4.86382	3.22751	2.39319	6.7478	5.90662	4.78513
ENSMUSG00000044349	1304.96	1192.83	1364.11	1126.53	644.509	903.079	0.53016	0.00345969	0.108543	Snhg11	2	158375638	158386145	+	8521	protein_coding	small nucleolar RNA host gene 11 [Source:MGI Symbol;Acc:MGI:2441845]	-	1147	1185	1397	1201	676	924	8.00004	7.32382	8.26734	6.86004	3.93089	5.53207
ENSMUSG00000049303	83.0533	112.74	89.8342	197.917	145.873	136.83	-0.749745	0.00346481	0.108543	Syt12	19	4445908	4477447	-	5539	protein_coding	synaptotagmin XII [Source:MGI Symbol;Acc:MGI:2159601]	-	73	112	92	211	153	140	0.783269	1.06487	0.837561	1.85407	1.36866	1.28945
ENSMUSG00000040562	5143.61	6587.22	7849.75	9082.61	10936.6	7526.64	-0.492302	0.00351075	0.109784	Gstm2	3	107981702	107986453	-	1679	protein_coding	glutathione S-transferase, mu 2 [Source:MGI Symbol;Acc:MGI:95861]	-	4521	6544	8039	9683	11471	7701	160.031	205.259	241.441	280.694	338.521	233.993
ENSMUSG00000028063	2471.12	1958.85	1572.1	2729.57	2436.93	3300.54	-0.496787	0.0035315	0.110234	Lmna	3	88480147	88509956	-	5838	protein_coding	lamin A [Source:MGI Symbol;Acc:MGI:96794]	-	2172	1946	1610	2910	2556	3377	22.1113	17.5545	13.9066	24.2607	21.6936	29.5103
ENSMUSG00000031210	121.736	90.5944	96.6694	75.0396	45.764	35.1849	0.983066	0.00355447	0.110751	Gpr165	X	96713441	96719388	+	4545	protein_coding	G protein-coupled receptor 165 [Source:MGI Symbol;Acc:MGI:1923456]	-	107	90	99	80	48	36	1.39917	1.04284	1.0984	0.856704	0.523289	0.404087
ENSMUSG00000089774	912.448	1422.33	830.966	887.344	493.87	615.736	0.664753	0.00358001	0.111347	Slc5a3	16	92058322	92087473	+	10913	protein_coding	solute carrier family 5 (inositol transporters), member 3 [Source:MGI Symbol;Acc:MGI:1858226]	-	802	1413	851	946	518	630	4.36767	6.8188	3.93229	4.21912	2.35191	2.94512
ENSMUSG00000032623	347.003	320.1	306.608	265.453	187.823	210.132	0.552628	0.00367814	0.114011	Oas1d	5	120914536	120921652	+	2021	protein_coding	2'-5' oligoadenylate synthetase 1D [Source:MGI Symbol;Acc:MGI:2140770]	-	305	318	314	283	197	215	8.96918	8.28649	7.83472	6.81545	4.82986	5.42723
ENSMUSG00000063903	46.6464	67.4425	56.6346	71.2877	163.988	107.509	-1.00326	0.00367885	0.114011	Klk1	7	44225360	44229618	+	1077	protein_coding	kallikrein 1 [Source:MGI Symbol;Acc:MGI:102850]	-	41	67	58	76	172	110	2.26249	3.27619	2.71564	3.43457	7.91311	5.21055
ENSMUSG00000032491	381.135	396.602	377.889	440.858	619.721	556.117	-0.484162	0.00375289	0.115912	Nradd	9	110621135	110624452	-	1817	protein_coding	neurotrophin receptor associated death domain [Source:MGI Symbol;Acc:MGI:1914419]	-	335	394	387	470	650	569	10.9574	11.4196	10.7403	12.5898	17.7253	15.9758
ENSMUSG00000078653	29.5806	31.2047	51.7523	14.0699	14.3012	12.7057	1.45674	0.00375557	0.115912	Cntd1	11	101279012	101296317	+	4421	protein_coding	cyclin N-terminal domain containing 1 [Source:MGI Symbol;Acc:MGI:1923965]	-	26	31	53	15	15	13	0.34952	0.369276	0.604527	0.165137	0.168115	0.150013
ENSMUSG00000037313	921.55	1013.65	804.602	616.263	638.789	771.136	0.435353	0.00376026	0.115912	Tacc3	5	33658128	33678995	+	3552	protein_coding	transforming, acidic coiled-coil containing protein 3 [Source:MGI Symbol;Acc:MGI:1341163]	-	810	1007	824	657	670	789	13.5529	14.9302	11.6981	9.00258	9.34623	11.3321
ENSMUSG00000074369	237.783	293.928	278.291	185.723	202.124	162.241	0.559096	0.00379898	0.116898	Obox2	7	15388721	15398545	+	1646	protein_coding	oocyte specific homeobox 2 [Source:MGI Symbol;Acc:MGI:2149033]	-	209	292	285	198	212	166	7.54633	9.3425	8.73122	5.85477	6.38176	5.14499
ENSMUSG00000068335	816.88	447.939	439.406	706.311	1074.5	920.672	-0.66599	0.00381776	0.117267	Dok1	6	83030934	83033471	-	1977	protein_coding	docking protein 1 [Source:MGI Symbol;Acc:MGI:893587]	-	718	445	450	753	1127	942	21.5843	11.854	11.478	18.538	28.2457	24.3081
ENSMUSG00000051497	11.3772	230.512	319.302	8.44196	6.67391	30.2981	3.62845	0.00383932	0.117721	Kcnj16	11	110968033	111027968	+	3936	protein_coding	potassium inwardly-rectifying channel, subfamily J, member 16 [Source:MGI Symbol;Acc:MGI:1314842]	-	10	229	327	9	7	31	0.150996	3.06401	4.18941	0.111291	0.0881206	0.401803
ENSMUSG00000073434	928.376	1063.98	1112.19	700.683	662.624	909.921	0.450273	0.00386094	0.118175	Wdr90	17	25844771	25861501	-	8466	protein_coding	WD repeat domain 90 [Source:MGI Symbol;Acc:MGI:1921267]	-	816	1057	1139	747	695	931	5.72837	6.57516	6.78431	4.29454	4.06763	5.61019
ENSMUSG00000001827	1309.51	1843.09	2336.67	1414.5	1303.32	991.041	0.565975	0.00390726	0.119382	Folr1	7	101858331	101870788	-	2297	protein_coding	folate receptor 1 (adult) [Source:MGI Symbol;Acc:MGI:95568]	-	1151	1831	2393	1508	1367	1014	29.7806	41.9795	52.5342	31.9532	29.4878	22.5208
ENSMUSG00000045246	21.6166	33.2179	17.5763	30.0159	99.1553	61.5736	-1.39645	0.00393289	0.119953	Kcng4	8	119623854	119635680	-	3806	protein_coding	potassium voltage-gated channel, subfamily G, member 4 [Source:MGI Symbol;Acc:MGI:1913983]	-	19	33	18	32	104	63	0.296691	0.45662	0.238486	0.409219	1.35394	0.844458
ENSMUSG00000085929	51.1972	34.2245	63.4698	20.6359	10.4876	26.3887	1.37371	0.00394133	0.119999	Gm13421	2	27540426	27543362	+	803	processed_transcript	predicted gene 13421 [Source:MGI Symbol;Acc:MGI:3649922]	-	45	34	65	22	11	27	3.33055	2.22984	4.08186	1.33346	0.678753	1.71536
ENSMUSG00000001168	182.035	141.931	157.21	100.366	111.55	87.9623	0.680446	0.00396444	0.120491	Oas1h	5	120861421	120873506	+	1703	protein_coding	2'-5' oligoadenylate synthetase 1H [Source:MGI Symbol;Acc:MGI:2180853]	-	160	141	161	107	117	90	5.58373	4.36028	4.76729	3.05804	3.40413	2.69609
ENSMUSG00000085148	580.235	525.447	662.039	667.853	982.972	831.732	-0.489627	0.0040215	0.122011	Mir22hg	11	75461539	75466676	+	1924	processed_transcript	Mir22 host gene (non-protein coding) [Source:MGI Symbol;Acc:MGI:1914348]	-	510	522	678	712	1031	851	15.7538	14.2881	17.7699	18.0115	26.5514	22.5648
ENSMUSG00000008035	3275.48	2740.98	2788.77	3093.51	4338.04	4509.53	-0.439615	0.00404894	0.122629	Mid1ip1	X	10715013	10719690	+	2128	protein_coding	Mid1 interacting protein 1 (gastrulation specific G12-like (zebrafish)) [Source:MGI Symbol;Acc:MGI:1915291]	-	2879	2723	2856	3298	4550	4614	80.4062	67.3885	67.6779	75.4316	105.944	110.615
ENSMUSG00000107742	93.2927	73.4821	110.34	38.4578	63.8789	40.0717	0.960674	0.00407927	0.123128	9530085L11Rik	8	13285352	13287466	-	2115	TEC	RIKEN cDNA 9530085L11 gene [Source:MGI Symbol;Acc:MGI:2443889]	-	82	73	113	41	67	41	2.30421	1.8177	2.69419	0.943513	1.56964	0.988962
ENSMUSG00000048416	349.279	325.133	507.758	205.421	240.261	313.732	0.639748	0.00407962	0.123128	Mlf1	3	67374097	67400003	+	1719	protein_coding	myeloid leukemia factor 1 [Source:MGI Symbol;Acc:MGI:1341819]	-	307	323	520	219	252	321	10.6141	9.89547	15.2541	6.20073	7.26372	9.52654
ENSMUSG00000041324	7919.64	7751.86	9622.02	9228.94	11683.2	12576.6	-0.404843	0.00413355	0.124538	Inhba	13	16011851	16031621	+	6390	protein_coding	inhibin beta-A [Source:MGI Symbol;Acc:MGI:96570]	-	6961	7701	9854	9839	12254	12868	64.7426	63.4682	77.7628	74.9419	95.0192	102.735
ENSMUSG00000038147	200.238	200.314	130.845	286.089	262.189	261.932	-0.610596	0.00417496	0.125568	Cd84	1	171839697	171890718	+	6272	protein_coding	CD84 antigen [Source:MGI Symbol;Acc:MGI:1336885]	-	176	199	134	305	275	268	1.66773	1.67092	1.07735	2.36684	2.17251	2.17989
ENSMUSG00000006154	508.559	531.487	460.888	410.842	260.283	363.577	0.53638	0.00418581	0.125676	Eps8l1	7	4460674	4480487	+	6036	protein_coding	EPS8-like 1 [Source:MGI Symbol;Acc:MGI:1914675]	-	447	528	472	438	273	372	4.40127	4.60675	3.94324	3.53183	2.24103	3.14413
ENSMUSG00000031681	1013.7	1536.08	1927.53	994.275	971.531	1087.8	0.552765	0.00421079	0.126207	Smad1	8	79338395	79399518	-	6262	protein_coding	SMAD family member 1 [Source:MGI Symbol;Acc:MGI:109452]	MH1	891	1526	1974	1060	1019	1113	8.45637	12.8337	15.8962	8.23886	8.06298	9.06752
ENSMUSG00000029658	1.13772	0	0.976459	3.75198	14.3012	15.6377	-4.01423	0.00424766	1	Wdr95	5	149528679	149611894	+	3477	protein_coding	WD40 repeat domain 95 [Source:MGI Symbol;Acc:MGI:1923042]	-	1	0	1	4	15	16	0.0170929	0	0.0145029	0.0559925	0.213757	0.234759
ENSMUSG00000034652	186.585	206.354	144.516	321.732	211.658	307.868	-0.647198	0.00427568	0.127728	Cd300a	11	114890041	114904654	+	4738	protein_coding	CD300A molecule [Source:MGI Symbol;Acc:MGI:2443411]	-	164	205	148	343	222	315	2.05716	2.2786	1.57517	3.52349	2.32163	3.39173
ENSMUSG00000042429	1209.39	769.045	498.97	1418.25	1114.54	1433.78	-0.680087	0.00427629	0.127728	Adora1	1	134199223	134235431	-	5785	protein_coding	adenosine A1 receptor [Source:MGI Symbol;Acc:MGI:99401]	-	1063	764	511	1512	1169	1467	10.9207	6.95504	4.45428	12.721	10.0126	12.937
ENSMUSG00000030789	168.382	180.182	93.74	219.491	260.283	245.317	-0.715111	0.00428721	0.127834	Itgax	7	128129547	128150657	+	4803	protein_coding	integrin alpha X [Source:MGI Symbol;Acc:MGI:96609]	-	148	179	96	234	273	251	1.83134	1.96268	1.0079	2.37125	2.81634	2.66604
ENSMUSG00000022425	432.332	463.038	302.702	851.7	403.295	684.151	-0.695273	0.00429816	0.127941	Enpp2	15	54838901	54952892	-	5779	protein_coding	ectonucleotide pyrophosphatase/phosphodiesterase 2 [Source:MGI Symbol;Acc:MGI:1321390]	-	380	460	310	908	423	700	3.90796	4.19194	2.70501	7.64729	3.62679	6.17947
ENSMUSG00000035069	485.805	459.011	571.228	333.926	396.621	373.351	0.458296	0.00431201	0.128133	Oma1	4	103313812	103371868	+	2144	protein_coding	OMA1 zinc metallopeptidase [Source:MGI Symbol;Acc:MGI:1914263]	-	427	456	585	356	416	382	11.8365	11.2008	13.7591	8.08164	9.61398	9.0896
ENSMUSG00000040663	402.751	316.074	224.585	483.068	457.64	467.177	-0.579874	0.00432242	0.128222	Clcf1	19	4214238	4223490	+	3713	protein_coding	cardiotrophin-like cytokine factor 1 [Source:MGI Symbol;Acc:MGI:1930088]	-	354	314	230	515	480	478	5.66628	4.45363	3.12365	6.75082	6.40547	6.56764
ENSMUSG00000037709	3286.86	3397.29	3037.76	2301.84	2492.23	2856.82	0.345638	0.00433045	0.128241	Fam13a	6	58932090	59024549	-	10505	protein_coding	family with sequence similarity 13, member A [Source:MGI Symbol;Acc:MGI:1889842]	-	2889	3375	3111	2454	2614	2923	16.3445	16.9195	14.9336	11.3698	12.3295	14.1951
ENSMUSG00000047230	2.27543	1.0066	0	10.318	7.62733	17.5925	-3.48672	0.00433428	1	Cldn2	X	139800828	139811386	+	3325	protein_coding	claudin 2 [Source:MGI Symbol;Acc:MGI:1276110]	-	2	1	0	11	8	18	0.0357485	0.0158387	0	0.161018	0.119216	0.276177
ENSMUSG00000034295	699.695	919.029	736.25	532.781	588.258	619.645	0.436647	0.00434109	0.128336	Fhod3	18	24709445	25133500	+	5408	protein_coding	formin homology 2 domain containing 3 [Source:MGI Symbol;Acc:MGI:1925847]	-	615	913	754	568	617	634	6.75862	8.89086	7.03064	5.11194	5.65305	5.98079
ENSMUSG00000029381	2095.67	2134	1793.75	2462.24	3613.45	2312.43	-0.477887	0.00435174	0.128432	Shroom3	5	92683435	92965318	+	13247	protein_coding	shroom family member 3 [Source:MGI Symbol;Acc:MGI:1351655]	-	1842	2120	1837	2625	3790	2366	8.26402	8.42807	6.99281	9.64464	14.1761	9.11178
ENSMUSG00000022330	2168.49	2604.08	3498.65	2314.97	1730.45	1789.54	0.503603	0.00437481	0.128893	Osr2	15	35296098	35303305	+	3623	protein_coding	odd-skipped related 2 [Source:MGI Symbol;Acc:MGI:1930813]	zf-C2H2	1906	2587	3583	2468	1815	1831	31.2661	37.6043	49.8699	33.1552	24.8223	25.7826
ENSMUSG00000028173	2429.02	2495.37	2179.46	3193.87	2995.63	2743.45	-0.330706	0.00443262	0.130243	Wls	3	159839672	159938664	+	8792	protein_coding	wntless WNT ligand secretion mediator [Source:MGI Symbol;Acc:MGI:1915401]	-	2135	2479	2232	3405	3142	2807	14.4321	14.8491	12.8017	18.8497	17.7073	16.2877
ENSMUSG00000051223	11068.8	8073.97	6155.59	13297	9833.54	13543.3	-0.535812	0.00443566	0.130243	Bzw1	1	58392898	58407353	+	4033	protein_coding	basic leucine zipper and W2 domains 1 [Source:MGI Symbol;Acc:MGI:1914132]	-	9729	8021	6304	14176	10314	13857	143.37	104.739	78.8221	171.08	126.717	175.286
ENSMUSG00000017607	85.3287	180.182	81.0461	67.5357	47.6708	56.6868	1.0125	0.00444582	0.13032	Tns4	11	99065678	99089306	-	5167	protein_coding	tensin 4 [Source:MGI Symbol;Acc:MGI:2144377]	-	75	179	83	72	50	58	0.862665	1.82442	0.810027	0.678217	0.479475	0.572659
ENSMUSG00000045216	1631.48	1916.57	2775.1	1372.29	1363.39	1683.01	0.517464	0.00446099	0.130544	Hs6st1	1	36068400	36106446	+	5542	protein_coding	heparan sulfate 6-O-sulfotransferase 1 [Source:MGI Symbol;Acc:MGI:1354958]	-	1434	1904	2842	1463	1430	1722	15.3781	18.093	25.8593	12.8485	12.7851	15.8516
ENSMUSG00000026824	282.154	272.79	327.114	180.095	199.264	229.679	0.535349	0.00447406	0.130684	Kcnj3	2	55435970	55598145	+	5215	protein_coding	potassium inwardly-rectifying channel, subfamily J, member 3 [Source:MGI Symbol;Acc:MGI:104742]	-	248	271	335	192	209	235	2.82629	2.73669	3.2393	1.79193	1.98576	2.2989
ENSMUSG00000036098	571.133	570.744	515.57	605.007	870.469	814.14	-0.466268	0.00448282	0.130684	Myrf	19	10208272	10240748	-	8562	protein_coding	myelin regulatory factor [Source:MGI Symbol;Acc:MGI:2684944]	NDT80/PhoG	502	567	528	645	913	833	3.48456	3.48753	3.1097	3.66656	5.2836	4.96336
ENSMUSG00000041417	4385.9	2791.31	2830.75	4983.57	4566.86	4353.15	-0.47465	0.00448839	0.130684	Pik3r1	13	101680563	101768217	-	10079	protein_coding	phosphoinositide-3-kinase regulatory subunit 1 [Source:MGI Symbol;Acc:MGI:97583]	-	3855	2773	2899	5313	4790	4454	22.7314	14.4891	14.5041	25.6565	23.5479	22.5444
ENSMUSG00000022037	21730.4	21692.3	25835.1	29573.1	28121	28187	-0.310339	0.00455402	0.13213	Clu	14	65968483	65981547	+	3437	protein_coding	clusterin [Source:MGI Symbol;Acc:MGI:88423]	-	19100	21550	26458	31528	29495	28840	330.273	330.2	388.184	446.469	425.21	428.077
ENSMUSG00000060639	83.0533	231.519	329.067	101.304	116.317	97.7358	1.03153	0.00456179	0.13213	Hist1h4i	13	22040636	22041362	-	727	protein_coding	histone cluster 1, H4i [Source:MGI Symbol;Acc:MGI:2448432]	-	73	230	337	108	122	100	5.96771	16.6611	23.3752	7.23042	8.31496	7.01733
ENSMUSG00000023915	369.758	270.776	224.585	345.182	456.686	528.751	-0.62292	0.00456443	0.13213	Tnfrsf21	17	43016555	43089189	+	4109	protein_coding	tumor necrosis factor receptor superfamily, member 21 [Source:MGI Symbol;Acc:MGI:2151075]	-	325	269	230	368	479	541	4.70074	3.44767	2.82262	4.35899	5.77609	6.71688
ENSMUSG00000024646	4217.51	5508.14	7431.83	3175.11	4081.57	4583.81	0.535282	0.00456923	0.13213	Cyb5a	18	84851338	84880401	+	2143	protein_coding	cytochrome b5 type A (microsomal) [Source:MGI Symbol;Acc:MGI:1926952]	-	3707	5472	7611	3385	4281	4690	102.806	134.473	179.093	76.8796	98.9823	111.65
ENSMUSG00000020264	62.5744	36.2377	63.4698	121.939	91.528	90.8943	-0.909348	0.00457621	0.13213	Slc36a2	11	55158470	55185077	-	3255	protein_coding	solute carrier family 36 (proton/amino acid symporter), member 2 [Source:MGI Symbol;Acc:MGI:1891430]	-	55	36	65	130	96	93	1.00423	0.582454	1.00698	1.94387	1.46135	1.4576
ENSMUSG00000021996	2254.95	1941.74	2066.19	2590.74	2614.27	2565.57	-0.311484	0.00460273	0.132656	Esd	14	74732297	74750765	+	3366	protein_coding	esterase D/formylglutathione hydrolase [Source:MGI Symbol;Acc:MGI:95421]	-	1982	1929	2116	2762	2742	2625	34.9952	30.1806	31.7002	39.9378	40.3634	39.7852
ENSMUSG00000041189	177.484	174.142	178.692	305.787	250.748	224.792	-0.559494	0.00460973	0.132656	Chrnb1	11	69784036	69795943	-	2531	protein_coding	cholinergic receptor, nicotinic, beta polypeptide 1 (muscle) [Source:MGI Symbol;Acc:MGI:87890]	-	156	173	183	326	263	230	3.66313	3.59968	3.64602	6.26902	5.14871	4.63598
ENSMUSG00000001986	144.49	119.786	144.516	268.267	246.935	151.491	-0.70665	0.00463186	0.13291	Gria3	X	41400854	41678601	+	9859	protein_coding	glutamate receptor, ionotropic, AMPA3 (alpha 3) [Source:MGI Symbol;Acc:MGI:95810]	-	127	119	148	286	259	155	0.765579	0.635659	0.756988	1.41191	1.30167	0.802057
ENSMUSG00000021950	7.96401	14.0925	12.694	24.3879	11.441	102.623	-1.9885	0.00463391	0.13291	Anxa8	14	34085981	34100571	+	1880	protein_coding	annexin A8 [Source:MGI Symbol;Acc:MGI:1201374]	-	7	14	13	26	12	105	0.221289	0.392175	0.348695	0.673116	0.31627	2.8493
ENSMUSG00000034028	17.0657	7.04623	16.5998	2.81399	0.953416	1.95472	2.82711	0.0046525	1	Cd226	18	89197431	89270201	+	2357	protein_coding	CD226 antigen [Source:MGI Symbol;Acc:MGI:3039602]	-	15	7	17	3	1	2	0.378226	0.156404	0.363705	0.0619493	0.021022	0.0432889
ENSMUSG00000034387	104.67	578.797	2057.4	85.3576	100.109	157.355	2.99926	0.00465445	0.133279	Ssu2	6	112359324	112388023	-	2543	protein_coding	ssu-2 homolog (C. elegans) [Source:MGI Symbol;Acc:MGI:2443733]	-	92	575	2107	91	105	161	2.15011	11.9078	41.7809	1.74168	2.04587	3.22987
ENSMUSG00000049676	104.67	126.832	141.586	84.4196	64.8323	72.3245	0.753337	0.0047317	0.135028	Catsperg1	7	29181321	29214035	-	7044	protein_coding	cation channel sperm associated auxiliary subunit gamma 1 [Source:MGI Symbol;Acc:MGI:2443617]	-	92	126	145	90	68	74	0.776225	0.942022	1.03803	0.621867	0.478326	0.535943
ENSMUSG00000041359	308.321	328.153	246.068	223.243	199.264	178.857	0.552376	0.00473777	0.135028	Tcl1	12	105216750	105222793	-	1845	protein_coding	T cell lymphoma breakpoint 1 [Source:MGI Symbol;Acc:MGI:1097166]	-	271	326	252	238	209	183	8.72956	9.30532	6.88754	6.27849	5.61286	5.06012
ENSMUSG00000026874	73.9515	33.2179	41.0113	208.235	51.4845	98.7132	-1.27921	0.00475151	0.135028	Hc	2	34983331	35061438	-	6265	protein_coding	hemolytic complement [Source:MGI Symbol;Acc:MGI:96031]	-	65	33	42	222	54	101	0.616612	0.277398	0.338056	1.72467	0.427078	0.822444
ENSMUSG00000028278	757.719	637.18	433.548	778.536	885.724	1005.7	-0.547267	0.00475534	0.135028	Rragd	4	32983037	33022180	+	5173	protein_coding	Ras-related GTP binding D [Source:MGI Symbol;Acc:MGI:1098604]	-	666	633	444	830	929	1029	7.65158	6.44423	4.32813	7.80926	8.89832	10.148
ENSMUSG00000022885	2391.48	2752.06	2328.85	3300.81	2966.08	3109.95	-0.327484	0.00475928	0.135028	St6gal1	16	23224740	23360350	+	4916	protein_coding	beta galactoside alpha 2,6 sialyltransferase 1 [Source:MGI Symbol;Acc:MGI:108470]	-	2102	2734	2385	3519	3111	3182	25.4121	29.2885	24.4645	34.8403	31.3561	33.0213
ENSMUSG00000042804	604.127	619.061	483.347	783.226	687.413	831.732	-0.432608	0.00476229	0.135028	Gpr153	4	152274232	152285337	+	3909	protein_coding	G protein-coupled receptor 153 [Source:MGI Symbol;Acc:MGI:1916157]	-	531	615	495	835	721	851	8.07325	8.28551	6.38557	10.3967	9.13912	11.1063
ENSMUSG00000031451	31782.1	25618.1	28552.6	35957.1	42432.7	32588.1	-0.368679	0.00477873	0.135113	Gas6	8	13465374	13494490	-	2548	protein_coding	growth arrest specific 6 [Source:MGI Symbol;Acc:MGI:95660]	-	27935	25450	29241	38334	44506	33343	651.581	526.015	578.699	732.25	865.473	667.592
ENSMUSG00000024063	1967.11	1797.79	1460.78	2025.13	2217.65	2968.24	-0.464805	0.00478091	0.135113	Lbh	17	72918305	72941947	+	3212	protein_coding	limb-bud and heart [Source:MGI Symbol;Acc:MGI:1925139]	-	1729	1786	1496	2159	2326	3037	31.9918	29.283	23.4864	32.7154	35.8813	48.2365
ENSMUSG00000028597	1213.94	1197.86	1161.99	850.762	871.422	1046.75	0.368202	0.00480195	0.135487	Gpx7	4	108400390	108406961	-	1289	protein_coding	glutathione peroxidase 7 [Source:MGI Symbol;Acc:MGI:1914555]	-	1067	1190	1190	907	914	1071	49.1961	48.6188	46.5537	34.2475	35.134	42.388
ENSMUSG00000064137	59.1612	27.1783	81.0461	77.8536	147.78	129.011	-1.08243	0.00482849	0.136014	Rhox8	X	37874778	37878944	-	1204	protein_coding	reproductive homeobox 8 [Source:MGI Symbol;Acc:MGI:3579898]	Homeobox	52	27	83	83	155	132	2.56682	1.18099	3.47625	3.35526	6.37881	5.59311
ENSMUSG00000002233	1416.46	1365.96	1249.87	1516.74	1737.12	1997.72	-0.381287	0.00487251	0.136299	Rhoc	3	104788375	104794459	+	1618	protein_coding	ras homolog family member C [Source:MGI Symbol;Acc:MGI:106028]	-	1245	1357	1280	1617	1822	2044	45.731	44.1684	39.8925	48.6414	55.7962	64.4479
ENSMUSG00000022144	248.022	222.459	333.949	102.242	147.78	221.86	0.770971	0.0048739	0.136299	Gdnf	15	7810846	7837575	+	3674	protein_coding	glial cell line derived neurotrophic factor [Source:MGI Symbol;Acc:MGI:107430]	-	218	221	342	109	155	227	3.52644	3.16784	4.69404	1.44398	2.09039	3.15205
ENSMUSG00000022594	255.986	277.823	280.244	347.058	373.739	396.808	-0.456278	0.00488692	0.136299	Lynx1	15	74747852	74753046	-	4662	protein_coding	Ly6/neurotoxin 1 [Source:MGI Symbol;Acc:MGI:1345180]	-	225	276	287	370	392	406	2.86833	3.11779	3.10434	3.86282	4.16628	4.44283
ENSMUSG00000010592	121.736	110.726	125.963	65.6597	69.5994	81.1207	0.728612	0.00489506	0.136299	Dazl	17	50279395	50293636	-	3820	protein_coding	deleted in azoospermia-like [Source:MGI Symbol;Acc:MGI:1342328]	-	107	110	129	70	73	83	1.66471	1.51649	1.70289	0.891886	0.946878	1.10846
ENSMUSG00000098050	30.7183	36.2377	10.741	66.5977	54.3447	63.5283	-1.25255	0.00490404	0.136299	Gm5345	8	40853828	40855027	-	1014	processed_pseudogene	predicted gene 5345 [Source:MGI Symbol;Acc:MGI:3644320]	-	27	36	11	71	57	65	1.58251	1.86971	0.547035	3.40796	2.7853	3.27025
ENSMUSG00000024737	131.975	124.819	112.293	181.971	163.034	228.702	-0.63719	0.0049118	0.136299	Slc15a3	19	10839727	10859362	+	5491	protein_coding	solute carrier family 15, member 3 [Source:MGI Symbol;Acc:MGI:1929691]	-	116	124	115	194	171	234	1.25553	1.18927	1.0561	1.71959	1.54305	2.17406
ENSMUSG00000053965	877.179	890.845	1001.85	1526.12	1302.37	987.132	-0.462023	0.00491233	0.136299	Pde5a	3	122728947	122859374	+	9831	protein_coding	phosphodiesterase 5A, cGMP-specific [Source:MGI Symbol;Acc:MGI:2651499]	-	771	885	1026	1627	1366	1010	4.66097	4.74084	5.26271	8.05498	6.88474	5.24119
ENSMUSG00000021596	840.772	786.158	548.77	484.006	536.773	525.819	0.491583	0.00491235	0.136299	Mctp1	13	76384535	77031810	+	8193	protein_coding	multiple C2 domains, transmembrane 1 [Source:MGI Symbol;Acc:MGI:1926021]	-	739	781	562	516	563	538	5.36069	5.02016	3.45902	3.06536	3.40487	3.35001
ENSMUSG00000004530	2097.95	1604.53	1269.4	1821.59	2661.94	2743.45	-0.540004	0.00491697	0.136299	Coro1c	5	113842436	113908758	-	9664	protein_coding	coronin, actin binding protein 1C [Source:MGI Symbol;Acc:MGI:1345964]	-	1844	1594	1300	1942	2792	2807	11.3403	8.68643	6.78338	9.78063	14.3151	14.8181
ENSMUSG00000045620	1.13772	43.284	144.516	3.75198	4.76708	1.95472	4.17298	0.00491727	0.136299	Odf3l1	9	56848659	56864679	-	1306	protein_coding	outer dense fiber of sperm tails 3-like 1 [Source:MGI Symbol;Acc:MGI:2681875]	-	1	43	148	4	5	2	0.0455068	1.73394	5.7145	0.14907	0.189697	0.0781255
ENSMUSG00000029699	131.975	246.618	282.197	90.0476	142.059	141.717	0.824483	0.00494399	0.136715	Ssc4d	5	135960211	135974531	-	2976	protein_coding	scavenger receptor cysteine rich family, 4 domains [Source:MGI Symbol;Acc:MGI:1924709]	-	116	245	289	96	149	145	2.31656	4.33554	4.89694	1.57005	2.48078	2.48566
ENSMUSG00000036622	2471.12	3028.87	2643.27	3369.28	3530.5	3318.13	-0.327231	0.00494808	0.136715	Atp13a2	4	140986873	141007330	+	6000	protein_coding	ATPase type 13A2 [Source:MGI Symbol;Acc:MGI:1922022]	-	2172	3009	2707	3592	3703	3395	21.5143	26.4108	22.7508	29.138	30.58	28.8665
ENSMUSG00000040322	1137.72	1075.05	1019.42	1515.8	1473.03	1203.13	-0.375543	0.00495787	0.136716	Slc25a24	3	109123149	109168457	+	3431	protein_coding	solute carrier family 25 (mitochondrial carrier, phosphate carrier), member 24 [Source:MGI Symbol;Acc:MGI:1917160]	-	1000	1068	1044	1616	1545	1231	17.322	16.3931	15.344	22.9242	22.3122	18.3039
ENSMUSG00000031962	78.5024	60.3962	134.751	23.4499	12.3944	66.4604	1.42244	0.00496955	0.136716	Cdh15	8	122847966	122867397	+	3251	protein_coding	cadherin 15 [Source:MGI Symbol;Acc:MGI:106672]	-	69	60	138	25	13	68	1.2614	0.971951	2.14053	0.374281	0.198135	1.06708
ENSMUSG00000039994	798.677	770.052	618.098	419.284	552.981	591.302	0.483731	0.00497178	0.136716	Timeless	10	128232065	128252941	+	6115	protein_coding	timeless circadian clock 1 [Source:MGI Symbol;Acc:MGI:1321393]	-	702	765	633	447	580	605	6.82276	6.58832	5.21996	3.55783	4.69966	5.04737
ENSMUSG00000106384	5.68858	4.02642	7.81167	0	0	0	5.05472	0.00498574	1	Gm43188	5	132497678	132499837	-	2160	TEC	predicted gene 43188 [Source:MGI Symbol;Acc:MGI:5663325]	-	5	4	8	0	0	0	0.137574	0.097525	0.186765	0	0	0
ENSMUSG00000022995	4266.44	3499.96	3789.64	4757.51	6016.06	4414.73	-0.394456	0.00498632	0.136788	Enah	1	181896384	182019990	-	21452	protein_coding	ENAH actin regulator [Source:MGI Symbol;Acc:MGI:108360]	-	3750	3477	3881	5072	6310	4517	10.3892	8.53585	9.12296	11.5076	14.5746	10.7421
ENSMUSG00000064293	121.736	180.182	117.175	78.7916	74.3665	93.8264	0.76406	0.00499048	0.136788	Cntn4	6	105677660	106699310	+	8486	protein_coding	contactin 4 [Source:MGI Symbol;Acc:MGI:1095737]	-	107	179	120	84	78	96	0.749377	1.11086	0.71308	0.481782	0.455435	0.577131
ENSMUSG00000079641	3305.07	2866.81	4970.17	2694.86	2154.72	2894.94	0.52491	0.00499807	0.136788	Rpl39	X	37082520	37085402	-	1434	protein_coding	ribosomal protein L39 [Source:MGI Symbol;Acc:MGI:1914498]	-	2905	2848	5090	2873	2260	2962	120.397	104.593	178.99	97.5126	78.0897	105.376
ENSMUSG00000068299	436.883	483.17	691.333	302.973	425.224	356.736	0.571793	0.0050162	0.137067	Nat8f4	6	85899051	85904884	-	3223	protein_coding	N-acetyltransferase 8 (GCN5-related) family member 4 [Source:MGI Symbol;Acc:MGI:1922791]	-	384	480	708	323	446	365	7.08093	7.84316	11.0773	4.87772	6.8566	5.77748
ENSMUSG00000026117	45.5086	32.2113	41.0113	62.8457	137.292	57.6641	-1.12057	0.0050569	0.137962	Zap70	1	36761798	36782818	+	2992	protein_coding	zeta-chain (TCR) associated protein kinase [Source:MGI Symbol;Acc:MGI:99613]	-	40	32	42	67	144	59	0.794544	0.563246	0.707861	1.0899	2.38471	1.006
ENSMUSG00000039001	5357.5	4742.11	9235.34	4799.72	3602.96	4553.51	0.577653	0.00511366	0.139267	Rps21	2	180257377	180258445	+	810	protein_coding	ribosomal protein S21 [Source:MGI Symbol;Acc:MGI:1913731]	-	4709	4711	9458	5117	3779	4659	345.512	306.294	588.809	307.472	231.167	293.436
ENSMUSG00000117003	25.0298	23.1519	6.83521	30.9539	97.2485	37.1396	-1.59447	0.00512081	0.139267	CT010496.1	17	66449854	66452599	+	2746	bidirectional_promoter_lncRNA	novel transcript	-	22	23	7	33	102	38	0.476148	0.4411	0.128546	0.584908	1.84049	0.705975
ENSMUSG00000027966	2595.13	2691.66	1645.33	2029.82	1435.84	1054.57	0.616636	0.00513859	0.139531	Col11a1	3	114030540	114220718	+	12744	protein_coding	collagen, type XI, alpha 1 [Source:MGI Symbol;Acc:MGI:88446]	-	2281	2674	1685	2164	1506	1079	10.6375	11.0501	6.66736	8.26468	5.85536	4.31938
ENSMUSG00000039153	2049.03	3284.55	4136.28	2072.03	1938.3	2409.19	0.561196	0.0051528	0.139608	Runx2	17	44495987	44814797	-	8837	protein_coding	runt related transcription factor 2 [Source:MGI Symbol;Acc:MGI:99829]	Runt	1801	3263	4236	2209	2033	2465	12.1123	19.4456	24.1719	12.1665	11.399	14.2304
ENSMUSG00000044566	112.634	101.667	100.575	68.4737	57.205	59.6189	0.763626	0.00516485	0.139608	Cage1	13	38006052	38037069	-	4523	protein_coding	cancer antigen 1 [Source:MGI Symbol;Acc:MGI:1918463]	-	99	101	103	73	60	61	1.30085	1.17599	1.14834	0.785544	0.657293	0.688033
ENSMUSG00000012443	895.383	791.191	621.028	522.464	518.658	625.509	0.468775	0.00516559	0.139608	Kif11	19	37376403	37421859	+	4819	protein_coding	kinesin family member 11 [Source:MGI Symbol;Acc:MGI:1098231]	-	787	786	636	557	544	640	9.70593	8.58965	6.65519	5.62565	5.59341	6.77531
ENSMUSG00000048922	440.296	392.576	339.808	272.957	227.866	315.687	0.521508	0.00523561	0.14128	Cdca2	14	67676331	67715841	-	5715	protein_coding	cell division cycle associated 2 [Source:MGI Symbol;Acc:MGI:1919787]	-	387	390	348	291	239	323	4.02452	3.59384	3.0706	2.47828	2.07213	2.88332
ENSMUSG00000074274	0	0	0	8.44196	5.7205	3.90943	-4.98048	0.00526683	1	D930028M14Rik	7	25152457	25156627	+	1071	lincRNA	RIKEN cDNA D930028M14 gene [Source:MGI Symbol;Acc:MGI:3687343]	-	0	0	0	9	6	4	0	0	0	0.409004	0.277585	0.190536
ENSMUSG00000045193	1781.66	1728.34	2224.37	2050.46	3321.7	2633	-0.481106	0.00527443	0.142106	Cirbp	10	80165985	80172786	+	2604	protein_coding	cold inducible RNA binding protein [Source:MGI Symbol;Acc:MGI:893588]	-	1566	1717	2278	2186	3484	2694	35.7413	34.7248	44.1136	40.8586	66.2936	52.7792
ENSMUSG00000039168	2543.93	2102.8	2346.43	2848.69	3310.26	2756.15	-0.350535	0.0053263	0.143115	Dap	15	31224314	31274341	+	1925	protein_coding	death-associated protein [Source:MGI Symbol;Acc:MGI:1918190]	-	2236	2089	2403	3037	3472	2820	69.0336	57.1502	62.9482	76.7871	89.3683	74.7351
ENSMUSG00000041959	1656.51	1577.35	2113.06	2368.44	2206.21	2378.89	-0.378735	0.00533072	0.143115	S100a10	3	93555080	93564643	+	1212	protein_coding	S100 calcium binding protein A10 (calpactin) [Source:MGI Symbol;Acc:MGI:1339468]	-	1456	1567	2164	2525	2314	2434	71.3967	68.0889	90.0357	101.399	94.6009	102.453
ENSMUSG00000024713	1906.81	1998.11	1949.01	1630.24	1425.36	1638.05	0.318789	0.00535136	0.143115	Pcsk5	19	17432832	17837632	-	9346	protein_coding	proprotein convertase subtilisin/kexin type 5 [Source:MGI Symbol;Acc:MGI:97515]	-	1676	1985	1996	1738	1495	1676	10.6578	11.1852	10.7695	9.05104	7.92593	9.1486
ENSMUSG00000042659	786.162	833.468	638.604	1195.94	777.988	1267.63	-0.521712	0.00535356	0.143115	Arrdc4	7	68736995	68749241	-	4039	protein_coding	arrestin domain containing 4 [Source:MGI Symbol;Acc:MGI:1913662]	-	691	828	654	1275	816	1297	10.1677	10.7961	8.16515	15.3642	10.0104	16.3822
ENSMUSG00000034349	2292.5	2148.09	1993.93	1803.77	1589.34	1741.65	0.325268	0.00535779	0.143115	Smc4	3	69004738	69034623	+	5210	protein_coding	structural maintenance of chromosomes 4 [Source:MGI Symbol;Acc:MGI:1917349]	-	2015	2134	2042	1923	1667	1782	22.9856	21.5708	19.7641	17.9645	15.8538	17.4492
ENSMUSG00000045761	5.68858	2.01321	2.92938	8.44196	17.1615	29.3208	-2.3852	0.00536145	0.143115	Togaram2	17	71673261	71729669	+	5624	protein_coding	TOG array regulator of axonemal microtubules 2 [Source:MGI Symbol;Acc:MGI:2443498]	-	5	2	3	9	18	30	0.0528377	0.0187281	0.026899	0.0778882	0.158585	0.272134
ENSMUSG00000040794	35.2692	40.2642	104.481	23.4499	17.1615	29.3208	1.3685	0.0053886	0.143409	C1qtnf4	2	90885860	90890525	+	1290	protein_coding	C1q and tumor necrosis factor related protein 4 [Source:MGI Symbol;Acc:MGI:1914695]	-	31	40	107	25	18	30	1.42821	1.63298	4.18267	0.943246	0.691381	1.18642
ENSMUSG00000075023	257.124	285.876	209.939	178.219	175.429	156.377	0.561163	0.00538901	0.143409	Accsl	2	93855361	93869157	-	2801	protein_coding	1-aminocyclopropane-1-carboxylate synthase (non-functional)-like [Source:MGI Symbol;Acc:MGI:3584519]	-	226	284	215	190	184	160	4.79529	5.33968	3.87066	3.30153	3.25491	2.91416
ENSMUSG00000036687	731.551	872.726	633.722	560.921	450.966	601.075	0.472524	0.00540145	0.143519	Tmem184a	5	139802485	139819917	-	5277	protein_coding	transmembrane protein 184a [Source:MGI Symbol;Acc:MGI:2385897]	-	643	867	649	598	473	615	7.24175	8.65251	6.2018	5.51555	4.44128	5.94558
ENSMUSG00000020826	1886.33	1279.39	1158.08	1214.7	964.857	675.355	0.598218	0.00542933	0.143889	Nos2	11	78920787	78960254	+	4412	protein_coding	nitric oxide synthase 2, inducible [Source:MGI Symbol;Acc:MGI:97361]	-	1658	1271	1186	1295	1012	691	22.3341	15.1712	13.5553	14.2859	11.3653	7.99004
ENSMUSG00000073609	940.891	541.553	729.415	1087.14	1297.6	871.804	-0.558962	0.00543198	0.143889	D2hgdh	1	93824909	93852348	+	4281	protein_coding	D-2-hydroxyglutarate dehydrogenase [Source:MGI Symbol;Acc:MGI:2138209]	-	827	538	747	1159	1361	892	11.481	6.61831	8.79904	13.1769	15.7524	10.6298
ENSMUSG00000020817	1597.35	1637.74	1837.69	2645.15	3202.53	1597	-0.553396	0.00544882	0.143922	Rabep1	11	70844778	70943105	+	6868	protein_coding	rabaptin, RAB GTPase binding effector protein 1 [Source:MGI Symbol;Acc:MGI:1860236]	-	1404	1627	1882	2820	3359	1634	12.1494	12.4758	13.8181	19.9845	24.2334	12.1375
ENSMUSG00000034087	136.526	174.142	125.963	83.4816	86.7609	99.6906	0.694536	0.00544982	0.143922	Nlrp4b	7	10687789	10730168	+	4491	protein_coding	NLR family, pyrin domain containing 4B [Source:MGI Symbol;Acc:MGI:3056570]	-	120	173	129	89	91	102	1.58803	2.02868	1.44846	0.964543	1.004	1.15868
ENSMUSG00000015656	45440.4	45993.7	41918.4	38872.4	25577.3	35886.6	0.410397	0.00546299	0.14405	Hspa8	9	40800984	40810087	+	4301	protein_coding	heat shock protein 8 [Source:MGI Symbol;Acc:MGI:105384]	-	39940	45692	42929	41442	26827	36718	551.897	559.475	503.317	468.971	309.056	435.528
ENSMUSG00000051413	922.688	905.944	801.672	725.071	681.693	619.645	0.375742	0.00548038	0.144289	Plagl2	2	153227759	153241426	-	5735	protein_coding	pleiomorphic adenoma gene-like 2 [Source:MGI Symbol;Acc:MGI:1933165]	zf-C2H2	811	900	821	773	715	634	8.4044	8.26455	7.21888	6.56025	6.17742	5.63978
ENSMUSG00000040552	205.927	246.618	207.009	381.764	287.932	288.321	-0.538365	0.00551325	0.14467	C3ar1	6	122847138	122856161	-	4305	protein_coding	complement component 3a receptor 1 [Source:MGI Symbol;Acc:MGI:1097680]	-	181	245	212	407	302	295	2.49876	2.99711	2.48326	4.60146	3.47591	3.49587
ENSMUSG00000071252	60.299	74.4887	113.269	166.025	138.245	127.057	-0.794082	0.00551375	0.14467	2210408I21Rik	13	77135540	77613784	+	5948	protein_coding	RIKEN cDNA 2210408I21 gene [Source:MGI Symbol;Acc:MGI:1919621]	-	53	74	116	177	145	130	0.529571	0.655195	0.983438	1.44836	1.2079	1.11501
ENSMUSG00000000120	321.974	471.091	327.114	507.456	586.351	501.385	-0.509291	0.00551989	0.14467	Ngfr	11	95568818	95587735	-	3446	protein_coding	nerve growth factor receptor (TNFR superfamily, member 16) [Source:MGI Symbol;Acc:MGI:97323]	-	283	468	335	541	615	513	4.88079	7.15221	4.90218	7.64111	8.84289	7.59466
ENSMUSG00000027284	1035.32	1171.69	1293.81	941.748	833.286	928.49	0.373424	0.00553179	0.144762	Cdan1	2	120716154	120850128	-	11421	protein_coding	congenital dyserythropoietic anemia, type I (human) [Source:MGI Symbol;Acc:MGI:1916218]	-	910	1164	1325	1004	874	950	4.7354	5.36734	5.85021	4.27862	3.79177	4.24351
ENSMUSG00000026796	1042.15	1087.13	831.943	1219.39	1228.95	1484.61	-0.40969	0.00557058	0.145558	Fam129b	2	32876114	32925254	+	4672	protein_coding	family with sequence similarity 129, member B [Source:MGI Symbol;Acc:MGI:2442910]	-	916	1080	852	1300	1289	1519	11.6523	12.1739	9.19595	13.543	13.6705	16.5867
ENSMUSG00000055333	0	0	0	15.0079	1.90683	2.93208	-5.11635	0.0056031	1	Fat2	11	55250609	55336564	-	14528	protein_coding	FAT atypical cadherin 2 [Source:MGI Symbol;Acc:MGI:2685369]	-	0	0	0	16	2	3	0	0	0	0.0536029	0.00682117	0.0105347
ENSMUSG00000026568	647.36	1061.97	1488.12	655.659	706.481	709.562	0.62691	0.00561041	0.146378	Mpc2	1	165460637	165481214	+	7344	protein_coding	mitochondrial pyruvate carrier 2 [Source:MGI Symbol;Acc:MGI:1917706]	-	569	1055	1524	699	741	726	4.60468	7.56536	10.4644	4.63254	4.99943	5.04325
ENSMUSG00000063406	1081.97	912.99	951.071	1366.66	1207.02	1201.17	-0.358299	0.00563019	0.146673	Tmed5	5	108106366	108132620	-	7688	protein_coding	transmembrane p24 trafficking protein 5 [Source:MGI Symbol;Acc:MGI:1921586]	-	951	907	974	1457	1266	1229	7.35168	6.21304	6.3886	9.22403	8.15934	8.15539
ENSMUSG00000021585	1341.37	1364.96	1519.37	2273.7	2075.59	1440.63	-0.454318	0.00574413	0.149416	Cast	13	74692368	74808810	-	11470	protein_coding	calpastatin [Source:MGI Symbol;Acc:MGI:1098236]	-	1179	1356	1556	2424	2177	1474	6.109	6.22596	6.84079	10.2859	9.40437	6.55602
ENSMUSG00000026429	237.783	200.314	193.339	126.629	149.686	147.581	0.573742	0.00577339	0.149743	Ube2t	1	134962565	134974162	+	4836	protein_coding	ubiquitin-conjugating enzyme E2T [Source:MGI Symbol;Acc:MGI:1914446]	-	209	199	198	135	157	151	2.5685	2.16709	2.06461	1.35869	1.6086	1.59293
ENSMUSG00000074218	68.263	98.6472	296.843	85.3576	57.205	59.6189	1.19972	0.00577704	0.149743	Cox7a1	7	30184144	30186078	+	535	protein_coding	cytochrome c oxidase subunit 7A1 [Source:MGI Symbol;Acc:MGI:1316714]	-	60	98	304	91	60	61	6.66526	9.64678	28.6536	8.2787	5.55689	5.81677
ENSMUSG00000002741	2305.01	2137.02	2096.46	2723	2598.06	2676.98	-0.290933	0.00578261	0.149743	Ykt6	11	5955693	5967780	+	2984	protein_coding	YKT6 v-SNARE homolog (S. cerevisiae) [Source:MGI Symbol;Acc:MGI:1927550]	-	2026	2123	2147	2903	2725	2739	40.3515	37.468	36.2822	47.3503	45.2483	46.8273
ENSMUSG00000031446	3971.77	3999.24	4010.32	3471.52	3174.88	3244.83	0.276555	0.00588102	0.152064	Cul4a	8	13105621	13147940	+	6408	protein_coding	cullin 4A [Source:MGI Symbol;Acc:MGI:1914487]	-	3491	3973	4107	3701	3330	3320	32.3778	32.6517	32.3193	28.1107	25.7488	26.4315
ENSMUSG00000058290	771.371	733.814	547.793	457.742	409.969	579.574	0.503933	0.00589705	0.152251	Espl1	15	102296266	102324357	+	8749	protein_coding	extra spindle pole bodies 1, separase [Source:MGI Symbol;Acc:MGI:2146156]	-	678	729	561	488	430	593	4.60565	4.38813	3.23344	2.71479	2.43526	3.45782
ENSMUSG00000070448	36.4069	48.317	23.435	110.683	35.2764	109.464	-1.24068	0.00591694	0.152537	Vmn2r89	14	51451857	51464172	+	9020	protein_coding	vomeronasal 2, receptor 89 [Source:MGI Symbol;Acc:MGI:1316707]	-	32	48	24	118	37	112	0.210845	0.280249	0.134173	0.636722	0.20325	0.633458
ENSMUSG00000115855	1.13772	3.01981	1.95292	10.318	23.8354	7.81887	-2.76709	0.0059461	1	Gm34643	14	103012908	103024457	+	2289	lincRNA	predicted gene, 34643 [Source:MGI Symbol;Acc:MGI:5593802]	-	1	3	2	11	25	8	0.0259641	0.0690217	0.04406	0.233895	0.541164	0.1783
ENSMUSG00000019823	676.941	505.315	477.488	713.815	1027.78	666.558	-0.538058	0.00595351	0.153071	Mical1	10	41476314	41487032	+	6047	protein_coding	microtubule associated monooxygenase, calponin and LIM domain containing 1 [Source:MGI Symbol;Acc:MGI:2385847]	-	595	502	489	761	1078	682	5.84785	4.37193	4.07783	6.12518	8.8331	5.75374
ENSMUSG00000034796	89.8796	86.5679	50.7758	112.559	137.292	142.694	-0.791937	0.0059553	0.153071	Cpne7	8	123117374	123135182	+	5268	protein_coding	copine VII [Source:MGI Symbol;Acc:MGI:2142747]	-	79	86	52	120	144	146	0.891252	0.859731	0.497757	1.10869	1.35441	1.41388
ENSMUSG00000006818	1812.38	2703.74	3390.26	1983.86	1780.98	1789.54	0.509736	0.00598402	0.153391	Sod2	17	13006846	13040063	+	10008	protein_coding	superoxide dismutase 2, mitochondrial [Source:MGI Symbol;Acc:MGI:98352]	-	1593	2686	3472	2115	1868	1831	9.45993	14.1341	17.4941	10.2858	9.24835	9.33356
ENSMUSG00000047003	1180.95	1157.59	1196.16	974.577	871.422	970.517	0.327695	0.00598841	0.153391	Zfp41	15	75616679	75629827	+	8595	protein_coding	zinc finger protein 41 [Source:MGI Symbol;Acc:MGI:99186]	zf-C2H2	1038	1150	1225	1039	914	993	7.17746	7.04631	7.18704	5.88361	5.26908	5.89399
ENSMUSG00000028051	240.058	302.988	471.629	212.925	207.845	225.77	0.652052	0.00599758	0.153391	Hcn3	3	89146074	89160196	-	4154	protein_coding	hyperpolarization-activated, cyclic nucleotide-gated K+ 3 [Source:MGI Symbol;Acc:MGI:1298211]	-	211	301	483	227	218	231	3.01881	3.81601	5.86328	2.65971	2.60031	2.83695
ENSMUSG00000023039	492.631	610.002	530.217	651.907	900.978	690.015	-0.457465	0.00600317	0.153391	Krt7	15	101411043	101430313	+	7049	protein_coding	keratin 7 [Source:MGI Symbol;Acc:MGI:96704]	-	433	606	543	695	945	706	3.65073	4.52746	3.88448	4.79879	6.64261	5.10956
ENSMUSG00000025496	81.9156	99.6538	47.8465	126.629	166.848	117.283	-0.842288	0.00605153	0.154399	Drd4	7	141292006	141296464	+	3381	protein_coding	dopamine receptor D4 [Source:MGI Symbol;Acc:MGI:94926]	-	72	99	49	135	175	120	1.26563	1.54206	0.730821	1.9434	2.56465	1.81068
ENSMUSG00000030199	2634.95	2228.62	2090.6	2874.96	2895.53	2983.88	-0.332518	0.00606956	0.154631	Etv6	6	134035700	134270158	+	5983	protein_coding	ets variant 6 [Source:MGI Symbol;Acc:MGI:109336]	ETS	2316	2214	2141	3065	3037	3053	23.0059	19.4881	18.045	24.9337	25.1513	26.0324
ENSMUSG00000038227	17.0657	18.1189	19.5292	62.8457	31.4627	39.0943	-1.28496	0.00608496	0.154796	Hoxa9	6	52223100	52231089	-	5580	protein_coding	homeobox A9 [Source:MGI Symbol;Acc:MGI:96180]	Homeobox	15	18	20	67	33	40	0.159763	0.169882	0.180741	0.584407	0.293031	0.365706
ENSMUSG00000025877	88.7419	105.693	98.6223	161.335	123.944	185.698	-0.68292	0.00611607	0.155143	Hk3	13	55005985	55021385	-	3682	protein_coding	hexokinase 3 [Source:MGI Symbol;Acc:MGI:2670962]	-	78	105	101	172	130	190	1.25901	1.50181	1.38324	2.27363	1.74942	2.63255
ENSMUSG00000001131	1616.69	501.289	562.44	1811.27	7077.21	2755.17	-2.11916	0.00611654	0.155143	Timp1	X	20870166	20874735	+	888	protein_coding	tissue inhibitor of metalloproteinase 1 [Source:MGI Symbol;Acc:MGI:98752]	-	1421	498	576	1931	7423	2819	95.1044	29.5343	32.7092	105.839	414.191	161.953
ENSMUSG00000040612	871.49	893.864	687.427	1108.71	1145.05	979.313	-0.399077	0.00615174	0.155702	Ildr2	1	166254139	166316823	+	8251	protein_coding	immunoglobulin-like domain containing receptor 2 [Source:MGI Symbol;Acc:MGI:1196370]	-	766	888	704	1182	1201	1002	5.51749	5.66782	4.30255	6.97245	7.21225	6.19537
ENSMUSG00000030498	210.477	209.374	325.161	318.918	567.283	322.528	-0.697006	0.00615794	0.155702	Gas2	7	51862015	51994975	+	4993	protein_coding	growth arrest specific 2 [Source:MGI Symbol;Acc:MGI:95657]	-	185	208	333	340	595	330	2.20206	2.19387	3.36312	3.3143	5.90459	3.37177
ENSMUSG00000035189	804.365	695.563	562.44	526.215	497.683	493.566	0.441532	0.00616553	0.155702	Ano4	10	88948994	89344762	-	7265	protein_coding	anoctamin 4 [Source:MGI Symbol;Acc:MGI:2443344]	-	707	691	576	561	522	505	5.78367	5.00902	3.99804	3.75839	3.56016	3.54619
ENSMUSG00000030657	571.133	1031.77	1929.48	419.284	495.776	472.064	1.34876	0.00618413	0.155764	Xylt1	7	117380979	117673580	+	9651	protein_coding	xylosyltransferase 1 [Source:MGI Symbol;Acc:MGI:2451073]	-	502	1025	1976	447	520	483	3.09137	5.59321	10.3246	2.25429	2.66972	2.55318
ENSMUSG00000070691	34.1315	55.3632	76.1638	96.6135	195.45	67.4377	-1.11379	0.00618597	0.155764	Runx3	4	135120652	135177990	+	5003	protein_coding	runt related transcription factor 3 [Source:MGI Symbol;Acc:MGI:102672]	Runt	30	55	78	103	205	69	0.356377	0.578951	0.786184	1.00203	2.03029	0.703598
ENSMUSG00000112371	0	0	0	7.50396	1.90683	8.79623	-4.99	0.00620328	1	Gm7791	10	25251500	25252038	+	539	processed_pseudogene	predicted gene 7791 [Source:MGI Symbol;Acc:MGI:3644094]	-	0	0	0	8	2	9	0	0	0	0.722397	0.183855	0.851844
ENSMUSG00000034610	3602.01	2840.64	3034.83	2673.29	2425.49	2359.34	0.345392	0.00624367	0.156989	Tut4	4	108459426	108559421	+	8684	protein_coding	terminal uridylyl transferase 4 [Source:MGI Symbol;Acc:MGI:2445126]	-	3166	2822	3108	2850	2544	2414	21.6676	17.1138	18.0477	15.9735	14.5155	14.1815
ENSMUSG00000018672	649.636	676.438	643.486	846.072	891.444	777.977	-0.353013	0.00626107	0.157198	Copz2	11	96849870	96861203	+	2208	protein_coding	coatomer protein complex, subunit zeta 2 [Source:MGI Symbol;Acc:MGI:1929008]	-	571	672	659	902	935	796	15.3694	16.028	15.0503	19.883	20.982	18.3916
ENSMUSG00000105403	36.4069	39.2576	65.4227	123.815	94.3882	63.5283	-0.994315	0.00627295	0.157269	Gm43618	3	151836505	151839955	+	3451	TEC	predicted gene 43618 [Source:MGI Symbol;Acc:MGI:5663755]	-	32	39	67	132	99	65	0.551092	0.595154	0.979016	1.86167	1.42143	0.960892
ENSMUSG00000030589	210.477	240.578	336.878	382.702	457.64	335.234	-0.575422	0.00634389	0.158817	Rasgrp4	7	29134851	29153961	+	6363	protein_coding	RAS guanyl releasing protein 4 [Source:MGI Symbol;Acc:MGI:2386851]	-	185	239	345	408	480	343	1.72794	1.97809	2.73412	3.12085	3.73778	2.75004
ENSMUSG00000030748	1625.8	1640.76	1075.08	2064.53	1862.02	1967.42	-0.441428	0.00640236	0.15984	Il4ra	7	125552120	125579474	+	6002	protein_coding	interleukin 4 receptor, alpha [Source:MGI Symbol;Acc:MGI:105367]	-	1429	1630	1101	2201	1953	2013	14.15	14.3022	9.2502	17.8484	16.1228	17.1102
ENSMUSG00000064348	126.286	180.182	182.598	118.187	37.1832	96.7585	0.956828	0.00640319	0.15984	mt-Tn	MT	5089	5159	-	71	Mt_tRNA	mitochondrially encoded tRNA asparagine [Source:MGI Symbol;Acc:MGI:102479]	-	111	179	187	126	39	99	92.9146	132.771	132.814	86.3747	27.217	71.135
ENSMUSG00000005054	704.246	738.847	866.119	989.585	939.115	1057.5	-0.370165	0.00649156	0.161533	Cstb	10	78425669	78427622	+	603	protein_coding	cystatin B [Source:MGI Symbol;Acc:MGI:109514]	-	619	734	887	1055	985	1082	61.0088	64.1045	74.1765	85.1549	80.9382	91.5411
ENSMUSG00000029344	3094.59	2166.21	2176.53	2740.82	3735.48	3755.01	-0.460438	0.00649219	0.161533	Tpst2	5	112276691	112315361	+	2793	protein_coding	protein-tyrosine sulfotransferase 2 [Source:MGI Symbol;Acc:MGI:1309516]	-	2720	2152	2229	2922	3918	3842	57.8785	40.5771	40.2438	50.9195	69.5069	70.1766
ENSMUSG00000056755	61.4367	137.905	89.8342	45.0238	41.9503	60.5962	0.973788	0.00649898	0.161533	Grm7	6	110645581	111567230	+	5886	protein_coding	glutamate receptor, metabotropic 7 [Source:MGI Symbol;Acc:MGI:1351344]	-	54	137	92	48	44	62	0.545247	1.22577	0.788184	0.396913	0.370397	0.537375
ENSMUSG00000094526	17.0657	25.1651	17.5763	33.7678	50.5311	54.7321	-1.21409	0.00653102	0.162096	Gm21451	14	69390854	69480287	+	2775	unprocessed_pseudogene	predicted gene, 21451 [Source:MGI Symbol;Acc:MGI:5434806]	-	15	25	18	36	53	56	0.321253	0.474446	0.327092	0.631414	0.946341	1.02951
ENSMUSG00000020422	7365.57	9879.82	10620	5978.78	6831.23	8005.54	0.420928	0.00657689	0.163001	Tns3	11	8431652	8664535	-	11182	protein_coding	tensin 3 [Source:MGI Symbol;Acc:MGI:2443012]	-	6474	9815	10876	6374	7165	8191	34.409	46.2254	49.0467	27.7439	31.7491	37.37
ENSMUSG00000115718	3.41315	7.04623	5.85875	28.1399	14.3012	20.5245	-1.93859	0.00659762	0.163282	Gm49179	14	118875882	118880860	+	4979	antisense	predicted gene, 49179 [Source:MGI Symbol;Acc:MGI:6118614]	-	3	7	6	30	15	21	0.0358095	0.0740399	0.0607672	0.293261	0.149274	0.215171
ENSMUSG00000071552	17.0657	2.01321	11.7175	24.3879	41.9503	35.1849	-1.73229	0.00660709	0.163283	Tigit	16	43648867	43664146	-	919	protein_coding	T cell immunoreceptor with Ig and ITIM domains [Source:MGI Symbol;Acc:MGI:3642260]	-	15	2	12	26	44	36	0.970052	0.11461	0.658454	1.37699	2.37231	1.99845
ENSMUSG00000022180	4203.86	3210.06	3788.66	4837.24	5021.64	4386.38	-0.346845	0.00662858	0.163581	Slc7a8	14	54722209	54781946	-	5005	protein_coding	solute carrier family 7 (cationic amino acid transporter, y+ system), member 8 [Source:MGI Symbol;Acc:MGI:1355323]	-	3695	3189	3880	5157	5267	4488	43.8763	33.5552	39.092	50.1496	52.1427	45.7462
ENSMUSG00000036155	1265.14	1182.76	1165.89	915.484	782.755	1066.3	0.386405	0.0066914	0.164896	Mgat5	1	127205015	127488336	+	10291	protein_coding	mannoside acetylglucosaminyltransferase 5 [Source:MGI Symbol;Acc:MGI:894701]	-	1112	1175	1194	976	821	1091	6.42195	6.01299	5.85069	4.61601	3.95294	5.40846
ENSMUSG00000022841	3826.14	3872.41	3816.98	4341.98	4772.8	4819.35	-0.275013	0.00678668	0.167006	Ap2m1	16	20535478	20544909	+	4120	protein_coding	adaptor-related protein complex 2, mu 1 subunit [Source:MGI Symbol;Acc:MGI:1298405]	-	3363	3847	3909	4629	5006	4931	48.512	49.1739	47.8441	54.6845	60.2044	61.0582
ENSMUSG00000026728	10192.8	9088.63	7479.67	10097.5	11530.6	13550.1	-0.394613	0.00680574	0.167139	Vim	2	13573927	13582826	+	4743	protein_coding	vimentin [Source:MGI Symbol;Acc:MGI:98932]	-	8959	9029	7660	10765	12094	13864	112.26	100.253	81.4396	110.468	126.343	149.122
ENSMUSG00000034394	19.3412	14.0925	8.78813	19.6979	49.5776	48.8679	-1.49208	0.00681138	0.167139	Lif	11	4257557	4272514	+	4350	protein_coding	leukemia inhibitory factor [Source:MGI Symbol;Acc:MGI:96787]	-	17	14	9	21	52	50	0.232262	0.169492	0.104331	0.234966	0.592309	0.586391
ENSMUSG00000037572	420.955	327.146	331.019	255.135	260.283	260.955	0.473555	0.00686382	0.167951	Wdhd1	14	47240944	47276857	-	7349	protein_coding	WD repeat and HMG-box DNA binding protein 1 [Source:MGI Symbol;Acc:MGI:2443514]	HMG	370	325	339	272	273	267	2.99222	2.32898	2.32612	1.80142	1.84064	1.85349
ENSMUSG00000052889	83.0533	72.4755	112.293	188.537	121.084	140.74	-0.748567	0.00686386	0.167951	Prkcb	7	122288751	122634402	+	7651	protein_coding	protein kinase C, beta [Source:MGI Symbol;Acc:MGI:97596]	-	73	72	115	201	127	144	0.567054	0.495592	0.757948	1.27865	0.82247	0.960175
ENSMUSG00000001865	15.928	23.1519	2.92938	38.4578	40.9969	44.9585	-1.57159	0.00690129	0.168429	Cpa3	3	20215620	20242181	-	1517	protein_coding	carboxypeptidase A3, mast cell [Source:MGI Symbol;Acc:MGI:88479]	-	14	23	3	41	43	46	0.548481	0.798458	0.0997231	1.31545	1.40449	1.54696
ENSMUSG00000024781	1513.16	1667.94	1420.75	1832.84	2028.87	1882.39	-0.319876	0.00691625	0.168429	Lipa	19	34492318	34527474	-	2969	protein_coding	lysosomal acid lipase A [Source:MGI Symbol;Acc:MGI:96789]	-	1330	1657	1455	1954	2128	1926	26.6232	29.3915	24.7123	32.0324	35.5137	33.0942
ENSMUSG00000000682	137.664	198.301	183.574	298.283	225.96	252.158	-0.577433	0.00691658	0.168429	Cd52	4	134082448	134095082	-	1187	protein_coding	CD52 antigen [Source:MGI Symbol;Acc:MGI:1346088]	-	121	197	188	318	237	258	6.05835	8.74028	7.9867	13.0392	9.8931	11.0886
ENSMUSG00000063193	52.3349	54.3566	56.6346	90.9856	79.1335	116.306	-0.809109	0.00692229	0.168429	Cd300lb	11	114922781	114934386	-	2917	protein_coding	CD300 molecule like family member B [Source:MGI Symbol;Acc:MGI:2685099]	-	46	54	58	97	83	119	0.937218	0.974916	1.00266	1.61849	1.40986	2.08121
ENSMUSG00000018008	383.41	436.866	411.089	502.766	544.401	573.709	-0.39573	0.00696704	0.169281	Cyth4	15	78597047	78622019	+	7552	protein_coding	cytohesin 4 [Source:MGI Symbol;Acc:MGI:2441702]	-	337	434	421	536	571	587	2.65208	3.02648	2.81112	3.45444	3.74635	3.96536
ENSMUSG00000013089	261.675	250.644	236.303	298.283	393.761	351.849	-0.480159	0.00698954	0.169372	Etv5	16	22381309	22439719	-	4103	protein_coding	ets variant 5 [Source:MGI Symbol;Acc:MGI:1096867]	ETS	230	249	242	318	413	360	3.33155	3.19601	2.97423	3.77225	4.9875	4.47618
ENSMUSG00000030579	242.334	301.981	309.537	405.214	336.556	472.064	-0.505898	0.00701848	0.169372	Tyrobp	7	30413760	30417585	+	667	protein_coding	TYRO protein tyrosine kinase binding protein [Source:MGI Symbol;Acc:MGI:1277211]	-	213	300	317	432	353	483	18.979	23.6867	23.9659	31.5234	26.2231	36.9426
ENSMUSG00000037679	2559.86	2253.79	1988.07	2674.23	2970.84	2973.12	-0.341834	0.00702201	0.169372	Inf2	12	112588784	112615557	+	4871	protein_coding	inverted formin, FH2 and WH2 domain containing [Source:MGI Symbol;Acc:MGI:1917685]	-	2250	2239	2036	2851	3116	3042	27.4526	24.2073	21.0775	28.4874	31.6967	31.8601
ENSMUSG00000050556	192.274	188.235	150.375	260.763	219.286	302.004	-0.559974	0.00702357	0.169372	Kcnb1	2	167095969	167190155	-	11488	protein_coding	potassium voltage gated channel, Shab-related subfamily, member 1 [Source:MGI Symbol;Acc:MGI:96666]	-	169	187	154	278	230	309	0.874302	0.857249	0.675984	1.17781	0.992014	1.37221
ENSMUSG00000050050	163.831	150.991	173.81	128.505	96.295	85.0302	0.656517	0.00702389	0.169372	Ccdc158	5	92607954	92675271	-	6207	protein_coding	coiled-coil domain containing 158 [Source:MGI Symbol;Acc:MGI:2444555]	-	144	150	178	137	101	87	1.3788	1.27268	1.4461	1.07427	0.806258	0.715062
ENSMUSG00000000982	9.10173	8.05283	9.76459	31.8918	20.9752	27.366	-1.5756	0.00703506	0.169372	Ccl3	11	83647844	83649355	-	766	protein_coding	chemokine (C-C motif) ligand 3 [Source:MGI Symbol;Acc:MGI:98260]	-	8	8	10	34	22	28	0.620698	0.550011	0.658311	2.16035	1.42308	1.86481
ENSMUSG00000019767	36.4069	98.6472	116.199	48.7758	38.1366	22.4792	1.20196	0.00704935	0.169372	Ccdc170	10	4482502	4562231	+	3792	protein_coding	coiled-coil domain containing 170 [Source:MGI Symbol;Acc:MGI:2685067]	-	32	98	119	52	40	23	0.501535	1.36103	1.58248	0.667436	0.522668	0.309432
ENSMUSG00000046731	306.046	244.605	200.174	318.918	353.717	422.219	-0.546156	0.00705035	0.169372	Kctd11	11	69878261	69881406	-	3146	protein_coding	potassium channel tetramerisation domain containing 11 [Source:MGI Symbol;Acc:MGI:2448712]	-	269	243	205	340	371	432	5.08175	4.06778	3.28591	5.26011	5.84319	7.00537
ENSMUSG00000023000	472.152	463.038	319.302	255.135	296.512	319.596	0.525186	0.0070588	0.169372	Dhh	15	98891152	98898540	-	4399	protein_coding	desert hedgehog [Source:MGI Symbol;Acc:MGI:94891]	-	415	460	327	272	311	327	5.60678	5.50698	3.74847	3.00947	3.50301	3.79228
ENSMUSG00000022512	367.482	476.124	385.701	303.911	214.519	328.392	0.538356	0.00708852	0.169687	Cldn1	16	26356642	26371841	-	4841	protein_coding	claudin 1 [Source:MGI Symbol;Acc:MGI:1276109]	-	323	473	395	324	225	336	3.9654	5.1456	4.11455	3.2575	2.30294	3.54087
ENSMUSG00000054446	158.143	141.931	118.151	84.4196	82.9472	95.7811	0.66694	0.00709931	0.169687	Cpa1	6	30639218	30645363	+	1750	protein_coding	carboxypeptidase A1, pancreatic [Source:MGI Symbol;Acc:MGI:88478]	-	139	141	121	90	87	98	4.72059	4.24318	3.48664	2.5031	2.46329	2.85689
ENSMUSG00000035142	238.92	259.704	257.785	181.033	175.429	182.766	0.488919	0.0071195	0.169687	Nubpl	12	52097737	52312744	+	4954	protein_coding	nucleotide binding protein-like [Source:MGI Symbol;Acc:MGI:1924076]	-	210	258	264	193	184	187	2.51932	2.74267	2.68725	1.89616	1.84033	1.92571
ENSMUSG00000029228	220.717	119.786	120.104	249.507	417.596	168.106	-0.861436	0.00712425	0.169687	Lnx1	5	74592447	74702912	-	3829	protein_coding	ligand of numb-protein X 1 [Source:MGI Symbol;Acc:MGI:1278335]	-	194	119	123	266	438	172	3.01117	1.63671	1.61987	3.3812	5.66791	2.29166
ENSMUSG00000061701	102.394	103.68	85.9283	61.9077	62.9255	41.0491	0.814005	0.00712473	0.169687	Fbxw20	9	109217432	109234754	-	2429	protein_coding	F-box and WD-40 domain protein 20 [Source:MGI Symbol;Acc:MGI:3584372]	-	90	103	88	66	66	42	2.20209	2.23316	1.8269	1.32249	1.34633	0.882121
ENSMUSG00000087644	20.4789	22.1453	43.9406	9.37996	12.3944	5.86415	1.64933	0.00713069	0.169687	Gm14703	X	7651106	7657258	-	1820	antisense	predicted gene 14703 [Source:MGI Symbol;Acc:MGI:3705165]	-	18	22	45	10	13	6	0.587788	0.636592	1.24681	0.267426	0.353921	0.168185
ENSMUSG00000031212	1.13772	7.04623	3.90583	11.2559	29.5559	16.6151	-2.22997	0.00715892	0.169985	Pgr15l	X	97072596	97082104	+	5379	protein_coding	G protein-coupled receptor 15-like [Source:MGI Symbol;Acc:MGI:2676330]	-	1	7	4	12	31	17	0.0110489	0.0685341	0.0374989	0.108581	0.285558	0.161233
ENSMUSG00000038235	2111.6	1956.84	2033.96	2503.51	2743.93	2311.45	-0.308959	0.00716283	0.169985	F11r	1	171437535	171464603	+	2663	protein_coding	F11 receptor [Source:MGI Symbol;Acc:MGI:1321398]	-	1856	1944	2083	2669	2878	2365	41.4215	38.4446	39.4437	48.7811	53.5493	45.3071
ENSMUSG00000047281	121.736	101.667	123.034	173.529	190.683	159.309	-0.59638	0.00717835	0.170079	Sfn	4	133600556	133602168	-	1613	protein_coding	stratifin [Source:MGI Symbol;Acc:MGI:1891831]	-	107	101	126	185	200	163	3.94247	3.29759	3.93909	5.58228	6.1437	5.15537
ENSMUSG00000050708	11578.5	12856.3	11271.3	12974.4	15382.4	16288.7	-0.322319	0.00719351	0.170079	Ftl1	7	45457944	45459884	-	1340	protein_coding	ferritin light polypeptide 1 [Source:MGI Symbol;Acc:MGI:95589]	-	10177	12772	11543	13832	16134	16666	451.372	501.954	434.384	502.406	596.584	634.502
ENSMUSG00000031376	484.667	301.981	295.867	286.089	173.522	228.702	0.651453	0.00719625	0.170079	Atp2b3	X	73503086	73571005	+	4820	protein_coding	ATPase, Ca++ transporting, plasma membrane 3 [Source:MGI Symbol;Acc:MGI:1347353]	-	426	300	303	305	182	234	5.25269	3.27781	3.16997	3.07983	1.87094	2.47671
ENSMUSG00000006519	648.498	688.517	678.639	766.342	843.773	1087.8	-0.420179	0.00721552	0.170169	Cyba	8	122424776	122432930	-	1039	protein_coding	cytochrome b-245, alpha polypeptide [Source:MGI Symbol;Acc:MGI:1316658]	-	570	684	695	817	885	1113	32.6046	34.6697	33.731	38.272	42.2048	54.6495
ENSMUSG00000002797	309.459	350.298	370.078	482.13	503.404	409.513	-0.437005	0.00721971	0.170169	Ggct	6	54982580	54992950	-	7745	protein_coding	gamma-glutamyl cyclotransferase [Source:MGI Symbol;Acc:MGI:95700]	-	272	348	379	514	528	419	2.08721	2.36629	2.46762	3.2301	3.3779	2.75993
ENSMUSG00000041736	778.198	910.977	1147.34	1397.61	1183.19	1230.49	-0.425389	0.00724922	0.170633	Tspo	15	83563592	83574203	+	1051	protein_coding	translocator protein [Source:MGI Symbol;Acc:MGI:88222]	-	684	905	1175	1490	1241	1259	38.6788	45.3478	56.3761	69.0014	58.5064	61.1124
ENSMUSG00000029591	559.756	535.513	362.266	286.089	286.025	410.491	0.568353	0.00726961	0.17088	Ung	5	114130386	114139323	+	5468	protein_coding	uracil DNA glycosylase [Source:MGI Symbol;Acc:MGI:109352]	-	492	532	371	305	300	420	5.34756	5.12381	3.42141	2.71485	2.71849	3.91856
ENSMUSG00000083902	0	26.1717	19.5292	2.81399	0	0.977358	3.59037	0.00727331	1	Gm15975	5	55624190	55625591	+	1402	processed_pseudogene	predicted gene 15975 [Source:MGI Symbol;Acc:MGI:3801944]	-	0	26	20	3	0	1	0	0.976642	0.719353	0.104147	0	0.036388
ENSMUSG00000053475	26.1675	11.0726	10.741	27.2019	44.8106	54.7321	-1.41325	0.00728815	0.170993	Tnfaip6	2	52038009	52056686	+	1710	protein_coding	tumor necrosis factor alpha induced protein 6 [Source:MGI Symbol;Acc:MGI:1195266]	-	23	11	11	29	47	56	0.799376	0.338771	0.324382	0.825423	1.36187	1.6707
ENSMUSG00000031383	111.496	175.149	68.3521	28.1399	58.1584	80.1434	1.09388	0.00729416	0.170993	Dusp9	X	73639419	73643514	+	2722	protein_coding	dual specificity phosphatase 9 [Source:MGI Symbol;Acc:MGI:2387107]	-	98	174	70	30	61	82	2.13972	3.36644	1.29679	0.536423	1.11039	1.53685
ENSMUSG00000061607	2046.75	1815.91	1711.73	1586.15	1206.07	1505.13	0.375068	0.00738959	0.172996	Mdc1	17	35841515	35859670	+	7421	protein_coding	mediator of DNA damage checkpoint 1 [Source:MGI Symbol;Acc:MGI:3525201]	-	1799	1804	1753	1691	1265	1540	14.4075	12.8022	11.9119	11.0906	8.44623	10.5868
ENSMUSG00000063445	308.321	216.42	188.456	176.343	106.783	159.309	0.686797	0.00747997	0.174746	Nmral1	16	4710059	4719356	-	3891	protein_coding	NmrA-like family domain containing 1 [Source:MGI Symbol;Acc:MGI:1915074]	-	271	215	193	188	112	163	4.13931	2.90996	2.50124	2.35164	1.42624	2.13714
ENSMUSG00000037440	564.307	892.858	1267.44	514.96	736.991	477.928	0.656086	0.00749249	0.174746	Vnn1	10	23894688	23905343	+	2416	protein_coding	vanin 1 [Source:MGI Symbol;Acc:MGI:108395]	-	496	887	1298	549	773	489	12.2012	19.3347	27.0918	11.0599	15.8532	10.3257
ENSMUSG00000036820	389.099	405.661	546.817	548.727	623.534	680.241	-0.464243	0.00749458	0.174746	Amdhd2	17	24155833	24163766	-	2728	protein_coding	amidohydrolase domain containing 2 [Source:MGI Symbol;Acc:MGI:2443978]	-	342	403	560	585	654	696	7.45077	7.77984	10.3515	10.4372	11.8787	13.0158
ENSMUSG00000031016	645.085	704.623	497.994	383.64	450.012	500.407	0.469729	0.00752517	0.175223	Wee1	7	110122046	110143286	+	3419	protein_coding	WEE 1 homolog 1 (S. pombe) [Source:MGI Symbol;Acc:MGI:103075]	-	567	700	510	409	472	512	9.85606	10.7822	7.52196	5.82235	6.84034	7.63971
ENSMUSG00000026786	109.221	98.6472	77.1402	127.567	147.78	182.766	-0.68675	0.00754652	0.175485	Apbb1ip	2	22774094	22875653	+	7414	protein_coding	amyloid beta (A4) precursor protein-binding, family B, member 1 interacting protein [Source:MGI Symbol;Acc:MGI:1861354]	-	96	98	79	136	155	187	0.769552	0.696119	0.537322	0.892814	1.03589	1.28675
ENSMUSG00000010122	159.28	370.43	408.16	192.289	186.87	175.925	0.758574	0.00755965	0.175554	Slc47a1	11	61343401	61378345	-	3383	protein_coding	solute carrier family 47, member 1 [Source:MGI Symbol;Acc:MGI:1914723]	-	140	368	418	205	196	180	2.45949	5.7287	6.23066	2.94935	2.87071	2.71442
ENSMUSG00000041718	737.24	650.266	523.382	520.588	455.733	420.264	0.451173	0.00764247	0.17724	Alg13	X	144317804	144374450	+	6850	protein_coding	asparagine-linked glycosylation 13 [Source:MGI Symbol;Acc:MGI:1914824]	-	648	646	536	555	478	430	5.62217	4.96652	3.94579	3.94345	3.45758	3.20246
ENSMUSG00000039062	1402.8	2027.3	1329.94	1966.98	2217.65	2245.97	-0.433787	0.0076571	0.177342	Anpep	7	79821803	79861059	-	4135	protein_coding	alanyl (membrane) aminopeptidase [Source:MGI Symbol;Acc:MGI:5000466]	-	1233	2014	1362	2097	2326	2298	17.7218	25.6504	16.6097	24.683	27.872	28.3518
ENSMUSG00000022673	1216.22	1317.64	896.389	810.428	862.842	889.396	0.420373	0.00767384	0.177492	Mcm4	16	15623897	15637400	-	3589	protein_coding	minichromosome maintenance complex component 4 [Source:MGI Symbol;Acc:MGI:103199]	-	1069	1309	918	864	905	910	17.7021	19.2077	12.8982	11.717	12.4942	12.9352
ENSMUSG00000023912	427.781	473.104	498.97	362.066	338.463	358.691	0.403095	0.00769052	0.177641	Slc25a27	17	43641891	43667214	-	3935	protein_coding	solute carrier family 25, member 27 [Source:MGI Symbol;Acc:MGI:1921261]	-	376	470	511	386	355	367	5.67888	6.29018	6.54841	4.77438	4.47011	4.75803
ENSMUSG00000006304	3342.61	3374.14	3274.07	3811.08	4072.04	4140.09	-0.267142	0.00773551	0.178442	Arpc2	1	74236084	74268209	+	2033	protein_coding	actin related protein 2/3 complex, subunit 2 [Source:MGI Symbol;Acc:MGI:1923959]	-	2938	3352	3353	4063	4271	4236	85.8883	86.8313	83.168	97.2711	104.094	106.298
ENSMUSG00000057534	494.906	510.348	400.348	372.384	329.882	336.211	0.435953	0.00775326	0.178614	Elobl	11	88964658	88966931	-	833	protein_coding	elongin B-like [Source:MGI Symbol;Acc:MGI:1860403]	-	435	507	410	397	346	344	31.0359	32.0533	24.8198	23.1964	20.581	21.0678
ENSMUSG00000005374	893.107	1131.42	1244.01	933.306	624.488	804.366	0.469028	0.00776834	0.17866	Tbl2	5	135149657	135165760	+	7855	protein_coding	transducin (beta)-like 2 [Source:MGI Symbol;Acc:MGI:1351652]	-	785	1124	1274	995	655	823	5.9394	7.53581	8.17868	6.16526	4.13171	5.34515
ENSMUSG00000020116	460.775	488.203	463.818	594.689	654.997	576.641	-0.370278	0.00777837	0.17866	Pno1	11	17203198	17211568	-	1717	protein_coding	partner of NOB1 homolog [Source:MGI Symbol;Acc:MGI:1913499]	-	405	485	475	634	687	590	14.0186	14.8758	13.9503	17.9719	19.8254	17.5302
ENSMUSG00000030491	77.3647	57.3764	41.9877	33.7678	23.8354	26.3887	1.06883	0.00779012	0.17866	Tdrd12	7	35469098	35537745	-	4338	protein_coding	tudor domain containing 12 [Source:MGI Symbol;Acc:MGI:1919231]	-	68	57	43	36	25	27	0.93162	0.691983	0.499849	0.403913	0.285552	0.317527
ENSMUSG00000041147	436.883	475.117	456.983	363.004	344.183	334.257	0.394758	0.00779652	0.17866	Brca2	5	150522630	150570329	+	13643	protein_coding	breast cancer 2, early onset [Source:MGI Symbol;Acc:MGI:109337]	-	384	472	468	387	361	342	1.67279	1.82197	1.7298	1.38062	1.31109	1.27886
ENSMUSG00000064349	143.352	283.862	406.207	189.475	76.2733	169.083	0.940069	0.00781745	0.178903	mt-Tc	MT	5192	5257	-	66	Mt_tRNA	mitochondrially encoded tRNA cysteine [Source:MGI Symbol;Acc:MGI:102490]	-	126	282	416	202	80	173	113.461	225.017	317.841	148.964	60.0593	133.724
ENSMUSG00000099342	1.13772	2.01321	0.976459	44.0858	2.86025	0.977358	-3.53626	0.00786197	1	Gm18180	1	86014403	86015886	-	1484	processed_pseudogene	predicted gene, 18180 [Source:MGI Symbol;Acc:MGI:5010365]	-	1	2	1	47	3	1	0.0400484	0.0709751	0.0339802	1.54148	0.100166	0.0343773
ENSMUSG00000022546	230.956	249.638	313.443	189.475	187.823	175.925	0.522684	0.00787132	0.179874	Gpt	15	76695716	76699686	+	2941	protein_coding	glutamic pyruvic transaminase, soluble [Source:MGI Symbol;Acc:MGI:95802]	-	203	248	321	202	197	180	4.10223	4.44085	5.50389	3.34296	3.31899	3.12237
ENSMUSG00000018171	1612.14	1329.72	1309.43	1657.44	1823.89	1927.35	-0.347861	0.00788064	0.179874	Vmp1	11	86583865	86683836	-	3862	protein_coding	vacuole membrane protein 1 [Source:MGI Symbol;Acc:MGI:1923159]	-	1417	1321	1341	1767	1913	1972	21.806	18.0136	17.5096	22.2689	24.5435	26.0496
ENSMUSG00000003955	1118.37	1187.79	1340.68	975.515	786.568	1031.11	0.38515	0.00789517	0.179968	Fam162a	16	36043761	36071594	-	850	protein_coding	family with sequence similarity 162, member A [Source:MGI Symbol;Acc:MGI:1917436]	-	983	1180	1373	1040	825	1055	68.7312	73.1094	81.4539	59.551	48.0916	63.3198
ENSMUSG00000030905	4.55086	20.1321	16.5998	2.81399	0	2.93208	2.85141	0.00792069	1	Crym	7	120186380	120202111	-	3391	protein_coding	crystallin, mu [Source:MGI Symbol;Acc:MGI:102675]	-	4	20	17	3	0	3	0.0701054	0.310608	0.252802	0.0430594	0	0.0451336
ENSMUSG00000027353	250.298	246.618	230.444	188.537	132.525	176.902	0.546197	0.00792315	0.18023	Mcm8	2	132816141	132844197	+	3718	protein_coding	minichromosome maintenance 8 homologous recombination repair factor [Source:MGI Symbol;Acc:MGI:1913884]	-	220	245	236	201	139	181	3.51668	3.4703	3.20083	2.63124	1.85242	2.48356
ENSMUSG00000035385	26.1675	13.0859	10.741	47.8378	38.1366	37.1396	-1.31309	0.00792745	0.18023	Ccl2	11	82035571	82037453	+	1138	protein_coding	chemokine (C-C motif) ligand 2 [Source:MGI Symbol;Acc:MGI:98259]	-	23	13	11	51	40	38	1.20117	0.601604	0.487428	2.18123	1.74162	1.70352
ENSMUSG00000038530	139.939	118.779	102.528	148.203	208.798	202.313	-0.63273	0.00794205	0.180325	Rgs4	1	169741477	169747642	-	3098	protein_coding	regulator of G-protein signaling 4 [Source:MGI Symbol;Acc:MGI:108409]	-	123	118	105	158	219	207	2.35963	2.00591	1.7091	2.48228	3.50265	3.40875
ENSMUSG00000040605	609.816	3326.83	5951.51	649.093	827.565	682.196	2.19547	0.00795892	0.180472	Bace2	16	97356742	97442936	+	7887	protein_coding	beta-site APP-cleaving enzyme 2 [Source:MGI Symbol;Acc:MGI:1860440]	-	536	3305	6095	692	868	698	4.03899	22.0683	38.9692	4.2704	5.45309	4.51492
ENSMUSG00000019558	1066.04	1163.63	867.095	1257.85	1330.02	1428.9	-0.375498	0.00798114	0.180739	Slc6a8	X	73673150	73682502	+	5210	protein_coding	solute carrier family 6 (neurotransmitter transporter, creatine), member 8 [Source:MGI Symbol;Acc:MGI:2147834]	-	937	1156	888	1341	1395	1462	10.6886	11.685	8.59479	12.5275	13.2669	14.3158
ENSMUSG00000094504	17.0657	9.05944	6.83521	42.2098	26.6957	25.4113	-1.53097	0.00800124	0.180958	Gm5294	5	138820080	138821619	+	651	protein_coding	predicted gene 5294 [Source:MGI Symbol;Acc:MGI:3646467]	Fork	15	9	7	45	28	26	1.3694	0.728067	0.542222	3.36439	2.13114	2.0375
ENSMUSG00000029095	170.657	210.38	300.749	175.405	122.991	128.034	0.678528	0.00803401	0.181462	Ablim2	5	35757880	35884973	+	7047	protein_coding	actin-binding LIM protein 2 [Source:MGI Symbol;Acc:MGI:2385758]	-	150	209	308	187	129	131	1.26505	1.5619	2.20397	1.29155	0.907027	0.94836
ENSMUSG00000030747	147.903	329.16	520.452	88.1716	87.7143	166.151	1.54497	0.00807579	0.182168	Dgat2	7	99153658	99182719	-	3083	protein_coding	diacylglycerol O-acyltransferase 2 [Source:MGI Symbol;Acc:MGI:1915050]	-	130	327	533	94	92	170	2.50605	5.58578	8.71794	1.48398	1.47859	2.81308
ENSMUSG00000056124	228.681	526.454	323.208	245.755	220.239	203.291	0.689196	0.0081488	0.183576	B4galt6	18	20684599	20746404	-	5808	protein_coding	UDP-Gal:betaGlcNAc beta 1,4-galactosyltransferase, polypeptide 6 [Source:MGI Symbol;Acc:MGI:1928380]	-	201	523	331	262	231	208	2.05678	4.74226	2.87383	2.19558	1.9707	1.82702
ENSMUSG00000065258	25.0298	13.0859	15.6233	4.68998	3.81366	4.88679	2.00062	0.00824242	0.185304	Gm23969	2	26911261	26911334	+	74	snoRNA	predicted gene, 23969 [Source:MGI Symbol;Acc:MGI:5453746]	-	22	13	16	5	4	5	17.6689	9.2517	10.9031	3.28861	2.67832	3.44703
ENSMUSG00000019590	328.8	368.417	318.325	405.214	469.081	486.724	-0.422093	0.00824783	0.185304	Cyb561	11	105933702	105953336	-	3653	protein_coding	cytochrome b-561 [Source:MGI Symbol;Acc:MGI:103253]	-	289	366	326	432	492	498	4.70184	5.27644	4.50016	5.75584	6.67344	6.95482
ENSMUSG00000038173	183.172	543.566	726.485	137.885	183.056	194.494	1.49588	0.00825758	0.185304	Enpp6	8	46986887	47096762	+	6412	protein_coding	ectonucleotide pyrophosphatase/phosphodiesterase 6 [Source:MGI Symbol;Acc:MGI:2445171]	-	161	540	744	147	192	199	1.49228	4.43517	5.85113	1.11583	1.48369	1.58331
ENSMUSG00000042684	88.7419	115.759	129.869	172.591	179.242	161.264	-0.614597	0.00828714	0.185726	Npl	1	153503015	153550045	-	2961	protein_coding	N-acetylneuraminate pyruvate lyase [Source:MGI Symbol;Acc:MGI:1921341]	-	78	115	133	184	188	165	1.56558	2.04536	2.26503	3.0245	3.14597	2.84284
ENSMUSG00000026605	686.043	777.098	562.44	528.091	410.922	538.524	0.45495	0.00831607	0.186004	Cenpf	1	189640606	189688086	-	15433	protein_coding	centromere protein F [Source:MGI Symbol;Acc:MGI:1313302]	-	603	772	576	563	431	551	2.32213	2.63437	1.88205	1.77555	1.38376	1.82141
ENSMUSG00000019194	299.219	257.691	200.174	310.477	358.485	428.083	-0.536708	0.008321	0.186004	Scn1b	7	31116524	31127003	-	1859	protein_coding	sodium channel, voltage-gated, type I, beta [Source:MGI Symbol;Acc:MGI:98247]	-	263	256	205	331	376	438	8.40806	7.25221	5.56076	8.66609	10.0217	12.0199
ENSMUSG00000029304	301.495	88.5812	92.7636	405.214	2833.55	311.777	-2.87887	0.008332	0.18601	Spp1	5	104435118	104441050	+	1648	protein_coding	secreted phosphoprotein 1 [Source:MGI Symbol;Acc:MGI:98389]	-	265	88	95	432	2972	319	9.5567	2.81213	2.90688	12.7585	89.3565	9.87506
ENSMUSG00000019942	937.478	864.673	695.238	549.665	654.997	667.536	0.415137	0.00835359	0.186252	Cdk1	10	69335146	69352938	-	4934	protein_coding	cyclin-dependent kinase 1 [Source:MGI Symbol;Acc:MGI:88351]	-	824	859	712	586	687	683	9.92539	9.16862	7.27681	5.7806	6.8991	7.062
ENSMUSG00000020524	3.41315	3.01981	2.92938	8.44196	7.62733	35.1849	-2.45361	0.00838019	0.186605	Gria1	11	57011387	57330244	+	6043	protein_coding	glutamate receptor, ionotropic, AMPA1 (alpha 1) [Source:MGI Symbol;Acc:MGI:95808]	-	3	3	3	9	8	36	0.0295045	0.0261444	0.0250339	0.0724877	0.0655952	0.303918
ENSMUSG00000040957	2795.37	2300.09	1927.53	1958.53	1808.63	1498.29	0.415091	0.00840915	0.187009	Cables1	18	11839220	11945630	+	3839	protein_coding	CDK5 and Abl enzyme substrate 1 [Source:MGI Symbol;Acc:MGI:1927065]	-	2457	2285	1974	2088	1897	1533	38.037	31.3457	25.9292	26.472	24.4841	20.3718
ENSMUSG00000039106	22.7543	26.1717	35.1525	11.2559	11.441	6.84151	1.51007	0.00843547	0.187354	Htr5a	5	27842149	27855088	+	5376	protein_coding	5-hydroxytryptamine (serotonin) receptor 5A [Source:MGI Symbol;Acc:MGI:96283]	-	20	26	36	12	12	7	0.221101	0.254697	0.337678	0.108642	0.1106	0.0664271
ENSMUSG00000000134	1260.59	1226.04	1143.43	1392.92	1562.65	1546.18	-0.310711	0.00846338	0.187487	Tfe3	X	7762560	7775202	+	9261	protein_coding	transcription factor E3 [Source:MGI Symbol;Acc:MGI:98511]	bHLH	1108	1218	1171	1485	1639	1582	7.11052	6.92627	6.37616	7.80446	8.76911	8.71475
ENSMUSG00000097048	560.894	590.877	612.239	413.656	411.876	512.136	0.3998	0.00847223	0.187487	1600020E01Rik	6	86526247	86582466	+	4328	antisense	RIKEN cDNA 1600020E01 gene [Source:MGI Symbol;Acc:MGI:1919262]	-	493	587	627	441	432	524	6.76985	7.14267	7.30534	4.95936	4.94574	6.17661
ENSMUSG00000032579	541.553	824.409	1231.31	628.457	531.053	544.389	0.608996	0.00847392	0.187487	Hemk1	9	107327084	107338350	-	3646	protein_coding	HemK methyltransferase family member 1 [Source:MGI Symbol;Acc:MGI:1916786]	-	476	819	1261	670	557	557	7.75907	11.8298	17.4405	8.94402	7.5696	7.79372
ENSMUSG00000030677	811.192	772.065	663.992	432.416	495.776	684.151	0.478968	0.00851752	0.188211	Kif22	7	127027729	127042471	-	4903	protein_coding	kinesin family member 22 [Source:MGI Symbol;Acc:MGI:109233]	-	713	767	680	461	520	700	8.64265	8.23841	6.9937	4.57629	5.25504	7.28354
ENSMUSG00000048445	469.877	469.077	432.571	381.764	314.627	335.234	0.410362	0.00858397	0.189408	Ccdc57	11	120826529	120932872	-	3743	protein_coding	coiled-coil domain containing 57 [Source:MGI Symbol;Acc:MGI:1918526]	-	413	466	443	407	330	343	6.55767	6.55656	5.96821	5.29236	4.36846	4.67499
ENSMUSG00000035226	3912.61	4074.73	3840.41	3123.53	2768.72	3575.18	0.321181	0.00859357	0.189408	Rims4	2	163859751	163918683	-	4962	protein_coding	regulating synaptic membrane exocytosis 4 [Source:MGI Symbol;Acc:MGI:2674366]	-	3439	4048	3933	3330	2904	3658	41.1903	42.9629	39.9694	32.6634	28.9984	37.6091
ENSMUSG00000022122	620.055	837.495	835.848	551.541	606.373	568.823	0.410443	0.00870045	0.19152	Ednrb	14	103814625	103844402	-	4266	protein_coding	endothelin receptor type B [Source:MGI Symbol;Acc:MGI:102720]	-	545	832	856	588	636	582	7.59268	10.271	10.1184	6.70859	7.38705	6.95999
ENSMUSG00000000296	367.482	375.463	306.608	387.392	571.096	507.249	-0.482252	0.00878356	0.192325	Tpd52l1	10	31332376	31445958	-	1323	protein_coding	tumor protein D52-like 1 [Source:MGI Symbol;Acc:MGI:1298386]	-	323	373	314	413	599	519	14.5098	14.8477	11.9682	15.1937	22.4337	20.0131
ENSMUSG00000020890	58.0235	58.383	44.9171	30.9539	18.1149	28.3434	1.05795	0.00878358	0.192325	Gucy2e	11	69218117	69237036	-	9197	protein_coding	guanylate cyclase 2e [Source:MGI Symbol;Acc:MGI:105123]	-	51	58	46	33	19	29	0.329567	0.332117	0.252215	0.174639	0.102363	0.160864
ENSMUSG00000026683	336.764	357.344	310.514	205.421	215.472	289.298	0.500767	0.00879104	0.192325	Nuf2	1	169497934	169531464	-	6341	protein_coding	NUF2, NDC80 kinetochore complex component [Source:MGI Symbol;Acc:MGI:1914227]	-	296	355	318	219	226	296	2.7743	2.94836	2.52889	1.68097	1.76598	2.38144
ENSMUSG00000099472	17.0657	16.1057	13.6704	47.8378	34.323	30.2981	-1.26688	0.00879164	0.192325	Gm29539	1	74774943	74777405	-	758	antisense	predicted gene 29539 [Source:MGI Symbol;Acc:MGI:5580245]	-	15	16	14	51	36	31	1.17609	1.11163	0.931363	3.27473	2.35325	2.08641
ENSMUSG00000030649	276.465	344.259	361.29	253.259	220.239	232.611	0.47719	0.00880311	0.192325	Anapc15	7	101863715	101901849	+	5161	protein_coding	anaphase prompoting complex C subunit 15 [Source:MGI Symbol;Acc:MGI:1922680]	-	243	342	370	270	231	238	2.79828	3.48981	3.61516	2.54627	2.21775	2.35261
ENSMUSG00000032366	10769.6	9995.58	9779.23	12642.3	11788	12108.5	-0.258584	0.00880362	0.192325	Tpm1	9	67022590	67049406	-	6485	protein_coding	tropomyosin 1, alpha [Source:MGI Symbol;Acc:MGI:98809]	-	9466	9930	10015	13478	12364	12389	86.7513	80.6398	77.8755	101.156	94.4678	97.4614
ENSMUSG00000030607	45.5086	80.5283	61.5169	138.823	135.385	72.3245	-0.883239	0.00882774	0.192544	Acan	7	79053483	79115099	+	7469	protein_coding	aggrecan [Source:MGI Symbol;Acc:MGI:99602]	-	40	80	63	148	142	74	0.318286	0.564076	0.425342	0.964437	0.942021	0.505447
ENSMUSG00000031740	2628.12	2823.52	2386.46	3633.79	2872.64	3380.68	-0.335109	0.00883587	0.192544	Mmp2	8	92827291	92853420	+	3371	protein_coding	matrix metallopeptidase 2 [Source:MGI Symbol;Acc:MGI:97009]	-	2310	2805	2444	3874	3013	3459	40.7261	43.8212	36.5597	55.9339	44.2869	52.3477
ENSMUSG00000043644	109.221	84.5547	153.304	49.7138	71.5062	75.2566	0.822676	0.00886388	0.192912	0610009L18Rik	11	120348678	120351190	+	619	bidirectional_promoter_lncRNA	RIKEN cDNA 0610009L18 gene [Source:MGI Symbol;Acc:MGI:1914088]	-	96	84	157	53	75	77	9.21722	7.14658	12.79	4.16735	6.00351	6.34609
ENSMUSG00000030792	34.1315	42.2774	45.8936	22.5119	18.1149	11.7283	1.22414	0.00889572	0.193195	Dkkl1	7	45207519	45212147	-	1576	protein_coding	dickkopf-like 1 [Source:MGI Symbol;Acc:MGI:1354963]	-	30	42	47	24	19	12	1.13132	1.40347	1.50384	0.74119	0.597354	0.388447
ENSMUSG00000004952	646.223	888.831	781.167	589.999	545.354	615.736	0.404363	0.00889921	0.193195	Rasa4	5	136083916	136111860	+	7485	protein_coding	RAS p21 protein activator 4 [Source:MGI Symbol;Acc:MGI:1858600]	-	568	883	800	629	572	630	4.50999	6.21268	5.38962	4.09009	3.78651	4.29393
ENSMUSG00000022371	176.346	163.07	213.844	108.807	103.922	147.581	0.620077	0.0089866	0.194848	Col14a1	15	55307750	55520803	+	7013	protein_coding	collagen, type XIV, alpha 1 [Source:MGI Symbol;Acc:MGI:1341272]	-	155	162	219	116	109	151	1.31355	1.21653	1.57471	0.805061	0.770118	1.09845
ENSMUSG00000015143	5139.06	4255.92	3525.02	4916.97	6134.28	5889.56	-0.391093	0.00904713	0.195916	Actn1	12	80167547	80260371	-	5533	protein_coding	actinin, alpha 1 [Source:MGI Symbol;Acc:MGI:2137706]	-	4517	4228	3610	5242	6434	6026	48.5187	40.2424	32.9008	46.1117	57.6176	55.5616
ENSMUSG00000054659	170.657	174.142	200.174	156.645	98.2019	77.2113	0.714235	0.00907161	0.1962	Pm20d2	4	33174230	33189737	-	1834	protein_coding	peptidase M20 domain containing 2 [Source:MGI Symbol;Acc:MGI:2685270]	-	150	173	205	167	103	79	4.86084	4.96772	5.63657	4.43192	2.78274	2.19753
ENSMUSG00000018554	296.944	259.704	267.55	184.785	191.637	215.996	0.475852	0.00908494	0.196244	Ybx2	11	69935796	69941605	+	1885	protein_coding	Y box protein 2 [Source:MGI Symbol;Acc:MGI:1096372]	CSD	261	258	274	197	201	221	8.22903	7.20806	7.32992	5.08662	5.28347	5.98118
ENSMUSG00000030220	218.441	197.294	194.315	272.957	293.652	272.683	-0.461369	0.00913208	0.197016	Arhgdib	6	136923655	136941899	-	1707	protein_coding	Rho, GDP dissociation inhibitor (GDI) beta [Source:MGI Symbol;Acc:MGI:101940]	-	192	196	199	291	308	279	6.68478	6.0469	5.87868	8.29725	8.94029	8.33829
ENSMUSG00000026956	373.171	452.972	457.959	535.595	534.867	640.17	-0.41244	0.00916429	0.197465	Uap1l1	2	25359889	25365682	-	4071	protein_coding	UDP-N-acteylglucosamine pyrophosphorylase 1-like 1 [Source:MGI Symbol;Acc:MGI:2443318]	-	328	450	469	571	561	655	4.78842	5.82132	5.80941	6.82668	6.82804	8.20817
ENSMUSG00000019761	84.191	82.5415	102.528	57.2177	56.2516	42.0264	0.792368	0.00921522	0.198127	Krt10	11	99385254	99389364	-	2114	protein_coding	keratin 10 [Source:MGI Symbol;Acc:MGI:96685]	-	74	82	105	61	59	43	2.0804	2.04277	2.50463	1.40443	1.38287	1.03769
ENSMUSG00000033952	716.761	682.478	563.417	477.44	458.593	547.321	0.403399	0.00922569	0.198127	Aspm	1	139454772	139494091	+	11590	protein_coding	abnormal spindle microtubule assembly [Source:MGI Symbol;Acc:MGI:1334448]	-	630	678	577	509	481	560	3.23055	3.08075	2.51045	2.13751	2.05635	2.46497
ENSMUSG00000045333	510.835	439.886	383.748	574.053	610.186	578.596	-0.403076	0.00922929	0.198127	Zfp423	8	87661810	87959595	-	5608	protein_coding	zinc finger protein 423 [Source:MGI Symbol;Acc:MGI:1891217]	zf-C2H2	449	437	393	612	640	592	4.75836	4.10377	3.53382	5.31151	5.65466	5.38542
ENSMUSG00000029661	18361.6	16210.4	13980.9	18865.9	21668.3	20268.5	-0.324633	0.00924744	0.198205	Col1a2	6	4504814	4541544	+	12426	protein_coding	collagen, type I, alpha 2 [Source:MGI Symbol;Acc:MGI:88468]	-	16139	16104	14318	20113	22727	20738	77.1906	68.2515	58.1047	78.7807	90.6244	85.1416
ENSMUSG00000073600	440.296	543.566	489.206	339.554	374.693	394.853	0.410379	0.00925583	0.198205	Prob1	18	35650351	35655238	-	4888	protein_coding	proline rich basic protein 1 [Source:MGI Symbol;Acc:MGI:2686460]	-	387	540	501	362	393	404	4.70543	5.81798	5.16852	3.60456	3.98379	4.21654
ENSMUSG00000025001	560.894	576.784	441.359	391.144	384.227	407.558	0.416066	0.00927467	0.198363	Hells	19	38930915	38971051	+	7205	protein_coding	helicase, lymphoid specific [Source:MGI Symbol;Acc:MGI:106209]	-	493	573	452	417	403	417	4.06661	4.18823	3.16348	2.81693	2.77144	2.95262
ENSMUSG00000100044	0	0	1.95292	13.1319	10.4876	4.88679	-3.81034	0.00929291	1	Gm9553	1	73512046	73513041	+	996	processed_pseudogene	predicted gene 9553 [Source:MGI Symbol;Acc:MGI:3779963]	-	0	0	2	14	11	5	0	0	0.101258	0.684137	0.547227	0.256104
ENSMUSG00000041859	1327.71	1545.14	1234.24	930.492	1135.52	1122.01	0.365585	0.00930979	0.19873	Mcm3	1	20802968	20820312	-	3752	protein_coding	minichromosome maintenance complex component 3 [Source:MGI Symbol;Acc:MGI:101845]	-	1167	1535	1264	992	1191	1148	18.4853	21.5454	16.9881	12.8684	15.7284	15.6094
ENSMUSG00000038047	490.356	480.15	457.959	393.958	355.624	341.098	0.388692	0.00931474	0.19873	Haus6	4	86578855	86612055	-	6459	protein_coding	HAUS augmin-like complex, subunit 6 [Source:MGI Symbol;Acc:MGI:1923389]	-	431	477	469	420	373	349	3.96581	3.88922	3.66157	3.16489	2.8614	2.75655
ENSMUSG00000028849	2755.55	2153.13	1874.8	2976.26	2890.76	2933.05	-0.375968	0.00933869	0.198763	Map7d1	4	126232167	126256343	-	3652	protein_coding	MAP7 domain containing 1 [Source:MGI Symbol;Acc:MGI:2384297]	-	2422	2139	1920	3173	3032	3001	39.4151	30.8454	26.5113	42.2877	41.137	41.9219
ENSMUSG00000015880	384.548	380.496	320.278	252.321	271.724	277.57	0.436521	0.00933927	0.198763	Ncapg	5	45669919	45700546	+	7066	protein_coding	non-SMC condensin I complex, subunit G [Source:MGI Symbol;Acc:MGI:1930197]	-	338	378	328	269	285	284	2.84291	2.81727	2.34078	1.8529	1.99851	2.05046
ENSMUSG00000059547	89.8796	104.687	91.7871	68.4737	52.4379	46.9132	0.770429	0.00937232	0.199169	Fbxw26	9	109717566	109746089	-	1824	protein_coding	F-box and WD-40 domain protein 26 [Source:MGI Symbol;Acc:MGI:3646662]	-	79	104	94	73	55	48	2.57408	3.00274	2.59874	1.94793	1.49408	1.34253
ENSMUSG00000058715	254.848	302.988	341.76	385.516	390.901	459.358	-0.456195	0.0093813	0.199169	Fcer1g	1	171229572	171234365	-	874	protein_coding	Fc receptor, IgE, high affinity I, gamma polypeptide [Source:MGI Symbol;Acc:MGI:95496]	-	224	301	350	411	410	470	15.232	18.137	20.1937	22.8878	23.2438	27.4342
ENSMUSG00000003534	2183.28	1811.89	1543.78	2397.52	2340.64	2369.12	-0.360226	0.00940493	0.19938	Ddr1	17	35681567	35704621	-	4774	protein_coding	discoidin domain receptor family, member 1 [Source:MGI Symbol;Acc:MGI:99216]	-	1919	1800	1581	2556	2455	2424	23.8898	19.8564	16.6997	26.0587	25.4802	25.9034
ENSMUSG00000032648	369.758	385.529	319.302	470.874	565.376	423.196	-0.442234	0.0094185	0.19938	Pygm	19	6384399	6398459	+	3218	protein_coding	muscle glycogen phosphorylase [Source:MGI Symbol;Acc:MGI:97830]	-	325	383	327	502	593	433	6.00229	6.26791	5.12415	7.59263	9.13068	6.86449
ENSMUSG00000020846	789.575	852.594	580.016	556.231	446.199	603.03	0.46866	0.00942576	0.19938	Rflnb	11	76019194	76027782	-	3512	protein_coding	refilin B [Source:MGI Symbol;Acc:MGI:1923816]	-	694	847	594	593	468	617	11.7442	12.701	8.52888	8.21816	6.60277	8.96266
ENSMUSG00000038644	1285.62	1144.51	1038.95	793.544	795.149	1044.8	0.397334	0.00945062	0.199662	Pold1	7	44532746	44548849	-	4859	protein_coding	polymerase (DNA directed), delta 1, catalytic subunit [Source:MGI Symbol;Acc:MGI:97741]	-	1130	1137	1064	846	834	1069	13.8214	12.3232	11.0422	8.47418	8.5046	11.2237
ENSMUSG00000100029	1.13772	13.0859	56.6346	3.75198	1.90683	5.86415	2.62764	0.00949035	0.200257	D7Ertd128e	7	30885031	30886446	+	928	lincRNA	DNA segment, Chr 7, ERATO Doi 128, expressed [Source:MGI Symbol;Acc:MGI:1098716]	-	1	13	58	4	2	6	0.064043	0.737743	3.15166	0.209791	0.106787	0.329845
ENSMUSG00000104299	12.5149	9.05944	21.4821	1.87599	3.81366	2.93208	2.32394	0.00952323	1	Gm9924	5	31094984	31097294	+	2311	TEC	predicted gene 9924 [Source:MGI Symbol;Acc:MGI:3642216]	-	11	9	22	2	4	3	0.282886	0.205094	0.480046	0.0421216	0.0857619	0.0662258
ENSMUSG00000017146	391.374	340.232	289.032	276.709	203.078	238.475	0.505439	0.00952443	0.200731	Brca1	11	101488764	101551955	-	8533	protein_coding	breast cancer 1, early onset [Source:MGI Symbol;Acc:MGI:104537]	-	344	338	296	295	213	244	2.39594	2.08605	1.74924	1.68265	1.23684	1.4588
ENSMUSG00000020017	9.10173	21.1387	33.1996	4.68998	0.953416	8.79623	2.14385	0.00956049	0.201247	Hal	10	93488768	93519304	+	5549	protein_coding	histidine ammonia lyase [Source:MGI Symbol;Acc:MGI:96010]	-	8	21	34	5	1	9	0.085683	0.199303	0.308976	0.0438561	0.00892935	0.0827435
ENSMUSG00000086291	5.68858	44.2906	117.175	5.62797	19.0683	19.5472	1.92245	0.00960123	0.201634	Gm15513	5	34211810	34213802	-	1569	sense_intronic	predicted gene 15513 [Source:MGI Symbol;Acc:MGI:3782961]	-	5	44	120	6	20	20	0.189394	1.47686	3.85672	0.186124	0.631599	0.650299
ENSMUSG00000027641	504.008	519.408	505.806	401.462	376.599	407.558	0.367278	0.00960219	0.201634	Rbl1	2	157145893	157204534	-	5993	protein_coding	RB transcriptional corepressor like 1 [Source:MGI Symbol;Acc:MGI:103300]	-	443	516	518	428	395	417	4.39318	4.53435	4.35858	3.47595	3.26578	3.54975
ENSMUSG00000041153	426.644	309.027	319.302	481.192	477.662	471.087	-0.440726	0.00966331	0.202616	Osgin2	4	15997121	16013888	-	5571	protein_coding	oxidative stress induced growth inhibitor family member 2 [Source:MGI Symbol;Acc:MGI:2384798]	-	375	307	327	513	501	482	4.00053	2.90212	2.95988	4.48186	4.45594	4.41388
ENSMUSG00000040740	103.532	190.248	370.078	123.815	133.478	93.8264	0.920838	0.00967234	0.202616	Slc25a34	4	141618824	141623821	-	2670	protein_coding	solute carrier family 25, member 34 [Source:MGI Symbol;Acc:MGI:2686215]	-	91	189	379	132	140	96	2.02558	3.72787	7.15794	2.40623	2.59807	1.83428
ENSMUSG00000101320	42.0955	34.2245	54.6817	13.1319	26.6957	16.6151	1.21594	0.00968671	0.202672	Gm28529	18	6490143	6496962	+	977	antisense	predicted gene 28529 [Source:MGI Symbol;Acc:MGI:5579235]	-	37	34	56	14	28	17	2.25075	1.83271	2.89037	0.697442	1.42003	0.887688
ENSMUSG00000017679	810.054	754.953	682.545	1066.5	981.065	849.324	-0.366889	0.00970006	0.202707	Ttpal	2	163602314	163619013	+	5951	protein_coding	tocopherol (alpha) transfer protein-like [Source:MGI Symbol;Acc:MGI:1923330]	-	712	750	699	1137	1029	869	7.11065	6.63714	5.92308	9.29919	8.56762	7.44965
ENSMUSG00000020889	1556.4	1401.19	1868.94	1760.62	2747.75	2055.38	-0.443389	0.00976356	0.203788	Nr1d1	11	98767932	98775333	-	3077	protein_coding	nuclear receptor subfamily 1, group D, member 1 [Source:MGI Symbol;Acc:MGI:2444210]	THR-like	1368	1392	1914	1877	2882	2103	26.4227	23.8244	31.3671	29.6901	46.4089	34.8673
ENSMUSG00000030450	149.041	159.043	181.621	307.663	302.233	162.241	-0.656526	0.00978543	0.203999	Oca2	7	56239760	56536518	+	3961	protein_coding	oculocutaneous albinism II [Source:MGI Symbol;Acc:MGI:97454]	-	131	158	186	328	317	166	1.96556	2.10069	2.36793	4.03036	3.96542	2.13801
ENSMUSG00000096862	31.856	17.1123	7.81167	54.4037	35.2764	51.8	-1.33025	0.00980646	0.204191	Gm13301	4	42216908	42235604	+	2446	transcribed_unprocessed_pseudogene	predicted gene 13301 [Source:MGI Symbol;Acc:MGI:3707230]	-	28	17	8	58	37	53	0.680332	0.366018	0.164928	1.15411	0.749514	1.10542
ENSMUSG00000064339	5023.02	6592.25	7336.13	5325	3531.45	5056.85	0.445951	0.00984444	0.204736	mt-Rnr2	MT	1094	2675	+	1582	Mt_rRNA	mitochondrially encoded 16S rRNA [Source:MGI Symbol;Acc:MGI:102492]	-	4415	6549	7513	5677	3704	5174	165.861	218.011	239.479	174.657	116.011	166.85
ENSMUSG00000046982	5517.92	5012.89	4936.97	4306.34	4454.36	4044.31	0.272417	0.00987688	0.205164	Tshz1	18	84011627	84086404	-	5656	protein_coding	teashirt zinc finger family member 1 [Source:MGI Symbol;Acc:MGI:1346031]	zf-C2H2	4850	4980	5056	4591	4672	4138	50.9626	46.3692	45.0773	39.5068	40.9287	37.3239
ENSMUSG00000003948	560.894	507.328	500.923	613.449	741.758	671.445	-0.369709	0.00989826	0.205212	Mmd	11	90249456	90278589	+	3581	protein_coding	monocyte to macrophage differentiation-associated [Source:MGI Symbol;Acc:MGI:1914718]	-	493	504	513	654	778	687	8.18205	7.41201	7.22392	8.8889	10.7649	9.7872
ENSMUSG00000007888	2.27543	6.03962	8.78813	9.37996	5.7205	72.3245	-2.34056	0.00991275	0.205212	Crlf1	8	70493158	70504081	+	1644	protein_coding	cytokine receptor-like factor 1 [Source:MGI Symbol;Acc:MGI:1340030]	-	2	6	9	10	6	74	0.0723015	0.192203	0.276058	0.296055	0.180836	2.29634
ENSMUSG00000051048	40.9578	101.667	59.564	32.8298	26.6957	37.1396	1.06792	0.00992807	0.205212	P4ha3	7	100285520	100319699	+	3135	protein_coding	procollagen-proline, 2-oxoglutarate 4-dioxygenase (proline 4-hydroxylase), alpha polypeptide III [Source:MGI Symbol;Acc:MGI:2444049]	-	36	101	61	35	28	38	0.682471	1.69666	0.981188	0.543382	0.442543	0.618375
ENSMUSG00000036887	1094.48	1200.88	1274.28	1581.46	1320.48	1615.57	-0.339322	0.00994317	0.205212	C1qa	4	136895917	136898803	-	1040	protein_coding	complement component 1, q subcomponent, alpha polypeptide [Source:MGI Symbol;Acc:MGI:88223]	-	962	1193	1305	1686	1385	1653	54.9745	60.4111	63.2757	78.9039	65.9859	81.086
ENSMUSG00000021365	1191.19	801.257	716.721	1525.18	1083.08	1218.77	-0.499371	0.00994483	0.205212	Nedd9	13	41309581	41487362	-	6376	protein_coding	neural precursor cell expressed, developmentally down-regulated gene 9 [Source:MGI Symbol;Acc:MGI:97302]	-	1047	796	734	1626	1136	1247	9.75928	6.57468	5.80507	12.4121	8.82805	9.97756
ENSMUSG00000050592	1946.63	1416.29	1149.29	1256.91	1029.69	948.038	0.479545	0.00995025	0.205212	Fam78a	2	32050055	32084857	-	5973	protein_coding	family with sequence similarity 78, member A [Source:MGI Symbol;Acc:MGI:2443569]	-	1711	1407	1177	1340	1080	970	17.0246	12.4054	9.93674	10.9191	8.95913	8.28486
ENSMUSG00000106015	40.9578	37.2443	34.176	9.37996	10.4876	24.434	1.34509	0.00998868	0.20576	Gm42980	5	127578750	127580109	+	1028	lincRNA	predicted gene 42980 [Source:MGI Symbol;Acc:MGI:5663117]	-	36	37	35	10	11	25	2.08127	1.89548	1.71686	0.473458	0.530193	1.24066
ENSMUSG00000020029	5242.6	4454.22	4331.57	6555.65	5227.58	5831.9	-0.328638	0.0100124	0.205831	Nudt4	10	95547007	95564146	-	3210	protein_coding	nudix (nucleoside diphosphate linked moiety X)-type motif 4 [Source:MGI Symbol;Acc:MGI:1918457]	-	4608	4425	4436	6989	5483	5967	85.3153	72.5969	69.6862	105.97	84.6346	94.8325
ENSMUSG00000050199	1582.56	1785.72	1811.33	2125.5	2984.19	1863.82	-0.428906	0.0100159	0.205831	Lgr4	2	109917647	110014257	+	5884	protein_coding	leucine-rich repeat-containing G protein-coupled receptor 4 [Source:MGI Symbol;Acc:MGI:1891468]	-	1391	1774	1855	2266	3130	1907	14.0499	15.8778	15.8976	18.744	26.3576	16.5342
ENSMUSG00000059323	440.296	447.939	370.078	226.995	337.509	328.392	0.494853	0.0100315	0.205907	Tonsl	15	76626002	76639958	-	4956	protein_coding	tonsoku-like, DNA repair protein [Source:MGI Symbol;Acc:MGI:1919999]	-	387	445	379	242	354	336	4.64087	4.72867	3.85627	2.37661	3.53921	3.45871
ENSMUSG00000003555	2545.07	1827.99	265.597	7425.17	9650.48	4667.86	-2.22887	0.0100658	0.206164	Cyp17a1	19	46667165	46672974	-	2166	protein_coding	cytochrome P450, family 17, subfamily a, polypeptide 1 [Source:MGI Symbol;Acc:MGI:88586]	-	2237	1816	272	7916	10122	4776	61.38	44.1537	6.33243	177.878	231.549	112.49
ENSMUSG00000029338	1309.51	1279.39	1161.01	1580.52	1853.44	1375.14	-0.359208	0.0100702	0.206164	Antxr2	5	97882783	98031043	-	6655	protein_coding	anthrax toxin receptor 2 [Source:MGI Symbol;Acc:MGI:1919164]	-	1151	1271	1189	1685	1944	1407	10.2789	10.0579	9.00936	12.3233	14.4738	10.7858
ENSMUSG00000038400	1492.68	1249.2	869.048	1744.67	1567.42	1619.48	-0.450412	0.0100797	0.206164	Pmepa1	2	173224458	173276533	-	4913	protein_coding	prostate transmembrane protein, androgen induced 1 [Source:MGI Symbol;Acc:MGI:1929600]	-	1312	1241	890	1860	1644	1657	15.8711	13.3026	9.13489	18.4264	16.5802	17.2061
ENSMUSG00000059456	1161.61	1108.27	1065.32	1127.47	2071.77	1462.13	-0.48307	0.0100928	0.206188	Ptk2b	14	66153257	66281052	-	7398	protein_coding	PTK2 protein tyrosine kinase 2 beta [Source:MGI Symbol;Acc:MGI:104908]	-	1021	1101	1091	1202	2173	1496	8.20221	7.8376	7.43653	7.90796	14.5539	10.3163
ENSMUSG00000073761	0	1.0066	0	5.62797	8.58075	6.84151	-4.23776	0.0101061	1	4933427I04Rik	4	123859679	123863165	+	2183	protein_coding	Riken cDNA 4933427I04 gene [Source:MGI Symbol;Acc:MGI:3613760]	-	0	1	0	6	9	7	0	0.0241244	0	0.133774	0.204279	0.163588
ENSMUSG00000029830	27.3052	38.251	27.3408	10.318	12.3944	13.683	1.35386	0.0101342	0.206791	Svopl	6	37983739	38046996	-	5814	protein_coding	SV2 related protein homolog (rat)-like [Source:MGI Symbol;Acc:MGI:2444335]	-	24	38	28	11	13	14	0.245333	0.344206	0.242853	0.0920857	0.110791	0.122845
ENSMUSG00000031626	3471.17	2755.08	3194.97	3315.81	5975.06	3866.43	-0.481954	0.0101808	0.207443	Sorbs2	8	45507788	45827906	+	27851	protein_coding	sorbin and SH3 domain containing 2 [Source:MGI Symbol;Acc:MGI:1924574]	-	3051	2737	3272	3535	6267	3956	6.5106	5.1754	5.92424	6.17765	11.1495	7.24639
ENSMUSG00000049709	191.136	139.918	183.574	227.933	282.211	234.566	-0.534251	0.0101936	0.207443	Nlrp10	7	108921852	108930178	-	4504	protein_coding	NLR family, pyrin domain containing 10 [Source:MGI Symbol;Acc:MGI:2444084]	-	168	139	188	243	296	240	2.21682	1.62527	2.10484	2.62593	3.25633	2.71844
ENSMUSG00000053550	222.992	196.288	295.867	193.227	119.177	151.491	0.624893	0.0102021	0.207443	Shisa7	7	4825552	4844696	-	6639	protein_coding	shisa family member 7 [Source:MGI Symbol;Acc:MGI:3605641]	-	196	195	303	206	125	155	1.75458	1.54683	2.30144	1.51022	0.932915	1.19106
ENSMUSG00000018604	2252.68	2107.83	2279.05	3356.15	2736.3	2399.41	-0.355097	0.0102279	0.207723	Tbx3	5	119670669	119684724	+	6624	protein_coding	T-box 3 [Source:MGI Symbol;Acc:MGI:98495]	T-box	1980	2094	2334	3578	2870	2455	17.765	16.6482	17.7681	26.2902	21.4682	18.9076
ENSMUSG00000002870	1467.65	1559.23	1136.6	950.189	1012.53	1199.22	0.396846	0.0102418	0.207727	Mcm2	6	88883474	88898780	-	6956	protein_coding	minichromosome maintenance complex component 2 [Source:MGI Symbol;Acc:MGI:105380]	-	1290	1549	1164	1013	1062	1227	11.0217	11.7274	8.43827	7.08801	7.56484	8.99894
ENSMUSG00000026211	14046.2	14678.3	17880.9	10348.9	11579.2	14202	0.367349	0.0102521	0.207727	Obsl1	1	75479310	75506452	-	8467	protein_coding	obscurin-like 1 [Source:MGI Symbol;Acc:MGI:2138628]	-	12346	14582	18312	11033	12145	14531	86.6595	90.6979	109.06	63.4218	71.0727	87.5532
ENSMUSG00000025648	544.966	510.348	474.559	613.449	703.621	647.011	-0.361122	0.0102706	0.20786	Pfkfb4	9	108991778	109032228	+	4875	protein_coding	6-phosphofructo-2-kinase/fructose-2,6-biphosphatase 4 [Source:MGI Symbol;Acc:MGI:2687284]	-	479	507	486	654	738	662	5.83956	5.47701	5.02715	6.52947	7.50095	6.92771
ENSMUSG00000038776	3766.98	4188.48	4418.47	5607.34	5966.48	4294.51	-0.35877	0.0102871	0.207951	Ephx1	1	180976210	181020904	-	1950	protein_coding	epoxide hydrolase 1, microsomal [Source:MGI Symbol;Acc:MGI:95405]	-	3311	4161	4525	5978	6258	4394	100.912	112.376	117.016	149.209	159.014	114.956
ENSMUSG00000020388	2495.01	2073.6	1915.81	2348.74	2886.94	3214.53	-0.382273	0.0103386	0.208516	Pdlim4	11	54054928	54069014	-	2560	protein_coding	PDZ and LIM domain 4 [Source:MGI Symbol;Acc:MGI:1353470]	-	2193	2060	1962	2504	3028	3289	50.9118	42.3777	38.6473	47.6068	58.6071	65.5436
ENSMUSG00000114241	39.8201	47.3104	74.2108	23.4499	20.0217	32.2528	1.09563	0.0103491	0.208516	Gm30108	14	20794239	20796560	+	449	lincRNA	predicted gene, 30108 [Source:MGI Symbol;Acc:MGI:5589267]	-	35	47	76	25	21	33	4.63277	5.51266	8.53547	2.70999	2.31743	3.7495
ENSMUSG00000068735	2030.82	2146.08	1901.16	1975.42	3374.14	2900.8	-0.440822	0.0103512	0.208516	Trp53i11	2	93187548	93201759	+	3690	protein_coding	transformation related protein 53 inducible protein 11 [Source:MGI Symbol;Acc:MGI:2670995]	-	1785	2132	1947	2106	3539	2968	28.7496	30.4278	26.6072	27.7784	47.5213	41.034
ENSMUSG00000035946	1.13772	0	0	5.62797	2.86025	13.683	-4.31136	0.0103646	1	Gsx2	5	75075601	75077893	+	1665	protein_coding	GS homeobox 2 [Source:MGI Symbol;Acc:MGI:95843]	Homeobox	1	0	0	6	3	14	0.0356948	0	0	0.175393	0.0892774	0.428963
ENSMUSG00000041165	0	1.0066	0	6.56597	12.3944	2.93208	-4.2953	0.0104212	1	Spem1	11	69820876	69822180	-	1041	protein_coding	sperm maturation 1 [Source:MGI Symbol;Acc:MGI:1921538]	-	0	1	0	7	13	3	0	0.0505894	0	0.327282	0.618767	0.14702
ENSMUSG00000097971	1829.45	2122.93	1964.63	2487.56	2940.34	2144.32	-0.355732	0.0104455	0.209871	Gm26917	17	39843013	39846341	+	3329	lincRNA	predicted gene, 26917 [Source:MGI Symbol;Acc:MGI:5504032]	-	1608	2109	2012	2652	3084	2194	28.7073	33.3636	30.4771	38.7734	45.9024	33.6224
ENSMUSG00000042401	100.119	62.4094	56.6346	25.3259	37.1832	47.8906	0.987069	0.0104542	0.209871	Crtac1	19	42283037	42431783	-	2616	protein_coding	cartilage acidic protein 1 [Source:MGI Symbol;Acc:MGI:1920082]	-	88	62	58	27	39	49	1.99924	1.24814	1.11802	0.502343	0.738689	0.955574
ENSMUSG00000036295	69.4007	78.5151	61.5169	146.327	116.317	87.9623	-0.744377	0.0104548	0.209871	Lrrn3	12	41451668	41486431	-	3865	protein_coding	leucine rich repeat protein 3, neuronal [Source:MGI Symbol;Acc:MGI:106036]	-	61	78	63	156	122	90	0.937993	1.06281	0.821961	1.96449	1.56403	1.18795
ENSMUSG00000006678	471.014	453.978	455.03	393.958	343.23	296.14	0.416802	0.0104979	0.210292	Pola1	X	93304767	93632155	-	8813	protein_coding	polymerase (DNA directed), alpha 1 [Source:MGI Symbol;Acc:MGI:99660]	-	414	451	466	420	360	303	2.79188	2.69502	2.66638	2.31953	2.02401	1.75398
ENSMUSG00000039886	339.039	400.628	395.466	461.494	501.497	528.751	-0.392897	0.0105001	0.210292	Tmem120a	5	135735485	135744448	-	1730	protein_coding	transmembrane protein 120A [Source:MGI Symbol;Acc:MGI:2686991]	-	298	398	405	492	526	541	10.2374	12.1157	11.8051	13.8418	15.0652	15.9536
ENSMUSG00000049420	120.598	261.717	139.634	98.4895	65.7857	127.057	0.842916	0.010535	0.210749	Tmem200a	10	25912331	26079052	-	6677	protein_coding	transmembrane protein 200A [Source:MGI Symbol;Acc:MGI:1924470]	-	106	260	143	105	69	130	0.943504	2.0507	1.07998	0.765389	0.512038	0.993272
ENSMUSG00000052131	9.10173	2.01321	1.95292	27.2019	25.7422	6.84151	-2.22266	0.0105486	0.210777	Akr1b7	6	34412334	34423142	+	1281	protein_coding	aldo-keto reductase family 1, member B7 [Source:MGI Symbol;Acc:MGI:101918]	-	8	2	2	29	27	7	0.371159	0.0822225	0.0787301	1.10185	1.04436	0.278776
ENSMUSG00000041205	69.4007	45.2972	50.7758	102.242	85.8075	93.8264	-0.773024	0.0106194	0.211948	Map6d1	16	20233303	20241358	-	3280	protein_coding	MAP6 domain containing 1 [Source:MGI Symbol;Acc:MGI:3607784]	-	61	45	52	109	90	96	1.10529	0.722518	0.799447	1.61744	1.35958	1.49315
ENSMUSG00000046323	210.477	247.625	268.526	180.095	163.034	172.015	0.497677	0.0106519	0.212259	Dppa3	6	122626410	122630272	+	892	protein_coding	developmental pluripotency-associated 3 [Source:MGI Symbol;Acc:MGI:1920958]	-	185	246	275	192	171	176	12.3261	14.5238	15.5463	10.4764	9.49874	10.0659
ENSMUSG00000037129	481.254	426.8	491.159	317.042	408.062	311.777	0.432165	0.0106595	0.212259	Tmprss13	9	45319100	45347581	+	3245	protein_coding	transmembrane protease, serine 13 [Source:MGI Symbol;Acc:MGI:2682935]	-	423	424	503	338	428	319	7.74721	6.88115	7.81652	5.06963	6.53527	5.01513
ENSMUSG00000114014	50.0595	34.2245	41.0113	58.1557	136.339	59.6189	-1.02272	0.0107832	0.214476	Gm48350	13	95012681	95023790	-	851	antisense	predicted gene, 48350 [Source:MGI Symbol;Acc:MGI:6097814]	-	44	34	42	62	143	61	3.07286	2.10407	2.48874	3.54598	8.32609	3.65684
ENSMUSG00000050645	105.808	128.845	198.221	208.235	248.842	216.974	-0.635588	0.0108105	0.214773	Defb19	2	152576086	152580312	-	394	protein_coding	defensin beta 19 [Source:MGI Symbol;Acc:MGI:2385955]	-	93	128	203	222	261	222	14.0283	17.109	25.9812	27.424	32.823	28.745
ENSMUSG00000002032	246.884	323.12	294.89	351.748	479.568	374.328	-0.477952	0.0108329	0.214781	Tmem25	9	44793769	44799307	-	3212	protein_coding	transmembrane protein 25 [Source:MGI Symbol;Acc:MGI:1918937]	-	217	321	302	375	503	383	4.01517	5.26307	4.74123	5.68238	7.75938	6.08316
ENSMUSG00000021730	73.9515	86.5679	82.0225	85.3576	162.081	164.196	-0.761513	0.0108357	0.214781	Hcn1	13	117602320	117987418	+	18120	protein_coding	hyperpolarization-activated, cyclic nucleotide-gated K+ 1 [Source:MGI Symbol;Acc:MGI:1096392]	-	65	86	84	91	170	168	0.213194	0.249948	0.233766	0.244432	0.464863	0.472996
ENSMUSG00000113750	37.5446	33.2179	42.9642	20.6359	13.3478	15.6377	1.19615	0.0109208	0.216114	Gm5628	13	17949908	17950956	+	1049	processed_pseudogene	predicted gene 5628 [Source:MGI Symbol;Acc:MGI:3779506]	-	33	33	44	22	14	16	1.86964	1.65672	2.11513	1.02076	0.661283	0.778127
ENSMUSG00000062151	68.263	126.832	59.564	58.1557	38.1366	31.2755	0.99701	0.010928	0.216114	Unc13c	9	73479422	73968966	-	8796	protein_coding	unc-13 homolog C [Source:MGI Symbol;Acc:MGI:2149021]	-	60	126	61	62	40	32	0.405402	0.754389	0.349707	0.343069	0.225325	0.185597
ENSMUSG00000037148	1333.4	1142.5	1223.5	1481.09	1633.2	1467.99	-0.309184	0.0109796	0.216888	Arhgap10	8	77250366	77517953	-	3084	protein_coding	Rho GTPase activating protein 10 [Source:MGI Symbol;Acc:MGI:1925764]	-	1172	1135	1253	1579	1713	1502	22.5857	19.3817	20.4879	24.9197	27.5218	24.8463
ENSMUSG00000054134	164.969	155.017	176.739	137.885	97.2485	84.0528	0.637286	0.0110282	0.217566	Umodl1	17	30954679	31010708	+	5045	protein_coding	uromodulin-like 1 [Source:MGI Symbol;Acc:MGI:1929785]	-	145	154	181	147	102	86	1.70815	1.60757	1.80916	1.41818	1.00178	0.869648
ENSMUSG00000005202	125.149	175.149	128.893	86.2956	50.5311	112.396	0.785488	0.011051	0.217566	Shbg	11	69614804	69617905	-	1506	protein_coding	sex hormone binding globulin [Source:MGI Symbol;Acc:MGI:98295]	-	110	174	132	92	53	115	4.34097	6.08463	4.41986	2.97329	1.74375	3.89564
ENSMUSG00000036144	2.27543	2.01321	2.92938	4.68998	46.7174	1.95472	-2.88405	0.0110607	0.217566	Meox2	12	37108540	37179534	+	2360	protein_coding	mesenchyme homeobox 2 [Source:MGI Symbol;Acc:MGI:103219]	Homeobox	2	2	3	5	49	2	0.050366	0.0446301	0.0641017	0.103118	1.02877	0.0432339
ENSMUSG00000068122	163.831	131.865	134.751	206.359	202.124	207.2	-0.518507	0.0110642	0.217566	Agtr2	X	21484544	21489164	+	3326	protein_coding	angiotensin II receptor, type 2 [Source:MGI Symbol;Acc:MGI:87966]	-	144	131	138	220	212	212	2.57312	2.07424	2.09227	3.2194	3.15826	3.25177
ENSMUSG00000028978	457.362	440.893	387.654	431.478	781.801	626.487	-0.51703	0.011077	0.217571	Nos3	5	24364810	24384474	+	4132	protein_coding	nitric oxide synthase 3, endothelial cell [Source:MGI Symbol;Acc:MGI:97362]	-	402	438	397	460	820	641	5.78209	5.58244	4.84496	5.41841	9.83305	7.91414
ENSMUSG00000070529	160.418	183.202	201.15	143.513	102.016	118.26	0.583515	0.0111377	0.218516	Wfdc10	2	164656046	164657368	+	459	protein_coding	WAP four-disulfide core domain 10 [Source:MGI Symbol;Acc:MGI:3616889]	-	141	182	206	153	107	121	18.2568	20.8818	22.6316	16.2238	11.5506	13.4487
ENSMUSG00000052560	52.3349	77.5085	64.4463	107.869	106.783	103.6	-0.708985	0.0111624	0.218753	Cpne8	15	90487482	90679432	-	4164	protein_coding	copine VIII [Source:MGI Symbol;Acc:MGI:1914121]	-	46	77	66	115	112	106	0.656548	0.973845	0.799269	1.34419	1.33273	1.29868
ENSMUSG00000021061	625.744	572.758	436.477	695.993	826.612	674.377	-0.427368	0.0111868	0.218982	Sptb	12	76580488	76710547	-	12147	protein_coding	spectrin beta, erythrocytic [Source:MGI Symbol;Acc:MGI:98387]	-	550	569	447	742	867	690	2.691	2.46691	1.85566	2.9731	3.53659	2.89792
ENSMUSG00000024883	154.729	68.4491	118.151	167.901	199.264	190.585	-0.71164	0.0112356	0.21969	Rin1	19	5050481	5057071	+	4792	protein_coding	Ras and Rab interactor 1 [Source:MGI Symbol;Acc:MGI:2385695]	-	136	68	121	179	209	195	1.68671	0.747312	1.27329	1.81807	2.16105	2.07598
ENSMUSG00000028532	1525.68	1354.89	1134.64	1035.55	918.14	1140.58	0.375429	0.0112825	0.220271	Cachd1	4	100776675	101029220	+	6020	protein_coding	cache domain containing 1 [Source:MGI Symbol;Acc:MGI:2444177]	-	1341	1346	1162	1104	963	1167	13.2389	11.7749	9.73351	8.9258	7.92619	9.88964
ENSMUSG00000054115	588.199	593.896	490.182	435.23	372.786	458.381	0.400657	0.0112907	0.220271	Skp2	15	9111985	9155425	-	7875	protein_coding	S-phase kinase-associated protein 2 (p45) [Source:MGI Symbol;Acc:MGI:1351663]	-	517	590	502	464	391	469	3.90175	3.94558	3.2145	2.86775	2.46015	3.03828
ENSMUSG00000024187	2307.29	2079.64	2218.51	2608.57	2936.52	2529.4	-0.289873	0.0113311	0.220583	Fam234a	17	26211822	26244223	-	3981	protein_coding	family with sequence similarity 234, member A [Source:MGI Symbol;Acc:MGI:2146854]	-	2028	2066	2272	2781	3080	2588	30.2758	27.3305	28.779	34.0003	38.3348	33.1649
ENSMUSG00000020870	37.5446	24.1585	32.2231	9.37996	10.4876	16.6151	1.36436	0.0113444	0.220583	Cdc34b	11	94741782	94743033	+	1252	protein_coding	cell division cycle 34B [Source:MGI Symbol;Acc:MGI:1858429]	-	33	24	33	10	11	17	1.56649	1.00952	1.32914	0.38875	0.435334	0.692709
ENSMUSG00000035211	6.8263	16.1057	27.3408	6.56597	1.90683	1.95472	2.27032	0.0113449	0.220583	Xrra1	7	99859116	99917822	+	4398	protein_coding	X-ray radiation resistance associated 1 [Source:MGI Symbol;Acc:MGI:2181647]	-	6	16	28	7	2	2	0.0810803	0.191591	0.321043	0.0774671	0.0225325	0.0231996
ENSMUSG00000051579	1535.92	1432.4	1458.83	1861.92	1847.72	1681.06	-0.28436	0.0114164	0.221724	Tceal8	X	136168984	136172342	-	2563	protein_coding	transcription elongation factor A (SII)-like 8 [Source:MGI Symbol;Acc:MGI:1913934]	-	1350	1423	1494	1985	1938	1720	31.3043	29.2392	29.3942	37.6952	37.4662	34.2362
ENSMUSG00000026012	36.4069	16.1057	19.5292	75.9776	250.748	28.3434	-2.30366	0.0115902	0.224674	Cd28	1	60716800	60773359	+	6122	protein_coding	CD28 antigen [Source:MGI Symbol;Acc:MGI:88327]	-	32	16	20	81	263	29	0.310653	0.137637	0.164739	0.643971	2.12861	0.241663
ENSMUSG00000042459	27.3052	22.1453	28.3173	0.937996	7.62733	13.683	1.81052	0.011607	0.224674	Bpifa2	2	154008265	154016079	+	2009	protein_coding	BPI fold containing family A, member 2 [Source:MGI Symbol;Acc:MGI:97787]	-	24	22	29	1	8	14	0.709988	0.576704	0.727911	0.0242267	0.197308	0.355512
ENSMUSG00000032690	155.867	391.569	344.69	185.723	207.845	142.694	0.735866	0.0116135	0.224674	Oas2	5	120730333	120749853	-	4451	protein_coding	2'-5' oligoadenylate synthetase 2 [Source:MGI Symbol;Acc:MGI:2180852]	-	137	389	353	198	218	146	1.82929	4.60259	3.99924	2.16512	2.4268	1.67341
ENSMUSG00000053886	709.935	896.884	1078.01	663.163	732.224	602.053	0.427469	0.0116202	0.224674	Sh2d4a	8	68276567	68347699	+	2723	protein_coding	SH2 domain containing 4A [Source:MGI Symbol;Acc:MGI:1919531]	-	624	891	1104	707	768	616	13.6193	17.2322	20.4447	12.6371	13.9749	11.5409
ENSMUSG00000086021	5.68858	6.03962	7.81167	38.4578	20.9752	9.77358	-1.82227	0.0116407	0.22482	Gm15767	6	147242527	147243801	-	544	lincRNA	predicted gene 15767 [Source:MGI Symbol;Acc:MGI:3783209]	-	5	6	8	41	22	10	0.546249	0.580848	0.741568	3.66825	2.00382	0.937794
ENSMUSG00000020270	0	0	0	6.56597	5.7205	2.93208	-4.73256	0.011653	1	Smim23	11	32818529	32824605	-	693	protein_coding	small integral membrane protein 23 [Source:MGI Symbol;Acc:MGI:1916601]	-	0	0	0	7	6	3	0	0	0	0.491631	0.428995	0.220848
ENSMUSG00000002346	1774.84	2154.13	1161.01	1207.2	1028.74	1372.21	0.49629	0.0116861	0.225446	Slc25a42	8	70184340	70212305	-	5996	protein_coding	solute carrier family 25, member 42 [Source:MGI Symbol;Acc:MGI:1920345]	-	1560	2140	1189	1287	1079	1404	15.4626	18.7959	9.99955	10.447	8.9165	11.9457
ENSMUSG00000027203	935.203	932.115	920.8	582.495	766.547	799.479	0.376147	0.0118354	0.227899	Dut	2	125247190	125258608	+	2410	protein_coding	deoxyuridine triphosphatase [Source:MGI Symbol;Acc:MGI:1346051]	-	822	926	943	621	804	818	20.271	20.235	19.7313	12.5415	16.53	17.3158
ENSMUSG00000002104	154.729	137.905	188.456	240.127	288.885	187.653	-0.574512	0.0118396	0.227899	Rapsn	2	91035620	91045729	+	1802	protein_coding	receptor-associated protein of the synapse [Source:MGI Symbol;Acc:MGI:99422]	-	136	137	193	256	303	192	4.48542	4.00383	5.40086	6.91448	8.33148	5.43566
ENSMUSG00000024043	3160.58	2465.17	2111.1	2056.09	2005.03	1895.1	0.37692	0.0118554	0.22795	Arhgap28	17	67842713	68004120	-	5377	protein_coding	Rho GTPase activating protein 28 [Source:MGI Symbol;Acc:MGI:2147003]	-	2778	2449	2162	2192	2103	1939	30.7052	23.986	20.2757	19.8415	19.3791	18.3969
ENSMUSG00000044062	25.0298	43.284	59.564	12.1939	18.1149	23.4566	1.25616	0.0120892	0.232116	Plekhd1os	12	80686370	80692466	-	944	antisense	pleckstrin homology domain containing, family D (with coiled-coil domains) member 1, opposite strand [Source:MGI Symbol;Acc:MGI:1915604]	-	22	43	61	13	19	24	1.38506	2.39887	3.2585	0.670264	0.997278	1.29702
ENSMUSG00000005370	1721.36	1716.26	1150.27	1249.41	1093.57	1104.41	0.411887	0.0120989	0.232116	Msh6	17	87975050	87990883	+	4254	protein_coding	mutS homolog 6 [Source:MGI Symbol;Acc:MGI:1343961]	-	1513	1705	1178	1332	1147	1130	21.1379	21.1075	13.9639	15.2399	13.3598	13.5515
ENSMUSG00000050818	55.7481	43.284	101.552	14.0699	40.9969	34.2075	1.17084	0.0121458	0.232758	Olfr330	11	58527186	58534836	-	2913	protein_coding	olfactory receptor 330 [Source:MGI Symbol;Acc:MGI:3030164]	-	49	43	104	15	43	35	0.999712	0.777388	1.80033	0.250625	0.731413	0.612962
ENSMUSG00000017754	699.695	962.313	643.486	924.864	945.789	1329.21	-0.472628	0.0122045	0.233261	Pltp	2	164839518	164857711	-	2562	protein_coding	phospholipid transfer protein [Source:MGI Symbol;Acc:MGI:103151]	-	615	956	659	986	992	1360	14.2664	19.6512	12.9708	18.7315	19.1852	27.0811
ENSMUSG00000019461	1479.03	1418.31	1258.66	1480.16	2069.87	1805.18	-0.365958	0.0122123	0.233261	Plscr3	11	69846376	69852058	+	3148	protein_coding	phospholipid scramblase 3 [Source:MGI Symbol;Acc:MGI:1917560]	-	1300	1409	1289	1578	2171	1847	24.543	23.5714	20.648	24.3976	34.1712	29.9322
ENSMUSG00000032285	593.888	903.93	1003.8	665.977	463.36	629.419	0.50915	0.0122124	0.233261	Dnaja4	9	54698873	54716315	+	3589	protein_coding	DnaJ heat shock protein family (Hsp40) member A4 [Source:MGI Symbol;Acc:MGI:1927638]	-	522	898	1028	710	486	644	8.64403	13.1769	14.4437	9.62852	6.70961	9.15416
ENSMUSG00000020649	763.407	835.481	537.052	419.284	477.662	618.668	0.49483	0.0122691	0.234086	Rrm2	12	24708241	24714146	+	2771	protein_coding	ribonucleotide reductase M2 [Source:MGI Symbol;Acc:MGI:98181]	-	671	830	550	447	501	633	14.3915	15.7744	10.0089	7.85137	8.95851	11.654
ENSMUSG00000041841	5605.53	5161.87	6918.21	5203.06	3661.12	4674.71	0.385513	0.0123299	0.234988	Rpl37	15	5116645	5119140	+	1684	protein_coding	ribosomal protein L37 [Source:MGI Symbol;Acc:MGI:1914531]	-	4927	5128	7085	5547	3840	4783	173.884	160.367	212.157	160.321	112.986	144.899
ENSMUSG00000058818	161.556	150.991	183.574	239.189	204.031	261.932	-0.506463	0.0123624	0.235348	Pirb	7	3711409	3720391	-	4471	protein_coding	paired Ig-like receptor B [Source:MGI Symbol;Acc:MGI:894311]	-	142	150	188	255	214	268	1.88757	1.76684	2.12038	2.77594	2.37161	3.05799
ENSMUSG00000087060	141.077	142.938	165.021	106.931	89.6211	103.6	0.58201	0.0123799	0.235422	Eldr	11	16935154	16951282	-	2426	processed_transcript	Egfr long non-coding downstream RNA [Source:MGI Symbol;Acc:MGI:1919985]	-	124	142	169	114	94	106	3.03774	3.08253	3.51282	2.28712	1.91987	2.22906
ENSMUSG00000034957	1634.9	2080.65	1232.29	2440.66	2375.91	1915.62	-0.444408	0.0123965	0.235478	Cebpa	7	35119293	35121928	+	2636	protein_coding	CCAAT/enhancer binding protein (C/EBP), alpha [Source:MGI Symbol;Acc:MGI:99480]	C/EBP	1437	2067	1262	2602	2492	1960	32.3989	41.2957	24.142	48.0437	46.8422	37.933
ENSMUSG00000055026	0	0	0	1.87599	5.7205	7.81887	-4.74902	0.0124179	1	Gabrg3	7	56716465	57387188	-	11934	protein_coding	gamma-aminobutyric acid (GABA) A receptor, subunit gamma 3 [Source:MGI Symbol;Acc:MGI:95624]	-	0	0	0	2	6	8	0	0	0	0.00815677	0.0249115	0.0341987
ENSMUSG00000013236	4985.47	5914.81	5737.67	4316.66	4631.7	4752.89	0.280328	0.012438	0.23566	Ptprs	17	56412426	56476483	-	14990	protein_coding	protein tyrosine phosphatase, receptor type, S [Source:MGI Symbol;Acc:MGI:97815]	-	4382	5876	5876	4602	4858	4863	17.3736	20.6438	19.767	14.9424	16.058	16.5504
ENSMUSG00000056258	69.4007	15.0991	5.85875	99.4275	63.8789	86.0075	-1.47622	0.0124385	0.23566	Kcnq3	15	65986387	66286642	-	14708	protein_coding	potassium voltage-gated channel, subfamily Q, member 3 [Source:MGI Symbol;Acc:MGI:1336181]	-	61	15	6	106	67	88	0.246488	0.0537091	0.0205711	0.350773	0.225713	0.305236
ENSMUSG00000057948	418.68	2132.99	4339.38	527.153	539.634	542.434	2.09841	0.0124594	0.23566	Unc13d	11	116062095	116077961	-	4679	protein_coding	unc-13 homolog D [Source:MGI Symbol;Acc:MGI:1917700]	-	368	2119	4444	562	566	555	4.67427	23.85	47.894	5.84599	5.99374	6.05126
ENSMUSG00000022969	909.035	957.28	1358.25	1361.97	1682.78	1301.84	-0.430216	0.0124604	0.23566	Il10rb	16	91406164	91425834	+	3808	protein_coding	interleukin 10 receptor, beta [Source:MGI Symbol;Acc:MGI:109380]	-	799	951	1391	1452	1765	1332	12.4701	13.1521	18.42	18.5586	22.9658	17.8449
ENSMUSG00000114232	1.13772	16.1057	27.3408	2.81399	0.953416	2.93208	2.7419	0.0125059	1	Gm17747	14	25441641	25453229	+	610	lincRNA	predicted gene, 17747 [Source:MGI Symbol;Acc:MGI:5009825]	-	1	16	28	3	1	3	0.0974293	1.38134	2.31467	0.239368	0.0812278	0.250898
ENSMUSG00000038970	1411.91	1465.62	1431.49	1149.04	1031.6	1285.23	0.314303	0.0125584	0.237254	Lmtk2	5	144100436	144188204	+	8114	protein_coding	lemur tyrosine kinase 2 [Source:MGI Symbol;Acc:MGI:3036247]	-	1241	1456	1466	1225	1082	1315	9.08984	9.4501	9.11085	7.34811	6.60734	8.26793
ENSMUSG00000059743	219.579	320.1	539.005	226.995	253.609	192.54	0.681803	0.0126393	0.238521	Fdps	3	89093588	89101959	-	4208	protein_coding	farnesyl diphosphate synthetase [Source:MGI Symbol;Acc:MGI:104888]	-	193	318	552	242	266	197	2.72584	3.9798	6.6149	2.79907	3.13213	2.38834
ENSMUSG00000058317	310.596	305.001	312.467	342.368	460.5	447.63	-0.429972	0.0126667	0.238779	Ube2e2	14	18573575	18894267	-	4628	protein_coding	ubiquitin-conjugating enzyme E2E 2 [Source:MGI Symbol;Acc:MGI:2384997]	-	273	303	320	365	483	458	3.50581	3.44794	3.48672	3.83861	5.17116	5.04869
ENSMUSG00000030659	642.81	533.5	577.087	778.536	808.497	667.536	-0.363543	0.0126916	0.238988	Nucb2	7	116504369	116540584	+	2331	protein_coding	nucleobindin 2 [Source:MGI Symbol;Acc:MGI:1858179]	-	565	530	591	830	848	683	14.4054	11.9741	12.7851	17.3305	18.0255	14.9481
ENSMUSG00000032068	161.556	188.235	122.057	147.265	288.885	341.098	-0.720118	0.0127747	0.239654	Plet1	9	50494525	50505482	+	1947	protein_coding	placenta expressed transcript 1 [Source:MGI Symbol;Acc:MGI:1923759]	-	142	187	125	157	303	349	4.33453	5.05808	3.23746	3.92472	7.71101	9.14462
ENSMUSG00000108866	0	56.3698	58.5875	0	0	0.977358	6.80598	0.0127748	0.239654	Gm35082	7	100675088	100677760	+	718	lincRNA	predicted gene, 35082 [Source:MGI Symbol;Acc:MGI:5594241]	-	0	56	60	0	0	1	0	4.10746	4.21393	0	0	0.0710529
ENSMUSG00000040629	34.1315	51.3368	39.0583	14.0699	19.0683	23.4566	1.141	0.0127755	0.239654	Mael	1	166201201	166238747	-	1733	protein_coding	maelstrom spermatogenic transposon silencer [Source:MGI Symbol;Acc:MGI:2138453]	-	30	51	40	15	20	24	1.02883	1.54982	1.16392	0.421276	0.571829	0.706511
ENSMUSG00000027715	1035.32	990.498	785.073	650.031	646.416	831.732	0.401089	0.0127823	0.239654	Ccna2	3	36564865	36572150	-	4083	protein_coding	cyclin A2 [Source:MGI Symbol;Acc:MGI:108069]	-	910	984	804	693	678	851	13.2459	12.6919	9.92971	8.26092	8.22782	10.633
ENSMUSG00000019947	1617.83	1354.89	1206.9	1191.25	1045.9	1025.25	0.356766	0.0128179	0.239824	Arid5b	10	68092520	68278740	-	10060	protein_coding	AT rich interactive domain 5B (MRF1-like) [Source:MGI Symbol;Acc:MGI:2175912]	ARID	1422	1346	1236	1270	1097	1049	8.40081	7.04623	6.19556	6.14441	5.4031	5.31966
ENSMUSG00000034570	179.759	40.2642	35.1525	372.384	396.621	214.041	-1.94788	0.012819	0.239824	Inpp5j	11	3494375	3504821	-	5092	protein_coding	inositol polyphosphate 5-phosphatase J [Source:MGI Symbol;Acc:MGI:2158663]	-	158	40	36	397	416	219	1.84412	0.413696	0.356512	3.79469	4.04799	2.19413
ENSMUSG00000048626	106.945	108.713	85.9283	81.6056	49.5776	38.117	0.830707	0.0128368	0.239897	Klf17	4	117757836	117765648	-	2400	protein_coding	Kruppel-like factor 17 [Source:MGI Symbol;Acc:MGI:2181068]	zf-C2H2	94	108	88	87	52	39	2.32775	2.36986	1.84898	1.76434	1.07356	0.82901
ENSMUSG00000018548	1142.27	1417.3	1189.33	1043.05	962.95	983.223	0.326956	0.0128941	0.240417	Trim37	11	87127077	87220683	+	7214	protein_coding	tripartite motif-containing 37 [Source:MGI Symbol;Acc:MGI:2153072]	-	1004	1408	1218	1112	1010	1006	8.27136	10.2787	8.51395	7.50245	6.93713	7.11423
ENSMUSG00000069855	381.135	191.255	188.456	339.554	461.453	382.147	-0.639801	0.0128961	0.240417	Slc47a2	11	61301631	61342860	-	2421	protein_coding	solute carrier family 47, member 2 [Source:MGI Symbol;Acc:MGI:3588190]	-	335	190	193	362	484	391	8.22374	4.13303	4.01997	7.2776	9.9057	8.23926
ENSMUSG00000052133	172.933	230.512	153.304	90.9856	101.062	157.355	0.673216	0.0129062	0.240417	Sema5b	16	35541145	35664732	+	7080	protein_coding	sema domain, seven thrombospondin repeats (type 1 and type 1-like), transmembrane domain (TM) and short cytoplasmic domain, (semaphorin) 5B [Source:MGI Symbol;Acc:MGI:107555]	-	152	229	157	97	106	161	1.27594	1.70338	1.11822	0.666827	0.741835	1.16011
ENSMUSG00000020581	0	1.0066	0	0.937996	0	29.3208	-4.75975	0.0129309	1	Agr2	12	35992907	36004087	+	1291	protein_coding	anterior gradient 2 [Source:MGI Symbol;Acc:MGI:1344405]	-	0	1	0	1	0	30	0	0.0407928	0	0.0377006	0	1.1855
ENSMUSG00000027015	402.751	393.582	354.454	434.292	500.544	605.962	-0.42127	0.0129526	0.241021	Cybrd1	2	71117923	71142926	+	5339	protein_coding	cytochrome b reductase 1 [Source:MGI Symbol;Acc:MGI:2654575]	-	354	391	363	463	525	620	3.9406	3.8568	3.42852	4.22081	4.8723	5.92431
ENSMUSG00000027323	356.105	390.562	279.267	201.669	232.634	288.321	0.505574	0.0130694	0.242934	Rad51	2	119112793	119147445	+	6649	protein_coding	RAD51 recombinase [Source:MGI Symbol;Acc:MGI:97890]	-	313	388	286	215	244	295	2.79774	3.07316	2.16905	1.57383	1.81831	2.26346
ENSMUSG00000029910	658.738	701.603	536.076	375.198	474.801	546.343	0.441603	0.0130915	0.243083	Mad2l1	6	66535390	66547220	+	8390	protein_coding	MAD2 mitotic arrest deficient-like 1 [Source:MGI Symbol;Acc:MGI:1860374]	-	579	697	549	400	498	559	4.10144	4.37503	3.29967	2.32045	2.94105	3.39904
ENSMUSG00000028464	2004.66	1912.55	2006.62	2146.13	2711.52	2454.15	-0.303693	0.0131258	0.243459	Tpm2	4	43514711	43523765	-	2909	protein_coding	tropomyosin 2, beta [Source:MGI Symbol;Acc:MGI:98810]	-	1762	1900	2055	2288	2844	2511	35.9983	34.3969	35.6228	38.2813	48.4418	44.0361
ENSMUSG00000023571	672.39	825.415	1041.88	537.471	660.717	675.355	0.439872	0.0131825	0.244251	C1qtnf12	4	155962318	155966629	+	1366	protein_coding	C1q and tumor necrosis factor related 12 [Source:MGI Symbol;Acc:MGI:1914639]	-	591	820	1067	573	693	691	25.7132	31.6135	39.3889	20.4164	25.1372	25.8068
ENSMUSG00000087639	3.41315	1.0066	3.90583	15.0079	12.3944	12.7057	-2.27227	0.0131828	1	Gm15512	14	33365951	33370143	-	2257	antisense	predicted gene 15512 [Source:MGI Symbol;Acc:MGI:3782960]	-	3	1	4	16	13	13	0.0789967	0.0233334	0.0893693	0.345035	0.285395	0.293845
ENSMUSG00000074006	14.7903	6.03962	3.90583	68.4737	6.67391	21.5019	-1.98087	0.0132187	0.244376	Omp	7	98143359	98145502	-	2144	protein_coding	olfactory marker protein [Source:MGI Symbol;Acc:MGI:97436]	-	13	6	4	73	7	22	0.360361	0.147379	0.0940795	1.65719	0.161774	0.523485
ENSMUSG00000050966	28.4429	51.3368	41.0113	25.3259	12.3944	13.683	1.23363	0.0132456	0.244376	Lin28a	4	134003330	134018841	-	3996	protein_coding	lin-28 homolog A (C. elegans) [Source:MGI Symbol;Acc:MGI:1890546]	CSD	25	51	42	27	13	14	0.371821	0.672132	0.53001	0.328861	0.161195	0.178735
ENSMUSG00000032191	432.332	520.414	373.007	378.95	304.14	272.683	0.471628	0.0132509	0.244376	Bcl2l10	9	75347758	75351632	+	1220	protein_coding	Bcl2-like 10 [Source:MGI Symbol;Acc:MGI:1330841]	-	380	517	382	404	319	279	18.5116	22.3172	15.7893	16.1174	12.9558	11.6668
ENSMUSG00000004885	139.939	379.49	208.962	122.877	156.36	151.491	0.759624	0.0132566	0.244376	Crabp2	3	87948666	87953376	+	1322	protein_coding	cellular retinoic acid binding protein II [Source:MGI Symbol;Acc:MGI:88491]	-	123	377	214	131	164	155	5.52959	15.0183	8.16286	4.82297	6.14677	5.98145
ENSMUSG00000032376	2442.68	2782.25	2758.5	3458.39	3224.45	3024.92	-0.281946	0.0132703	0.244376	Usp3	9	66514637	66593142	-	6848	protein_coding	ubiquitin specific peptidase 3 [Source:MGI Symbol;Acc:MGI:2152450]	-	2147	2764	2825	3687	3382	3095	18.6332	21.2561	20.8025	26.205	24.4706	23.057
ENSMUSG00000022033	466.464	388.549	346.643	230.747	251.702	359.668	0.512442	0.0132791	0.244376	Pbk	14	65805837	65817822	+	1791	protein_coding	PDZ binding kinase [Source:MGI Symbol;Acc:MGI:1289156]	-	410	386	355	246	264	368	13.6053	11.3502	9.99523	6.68519	7.3037	10.4823
ENSMUSG00000038375	2768.06	3035.92	3152.98	3564.38	3588.66	3575.18	-0.260102	0.0132881	0.244376	Trp53inp2	2	155381059	155389850	+	5257	protein_coding	transformation related protein 53 inducible nuclear protein 2 [Source:MGI Symbol;Acc:MGI:1915978]	-	2433	3016	3229	3800	3764	3658	27.5058	30.2137	30.9735	35.182	35.4769	35.4987
ENSMUSG00000003031	6805.82	6880.14	8911.16	5995.67	3947.14	6678.29	0.443186	0.0133067	0.244459	Cdkn1b	6	134920401	134925513	+	4552	protein_coding	cyclin-dependent kinase inhibitor 1B [Source:MGI Symbol;Acc:MGI:104565]	-	5982	6835	9126	6392	4140	6833	78.1023	79.0763	101.097	68.3454	45.0643	76.58
ENSMUSG00000014609	0	1.0066	0	11.2559	1.90683	7.81887	-4.23361	0.0133168	1	Chrne	11	70614883	70619216	-	1690	protein_coding	cholinergic receptor, nicotinic, epsilon polypeptide [Source:MGI Symbol;Acc:MGI:87894]	-	0	1	0	12	2	8	0	0.0311618	0	0.345596	0.0586378	0.241496
ENSMUSG00000035459	127.424	241.585	298.796	155.707	127.758	127.057	0.704236	0.013335	0.244655	Stab2	10	86841198	87008025	-	8757	protein_coding	stabilin 2 [Source:MGI Symbol;Acc:MGI:2178743]	-	112	240	306	166	134	130	0.76012	1.44333	1.76208	0.922629	0.7582	0.757346
ENSMUSG00000031930	1591.66	1022.71	1053.6	1496.1	1670.39	1752.4	-0.424115	0.0133566	0.244655	Wwp2	8	107436365	107558595	+	8871	protein_coding	WW domain containing E3 ubiquitin protein ligase 2 [Source:MGI Symbol;Acc:MGI:1914144]	-	1399	1016	1079	1595	1752	1793	9.3727	6.03158	6.13351	8.7511	9.78579	10.3113
ENSMUSG00000057457	203.651	248.631	119.128	132.257	113.457	109.464	0.684768	0.0133685	0.244655	Phex	X	157162075	157415312	-	6291	protein_coding	phosphate regulating endopeptidase homolog, X-linked [Source:MGI Symbol;Acc:MGI:107489]	-	179	247	122	141	119	112	1.69104	2.0677	0.977913	1.09087	0.937264	0.908248
ENSMUSG00000094018	1.13772	2.01321	2.92938	24.3879	7.62733	5.86415	-2.62507	0.0133686	1	S100a2	3	90590247	90591508	+	315	protein_coding	S100 calcium binding protein A2 [Source:MGI Symbol;Acc:MGI:3510999]	-	1	2	3	26	8	6	0.188673	0.334372	0.480254	4.01733	1.25839	0.971733
ENSMUSG00000020520	1927.29	1937.71	1818.17	2238.06	2319.66	2242.06	-0.258905	0.0133738	0.244655	Galnt10	11	57645442	57787514	+	5965	protein_coding	polypeptide N-acetylgalactosaminyltransferase 10 [Source:MGI Symbol;Acc:MGI:1890480]	-	1694	1925	1862	2386	2433	2294	16.8781	16.9954	15.7409	19.4686	20.21	19.6196
ENSMUSG00000032902	1521.13	1798.8	1260.61	1029.92	1205.12	1278.38	0.382648	0.0133907	0.244706	Slc16a1	3	104638668	104658462	+	4426	protein_coding	solute carrier family 16 (monocarboxylic acid transporters), member 1 [Source:MGI Symbol;Acc:MGI:106013]	-	1337	1787	1291	1098	1264	1308	17.9531	21.2629	14.7087	12.0744	14.1504	15.0766
ENSMUSG00000030337	617.78	856.62	1167.84	594.689	668.345	614.758	0.493669	0.0134183	0.24495	Vamp1	6	125215551	125245964	+	10167	protein_coding	vesicle-associated membrane protein 1 [Source:MGI Symbol;Acc:MGI:1313276]	-	543	851	1196	634	701	629	3.17414	4.40805	5.93196	3.03509	3.41633	3.1562
ENSMUSG00000031875	3086.62	3131.55	2913.75	3382.41	3954.77	3687.57	-0.271793	0.0134476	0.245227	Cmtm3	8	104339410	104347672	+	2986	protein_coding	CKLF-like MARVEL transmembrane domain containing 3 [Source:MGI Symbol;Acc:MGI:2447162]	-	2713	3111	2984	3606	4148	3773	53.9982	54.8681	50.3929	58.7774	68.8309	64.4619
ENSMUSG00000073940	7.96401	20.1321	71.2815	58.1557	141.106	67.4377	-1.41642	0.0134668	0.245319	Hbb-bt	7	103812524	103813996	-	703	protein_coding	hemoglobin, beta adult t chain [Source:MGI Symbol;Acc:MGI:5474850]	-	7	20	73	62	148	69	0.591782	1.49825	5.23634	4.29251	10.4314	5.00726
ENSMUSG00000053388	37.5446	46.3038	46.87	15.9459	27.6491	17.5925	1.09688	0.013526	0.24614	Trim50	5	135353295	135368005	+	1807	protein_coding	tripartite motif-containing 50 [Source:MGI Symbol;Acc:MGI:2664992]	-	33	46	48	17	29	18	1.08536	1.34063	1.3395	0.457894	0.795196	0.508183
ENSMUSG00000069867	88.7419	124.819	72.2579	45.9618	68.646	47.8906	0.814733	0.0135646	0.246553	Pabpn1l	8	122619471	122622739	-	1193	protein_coding	poly(A)binding protein nuclear 1-like [Source:MGI Symbol;Acc:MGI:2685954]	-	78	124	74	49	72	49	3.88574	5.47383	3.12789	1.99908	2.99038	2.09538
ENSMUSG00000053063	95.5681	161.057	114.246	197.917	180.196	183.743	-0.596971	0.0135772	0.246553	Clec12a	6	129342691	129365303	+	5528	protein_coding	C-type lectin domain family 12, member a [Source:MGI Symbol;Acc:MGI:3040968]	-	84	160	117	211	189	188	0.903089	1.52427	1.06728	1.85776	1.69406	1.73499
ENSMUSG00000033847	490.356	489.21	376.913	410.842	279.351	267.796	0.500786	0.0135955	0.246627	Pla2g4c	7	13324655	13360672	+	3747	protein_coding	phospholipase A2, group IVC (cytosolic, calcium-independent) [Source:MGI Symbol;Acc:MGI:1196403]	-	431	486	386	438	293	274	6.83617	6.83066	5.19474	5.68938	3.87453	3.73055
ENSMUSG00000097092	59.1612	40.2642	42.9642	27.2019	23.8354	17.5925	1.04873	0.0136276	0.246951	Gm26725	5	66151212	66174945	+	1113	antisense	predicted gene, 26725 [Source:MGI Symbol;Acc:MGI:5477219]	-	52	40	44	29	25	18	2.77669	1.89267	1.99351	1.26817	1.11296	0.825056
ENSMUSG00000013846	902.209	824.409	727.462	1059.93	900.025	1231.47	-0.379492	0.0136453	0.247012	St3gal1	15	67102875	67176830	-	6851	protein_coding	ST3 beta-galactoside alpha-2,3-sialyltransferase 1 [Source:MGI Symbol;Acc:MGI:98304]	-	793	819	745	1130	944	1260	6.87921	6.29564	5.48356	8.02784	6.82736	9.38259
ENSMUSG00000022441	54.6104	51.3368	41.9877	23.4499	22.882	28.3434	0.985219	0.0136918	0.247067	Efcab6	15	83866712	84065379	-	6408	protein_coding	EF-hand calcium binding domain 6 [Source:MGI Symbol;Acc:MGI:1924877]	-	48	51	43	25	24	29	0.445183	0.419139	0.338381	0.189886	0.185577	0.230878
ENSMUSG00000027442	529.038	2158.16	4887.17	518.712	664.531	683.174	2.02091	0.0136954	0.247067	Cst8	2	148798785	148805595	+	853	protein_coding	cystatin 8 (cystatin-related epididymal spermatogenic) [Source:MGI Symbol;Acc:MGI:107161]	-	465	2144	5005	553	697	699	32.3984	132.369	295.88	31.5537	40.4873	41.8056
ENSMUSG00000037108	73.9515	92.6076	103.505	52.5277	53.3913	56.6868	0.734552	0.0137048	0.247067	Zcwpw1	5	137787798	137822621	+	5697	protein_coding	zinc finger, CW type with PWWP domain 1 [Source:MGI Symbol;Acc:MGI:2685899]	-	65	92	106	56	56	58	0.678089	0.850455	0.938252	0.478428	0.487053	0.519383
ENSMUSG00000039904	458.5	307.014	333.949	240.127	307	221.86	0.514128	0.0137078	0.247067	Gpr37	6	25665878	25690729	-	6068	protein_coding	G protein-coupled receptor 37 [Source:MGI Symbol;Acc:MGI:1313297]	-	403	305	342	256	322	227	3.94711	2.64706	2.84211	2.05338	2.62933	1.90848
ENSMUSG00000021903	1666.75	1475.68	1698.06	1822.53	2862.16	1825.71	-0.427639	0.0137196	0.247067	Galnt15	14	32028989	32062197	+	6326	protein_coding	polypeptide N-acetylgalactosaminyltransferase 15 [Source:MGI Symbol;Acc:MGI:1926004]	-	1465	1466	1739	1943	3002	1868	13.7635	12.2044	13.8621	14.9492	23.5134	15.0645
ENSMUSG00000090733	6640.85	6312.41	11797.6	6061.33	5063.59	6449.59	0.494075	0.0137647	0.247621	Rps27	3	90212522	90213651	-	1043	protein_coding	ribosomal protein S27 [Source:MGI Symbol;Acc:MGI:1888676]	-	5837	6271	12082	6462	5311	6599	332.602	316.638	584.137	301.548	252.305	322.775
ENSMUSG00000072663	98.9813	83.5481	67.3756	105.993	144.919	144.649	-0.6653	0.0138167	0.24828	Spef2	15	9578193	9748868	-	9916	protein_coding	sperm flagellar 2 [Source:MGI Symbol;Acc:MGI:2443727]	-	87	83	69	113	152	148	0.521437	0.44081	0.350891	0.554647	0.759524	0.761432
ENSMUSG00000053214	133.113	211.387	264.62	101.304	112.503	162.241	0.698707	0.0138336	0.24828	Gm9899	5	30573987	30588619	-	6195	processed_transcript	predicted gene 9899 [Source:MGI Symbol;Acc:MGI:3708711]	-	117	210	271	108	118	166	1.12244	1.7852	2.20591	0.84851	0.94379	1.36701
ENSMUSG00000027115	146.765	131.865	124.987	75.9776	87.7143	100.668	0.609974	0.0138535	0.24828	Kif18a	2	109280738	109341747	+	9832	protein_coding	kinesin family member 18A [Source:MGI Symbol;Acc:MGI:2446977]	-	129	131	128	81	92	103	0.779771	0.70168	0.65649	0.400975	0.46364	0.534443
ENSMUSG00000044037	1223.04	1493.8	1053.6	969.887	897.165	1043.82	0.373305	0.0138664	0.24828	Als2cl	9	110879870	110900530	+	5883	protein_coding	ALS2 C-terminal like [Source:MGI Symbol;Acc:MGI:2447532]	-	1075	1484	1079	1034	941	1068	10.86	13.2845	9.24874	8.55453	7.92548	9.26144
ENSMUSG00000034209	865.802	1017.68	523.382	450.238	533.913	661.672	0.548179	0.0138776	0.24828	Rasl10a	11	5058128	5060385	+	1413	protein_coding	RAS-like, family 10, member A [Source:MGI Symbol;Acc:MGI:1922918]	-	761	1011	536	480	560	677	32.0082	37.6807	19.1286	16.5338	19.6372	24.4429
ENSMUSG00000049119	344.728	311.041	365.195	418.346	493.87	428.083	-0.392582	0.0138981	0.24828	Fam110b	4	5644090	6108223	+	8164	protein_coding	family with sequence similarity 110, member B [Source:MGI Symbol;Acc:MGI:1916593]	-	303	309	374	446	518	438	2.20576	1.99327	2.31009	2.65893	3.14385	2.73702
ENSMUSG00000016552	276.465	335.199	464.794	196.979	273.63	265.841	0.549371	0.0139016	0.24828	Foxred2	15	77940522	77956722	-	5939	protein_coding	FAD-dependent oxidoreductase domain containing 2 [Source:MGI Symbol;Acc:MGI:106315]	-	243	333	476	210	287	272	2.43171	2.95285	4.0416	1.721	2.39444	2.33648
ENSMUSG00000030228	147.903	872.726	1803.52	216.677	55.2981	218.928	2.5244	0.0139276	0.248488	Pik3c2g	6	139587221	139969284	+	12647	protein_coding	phosphatidylinositol-4-phosphate 3-kinase catalytic subunit type 2 gamma [Source:MGI Symbol;Acc:MGI:1203730]	-	130	867	1847	231	58	224	0.610907	3.61029	7.36443	0.888994	0.227235	0.90358
ENSMUSG00000029641	420.955	480.15	385.701	304.849	338.463	333.279	0.398049	0.0139448	0.248538	Rasl11a	5	146845071	146847726	+	1201	protein_coding	RAS-like, family 11, member A [Source:MGI Symbol;Acc:MGI:1916145]	-	370	477	395	325	355	341	18.3096	20.9163	16.5849	13.1709	14.646	14.485
ENSMUSG00000039364	219.579	325.133	222.633	273.895	494.823	382.147	-0.583979	0.0139761	0.24884	Sectm1b	11	121053458	121063569	-	2780	protein_coding	secreted and transmembrane 1B [Source:MGI Symbol;Acc:MGI:1929083]	-	193	323	228	292	519	391	4.12603	6.11882	4.13571	5.11226	9.25033	7.17527
ENSMUSG00000086607	60.299	113.746	124.987	63.7837	43.8571	59.6189	0.841653	0.0140091	0.249172	4930511M06Rik	18	57373455	57552397	-	4161	processed_transcript	RIKEN cDNA 4930511M06 gene [Source:MGI Symbol;Acc:MGI:1922334]	-	53	113	128	68	46	61	0.757003	1.43018	1.55122	0.7954	0.547766	0.747891
ENSMUSG00000027895	5.68858	26.1717	14.6469	3.75198	4.76708	0	2.44727	0.0140332	1	Kcnc4	3	107438303	107459552	-	3667	protein_coding	potassium voltage gated channel, Shaw-related subfamily, member 4 [Source:MGI Symbol;Acc:MGI:96670]	-	5	26	15	4	5	0	0.0810361	0.373398	0.206272	0.0530913	0.0675606	0
ENSMUSG00000033287	1474.48	1428.37	1357.28	1707.15	1620.81	1862.85	-0.285222	0.0140346	0.24937	Kctd17	15	78428564	78439303	+	2541	protein_coding	potassium channel tetramerisation domain containing 17 [Source:MGI Symbol;Acc:MGI:1920094]	-	1296	1419	1390	1820	1700	1906	30.3124	29.4095	27.5848	34.8611	33.1496	38.267
ENSMUSG00000031750	172.933	165.083	150.375	224.181	218.332	233.589	-0.470244	0.0140534	0.249389	Il34	8	110741829	110805924	-	1959	protein_coding	interleukin 34 [Source:MGI Symbol;Acc:MGI:1923777]	-	152	164	154	239	229	239	4.61135	4.40879	3.96412	5.93797	5.79209	6.224
ENSMUSG00000048040	1297	1220	1006.73	872.336	1017.3	874.736	0.349634	0.0140645	0.249389	Arxes2	X	135993824	135995355	+	1532	protein_coding	adipocyte-related X-chromosome expressed sequence 2 [Source:MGI Symbol;Acc:MGI:1924226]	-	1140	1212	1031	930	1067	895	44.2248	41.6633	33.9359	29.546	34.5096	29.8037
ENSMUSG00000022129	1.13772	8.05283	1.95292	20.6359	9.53416	20.5245	-2.17156	0.0141155	0.250038	Dct	14	118012790	118052244	-	5895	protein_coding	dopachrome tautomerase [Source:MGI Symbol;Acc:MGI:102563]	-	1	8	2	22	10	21	0.0100817	0.0714687	0.0171083	0.181641	0.0840525	0.181736
ENSMUSG00000035126	153.592	166.09	185.527	140.699	86.7609	103.6	0.610198	0.0141607	0.250581	Wdr78	4	103038065	103114555	-	7307	protein_coding	WD repeat domain 78 [Source:MGI Symbol;Acc:MGI:2385328]	-	135	165	190	150	91	106	1.09803	1.1892	1.31122	0.999141	0.617073	0.74007
ENSMUSG00000038267	170.657	144.951	147.445	203.545	392.807	163.219	-0.714931	0.0142179	0.251337	Slc22a23	13	34179158	34345182	-	6386	protein_coding	solute carrier family 22, member 23 [Source:MGI Symbol;Acc:MGI:1920352]	-	150	144	151	217	412	167	1.39599	1.18753	1.19236	1.65388	3.19671	1.33412
ENSMUSG00000029522	42.0955	83.5481	38.0819	20.6359	32.4162	23.4566	1.09904	0.0142779	0.251898	Pla2g1b	5	115466262	115474722	+	713	protein_coding	phospholipase A2, group IB, pancreas [Source:MGI Symbol;Acc:MGI:101842]	-	37	83	39	22	34	24	3.08412	6.13054	2.75826	1.50178	2.36278	1.71723
ENSMUSG00000051596	1.13772	8.05283	2.92938	19.6979	16.2081	14.6604	-2.04501	0.0142787	0.251898	Otop1	5	38275972	38304217	+	3442	protein_coding	otopetrin 1 [Source:MGI Symbol;Acc:MGI:2388363]	-	1	8	3	21	17	15	0.0172667	0.122402	0.0439512	0.29695	0.244722	0.222324
ENSMUSG00000095351	0	1.0066	0	6.56597	14.3012	0.977358	-4.29236	0.0142797	1	Igkv3-2	6	70698449	70699067	+	378	IG_V_gene	immunoglobulin kappa variable 3-2 [Source:MGI Symbol;Acc:MGI:1330850]	-	0	1	0	7	15	1	0	0.139321	0	0.901324	1.96623	0.134963
ENSMUSG00000018126	29.5806	20.1321	20.5056	12.1939	3.81366	6.84151	1.61474	0.0143153	0.252288	Baiap2l2	15	79258195	79285537	-	2728	protein_coding	BAI1-associated protein 2-like 2 [Source:MGI Symbol;Acc:MGI:2652819]	-	26	20	21	13	4	7	0.566433	0.386096	0.388182	0.231939	0.0726524	0.130906
ENSMUSG00000040013	46.6464	51.3368	79.0931	20.6359	33.3696	35.1849	0.99333	0.0143368	0.25241	Fkbp6	5	135291704	135350044	-	1753	protein_coding	FK506 binding protein 6 [Source:MGI Symbol;Acc:MGI:2137612]	-	41	51	81	22	35	36	1.39002	1.53214	2.33004	0.610823	0.989283	1.04768
ENSMUSG00000056427	1170.71	989.492	906.154	1132.16	1796.24	1231.47	-0.440461	0.0143644	0.252638	Slit3	11	35121224	35708507	+	6067	protein_coding	slit guidance ligand 3 [Source:MGI Symbol;Acc:MGI:1315202]	-	1029	983	928	1207	1884	1260	10.08	8.53276	7.71319	9.68295	15.3866	10.595
ENSMUSG00000022555	747.479	908.963	1053.6	692.241	694.087	711.517	0.370325	0.0144156	0.253237	Dgat1	15	76502015	76511953	-	3056	protein_coding	diacylglycerol O-acyltransferase 1 [Source:MGI Symbol;Acc:MGI:1333825]	-	657	903	1079	738	728	728	12.7771	15.5612	17.8044	11.7538	11.8035	12.153
ENSMUSG00000093674	9754.78	9626.15	13153.9	9104.18	7235.48	8981.92	0.361672	0.0144276	0.253237	Rpl41	10	128548114	128549305	-	1168	protein_coding	ribosomal protein L41 [Source:MGI Symbol;Acc:MGI:1915195]	-	8574	9563	13471	9706	7589	9190	436.275	431.183	581.59	404.457	321.941	401.401
ENSMUSG00000037544	460.775	465.051	375.937	257.949	264.096	400.717	0.496484	0.0144423	0.253237	Dlgap5	14	47387779	47418407	-	6805	protein_coding	DLG associated protein 5 [Source:MGI Symbol;Acc:MGI:2183453]	-	405	462	385	275	277	410	3.53709	3.57539	2.85294	1.96689	2.01691	3.0737
ENSMUSG00000020288	1228.73	1176.72	1027.23	996.151	750.339	928.49	0.359436	0.0144675	0.253423	Ahsa2	11	23487882	23498030	-	4532	protein_coding	AHA1, activator of heat shock protein ATPase 2 [Source:MGI Symbol;Acc:MGI:1916133]	-	1080	1169	1052	1062	787	950	14.1629	13.5842	11.7054	11.4054	8.60438	10.694
ENSMUSG00000114721	47.7841	67.4425	191.386	17.8219	3.81366	37.1396	2.3846	0.0144974	0.253674	Gm47938	19	43457444	43469758	-	694	antisense	predicted gene, 47938 [Source:MGI Symbol;Acc:MGI:6097201]	-	42	67	196	19	4	38	3.59674	5.08423	14.2415	1.3325	0.285585	2.79338
ENSMUSG00000045659	771.371	818.369	544.864	543.099	521.519	534.615	0.415988	0.0145111	0.253674	Plekha7	7	116123485	116308376	-	12933	protein_coding	pleckstrin homology domain containing, family A member 7 [Source:MGI Symbol;Acc:MGI:2445094]	-	678	813	558	579	547	547	3.11566	3.31056	2.17568	2.17898	2.09567	2.15772
ENSMUSG00000033059	4193.62	4412.95	2960.62	2921.86	2765.86	3234.08	0.374519	0.014579	0.254604	Pygb	2	150786735	150831758	+	4809	protein_coding	brain glycogen phosphorylase [Source:MGI Symbol;Acc:MGI:97828]	-	3686	4384	3032	3115	2901	3309	45.5533	48.0093	31.7932	31.5266	29.8901	35.1033
ENSMUSG00000051225	2.27543	4.02642	7.81167	0	0	0	4.7463	0.0146297	1	Fam83a	15	57985419	58011009	+	3171	protein_coding	family with sequence similarity 83, member A [Source:MGI Symbol;Acc:MGI:2447773]	-	2	4	8	0	0	0	0.0374846	0.0664314	0.12722	0	0	0
ENSMUSG00000038677	473.29	394.589	315.396	301.097	243.121	305.913	0.475631	0.0146538	0.255652	Scube3	17	28142141	28174854	+	8844	protein_coding	signal peptide, CUB domain, EGF-like 3 [Source:MGI Symbol;Acc:MGI:3045253]	-	416	392	323	321	255	313	2.79553	2.33425	1.84168	1.76657	1.42865	1.80552
ENSMUSG00000022262	2.27543	3.01981	1.95292	2.81399	4.76708	40.0717	-2.7145	0.0146943	1	Dnah5	15	28203752	28472052	+	15637	protein_coding	dynein, axonemal, heavy chain 5 [Source:MGI Symbol;Acc:MGI:107718]	-	2	3	2	3	5	41	0.00760144	0.0101036	0.00644966	0.00933775	0.0158435	0.133763
ENSMUSG00000021904	2373.28	2362.5	1865.04	1384.48	1656.08	2012.38	0.385454	0.0147356	0.256821	Sema3g	14	31217860	31230352	+	4540	protein_coding	sema domain, immunoglobulin domain (Ig), short basic domain, secreted, (semaphorin) 3G [Source:MGI Symbol;Acc:MGI:3041242]	-	2086	2347	1910	1476	1737	2059	27.3072	27.225	21.2147	15.8236	18.9574	23.137
ENSMUSG00000086782	292.393	288.895	265.597	214.801	214.519	201.336	0.424664	0.0148272	0.258158	E130102H24Rik	4	101346531	101356735	-	918	lincRNA	RIKEN cDNA E130102H24 gene [Source:MGI Symbol;Acc:MGI:1925116]	-	257	287	272	229	225	206	16.6383	16.4645	14.9412	12.1414	12.1444	11.448
ENSMUSG00000035383	1.13772	9.05944	22.4585	0.937996	1.90683	0.977358	3.10226	0.0148886	1	Pmch	10	88091072	88092375	+	749	protein_coding	pro-melanin-concentrating hormone [Source:MGI Symbol;Acc:MGI:97629]	-	1	9	23	1	2	1	0.0793483	0.632806	1.54848	0.0649819	0.132307	0.0681121
ENSMUSG00000104651	145.628	93.6142	109.363	75.9776	40.9969	84.0528	0.79261	0.0149081	0.259305	Gm21168	5	25956626	25957721	+	1096	processed_pseudogene	predicted gene, 21168 [Source:MGI Symbol;Acc:MGI:5434523]	-	128	93	112	81	43	86	6.94095	4.46871	5.15309	3.59707	1.94398	4.00308
ENSMUSG00000041722	97.8436	120.792	110.34	61.9077	75.3199	72.3245	0.652254	0.0149441	0.259532	Khdc1c	1	21368331	21370845	+	1946	protein_coding	KH domain containing 1C [Source:MGI Symbol;Acc:MGI:3583007]	-	86	120	113	66	79	74	2.62649	3.24749	2.92817	1.65073	2.01149	1.93997
ENSMUSG00000022602	43.2332	32.2113	18.5527	23.4499	146.826	64.5057	-1.32468	0.0149742	0.259532	Arc	15	74669083	74672570	-	3057	protein_coding	activity regulated cytoskeletal-associated protein [Source:MGI Symbol;Acc:MGI:88067]	-	38	32	19	25	154	66	0.738767	0.55127	0.313414	0.398033	2.49609	1.10142
ENSMUSG00000027416	73.9515	28.1849	24.4115	11.2559	14.3012	23.4566	1.3642	0.0149808	0.259532	Otor	2	143078473	143081713	+	949	protein_coding	otoraplin [Source:MGI Symbol;Acc:MGI:1888678]	-	65	28	25	12	15	24	4.07068	1.55382	1.32842	0.615445	0.783176	1.29018
ENSMUSG00000022629	582.511	646.24	535.099	522.464	381.366	430.038	0.402859	0.0149811	0.259532	Kif21a	15	90933276	91049948	-	6476	protein_coding	kinesin family member 21A [Source:MGI Symbol;Acc:MGI:109188]	-	512	642	548	557	400	440	4.69875	5.22081	4.26711	4.18623	3.06047	3.46619
ENSMUSG00000051331	1366.4	1270.33	1368.99	1152.8	813.264	1133.74	0.369856	0.0150055	0.259696	Cacna1c	6	118587240	119196418	-	21191	protein_coding	calcium channel, voltage-dependent, L type, alpha 1C subunit [Source:MGI Symbol;Acc:MGI:103013]	-	1201	1262	1402	1229	853	1160	3.3683	3.1363	3.33623	2.82277	1.99449	2.79263
ENSMUSG00000078452	101.257	92.6076	75.1873	36.5818	60.0652	59.6189	0.7832	0.0150368	0.259978	Raet1d	10	22360552	22374139	+	1441	protein_coding	retinoic acid early transcript delta [Source:MGI Symbol;Acc:MGI:1861032]	-	89	92	77	39	63	61	3.67067	3.36228	2.69455	1.31727	2.16626	2.15959
ENSMUSG00000039202	5963.91	4765.26	4470.23	9639.78	5382.03	5997.07	-0.467791	0.0150788	0.260443	Abhd2	7	79273199	79365508	+	10573	protein_coding	abhydrolase domain containing 2 [Source:MGI Symbol;Acc:MGI:1914344]	-	5242	4734	4578	10277	5645	6136	29.4658	23.5798	21.8342	47.3089	26.4545	29.6069
ENSMUSG00000067586	209.34	160.05	155.257	182.909	292.699	309.823	-0.583599	0.0151161	0.260827	S1pr3	13	51408639	51422797	+	4463	protein_coding	sphingosine-1-phosphate receptor 3 [Source:MGI Symbol;Acc:MGI:1339365]	-	184	159	159	195	307	317	2.45025	1.8762	1.79651	2.12658	3.40836	3.62359
ENSMUSG00000045318	44.3709	62.4094	45.8936	18.7599	23.8354	33.2302	1.01243	0.0151911	0.261862	Adra2c	5	35278319	35281763	+	3445	protein_coding	adrenergic receptor, alpha 2c [Source:MGI Symbol;Acc:MGI:87936]	-	39	62	47	20	25	34	0.672814	0.947791	0.687969	0.282563	0.359572	0.503496
ENSMUSG00000000531	764.545	752.94	768.473	534.657	580.63	684.151	0.345518	0.015258	0.26244	Grasp	15	101224188	101232756	+	2033	protein_coding	GRP1 (general receptor for phosphoinositides 1)-associated scaffold protein [Source:MGI Symbol;Acc:MGI:1860303]	-	672	748	787	570	609	700	19.645	19.3764	19.5208	13.6462	14.8428	17.5658
ENSMUSG00000022035	456.224	455.992	414.995	585.309	560.609	535.592	-0.34191	0.0152619	0.26244	Ccdc25	14	65837302	65866607	+	4897	protein_coding	coiled-coil domain containing 25 [Source:MGI Symbol;Acc:MGI:1914429]	-	401	453	425	624	588	548	4.86669	4.87167	4.37642	6.20196	5.94952	5.70896
ENSMUSG00000023944	48644.2	49649.7	43161.4	40469.8	37583.7	40748	0.251785	0.0152701	0.26244	Hsp90ab1	17	45567775	45573271	-	2999	protein_coding	heat shock protein 90 alpha (cytosolic), class B member 1 [Source:MGI Symbol;Acc:MGI:96247]	-	42756	49324	44202	43145	39420	41692	847.305	866.147	743.234	700.21	651.29	709.222
ENSMUSG00000021124	728.138	656.306	847.566	975.515	961.044	890.373	-0.340647	0.0152959	0.262623	Vti1b	12	79156017	79172667	-	1612	protein_coding	vesicle transport through interaction with t-SNAREs 1B [Source:MGI Symbol;Acc:MGI:1855688]	-	640	652	868	1040	1008	911	23.5958	21.3006	27.1528	31.4009	30.9835	28.831
ENSMUSG00000040412	184.31	897.891	1823.05	189.475	301.28	208.177	2.05556	0.0153983	0.264119	5330417C22Rik	3	108455694	108536536	-	6304	protein_coding	RIKEN cDNA 5330417C22 gene [Source:MGI Symbol;Acc:MGI:1923930]	-	162	892	1867	202	316	213	1.52728	7.45175	14.9344	1.55959	2.48374	1.72373
ENSMUSG00000021774	395.925	462.031	404.254	544.975	515.798	552.207	-0.353281	0.015471	0.265103	Ube2e1	14	18282722	18331859	-	4457	protein_coding	ubiquitin-conjugating enzyme E2E 1 [Source:MGI Symbol;Acc:MGI:107411]	-	348	459	414	581	541	565	4.64041	5.4235	4.68401	6.34465	6.01436	6.46714
ENSMUSG00000028402	1507.47	1341.8	1292.83	1217.52	1018.25	1099.53	0.312083	0.0155857	0.266718	Mpdz	4	81278500	81442815	-	12437	protein_coding	multiple PDZ domain protein [Source:MGI Symbol;Acc:MGI:1343489]	-	1325	1333	1324	1298	1068	1125	6.33169	5.64449	5.36825	5.07965	4.25491	4.6147
ENSMUSG00000045980	790.713	710.662	554.628	922.05	849.494	890.373	-0.373681	0.015596	0.266718	Tmem104	11	115187487	115247023	+	4610	protein_coding	transmembrane protein 104 [Source:MGI Symbol;Acc:MGI:2444222]	-	695	706	568	983	891	911	8.9599	8.06517	6.21309	10.3783	9.5766	10.0815
ENSMUSG00000015340	312.872	376.47	275.361	502.766	434.758	375.306	-0.444837	0.0156451	0.267294	Cybb	X	9435252	9487771	-	5808	protein_coding	cytochrome b-245, beta polypeptide [Source:MGI Symbol;Acc:MGI:88574]	-	275	374	282	536	456	384	2.81401	3.39121	2.4484	4.49172	3.89021	3.37296
ENSMUSG00000051159	167.244	634.161	1887.49	203.545	193.543	212.087	2.14222	0.0156788	0.267405	Cited1	X	102247381	102252181	-	1754	protein_coding	Cbp/p300-interacting transactivator with Glu/Asp-rich carboxy-terminal domain 1 [Source:MGI Symbol;Acc:MGI:108023]	-	147	630	1933	217	203	217	4.98089	18.9156	55.5728	6.0215	5.73457	6.31155
ENSMUSG00000034201	1457.41	1339.79	1302.6	1439.82	2090.84	1729.92	-0.35985	0.0156825	0.267405	Gas2l1	11	5054132	5065327	-	6100	protein_coding	growth arrest-specific 2 like 1 [Source:MGI Symbol;Acc:MGI:1926176]	-	1281	1331	1334	1535	2193	1770	12.4807	11.491	11.0277	12.2477	17.8133	14.803
ENSMUSG00000071369	1732.74	1725.32	1528.16	1267.23	1366.25	1444.54	0.289942	0.0157455	0.267873	Map3k5	10	19934472	20142753	+	6086	protein_coding	mitogen-activated protein kinase kinase kinase 5 [Source:MGI Symbol;Acc:MGI:1346876]	-	1523	1714	1565	1351	1433	1478	14.8726	14.8316	12.9671	10.8043	11.6667	12.3894
ENSMUSG00000051726	326.525	321.107	189.433	353.624	439.525	408.536	-0.523165	0.0157515	0.267873	Kcnf1	12	17172100	17176888	-	4789	protein_coding	potassium voltage-gated channel, subfamily F, member 1 [Source:MGI Symbol;Acc:MGI:2687399]	-	287	319	194	377	461	418	3.56169	3.50797	2.04276	3.83152	4.7697	4.45285
ENSMUSG00000044783	8557.9	6452.33	6937.74	6217.03	5273.35	6077.21	0.321048	0.0157638	0.267873	Hjurp	1	88262471	88277633	-	8331	protein_coding	Holliday junction recognition protein [Source:MGI Symbol;Acc:MGI:2685821]	-	7522	6410	7105	6628	5531	6218	53.6606	40.5201	43.0058	38.7222	32.8958	38.0767
ENSMUSG00000027931	3991.11	4633.4	4464.37	3517.48	3786.97	3612.32	0.261955	0.0157718	0.267873	Npr1	3	90450591	90465866	-	4783	protein_coding	natriuretic peptide receptor 1 [Source:MGI Symbol;Acc:MGI:97371]	-	3508	4603	4572	3750	3972	3696	43.5892	50.6816	48.2021	38.1597	41.1475	39.4219
ENSMUSG00000046330	6505.46	6086.93	9565.39	5639.23	5182.77	6067.44	0.391784	0.0157979	0.268046	Rpl37a	1	72711290	72713813	+	1410	protein_coding	ribosomal protein L37a [Source:MGI Symbol;Acc:MGI:98068]	-	5718	6047	9796	6012	5436	6208	241.015	225.856	350.34	207.527	191.027	224.615
ENSMUSG00000043243	171.795	163.07	126.94	121.939	60.0652	102.623	0.696912	0.0158129	0.268046	Fam129c	8	71597648	71607936	+	3560	protein_coding	family with sequence similarity 129, member C [Source:MGI Symbol;Acc:MGI:3686743]	-	151	162	130	130	63	105	2.52085	2.39649	1.84142	1.77733	0.87685	1.50468
ENSMUSG00000022637	785.024	803.27	677.662	1002.72	857.121	990.064	-0.331169	0.0158421	0.268278	Cblb	16	52031225	52208048	+	10475	protein_coding	Casitas B-lineage lymphoma b [Source:MGI Symbol;Acc:MGI:2146430]	-	690	798	694	1069	899	1013	3.91484	4.01198	3.34092	4.96705	4.25246	4.93357
ENSMUSG00000061731	3465.48	2985.59	3632.43	3488.41	5012.11	4383.45	-0.353571	0.015878	0.268624	Ext1	15	53064038	53346159	-	8077	protein_coding	exostoses (multiple) 1 [Source:MGI Symbol;Acc:MGI:894663]	-	3046	2966	3720	3719	5257	4485	22.413	19.3389	23.2248	22.4104	32.2495	28.3282
ENSMUSG00000074665	1273.1	1610.57	2198.98	541.223	1080.22	1059.46	0.923029	0.0159179	0.269035	Bpifb4	2	153938212	153964101	+	3127	protein_coding	BPI fold containing family B, member 4 [Source:MGI Symbol;Acc:MGI:2685852]	-	1119	1600	2252	577	1133	1084	21.2678	26.9465	36.3162	8.98095	17.953	17.6851
ENSMUSG00000035637	1720.23	1513.93	1794.73	2191.16	1979.29	1974.26	-0.289185	0.0159916	0.2698	Grhpr	4	44981395	44990734	+	1603	protein_coding	glyoxylate reductase/hydroxypyruvate reductase [Source:MGI Symbol;Acc:MGI:1923488]	-	1512	1504	1838	2336	2076	2020	56.058	49.4111	57.8192	70.9274	64.1695	64.2871
ENSMUSG00000027452	589.337	923.056	984.27	1494.23	1001.09	1023.29	-0.494277	0.0159981	0.2698	Acss1	2	150618105	150668500	-	4128	protein_coding	acyl-CoA synthetase short-chain family member 1 [Source:MGI Symbol;Acc:MGI:1915988]	-	518	917	1008	1593	1050	1047	7.45778	11.6988	12.3135	18.7824	12.6033	12.9394
ENSMUSG00000033386	589.337	559.672	500.923	808.552	694.087	623.555	-0.366695	0.0160202	0.2698	Frrs1	3	116859464	116908177	+	7260	protein_coding	ferric-chelate reductase 1 [Source:MGI Symbol;Acc:MGI:108076]	-	518	556	513	862	728	638	4.24046	4.03318	3.5632	5.7789	4.96855	4.48322
ENSMUSG00000043740	36.4069	52.3434	30.2702	71.2877	57.205	89.917	-0.874989	0.0160254	0.2698	B430306N03Rik	17	48316141	48327024	+	5256	protein_coding	RIKEN cDNA B430306N03 gene [Source:MGI Symbol;Acc:MGI:2443478]	-	32	52	31	76	60	92	0.361838	0.521024	0.297417	0.703773	0.565627	0.892974
ENSMUSG00000078453	397.063	467.064	471.629	547.789	590.165	566.868	-0.35084	0.0160498	0.269948	Abracl	10	18011260	18023288	-	1056	protein_coding	ABRA C-terminal like [Source:MGI Symbol;Acc:MGI:1920362]	-	349	464	483	584	619	580	19.6418	23.14	23.0645	26.9168	29.0443	28.0201
ENSMUSG00000025094	4025.24	4528.71	3163.73	3748.23	2543.71	2390.62	0.43238	0.0161413	0.271224	Slc18a2	19	59260878	59296012	+	3803	protein_coding	solute carrier family 18 (vesicular monoamine), member 2 [Source:MGI Symbol;Acc:MGI:106677]	-	3538	4499	3240	3996	2668	2446	55.2905	62.3017	42.9614	51.1415	34.7611	32.8123
ENSMUSG00000051703	347.003	497.262	412.065	227.933	237.401	392.898	0.550979	0.0162204	0.272289	Tmem198	1	75479532	75485705	+	2504	protein_coding	transmembrane protein 198 [Source:MGI Symbol;Acc:MGI:2443133]	-	305	494	422	243	249	402	7.23911	10.3897	8.49842	4.72331	4.92719	8.19026
ENSMUSG00000070858	137.664	179.176	181.621	104.118	89.6211	135.853	0.599081	0.0162413	0.272376	Gm1673	5	33983433	33985013	+	669	protein_coding	predicted gene 1673 [Source:MGI Symbol;Acc:MGI:2686519]	-	121	178	186	111	94	139	10.7493	14.0121	14.02	8.07554	6.96204	10.5997
ENSMUSG00000038485	2414.23	2184.33	1724.43	1704.34	1473.03	1770.97	0.353326	0.0163015	0.273121	Socs7	11	97362551	97398542	+	7265	protein_coding	suppressor of cytokine signaling 7 [Source:MGI Symbol;Acc:MGI:2651588]	-	2122	2170	1766	1817	1545	1812	17.3592	15.7302	12.2579	12.1729	10.5373	12.7241
ENSMUSG00000055789	195.687	170.116	231.421	157.583	122.037	132.921	0.533939	0.0163823	0.274142	E330017A01Rik	16	58635167	58638739	-	1108	protein_coding	RIKEN cDNA E330017A01 gene [Source:MGI Symbol;Acc:MGI:3045360]	-	172	169	237	168	128	136	9.22589	8.03261	10.7862	7.37979	5.72407	6.26189
ENSMUSG00000023905	704.246	285.876	240.209	681.923	1359.57	1062.39	-1.33557	0.0163941	0.274142	Tnfrsf12a	17	23675445	23677468	-	1932	protein_coding	tumor necrosis factor receptor superfamily, member 12a [Source:MGI Symbol;Acc:MGI:1351484]	-	619	284	246	727	1426	1087	19.0416	7.74143	6.42078	18.3148	36.5719	28.7031
ENSMUSG00000040204	825.982	879.772	622.004	548.727	532.006	673.4	0.407929	0.0164278	0.274359	Pclaf	9	65890237	65903266	+	4813	protein_coding	PCNA clamp associated factor [Source:MGI Symbol;Acc:MGI:1915276]	-	726	874	637	585	558	689	8.96479	9.56325	6.67396	5.91581	5.74451	7.30314
ENSMUSG00000041857	234.37	203.334	209.939	181.971	146.826	120.215	0.52693	0.0164387	0.274359	Oosp1	19	11667460	11691150	-	972	protein_coding	oocyte secreted protein 1 [Source:MGI Symbol;Acc:MGI:2149290]	-	206	202	215	194	154	123	12.5956	10.9445	11.154	9.71426	7.85035	6.45573
ENSMUSG00000042807	276.465	321.107	252.903	226.057	176.382	214.041	0.464161	0.0165106	0.275294	Hecw2	1	53806876	54195168	-	12947	protein_coding	HECT, C2 and WW domain containing E3 ubiquitin protein ligase 2 [Source:MGI Symbol;Acc:MGI:2685817]	-	243	319	259	241	185	219	1.11547	1.29757	1.00877	0.905988	0.708006	0.862941
ENSMUSG00000066595	295.806	332.179	332.972	420.222	406.155	414.4	-0.367756	0.0165564	0.275792	Flvcr1	1	191005847	191026158	-	5177	protein_coding	feline leukemia virus subgroup C cellular receptor 1 [Source:MGI Symbol;Acc:MGI:2444881]	-	260	330	341	448	426	424	2.9848	3.35696	3.32152	4.21186	4.07724	4.17824
ENSMUSG00000029451	159.28	127.839	139.634	82.5436	108.689	92.849	0.585961	0.0166402	0.276921	Gm13103	4	143846497	143853637	+	1982	protein_coding	predicted gene 13103 [Source:MGI Symbol;Acc:MGI:3650203]	-	140	127	143	88	114	95	4.19801	3.3745	3.63825	2.16099	2.84994	2.44527
ENSMUSG00000019256	357.243	300.975	367.148	454.928	494.823	399.74	-0.396683	0.0166824	0.277357	Ahr	12	35497974	35535038	-	6163	protein_coding	aryl-hydrocarbon receptor [Source:MGI Symbol;Acc:MGI:105043]	bHLH	314	299	376	485	519	409	3.02801	2.55499	3.07649	3.83022	4.17263	3.38561
ENSMUSG00000031449	2.27543	0	1.95292	10.318	4.76708	15.6377	-2.87696	0.0167555	1	Atp4b	8	13386205	13396825	-	1509	protein_coding	ATPase, H+/K+ exchanging, beta polypeptide [Source:MGI Symbol;Acc:MGI:88114]	-	2	0	2	11	5	16	0.0787699	0	0.0668345	0.354795	0.164178	0.540925
ENSMUSG00000059714	1383.46	1290.47	1338.72	1414.5	1888.72	1718.2	-0.32359	0.01676	0.27826	Flot1	17	35823230	35832791	+	2893	protein_coding	flotillin 1 [Source:MGI Symbol;Acc:MGI:1100500]	-	1216	1282	1371	1508	1981	1758	24.9807	23.3372	23.8973	25.3704	33.929	31.0011
ENSMUSG00000032334	1108.14	1024.72	970.6	1318.82	1129.8	1429.88	-0.32195	0.0167688	0.27826	Loxl1	9	58287738	58313186	-	3297	protein_coding	lysyl oxidase-like 1 [Source:MGI Symbol;Acc:MGI:106096]	-	974	1018	994	1406	1185	1463	17.5574	16.2607	15.2029	20.7559	17.8088	22.6377
ENSMUSG00000029330	263.95	326.14	303.679	410.842	421.41	351.849	-0.404844	0.0168134	0.278562	Cds1	5	101765130	101823858	+	3939	protein_coding	CDP-diacylglycerol synthase 1 [Source:MGI Symbol;Acc:MGI:1921846]	-	232	324	311	438	442	360	3.50043	4.33181	3.98139	5.41206	5.55995	4.66254
ENSMUSG00000033596	2796.51	2991.63	2886.41	2564.48	2370.19	2353.48	0.251284	0.0168192	0.278562	Rfwd3	8	111270944	111300222	-	6937	protein_coding	ring finger and WD repeat domain 3 [Source:MGI Symbol;Acc:MGI:2384584]	-	2458	2972	2956	2734	2486	2408	21.0586	22.5625	21.4878	19.1823	17.7568	17.7089
ENSMUSG00000030168	2485.91	2798.36	2812.2	3723.84	3345.54	2911.55	-0.301764	0.0168791	0.279288	Adipor2	6	119353150	119417704	-	5979	protein_coding	adiponectin receptor 2 [Source:MGI Symbol;Acc:MGI:93830]	-	2185	2780	2880	3970	3509	2979	21.7191	24.4865	24.2898	32.3174	29.0797	25.4184
ENSMUSG00000100444	3.41315	0	0.976459	8.44196	17.1615	5.86415	-2.88714	0.0169611	1	C530043A13Rik	1	73522095	73529790	-	3970	lincRNA	RIKEN cDNA C530043A13 gene [Source:MGI Symbol;Acc:MGI:2441914]	-	3	0	1	9	18	6	0.0449107	0	0.0127019	0.110338	0.224655	0.0771022
ENSMUSG00000005907	542.691	1527.02	2102.32	671.605	467.174	523.864	1.3274	0.0169908	0.280867	Pex1	5	3596066	3637232	+	10356	protein_coding	peroxisomal biogenesis factor 1 [Source:MGI Symbol;Acc:MGI:1918632]	-	477	1517	2153	716	490	536	2.73745	7.71442	10.4836	3.36508	2.34444	2.64046
ENSMUSG00000041660	2.27543	0	2.92938	7.50396	11.441	13.683	-2.65174	0.0170218	1	Bbox1	2	110262697	110314560	-	4403	protein_coding	butyrobetaine (gamma), 2-oxoglutarate dioxygenase 1 (gamma-butyrobetaine hydroxylase) [Source:MGI Symbol;Acc:MGI:1891372]	-	2	0	3	8	12	14	0.0269961	0	0.0343584	0.0884333	0.135041	0.162213
ENSMUSG00000042015	2462.02	2143.06	2360.1	3036.29	6521.37	3381.66	-0.893546	0.0172122	0.284256	Wdr41	13	94976344	95023314	+	5726	protein_coding	WD repeat domain 41 [Source:MGI Symbol;Acc:MGI:2445123]	-	2164	2129	2417	3237	6840	3460	22.4608	19.581	21.2856	27.5148	59.1888	30.827
ENSMUSG00000031788	1062.63	1631.71	2309.32	970.825	1273.76	1238.31	0.523233	0.017239	0.284427	Kifc3	8	95099828	95202812	-	5298	protein_coding	kinesin family member C3 [Source:MGI Symbol;Acc:MGI:109202]	-	934	1621	2365	1035	1336	1267	10.4774	16.1132	22.5102	9.5083	12.4948	12.2003
ENSMUSG00000050248	2358.49	2136.01	2001.74	1822.53	1790.52	1770.97	0.270573	0.0173444	0.285894	Evc2	5	37338499	37425055	+	5837	protein_coding	EvC ciliary complex subunit 2 [Source:MGI Symbol;Acc:MGI:1915775]	-	2073	2122	2050	1943	1878	1812	21.1071	19.1455	17.7102	16.2016	15.9419	15.8371
ENSMUSG00000028776	816.88	969.36	1139.53	613.449	767.5	839.551	0.398761	0.0173813	0.286229	Tinagl1	4	130164454	130175122	-	4358	protein_coding	tubulointerstitial nephritis antigen-like 1 [Source:MGI Symbol;Acc:MGI:2137617]	-	718	963	1167	654	805	859	9.79167	11.6372	13.5034	7.30407	9.15257	10.0557
ENSMUSG00000034919	0	0	0.976459	10.318	5.7205	2.93208	-4.08927	0.017401	1	Ttc22	4	106622432	106640189	+	3318	protein_coding	tetratricopeptide repeat domain 22 [Source:MGI Symbol;Acc:MGI:3045307]	-	0	0	1	11	6	3	0	0	0.0151979	0.161358	0.0896003	0.0461266
ENSMUSG00000010609	1476.76	1507.89	1726.38	1962.29	2357.8	1675.19	-0.347628	0.0174256	0.286687	Psen2	1	180227004	180263438	-	4332	protein_coding	presenilin 2 [Source:MGI Symbol;Acc:MGI:109284]	-	1298	1498	1768	2092	2473	1714	17.8076	18.211	20.5804	23.5043	28.2859	20.185
ENSMUSG00000086448	42.0955	31.2047	58.5875	20.6359	19.0683	23.4566	1.06394	0.0175074	0.287759	9330162012Rik	13	24937401	24941417	+	3836	bidirectional_promoter_lncRNA	cDNA RIKEN 9330162012 gene [Source:MGI Symbol;Acc:MGI:3604449]	-	37	31	60	22	20	24	0.573248	0.425592	0.788738	0.279138	0.258337	0.319182
ENSMUSG00000024791	257.124	349.292	245.091	161.335	208.798	226.747	0.513431	0.0175637	0.288411	Cdca5	19	6084983	6091777	+	2129	protein_coding	cell division cycle associated 5 [Source:MGI Symbol;Acc:MGI:1915099]	-	226	347	251	172	219	232	6.30888	8.58349	5.94509	3.93212	5.09686	5.55928
ENSMUSG00000113880	14.7903	28.1849	12.694	3.75198	4.76708	7.81887	1.77282	0.0176564	0.28958	A030005L19Rik	1	82913325	82914130	+	806	protein_coding	RIKEN cDNA A030005L19 gene [Source:MGI Symbol;Acc:MGI:1925172]	-	13	28	13	4	5	8	0.958579	1.8295	0.813333	0.241546	0.307376	0.506362
ENSMUSG00000053560	478.978	512.361	681.568	577.805	1087.85	732.041	-0.518627	0.0176812	0.28958	Ier2	8	84661331	84662852	-	1522	protein_coding	immediate early response 2 [Source:MGI Symbol;Acc:MGI:104815]	-	421	509	698	616	1141	749	16.4394	17.6122	23.126	19.6988	37.1454	25.1058
ENSMUSG00000006219	988.675	949.228	776.285	1057.12	1137.43	1214.86	-0.329536	0.0176978	0.28958	Fblim1	4	141576062	141606096	-	4457	protein_coding	filamin binding LIM protein 1 [Source:MGI Symbol;Acc:MGI:1921452]	-	869	943	795	1127	1193	1243	11.5877	11.1424	8.99466	12.3071	13.2627	14.2277
ENSMUSG00000008668	13097.4	12610.7	14447.7	11243.8	9924.11	12063.5	0.27309	0.0177017	0.28958	Rps18	17	33951999	33956001	-	2491	protein_coding	ribosomal protein S18 [Source:MGI Symbol;Acc:MGI:98146]	-	11512	12528	14796	11987	10409	12343	274.661	264.861	299.523	234.213	207.047	252.786
ENSMUSG00000012848	13322.7	12685.2	14463.3	11074	10946.2	12063.5	0.247841	0.017723	0.289654	Rps5	7	12922290	12926686	+	1734	protein_coding	ribosomal protein S5 [Source:MGI Symbol;Acc:MGI:1097682]	-	11710	12602	14812	11806	11481	12343	401.354	382.737	430.749	331.381	328.069	363.143
ENSMUSG00000051682	15.928	13.0859	7.81167	35.6438	32.4162	22.4792	-1.30653	0.0177636	0.290045	Treml4	17	48264295	48275360	+	1997	protein_coding	triggering receptor expressed on myeloid cells-like 4 [Source:MGI Symbol;Acc:MGI:1923239]	-	14	13	8	38	34	23	0.416648	0.342827	0.20201	0.926147	0.843598	0.587565
ENSMUSG00000022105	736.102	746.9	907.13	646.279	587.304	656.785	0.339036	0.017848	0.291148	Rb1	14	73183673	73325822	-	6015	protein_coding	RB transcriptional corepressor 1 [Source:MGI Symbol;Acc:MGI:97874]	-	647	742	929	689	616	672	6.39275	6.49648	7.78825	5.57517	5.07434	5.69954
ENSMUSG00000054087	166.107	170.116	136.704	118.187	106.783	98.7132	0.545731	0.0178873	0.291387	Fbxw28	9	109322886	109339659	-	1951	protein_coding	F-box and WD-40 domain protein 28 [Source:MGI Symbol;Acc:MGI:3779847]	-	146	169	140	126	112	101	4.44749	4.56183	3.61852	3.14331	2.84443	2.64101
ENSMUSG00000018293	6048.1	6177.53	5984.71	6567.84	7310.8	7858.94	-0.255405	0.0178963	0.291387	Pfn1	11	70651850	70654644	-	2405	protein_coding	profilin 1 [Source:MGI Symbol;Acc:MGI:97549]	-	5316	6137	6129	7002	7668	8041	131.368	134.385	128.509	141.704	157.98	170.569
ENSMUSG00000116288	15.928	20.1321	34.176	4.68998	8.58075	10.7509	1.55456	0.0179247	0.291575	Gm41349	15	76095575	76097668	+	1131	lincRNA	predicted gene, 41349 [Source:MGI Symbol;Acc:MGI:5624234]	-	14	20	35	5	9	11	0.735673	0.931274	1.56051	0.21517	0.394289	0.496177
ENSMUSG00000099825	1.13772	6.03962	0	14.0699	16.2081	9.77358	-2.47346	0.0179813	1	1810012K16Rik	8	22398721	22399596	+	547	lincRNA	RIKEN cDNA 1810012K16 gene [Source:MGI Symbol;Acc:MGI:1916358]	-	1	6	0	15	17	10	0.108651	0.577662	0	1.33468	1.53991	0.93265
ENSMUSG00000021965	217.304	237.559	182.598	111.621	160.174	166.151	0.541729	0.0179979	0.292488	Ska3	14	57806561	57826185	-	2705	protein_coding	spindle and kinetochore associated complex subunit 3 [Source:MGI Symbol;Acc:MGI:3041235]	-	191	236	187	119	168	170	4.19648	4.59467	3.48606	2.14118	3.07735	3.20618
ENSMUSG00000040952	9679.69	9402.69	10591.6	7783.49	8011.56	9010.27	0.2586	0.0180146	0.292488	Rps19	7	24884371	24889806	+	4685	protein_coding	ribosomal protein S19 [Source:MGI Symbol;Acc:MGI:1333780]	-	8508	9341	10847	8298	8403	9219	107.929	105.001	116.751	86.2062	88.8708	100.388
ENSMUSG00000030432	10320.2	10462.6	11756.6	8456.97	9169	9623.07	0.256045	0.018094	0.293502	Rpl28	7	4792874	4795066	+	1840	protein_coding	ribosomal protein L28 [Source:MGI Symbol;Acc:MGI:101839]	-	9071	10394	12040	9016	9617	9846	292.993	297.492	329.966	238.49	258.974	272.991
ENSMUSG00000021594	1113.82	1202.89	1583.82	941.748	943.882	1125.92	0.373789	0.0182229	0.294808	Srd5a1	13	69573449	69611442	-	2909	protein_coding	steroid 5 alpha-reductase 1 [Source:MGI Symbol;Acc:MGI:98400]	-	979	1195	1622	1004	990	1152	20.0013	21.6339	28.1169	16.7983	16.8627	20.203
ENSMUSG00000035967	2496.15	2618.18	3291.64	2547.6	2049.84	2026.06	0.343977	0.0182392	0.294808	Ints6l	X	56454857	56507843	+	7173	protein_coding	integrator complex subunit 6 like [Source:MGI Symbol;Acc:MGI:2442593]	-	2194	2601	3371	2716	2150	2073	18.1784	19.0963	23.6983	18.4291	14.8516	14.7436
ENSMUSG00000026837	3602.01	3054.04	2672.57	3530.62	3839.41	4318.95	-0.325658	0.018242	0.294808	Col5a1	2	27886425	28039514	+	8490	protein_coding	collagen, type V, alpha 1 [Source:MGI Symbol;Acc:MGI:88457]	-	3166	3034	2737	3764	4027	4419	22.1627	18.8199	16.2565	21.5783	23.5022	26.5535
ENSMUSG00000075266	154.729	139.918	148.422	84.4196	102.969	113.374	0.559048	0.0182426	0.294808	Cenpw	10	30194569	30200560	-	4211	protein_coding	centromere protein W [Source:MGI Symbol;Acc:MGI:1913561]	-	136	139	152	90	108	116	1.91943	1.73836	1.8202	1.04024	1.27079	1.40533
ENSMUSG00000069265	9.10173	4.02642	0.976459	0	0	0	4.73305	0.0182677	1	Hist1h3a	13	23761853	23762386	-	534	protein_coding	histone cluster 1, H3a [Source:MGI Symbol;Acc:MGI:2668828]	-	8	4	1	0	0	0	0.890365	0.394483	0.0944319	0	0	0
ENSMUSG00000087110	2.27543	6.03962	4.88229	0	0	0	4.64839	0.018287	1	Gm11264	4	82033312	82065890	-	2969	lincRNA	predicted gene 11264 [Source:MGI Symbol;Acc:MGI:3649480]	-	2	6	5	0	0	0	0.0400349	0.106427	0.0849219	0	0	0
ENSMUSG00000041219	534.727	477.13	473.582	371.446	373.739	417.332	0.353111	0.018294	0.294999	Arhgap11a	2	113831492	113848661	-	5332	protein_coding	Rho GTPase activating protein 11A [Source:MGI Symbol;Acc:MGI:2444300]	-	470	474	485	396	392	427	5.23874	4.68164	4.58682	3.61476	3.64276	4.08549
ENSMUSG00000033585	646.223	767.032	673.756	498.076	515.798	618.668	0.35492	0.0182948	0.294999	Ndn	7	62346569	62350262	+	3694	protein_coding	necdin [Source:MGI Symbol;Acc:MGI:97290]	-	568	762	690	531	541	633	9.13841	10.8635	9.41916	6.99636	7.25663	8.74204
ENSMUSG00000032850	166.107	245.611	231.421	121.939	135.385	178.857	0.562605	0.0183054	0.294999	Rnft2	5	118190736	118245116	-	5593	protein_coding	ring finger protein, transmembrane 2 [Source:MGI Symbol;Acc:MGI:2442859]	-	146	244	237	130	142	183	1.55141	2.2975	2.1368	1.13129	1.25799	1.66922
ENSMUSG00000036752	3865.96	4603.2	4074.76	3335.51	3091.93	3810.72	0.293165	0.0183712	0.295746	Tubb4b	2	25222160	25224702	-	2088	protein_coding	tubulin, beta 4B class IVB [Source:MGI Symbol;Acc:MGI:1915472]	-	3398	4573	4173	3556	3243	3899	96.7191	115.34	100.781	82.8907	76.9575	95.264
ENSMUSG00000058145	86.4664	95.6274	59.564	51.5898	45.764	43.9811	0.77204	0.018386	0.295746	Adamts17	7	66839735	67153171	+	7764	protein_coding	a disintegrin-like and metallopeptidase (reprolysin type) with thrombospondin type 1 motif, 17 [Source:MGI Symbol;Acc:MGI:3588195]	-	76	95	61	55	48	45	0.581765	0.644389	0.396191	0.344788	0.306331	0.295688
ENSMUSG00000045288	155.867	285.876	273.408	315.166	479.568	291.253	-0.60067	0.0184086	0.295836	Ush1g	11	115315192	115322041	-	3306	protein_coding	USH1 protein network component sans [Source:MGI Symbol;Acc:MGI:2450757]	-	137	284	280	336	503	298	2.46285	4.52403	4.27086	4.94665	7.53876	4.59854
ENSMUSG00000020672	242.334	192.261	221.656	263.577	399.481	267.796	-0.505235	0.0184627	0.29643	Sntg2	12	30174482	30373375	-	3410	protein_coding	syntrophin, gamma 2 [Source:MGI Symbol;Acc:MGI:1919541]	-	213	191	227	281	419	274	3.71231	2.94978	3.35685	4.01076	6.08827	4.09923
ENSMUSG00000074768	50.0595	422.774	1305.53	50.6518	153.5	59.6189	2.7533	0.0184976	0.296696	Bhmt	13	93616675	93637961	-	5758	protein_coding	betaine-homocysteine methyltransferase [Source:MGI Symbol;Acc:MGI:1339972]	-	44	420	1337	54	161	61	0.454151	3.84138	11.709	0.456454	1.38544	0.540461
ENSMUSG00000040434	773.647	822.395	468.7	374.26	522.472	551.23	0.511602	0.0185259	0.296696	Large2	2	92365046	92374869	-	5837	protein_coding	LARGE xylosyl- and glucuronyltransferase 2 [Source:MGI Symbol;Acc:MGI:2443769]	-	680	817	480	399	548	564	6.92371	7.37127	4.14679	3.32704	4.65185	4.92942
ENSMUSG00000007653	17.0657	15.0991	15.6233	35.6438	29.5559	39.0943	-1.12729	0.0185307	0.296696	Gabrb2	11	42419757	42629028	+	6360	protein_coding	gamma-aminobutyric acid (GABA) A receptor, subunit beta 2 [Source:MGI Symbol;Acc:MGI:95620]	-	15	15	16	38	31	40	0.14017	0.124206	0.126859	0.290804	0.241512	0.320855
ENSMUSG00000086179	6.8263	6.03962	0.976459	0	0	0	4.70893	0.0185743	1	Gm14317	2	164550530	164559730	+	1464	lincRNA	predicted gene 14317 [Source:MGI Symbol;Acc:MGI:3651690]	-	6	6	1	0	0	0	0.243573	0.215834	0.0344444	0	0	0
ENSMUSG00000017453	91.0173	120.792	97.6459	63.7837	48.6242	78.1887	0.700864	0.0185955	0.29746	Pipox	11	77880615	77894096	-	2470	protein_coding	pipecolic acid oxidase [Source:MGI Symbol;Acc:MGI:1197006]	-	80	120	100	68	51	80	1.92492	2.55855	2.04156	1.33994	1.02308	1.65234
ENSMUSG00000053111	46.6464	79.5217	78.1167	41.2718	38.1366	34.2075	0.84953	0.0186318	0.297764	Fank1	7	133776861	133881532	+	2299	protein_coding	fibronectin type 3 and ankyrin repeat domains 1 [Source:MGI Symbol;Acc:MGI:1914180]	-	41	79	80	44	40	35	1.0599	1.80966	1.75473	0.931511	0.862096	0.776668
ENSMUSG00000109635	1.13772	1.0066	2.92938	5.62797	8.58075	17.5925	-2.63075	0.0186639	1	Gm45670	7	133747624	133753038	+	711	antisense	predicted gene 45670 [Source:MGI Symbol;Acc:MGI:5791506]	-	1	1	3	6	9	18	0.0835891	0.0740697	0.212771	0.41073	0.627202	1.29154
ENSMUSG00000097601	163.831	244.605	541.934	174.467	202.124	181.789	0.768941	0.0186902	0.298166	Gm26660	14	25315873	25379609	-	6478	lincRNA	predicted gene, 26660 [Source:MGI Symbol;Acc:MGI:5477154]	-	144	243	555	186	212	186	1.32112	1.97549	4.32028	1.39748	1.62155	1.4648
ENSMUSG00000054520	516.523	482.163	358.36	617.201	528.193	657.762	-0.411165	0.0187125	0.298166	Sh3bp2	5	34525838	34563641	+	4296	protein_coding	SH3-domain binding protein 2 [Source:MGI Symbol;Acc:MGI:1346349]	-	454	479	367	658	554	673	6.28074	5.87193	4.30786	7.4548	6.38969	7.99203
ENSMUSG00000027454	172.933	164.076	152.328	78.7916	119.177	128.034	0.586097	0.0187296	0.298166	Gins1	2	150905400	150931280	+	1516	protein_coding	GINS complex subunit 1 (Psf1 homolog) [Source:MGI Symbol;Acc:MGI:1916520]	-	152	163	156	84	125	131	5.95887	5.66237	5.18902	2.69684	4.0855	4.40837
ENSMUSG00000021375	1300.41	1273.35	1323.1	1127.47	1057.34	1053.59	0.266989	0.0187315	0.298166	Kif13a	13	46749087	46929867	-	8094	protein_coding	kinesin family member 13A [Source:MGI Symbol;Acc:MGI:1098264]	-	1143	1265	1355	1202	1109	1078	8.39271	8.23071	8.44182	7.22796	6.78895	6.79457
ENSMUSG00000023186	1554.12	1432.4	1389.5	2018.57	2006.94	1495.36	-0.335606	0.018743	0.298166	Vwa5a	9	38718268	38743337	+	4899	protein_coding	von Willebrand factor A domain containing 5A [Source:MGI Symbol;Acc:MGI:1915026]	-	1366	1423	1423	2152	2105	1530	16.5715	15.297	14.6473	21.3801	21.2902	15.9327
ENSMUSG00000037031	1079.69	1325.7	1757.63	951.127	1059.25	1133.74	0.40565	0.0187648	0.29824	Tspan15	10	62185396	62231251	-	8183	protein_coding	tetraspanin 15 [Source:MGI Symbol;Acc:MGI:1917673]	-	949	1317	1800	1014	1111	1160	6.89244	8.47585	11.0923	6.03115	6.72723	7.23189
ENSMUSG00000002475	456.224	532.494	581.969	471.812	381.366	302.981	0.442372	0.0188459	0.299003	Abhd3	18	10644411	10706771	-	1962	protein_coding	abhydrolase domain containing 3 [Source:MGI Symbol;Acc:MGI:2147183]	-	401	529	596	503	400	310	12.1469	14.1993	15.3182	12.478	10.1017	8.06063
ENSMUSG00000053522	456.224	450.959	380.819	442.734	642.603	643.102	-0.424649	0.0188474	0.299003	Lgals7	7	28863853	28866284	+	927	protein_coding	lectin, galactose binding, soluble 7 [Source:MGI Symbol;Acc:MGI:1316742]	-	401	448	390	472	674	658	25.7089	25.4512	21.2151	24.782	36.0259	36.212
ENSMUSG00000040860	895.383	1004.59	822.178	666.915	643.556	822.936	0.351747	0.0188761	0.299186	Crocc	4	141016637	141060550	-	8266	protein_coding	ciliary rootlet coiled-coil, rootletin [Source:MGI Symbol;Acc:MGI:3529431]	-	787	998	842	711	675	842	5.65847	6.35836	5.13661	4.18648	4.04616	5.19664
ENSMUSG00000019124	56.8858	87.5745	49.7994	76.9156	126.804	127.057	-0.766578	0.0189134	0.299503	Scrn1	6	54501173	54566489	-	8613	protein_coding	secernin 1 [Source:MGI Symbol;Acc:MGI:1917188]	-	50	87	51	82	133	130	0.345013	0.531955	0.29859	0.463376	0.765124	0.770008
ENSMUSG00000022265	815.742	911.983	855.378	944.561	1297.6	1045.77	-0.347815	0.0189846	0.300208	Ank	15	27466677	27594909	+	3610	protein_coding	progressive ankylosis [Source:MGI Symbol;Acc:MGI:3045421]	-	717	906	876	1007	1361	1070	11.8041	13.2169	12.2365	13.5768	18.6804	15.1211
ENSMUSG00000021228	21.6166	20.1321	16.5998	2.81399	5.7205	9.77358	1.67501	0.0189926	0.300208	Acot3	12	84052144	84060402	+	3438	protein_coding	acyl-CoA thioesterase 3 [Source:MGI Symbol;Acc:MGI:2159619]	-	19	20	17	3	6	10	0.328448	0.306361	0.249346	0.0424707	0.0864729	0.148389
ENSMUSG00000020319	196.825	202.327	202.127	238.251	405.202	235.543	-0.547744	0.019067	0.300824	Wdpcp	11	21572235	21898989	+	5934	protein_coding	WD repeat containing planar cell polarity effector [Source:MGI Symbol;Acc:MGI:2144467]	-	173	201	207	254	425	241	1.73268	1.78385	1.75907	2.08334	3.54875	2.07193
ENSMUSG00000019873	2829.5	2442.02	2321.04	3079.44	3264.5	2886.14	-0.282103	0.0190824	0.300824	Reep3	10	67009189	67096945	-	8294	protein_coding	receptor accessory protein 3 [Source:MGI Symbol;Acc:MGI:88930]	-	2487	2426	2377	3283	3424	2953	17.821	15.4041	14.4519	19.2655	20.4552	18.1638
ENSMUSG00000041889	267.363	246.618	243.138	285.151	332.742	409.513	-0.440647	0.0190837	0.300824	Shisa4	1	135371057	135375237	-	2418	protein_coding	shisa family member 4 [Source:MGI Symbol;Acc:MGI:1924802]	-	235	245	249	304	349	419	5.77605	5.33605	5.19282	6.11916	7.15161	8.84024
ENSMUSG00000057841	9479.45	9014.14	9826.1	7985.16	7510.06	8482.49	0.240128	0.0191157	0.301054	Rpl32	6	115805505	115808747	-	963	protein_coding	ribosomal protein L32 [Source:MGI Symbol;Acc:MGI:98038]	-	8332	8955	10063	8513	7877	8679	514.212	489.722	526.94	430.26	405.293	459.779
ENSMUSG00000016319	4813.68	4692.79	4531.74	5431.93	5586.07	5399.91	-0.225986	0.0191725	0.301676	Slc25a5	X	36795651	36798807	+	1646	protein_coding	solute carrier family 25 (mitochondrial carrier, adenine nucleotide translocator), member 5 [Source:MGI Symbol;Acc:MGI:1353496]	-	4231	4662	4641	5791	5859	5525	152.768	149.16	142.181	171.237	176.371	171.241
ENSMUSG00000101316	3.41315	2.01321	35.1525	0	0.953416	3.90943	3.07589	0.0192086	1	Gm12663	11	16635109	16636066	-	958	processed_pseudogene	predicted gene 12663 [Source:MGI Symbol;Acc:MGI:3652168]	-	3	2	36	0	1	4	0.186112	0.109945	1.89495	0	0.0517213	0.21301
ENSMUSG00000023191	1498.37	1598.49	1434.42	1725.91	1874.42	1839.39	-0.263599	0.019267	0.302826	P3h3	6	124841089	124857752	-	3930	protein_coding	prolyl 3-hydroxylase 3 [Source:MGI Symbol;Acc:MGI:1315208]	-	1317	1588	1469	1840	1966	1882	19.9165	21.2798	18.849	22.7877	24.7871	24.4306
ENSMUSG00000055409	121.736	82.5415	72.2579	45.9618	38.1366	72.3245	0.820147	0.0192824	0.302826	Nell1	7	49974864	50866608	+	7271	protein_coding	NEL-like 1 [Source:MGI Symbol;Acc:MGI:2443902]	-	107	82	74	49	40	74	0.874599	0.593922	0.513213	0.328002	0.272584	0.519211
ENSMUSG00000001642	2492.74	2860.77	3057.29	3622.54	3845.13	2985.83	-0.313487	0.0192981	0.302826	Akr1b3	6	34302434	34317478	-	8384	protein_coding	aldo-keto reductase family 1, member B3 (aldose reductase) [Source:MGI Symbol;Acc:MGI:1353494]	-	2191	2842	3131	3862	4033	3055	15.5314	17.8518	18.8318	22.42	23.8348	18.5894
ENSMUSG00000020899	1878.37	1699.15	1493.98	1376.98	1309.04	1439.65	0.297375	0.0193788	0.303817	Pfas	11	68985697	69008460	-	7933	protein_coding	phosphoribosylformylglycinamidine synthase (FGAR amidotransferase) [Source:MGI Symbol;Acc:MGI:2684864]	-	1651	1688	1530	1468	1373	1473	12.3688	11.2059	9.72555	9.00665	8.57566	9.47265
ENSMUSG00000094995	0	0	0	2.81399	3.81366	6.84151	-4.55448	0.0194963	1	Pate3	9	35645113	35648202	-	1329	protein_coding	prostate and testis expressed 3 [Source:MGI Symbol;Acc:MGI:4936999]	-	0	0	0	3	4	7	0	0	0	0.109868	0.149132	0.268707
ENSMUSG00000051242	263.95	326.14	314.42	364.88	474.801	370.419	-0.41877	0.019588	0.306819	Pcdhb9	18	37400855	37403909	+	3055	protein_coding	protocadherin beta 9 [Source:MGI Symbol;Acc:MGI:2136744]	-	232	324	322	389	498	379	4.51332	5.58526	5.31502	6.19745	8.07705	6.32899
ENSMUSG00000022799	4961.58	4156.27	3161.77	3509.04	2903.15	3082.59	0.370816	0.019654	0.307113	Arhgap31	16	38598340	38713274	-	11141	protein_coding	Rho GTPase activating protein 31 [Source:MGI Symbol;Acc:MGI:1333857]	-	4361	4129	3238	3741	3045	3154	23.2638	19.5178	14.6559	16.3432	13.5425	14.4425
ENSMUSG00000021592	577.96	527.46	532.17	457.742	432.851	409.513	0.332269	0.0196585	0.307113	Arsk	13	76060422	76098660	-	5894	protein_coding	arylsulfatase K [Source:MGI Symbol;Acc:MGI:1924291]	-	508	524	545	488	454	419	5.12239	4.682	4.6628	4.02981	3.81663	3.62669
ENSMUSG00000032452	315.147	416.734	300.749	250.445	266.957	247.272	0.433782	0.0196688	0.307113	Clstn2	9	97444395	98033181	-	5691	protein_coding	calsyntenin 2 [Source:MGI Symbol;Acc:MGI:1929897]	-	277	414	308	267	280	253	2.89275	3.83108	2.72912	2.28348	2.43783	2.26797
ENSMUSG00000001493	103.532	84.5547	88.8577	119.125	133.478	162.241	-0.584324	0.0196777	0.307113	Meox1	11	101877510	101894374	-	2228	protein_coding	mesenchyme homeobox 1 [Source:MGI Symbol;Acc:MGI:103220]	Homeobox	91	84	91	127	140	166	2.42742	1.98552	2.05962	2.77436	3.11349	3.80101
ENSMUSG00000014503	583.648	594.903	547.793	467.122	463.36	453.494	0.318647	0.0197272	0.307609	Pkd2l2	18	34409423	34442789	+	2666	protein_coding	polycystic kidney disease 2-like 2 [Source:MGI Symbol;Acc:MGI:1858231]	-	513	591	561	498	486	464	11.4361	11.6745	10.6112	9.09167	9.03256	8.879
ENSMUSG00000038241	1938.67	1852.15	1773.25	1628.36	1362.43	1586.25	0.281542	0.0197853	0.308195	Cep250	2	155956458	155998900	+	10373	protein_coding	centrosomal protein 250 [Source:MGI Symbol;Acc:MGI:108084]	-	1704	1840	1816	1736	1429	1623	9.76303	9.34164	8.82819	8.14554	6.82594	7.98216
ENSMUSG00000061175	296.944	325.133	298.796	425.85	387.087	375.306	-0.367633	0.0198004	0.308195	Fnip2	3	79455974	79567796	-	8364	protein_coding	folliculin interacting protein 2 [Source:MGI Symbol;Acc:MGI:2683054]	-	261	323	306	454	406	384	1.85458	2.03375	1.84488	2.6419	2.40517	2.3422
ENSMUSG00000026767	647.36	601.949	639.58	773.846	841.867	724.223	-0.309197	0.0198401	0.308537	Mindy3	2	12347263	12419470	-	6294	protein_coding	MINDY lysine 48 deubiquitinase 3 [Source:MGI Symbol;Acc:MGI:1914210]	-	569	598	655	825	883	741	5.37285	5.00362	5.24777	6.37972	6.95134	6.00617
ENSMUSG00000035860	4.55086	3.01981	0	0.937996	6.67391	45.9358	-2.84157	0.0198741	0.308789	Cdhr3	12	33033796	33092875	-	4569	protein_coding	cadherin-related family member 3 [Source:MGI Symbol;Acc:MGI:1916014]	-	4	3	0	1	7	47	0.0520305	0.0345788	0	0.0106525	0.0759122	0.524787
ENSMUSG00000048218	448.26	446.932	406.207	374.26	314.627	318.619	0.36865	0.0198944	0.308827	Amigo2	15	97244125	97247287	-	3163	protein_coding	adhesion molecule with Ig like domain 2 [Source:MGI Symbol;Acc:MGI:2145995]	-	394	444	416	399	330	326	7.40315	7.39254	6.63215	6.13971	5.16951	5.25805
ENSMUSG00000014725	0	9.05944	17.5763	0.937996	0	0.977358	3.80615	0.0199093	1	Adam28	14	68606027	68655842	-	9184	protein_coding	a disintegrin and metallopeptidase domain 28 [Source:MGI Symbol;Acc:MGI:105988]	-	0	9	18	1	0	1	0	0.0516084	0.0988327	0.00529959	0	0.00555488
ENSMUSG00000050164	0	0	0	3.75198	6.67391	2.93208	-4.54392	0.0199468	1	Mchr1	15	81235499	81238964	+	2189	protein_coding	melanin-concentrating hormone receptor 1 [Source:MGI Symbol;Acc:MGI:2180756]	-	0	0	0	4	7	3	0	0	0	0.0889383	0.158448	0.0699168
ENSMUSG00000079019	51.1972	27.1783	50.7758	64.7217	142.059	50.8226	-0.997886	0.0199619	0.309112	Insl3	8	71689214	71690575	+	623	protein_coding	insulin-like 3 [Source:MGI Symbol;Acc:MGI:108427]	-	45	27	52	69	149	52	4.29283	2.28237	4.20896	5.39058	11.8504	4.25816
ENSMUSG00000033068	712.21	744.887	515.57	453.052	490.056	549.275	0.402105	0.0199726	0.309112	Entpd6	2	150749042	150771675	+	4775	protein_coding	ectonucleoside triphosphate diphosphohydrolase 6 [Source:MGI Symbol;Acc:MGI:1202295]	-	626	740	528	483	514	562	7.79149	8.16147	5.57597	4.92321	5.33365	6.00439
ENSMUSG00000056025	539.277	506.322	576.111	377.074	442.385	452.517	0.350798	0.0199828	0.309112	Clca3a1	3	144729677	144760977	-	3899	protein_coding	chloride channel accessory 3A1 [Source:MGI Symbol;Acc:MGI:1316732]	-	474	503	590	402	464	463	7.22511	6.79399	7.6306	5.01819	5.89657	6.05807
ENSMUSG00000010086	3.41315	0	2.92938	2.81399	4.76708	36.1623	-2.79622	0.0199961	1	Rnf112	11	61448442	61454131	-	3923	protein_coding	ring finger protein 112 [Source:MGI Symbol;Acc:MGI:106611]	-	3	0	3	3	5	37	0.0454488	0	0.0385623	0.0372201	0.0631519	0.48116
ENSMUSG00000025190	1059.21	1229.06	1206.9	1467.96	1442.52	1341.91	-0.28247	0.0199981	0.309112	Got1	19	43499752	43524605	-	2539	protein_coding	glutamic-oxaloacetic transaminase 1, soluble [Source:MGI Symbol;Acc:MGI:95791]	-	931	1221	1236	1565	1513	1373	21.7925	25.3258	24.548	30.0003	29.5264	27.5876
ENSMUSG00000035262	5773.91	6225.85	3883.38	3202.32	3856.57	4779.28	0.424014	0.0200027	0.309112	Amh	10	80805243	80807648	+	1670	protein_coding	anti-Mullerian hormone [Source:MGI Symbol;Acc:MGI:88006]	-	5075	6185	3977	3414	4045	4890	180.609	195.044	120.088	99.4996	120.015	149.382
ENSMUSG00000028885	1267.42	1731.36	1872.85	1213.77	1307.13	1288.16	0.355579	0.0200254	0.309112	Smpdl3b	4	132732966	132757252	-	2006	protein_coding	sphingomyelin phosphodiesterase, acid-like 3B [Source:MGI Symbol;Acc:MGI:1916022]	-	1114	1720	1918	1294	1371	1318	33.0045	45.1552	48.2145	31.3963	33.8642	33.519
ENSMUSG00000038379	271.914	309.027	215.797	176.343	180.196	215.019	0.479018	0.020065	0.309112	Ttk	9	83834689	83872389	+	4919	protein_coding	Ttk protein kinase [Source:MGI Symbol;Acc:MGI:1194921]	-	239	307	221	188	189	220	2.88762	3.28679	2.26556	1.86018	1.90379	2.28167
ENSMUSG00000057863	5631.69	5649.06	7455.26	5018.28	4527.77	5444.86	0.321845	0.0200685	0.309112	Rpl36	17	56613416	56614243	+	383	protein_coding	ribosomal protein L36 [Source:MGI Symbol;Acc:MGI:1860603]	-	4950	5612	7635	5350	4749	5571	768.114	771.665	1005.24	679.876	614.381	742.063
ENSMUSG00000032323	78485.3	92664.9	138619	152295	143535	118658	-0.420128	0.0200843	0.309112	Cyp11a1	9	58006411	58027023	+	4804	protein_coding	cytochrome P450, family 11, subfamily a, polypeptide 1 [Source:MGI Symbol;Acc:MGI:88582]	-	68985	92057	141961	162362	150548	121407	853.436	1009.17	1490.14	1644.96	1552.77	1289.28
ENSMUSG00000096506	3.41315	0	0.976459	3.75198	19.0683	8.79623	-2.89121	0.0200844	1	CR974586.5	JH584293.1	103128	104629	+	312	protein_coding		-	3	0	1	4	20	9	0.57146	0	0.161624	0.623993	3.17622	1.47161
ENSMUSG00000069188	31.856	16.1057	31.2467	12.1939	8.58075	9.77358	1.37215	0.0200965	0.309112	Gm13192	2	4959545	4959752	-	208	processed_pseudogene	predicted gene 13192 [Source:MGI Symbol;Acc:MGI:3651075]	-	28	16	32	13	9	10	8.00044	4.05104	7.75794	3.04197	2.14395	2.45269
ENSMUSG00000006517	650.774	1273.35	1154.17	618.139	573.957	922.626	0.542446	0.020109	0.309112	Mvd	8	122433601	122443422	-	1859	protein_coding	mevalonate (diphospho) decarboxylase [Source:MGI Symbol;Acc:MGI:2179327]	-	572	1265	1182	659	602	944	18.2867	35.8361	32.0626	17.2536	16.0454	25.9059
ENSMUSG00000025083	1191.19	1362.94	1241.08	1558.01	1499.72	1514.91	-0.268589	0.0201318	0.309157	Afap1l2	19	56912361	57008228	-	5675	protein_coding	actin filament associated protein 1-like 2 [Source:MGI Symbol;Acc:MGI:2147658]	-	1047	1354	1271	1661	1573	1550	10.9648	12.565	11.2938	14.2455	13.734	13.9339
ENSMUSG00000000184	5256.25	5218.24	3979.07	3836.4	3168.2	4337.52	0.349654	0.0201477	0.309157	Ccnd2	6	127125162	127152193	-	9409	protein_coding	cyclin D2 [Source:MGI Symbol;Acc:MGI:88314]	-	4620	5184	4075	4090	3323	4438	29.1822	29.0156	21.8396	21.157	17.4993	24.063
ENSMUSG00000079104	612.091	546.586	496.041	457.742	426.177	414.4	0.348871	0.0201798	0.309184	Prps1l3	12	57230412	57239882	+	1720	protein_coding	phosphoribosyl pyrophosphate synthetase 1-like 3 [Source:MGI Symbol;Acc:MGI:3779453]	-	538	543	508	488	447	424	18.5897	16.6258	14.8934	13.8091	12.877	12.576
ENSMUSG00000049517	9770.71	9078.56	11201	8688.65	7111.53	8690.67	0.295163	0.0201851	0.309184	Rps23	13	90922958	90924950	+	1268	protein_coding	ribosomal protein S23 [Source:MGI Symbol;Acc:MGI:1913725]	-	8588	9019	11471	9263	7459	8892	402.524	374.584	456.186	355.555	291.471	357.756
ENSMUSG00000037580	686.043	746.9	631.769	809.49	826.612	937.287	-0.317705	0.0203625	0.311354	Gch1	14	47153895	47189413	-	6251	protein_coding	GTP cyclohydrolase 1 [Source:MGI Symbol;Acc:MGI:95675]	-	603	742	647	863	867	959	5.73307	6.25121	5.21933	6.71948	6.87233	7.82664
ENSMUSG00000106458	9.10173	13.0859	48.8229	9.37996	1.90683	7.81887	1.89905	0.0203627	0.311354	Gm42633	5	125318681	125321444	-	2764	TEC	predicted gene 42633 [Source:MGI Symbol;Acc:MGI:5662770]	-	8	13	50	10	2	8	0.172017	0.247694	0.912204	0.176091	0.0358531	0.147658
ENSMUSG00000022197	681.492	854.607	827.06	627.519	618.767	640.17	0.325887	0.0203823	0.311379	Pdzd2	15	12359711	12739924	-	18419	protein_coding	PDZ domain containing 2 [Source:MGI Symbol;Acc:MGI:1922394]	-	599	849	847	669	649	655	1.93277	2.42746	2.31888	1.76781	1.74588	1.81418
ENSMUSG00000027680	2958.06	2832.58	2768.26	2511.01	2283.43	2431.67	0.244075	0.020404	0.311435	Fxr1	3	34019943	34070322	+	6553	protein_coding	fragile X mental retardation gene 1, autosomal homolog [Source:MGI Symbol;Acc:MGI:104860]	-	2600	2814	2835	2677	2395	2488	23.5805	22.6149	21.8159	19.883	18.1092	19.3694
ENSMUSG00000024186	1802.14	1580.37	1977.33	1568.33	1471.12	1269.59	0.314761	0.0204621	0.312047	Rgs11	17	26202951	26211324	+	4206	protein_coding	regulator of G-protein signaling 11 [Source:MGI Symbol;Acc:MGI:1354739]	-	1584	1570	2025	1672	1543	1299	22.3823	19.658	24.2782	19.3482	18.1774	15.756
ENSMUSG00000044551	98.9813	159.043	285.126	108.807	101.062	112.396	0.755853	0.0205153	0.312454	9930012K11Rik	14	70154405	70159502	-	2588	protein_coding	RIKEN cDNA 9930012K11 gene [Source:MGI Symbol;Acc:MGI:2145726]	-	87	158	292	116	106	115	1.9979	3.21516	5.68956	2.18157	2.02944	2.26694
ENSMUSG00000117309	28.4429	31.2047	33.1996	7.50396	14.3012	17.5925	1.2402	0.0205248	0.312454	CT010583.2	16	10861755	10938364	-	7292	transcribed_unitary_pseudogene	novel lipoprotein amino terminal region containing protein pseudogene	-	25	31	34	8	15	18	0.203757	0.223885	0.235121	0.0533971	0.101925	0.125931
ENSMUSG00000108003	4.55086	16.1057	14.6469	0	0	4.88679	2.87089	0.0205394	1	Gm35386	6	60586778	60591189	+	629	lincRNA	predicted gene, 35386 [Source:MGI Symbol;Acc:MGI:5594545]	-	4	16	15	0	0	5	0.377945	1.33961	1.20254	0	0	0.405532
ENSMUSG00000026915	2031.96	2115.88	2477.28	2063.59	1551.21	1652.71	0.330958	0.0205618	0.312742	Strbp	2	37483228	37703859	-	18616	protein_coding	spermatid perinuclear RNA binding protein [Source:MGI Symbol;Acc:MGI:104626]	-	1786	2102	2537	2200	1627	1691	5.70183	5.94643	6.87217	5.75189	4.33048	4.63408
ENSMUSG00000001663	670.115	824.409	777.261	576.867	668.345	545.366	0.343958	0.0206216	0.313281	Gstt1	10	75783813	75798584	-	1528	protein_coding	glutathione S-transferase, theta 1 [Source:MGI Symbol;Acc:MGI:107379]	-	589	819	796	615	701	558	22.9093	28.2274	26.2694	19.5896	22.7316	18.6302
ENSMUSG00000079610	402.751	413.714	414.018	313.291	229.773	364.555	0.439451	0.0206335	0.313281	Ankrd39	1	36537507	36547445	-	4654	protein_coding	ankyrin repeat domain 39 [Source:MGI Symbol;Acc:MGI:1914816]	-	354	411	424	334	241	373	4.5206	4.65078	4.59409	3.49297	2.56581	4.08873
ENSMUSG00000098678	19.3412	40.2642	18.5527	8.44196	3.81366	14.6604	1.54195	0.0206698	0.313558	Mroh6	15	75884137	75888770	-	2216	protein_coding	maestro heat-like repeat family member 6 [Source:MGI Symbol;Acc:MGI:5011755]	-	17	40	19	9	4	15	0.45593	0.950605	0.432358	0.197673	0.0894386	0.345325
ENSMUSG00000051008	1.13772	2.01321	1.95292	8.44196	13.3478	7.81887	-2.52487	0.0206888	1	4930412M03Rik	11	60112219	60115230	-	1111	lincRNA	RIKEN cDNA 4930412M03 gene [Source:MGI Symbol;Acc:MGI:2443570]	-	1	2	2	9	14	8	0.053494	0.0948038	0.090777	0.394278	0.624379	0.367352
ENSMUSG00000040658	356.105	315.067	266.573	176.343	204.984	281.479	0.500173	0.0206906	0.3136	Dnph1	17	46496711	46499624	+	1190	protein_coding	2'-deoxynucleoside 5'-phosphate N-hydrolase 1 [Source:MGI Symbol;Acc:MGI:3039376]	-	313	313	273	188	215	288	15.6321	13.8518	11.5685	7.68927	8.95212	12.3467
ENSMUSG00000047090	279.878	260.71	292.938	334.864	340.37	428.083	-0.404171	0.0208056	0.314548	Tmem198b	10	128800036	128804370	-	3363	protein_coding	transmembrane protein 198b [Source:MGI Symbol;Acc:MGI:1921077]	-	246	259	300	357	357	438	4.34738	4.05586	4.49836	5.16673	5.25988	6.64436
ENSMUSG00000018509	730.414	692.544	779.214	604.069	549.168	621.6	0.311422	0.0208057	0.314548	Cenpv	11	62524946	62539261	-	1811	protein_coding	centromere protein V [Source:MGI Symbol;Acc:MGI:1920389]	-	642	688	798	644	576	636	21.0686	20.0069	22.22	17.3078	15.7594	17.9162
ENSMUSG00000037736	921.55	746.9	603.451	658.473	572.05	432.97	0.448614	0.0208077	0.314548	Limch1	5	66745827	67057158	+	10263	protein_coding	LIM and calponin homology domains 1 [Source:MGI Symbol;Acc:MGI:1924819]	-	810	742	618	702	600	443	4.69062	3.8075	3.03651	3.32918	2.89675	2.20209
ENSMUSG00000093178	6.8263	5.03302	4.88229	0.937996	0	0	4.02381	0.0208215	1	Snord87	1	9942463	9942549	-	87	snoRNA	small nucleolar RNA, C/D box 87 [Source:MGI Symbol;Acc:MGI:2387894]	-	6	5	5	1	0	0	4.09875	3.02664	2.89808	0.559442	0	0
ENSMUSG00000029207	789.575	823.402	951.071	980.205	1338.6	986.155	-0.365816	0.0208734	0.315266	Apbb2	5	66298703	66618784	-	10966	protein_coding	amyloid beta (A4) precursor protein-binding, family B, member 2 [Source:MGI Symbol;Acc:MGI:108405]	-	694	818	974	1045	1404	1009	3.76124	3.92839	4.47889	4.63813	6.34386	4.69407
ENSMUSG00000046768	787.3	874.739	800.696	931.43	1043.99	1040.89	-0.29221	0.0208983	0.315367	Rhoj	12	75308322	75401456	+	6484	protein_coding	ras homolog family member J [Source:MGI Symbol;Acc:MGI:1931551]	-	692	869	820	993	1095	1065	6.34282	7.05808	6.37721	7.45385	8.36769	8.3794
ENSMUSG00000004771	1795.32	1883.36	2072.04	2128.31	2546.57	2310.48	-0.280319	0.0210079	0.316179	Rab11a	9	64715299	64737758	-	2992	protein_coding	RAB11A, member RAS oncogene family [Source:MGI Symbol;Acc:MGI:1858202]	-	1578	1871	2122	2269	2671	2364	31.3447	32.9323	35.7638	36.9103	44.233	40.3081
ENSMUSG00000038526	2053.58	1600.5	1070.2	863.894	1101.2	1378.08	0.498545	0.0210291	0.316179	Car14	3	95897768	95904691	-	2543	protein_coding	carbonic anhydrase 14 [Source:MGI Symbol;Acc:MGI:1344341]	-	1805	1590	1096	921	1155	1410	42.1842	32.9276	21.7332	17.6274	22.5045	28.2865
ENSMUSG00000041912	77.3647	92.6076	68.3521	55.3417	49.5776	36.1623	0.755281	0.02104	0.316179	Tdrkh	3	94413273	94434668	+	6142	protein_coding	tudor and KH domain containing protein [Source:MGI Symbol;Acc:MGI:1919884]	-	68	92	70	59	52	37	0.657989	0.788838	0.574709	0.467538	0.419496	0.307325
ENSMUSG00000065147	46.6464	48.317	35.1525	81.6056	66.7391	71.3472	-0.757982	0.0210517	0.316179	Snora31	14	75847905	75848034	+	130	snoRNA	small nucleolar RNA, H/ACA box 31 [Source:MGI Symbol;Acc:MGI:3819500]	-	41	48	36	87	70	73	18.7439	19.445	13.9643	32.5724	26.6802	28.6474
ENSMUSG00000037072	3479.14	3434.53	4197.8	4326.04	4662.21	4431.34	-0.272134	0.0210599	0.316179	Selenof	3	144570304	144597680	+	5819	protein_coding	selenoprotein F [Source:MGI Symbol;Acc:MGI:1927947]	-	3058	3412	4299	4612	4890	4534	31.2326	30.8795	37.2545	38.5758	41.6385	39.7502
ENSMUSG00000024131	19.3412	27.1783	11.7175	9.37996	4.76708	3.90943	1.68545	0.0210669	0.316179	Slc3a1	17	85028347	85064243	+	2307	protein_coding	solute carrier family 3, member 1 [Source:MGI Symbol;Acc:MGI:1195264]	-	17	27	12	10	5	4	0.437946	0.616348	0.262297	0.210973	0.107388	0.0884542
ENSMUSG00000047751	7.96401	7.04623	11.7175	1.87599	1.90683	0	2.81397	0.0210888	1	Utf1	7	139943789	139945112	+	1227	protein_coding	undifferentiated embryonic cell transcription factor 1 [Source:MGI Symbol;Acc:MGI:1276125]	-	7	7	12	2	2	0	0.339057	0.300444	0.49317	0.0793341	0.0807644	0
ENSMUSG00000042821	266.226	233.532	281.22	284.213	426.177	356.736	-0.450249	0.0210951	0.316179	Snai1	2	167538195	167542814	+	1621	protein_coding	snail family zinc finger 1 [Source:MGI Symbol;Acc:MGI:98330]	zf-C2H2	234	232	288	303	447	365	8.57931	7.53728	8.95921	9.09775	13.6634	11.4872
ENSMUSG00000061132	77.3647	91.601	80.0696	120.063	113.457	139.762	-0.58269	0.0210981	0.316179	Blnk	19	40928927	40994535	-	5991	protein_coding	B cell linker [Source:MGI Symbol;Acc:MGI:96878]	-	68	91	82	128	119	143	0.674573	0.79993	0.690199	1.03988	0.984197	1.21771
ENSMUSG00000039831	4426.85	4194.52	4115.77	3942.4	3466.62	3107.02	0.276318	0.0211553	0.316763	Arhgap29	3	121952541	122016753	+	8815	protein_coding	Rho GTPase activating protein 29 [Source:MGI Symbol;Acc:MGI:2443818]	-	3891	4167	4215	4203	3636	3179	26.2336	24.8949	24.1121	23.2066	20.4379	18.3982
ENSMUSG00000041431	866.94	882.792	650.321	533.719	523.426	740.838	0.416509	0.0212582	0.318029	Ccnb1	13	100778650	100786570	-	4217	protein_coding	cyclin B1 [Source:MGI Symbol;Acc:MGI:88302]	-	762	877	666	569	549	758	10.7392	10.9523	7.96399	6.56724	6.45065	9.17005
ENSMUSG00000015568	1171.85	1134.44	1015.52	1382.61	1209.89	1516.86	-0.307215	0.0213027	0.318358	Lpl	8	68880491	68907448	+	10478	protein_coding	lipoprotein lipase [Source:MGI Symbol;Acc:MGI:96820]	-	1030	1127	1040	1474	1269	1552	5.84222	5.66442	5.00513	6.84689	6.00092	7.55648
ENSMUSG00000001763	73.9515	133.878	74.2108	48.7758	51.4845	64.5057	0.777468	0.021317	0.318358	Tspan33	6	29694222	29718559	+	5195	protein_coding	tetraspanin 33 [Source:MGI Symbol;Acc:MGI:1919012]	-	65	133	76	52	54	66	0.743613	1.34827	0.737714	0.487183	0.515042	0.648134
ENSMUSG00000041309	4.55086	0	0.976459	2.81399	32.4162	4.88679	-2.89909	0.0213239	1	Nkx6-2	7	139579376	139582797	-	1907	protein_coding	NK6 homeobox 2 [Source:MGI Symbol;Acc:MGI:1352738]	Homeobox	4	0	1	3	34	5	0.12466	0	0.0264429	0.0765676	0.883411	0.13376
ENSMUSG00000022021	277.603	255.677	235.327	202.607	165.894	198.404	0.438167	0.0214133	0.319277	Diaph3	14	86655367	87141235	-	5569	protein_coding	diaphanous related formin 3 [Source:MGI Symbol;Acc:MGI:1927222]	-	244	254	241	216	174	203	2.60395	2.40196	2.18223	1.88778	1.54813	1.85962
ENSMUSG00000026414	71.6761	62.4094	52.7288	105.993	128.711	72.3245	-0.71983	0.0214153	0.319277	Tnnt2	1	135836354	135852260	+	7752	protein_coding	troponin T2, cardiac [Source:MGI Symbol;Acc:MGI:104597]	-	63	62	54	113	135	74	0.482999	0.421199	0.351269	0.709478	0.862888	0.486995
ENSMUSG00000056394	1179.81	1232.08	928.612	739.14	879.05	979.313	0.362797	0.0214518	0.319502	Lig1	7	13277283	13311433	+	4268	protein_coding	ligase I, DNA, ATP-dependent [Source:MGI Symbol;Acc:MGI:101789]	-	1037	1224	951	788	922	1002	14.4402	15.1031	11.2361	8.9862	10.7039	11.977
ENSMUSG00000026879	3779.49	3740.54	3744.72	3812.95	5180.86	4881.91	-0.300723	0.0214674	0.319502	Gsn	2	35256380	35307892	+	3157	protein_coding	gelsolin [Source:MGI Symbol;Acc:MGI:95851]	-	3322	3716	3835	4065	5434	4995	62.5381	61.9885	61.2563	62.6701	85.2864	80.7174
ENSMUSG00000050541	26.1675	6.03962	4.88229	27.2019	31.4627	43.0038	-1.47418	0.0214986	0.319692	Adra1b	11	43774606	43901210	-	3382	protein_coding	adrenergic receptor, alpha 1b [Source:MGI Symbol;Acc:MGI:104774]	-	23	6	5	29	33	44	0.404179	0.0934303	0.0745515	0.417349	0.483476	0.663721
ENSMUSG00000001103	43.2332	57.3764	36.129	18.7599	27.6491	22.4792	0.98946	0.0215416	0.319965	Sebox	11	78503447	78505081	+	1359	protein_coding	SEBOX homeobox [Source:MGI Symbol;Acc:MGI:108012]	Homeobox	38	57	37	20	29	23	1.66182	2.20885	1.37291	0.716284	1.05734	0.863405
ENSMUSG00000029163	3561.05	3498.96	2733.11	3691.01	4212.19	4180.16	-0.303359	0.0215776	0.319965	Emilin1	5	30913402	30921277	+	4937	protein_coding	elastin microfibril interfacer 1 [Source:MGI Symbol;Acc:MGI:1926189]	-	3130	3476	2799	3935	4418	4277	37.6791	37.0789	28.5891	38.7932	44.3401	44.1959
ENSMUSG00000047878	551.792	509.342	414.018	618.139	518.658	912.853	-0.474946	0.0215799	0.319965	A4galt	15	83226722	83251774	-	2278	protein_coding	alpha 1,4-galactosyltransferase [Source:MGI Symbol;Acc:MGI:3512453]	-	485	506	424	659	544	934	12.6534	11.6979	9.38582	14.0801	11.8326	20.917
ENSMUSG00000048677	637.121	641.207	659.109	734.45	772.267	908.943	-0.317947	0.0215925	0.319965	Tpcn2	7	145186524	145284011	-	5256	protein_coding	two pore segment channel 2 [Source:MGI Symbol;Acc:MGI:2385297]	-	560	637	675	783	810	930	6.33216	6.38255	6.47602	7.25072	7.63597	9.0268
ENSMUSG00000039787	401.614	514.375	455.03	497.138	706.481	604.985	-0.398778	0.0216093	0.319965	Cercam	2	29869164	29882840	+	3383	protein_coding	cerebral endothelial cell adhesion molecule [Source:MGI Symbol;Acc:MGI:2139134]	-	353	511	466	530	741	619	6.20143	7.95479	6.94615	7.62515	10.853	9.33458
ENSMUSG00000053062	2241.3	2186.34	1701.97	1754.05	1570.28	1609.71	0.31268	0.021677	0.320693	Jam2	16	84774123	84825928	+	6045	protein_coding	junction adhesion molecule 2 [Source:MGI Symbol;Acc:MGI:1933820]	-	1970	2172	1743	1870	1647	1647	19.3682	18.9223	14.5399	15.0564	13.4999	13.8996
ENSMUSG00000086610	35.2692	46.3038	48.8229	59.0937	97.2485	70.3698	-0.794454	0.0217579	0.321616	Gm15408	5	149006962	149012776	+	1379	lincRNA	predicted gene 15408 [Source:MGI Symbol;Acc:MGI:3705101]	-	31	46	50	63	102	72	1.33603	1.75672	1.82838	2.22357	3.66497	2.66363
ENSMUSG00000021384	1151.37	1402.2	1033.09	1413.56	1810.54	1381.01	-0.360597	0.0218386	0.322283	Susd3	13	49230690	49248706	-	2837	protein_coding	sushi domain containing 3 [Source:MGI Symbol;Acc:MGI:1913579]	-	1012	1393	1058	1507	1899	1413	21.2002	25.8584	18.8056	25.854	33.1665	25.4091
ENSMUSG00000026442	14.7903	11.0726	14.6469	45.0238	27.6491	22.4792	-1.23454	0.0218402	0.322283	Nfasc	1	132564690	132741797	-	14145	protein_coding	neurofascin [Source:MGI Symbol;Acc:MGI:104753]	-	13	11	15	48	29	23	0.054621	0.0409543	0.0534747	0.165163	0.101585	0.0829528
ENSMUSG00000053964	622.331	631.141	700.121	536.533	481.475	547.321	0.320137	0.0218834	0.322645	Lgals4	7	28833854	28841708	+	2315	protein_coding	lectin, galactose binding, soluble 4 [Source:MGI Symbol;Acc:MGI:107536]	-	547	627	717	572	505	560	14.0429	14.2635	15.6181	12.026	10.8087	12.3408
ENSMUSG00000087018	53.4727	63.4161	60.5404	22.5119	21.9286	47.8906	0.945384	0.0219685	0.322708	2900072N19Rik	2	92054989	92059369	-	806	lincRNA	RIKEN cDNA 2900072N19 gene [Source:MGI Symbol;Acc:MGI:1920283]	-	47	63	62	24	23	49	3.46563	4.11638	3.87897	1.44927	1.41393	3.10147
ENSMUSG00000030341	2356.21	2536.64	2523.17	2803.67	3008.98	2938.92	-0.238713	0.0219768	0.322708	Tnfrsf1a	6	125349362	125362484	+	2591	protein_coding	tumor necrosis factor receptor superfamily, member 1a [Source:MGI Symbol;Acc:MGI:1314884]	-	2071	2520	2584	2989	3156	3007	47.5042	51.2204	50.2904	56.1478	60.3537	59.2069
ENSMUSG00000026421	4571.34	4742.11	4475.11	4814.73	6180.04	5693.11	-0.275308	0.0219906	0.322708	Csrp1	1	135720061	135752232	+	1956	protein_coding	cysteine and glycine-rich protein 1 [Source:MGI Symbol;Acc:MGI:88549]	-	4018	4711	4583	5133	6482	5825	122.084	126.839	118.152	127.725	164.201	151.926
ENSMUSG00000070327	4068.47	4763.25	5117.62	4371.06	3332.19	3473.53	0.319796	0.021991	0.322708	Rnf213	11	119393100	119487418	+	16888	protein_coding	ring finger protein 213 [Source:MGI Symbol;Acc:MGI:1289196]	-	3576	4732	5241	4660	3495	3554	12.5846	14.7563	15.6493	13.4302	10.2542	10.7361
ENSMUSG00000034601	593.888	473.104	465.771	390.206	424.27	370.419	0.370085	0.0219941	0.322708	2700049A03Rik	12	71136848	71243303	+	5879	protein_coding	RIKEN cDNA 2700049A03 gene [Source:MGI Symbol;Acc:MGI:1924217]	-	522	470	477	416	445	379	5.27699	4.21022	4.09143	3.44401	3.75052	3.28883
ENSMUSG00000041794	142.215	124.819	75.1873	83.4816	48.6242	71.3472	0.747605	0.0219994	0.322708	Myrip	9	120301513	120474841	+	5537	protein_coding	myosin VIIA and Rab interacting protein [Source:MGI Symbol;Acc:MGI:2384407]	-	125	124	77	89	51	73	1.3417	1.17939	0.701255	0.78233	0.456384	0.672596
ENSMUSG00000020458	5812.59	5341.04	4853.98	5756.48	6933.24	6692.95	-0.276115	0.0220826	0.323246	Rtn4	11	29692947	29744331	+	6991	protein_coding	reticulon 4 [Source:MGI Symbol;Acc:MGI:1915835]	-	5109	5306	4971	6137	7272	6848	43.4326	39.9703	35.8562	42.7259	51.5406	49.9725
ENSMUSG00000056201	9793.46	9960.35	9765.56	10406.1	12018.8	12729.1	-0.252007	0.0220919	0.323246	Cfl1	19	5490455	5495201	+	2354	protein_coding	cofilin 1, non-muscle [Source:MGI Symbol;Acc:MGI:101757]	-	8608	9895	10001	11094	12606	13024	217.328	221.37	214.238	229.38	265.342	282.257
ENSMUSG00000050138	0	0	0	0.937996	1.90683	11.7283	-4.667	0.0220941	1	Kcnk12	17	87745837	87797994	-	1936	protein_coding	potassium channel, subfamily K, member 12 [Source:MGI Symbol;Acc:MGI:2684043]	-	0	0	0	1	2	12	0	0	0	0.0251402	0.0511869	0.316215
ENSMUSG00000047394	2.27543	13.0859	4.88229	19.6979	10.4876	40.0717	-1.78319	0.0220955	0.323246	Odf3b	15	89377449	89379282	-	1768	protein_coding	outer dense fiber of sperm tails 3B [Source:MGI Symbol;Acc:MGI:1917363]	-	2	13	5	21	11	41	0.0672306	0.387232	0.142609	0.578111	0.30828	1.18306
ENSMUSG00000016494	1567.77	1698.14	1798.64	1844.1	2288.2	2055.38	-0.288655	0.0221108	0.323246	Cd34	1	194938819	194961279	+	7290	protein_coding	CD34 antigen [Source:MGI Symbol;Acc:MGI:88329]	-	1378	1687	1842	1966	2400	2103	11.2342	12.187	12.7415	13.1259	16.3124	14.717
ENSMUSG00000034612	3368.78	3818.05	2520.24	4179.71	3700.21	4526.15	-0.354028	0.0221841	0.324045	Chst11	10	82985498	83195900	+	5527	protein_coding	carbohydrate sulfotransferase 11 [Source:MGI Symbol;Acc:MGI:1927166]	-	2961	3793	2581	4456	3881	4631	31.8397	36.1413	23.5482	39.2401	34.7927	42.7456
ENSMUSG00000031799	5860.38	4926.32	4341.33	5837.15	5910.23	7068.26	-0.314862	0.022233	0.324486	Tpm4	8	72134975	72153142	+	2203	protein_coding	tropomyosin 4 [Source:MGI Symbol;Acc:MGI:2449202]	-	5151	4894	4446	6223	6199	7232	138.962	116.993	101.769	137.486	139.425	167.475
ENSMUSG00000097797	51.1972	41.2708	56.6346	25.3259	19.0683	33.2302	0.942764	0.0223401	0.325774	Gm26901	1	7349406	7397869	-	4339	lincRNA	predicted gene, 26901 [Source:MGI Symbol;Acc:MGI:5477395]	-	45	41	58	27	20	34	0.616371	0.497627	0.67406	0.302865	0.228389	0.399756
ENSMUSG00000003541	321.974	226.486	170.88	226.057	438.571	446.653	-0.629146	0.0224543	0.326766	Ier3	17	35821684	35822923	+	1131	protein_coding	immediate early response 3 [Source:MGI Symbol;Acc:MGI:104814]	-	283	225	175	241	460	457	14.8711	10.4768	7.80253	10.3712	20.1525	20.6139
ENSMUSG00000043872	345.866	384.523	331.019	349.872	194.497	178.857	0.55288	0.0224709	0.326766	Zmym1	4	127047094	127061152	-	4164	protein_coding	zinc finger, MYM domain containing 1 [Source:MGI Symbol;Acc:MGI:1915560]	-	304	382	339	373	204	183	4.33893	4.83128	4.10534	4.35986	2.42747	2.24206
ENSMUSG00000040751	65.9875	61.4028	54.6817	89.1096	72.4596	143.672	-0.746085	0.0224827	0.326766	Lat2	5	134600022	134615025	-	2621	protein_coding	linker for activation of T cells family, member 2 [Source:MGI Symbol;Acc:MGI:1926479]	-	58	61	56	95	76	147	1.31517	1.22567	1.07741	1.76413	1.43675	2.86125
ENSMUSG00000086845	0	24.1585	318.325	2.81399	6.67391	4.88679	4.57491	0.0224836	0.326766	Gm13010	4	137436579	137438395	-	828	antisense	predicted gene 13010 [Source:MGI Symbol;Acc:MGI:3651180]	-	0	24	326	3	7	5	0	1.52648	19.854	0.176346	0.418892	0.308067
ENSMUSG00000061937	0	2.01321	29.2938	0	0	1.95472	4.02304	0.0225471	1	Csn1s2a	5	87774567	87788797	+	3504	protein_coding	casein alpha s2-like A [Source:MGI Symbol;Acc:MGI:88542]	-	0	2	30	0	0	2	0	0.0300591	0.431735	0	0	0.0291187
ENSMUSG00000025969	3305.07	3338.91	3466.43	2946.24	2777.3	2903.73	0.228926	0.0226257	0.328085	Nrp2	1	62703285	62818695	+	11842	protein_coding	neuropilin 2 [Source:MGI Symbol;Acc:MGI:1100492]	-	2905	3317	3550	3141	2913	2971	14.5794	14.7513	15.1169	12.9097	12.1885	12.7992
ENSMUSG00000026672	515.385	618.055	574.158	472.75	474.801	388.989	0.353838	0.0226322	0.328085	Optn	2	5020642	5064051	-	3753	protein_coding	optineurin [Source:MGI Symbol;Acc:MGI:1918898]	-	453	614	588	504	498	398	7.17363	8.61588	7.90058	6.53622	6.57484	5.41017
ENSMUSG00000023067	732.689	260.71	181.621	621.891	1957.36	1194.33	-1.68365	0.0226349	0.328085	Cdkn1a	17	29090976	29100727	+	3553	protein_coding	cyclin-dependent kinase inhibitor 1A (P21) [Source:MGI Symbol;Acc:MGI:104556]	-	644	259	186	663	2053	1222	10.7723	3.83897	2.63984	9.08224	28.6305	17.5462
ENSMUSG00000036553	434.608	435.86	464.794	603.131	549.168	521.909	-0.326208	0.0226501	0.328085	Sh3tc1	5	35697180	35739987	-	5735	protein_coding	SH3 domain and tetratricopeptide repeats 1 [Source:MGI Symbol;Acc:MGI:2678949]	-	382	433	476	643	576	534	3.95867	3.97616	4.18537	5.45698	4.9765	4.75022
ENSMUSG00000015112	905.622	1040.83	657.157	650.031	687.413	647.989	0.390707	0.0226702	0.328102	Slc25a13	6	6041218	6217173	-	3798	protein_coding	solute carrier family 25 (mitochondrial carrier, adenine nucleotide translocator), member 13 [Source:MGI Symbol;Acc:MGI:1354721]	-	796	1034	673	693	721	663	12.456	14.3376	8.93553	8.88081	9.40621	8.90563
ENSMUSG00000037617	858.976	1055.93	1572.1	621.891	857.121	996.906	0.49472	0.0227742	0.329327	Spag1	15	36178099	36235621	+	11167	protein_coding	sperm associated antigen 1 [Source:MGI Symbol;Acc:MGI:1349387]	-	755	1049	1610	663	899	1020	4.01818	4.94708	7.27025	2.88969	3.98894	4.65983
ENSMUSG00000037278	641.672	1003.58	943.259	650.969	658.811	665.581	0.39098	0.0228458	0.329327	Tmem97	11	78541817	78550777	-	1375	protein_coding	transmembrane protein 97 [Source:MGI Symbol;Acc:MGI:1916321]	-	564	997	966	694	691	681	24.3779	38.1858	35.427	24.5658	24.9006	25.2668
ENSMUSG00000068854	509.697	1160.61	2571.02	475.564	616.86	466.2	1.44436	0.0228531	0.329327	Hist2h2be	3	96221119	96223738	+	2620	protein_coding	histone cluster 2, H2be [Source:MGI Symbol;Acc:MGI:2448415]	-	448	1153	2633	507	647	477	10.1624	23.176	50.6768	9.41849	12.2359	9.28802
ENSMUSG00000035799	303.77	321.107	307.584	410.842	356.578	434.924	-0.366414	0.0228869	0.329327	Twist1	12	33957671	33959829	+	1628	protein_coding	twist basic helix-loop-helix transcription factor 1 [Source:MGI Symbol;Acc:MGI:98872]	bHLH	267	319	315	438	374	445	9.74712	10.3192	9.757	13.0947	11.3829	13.9448
ENSMUSG00000099338	134.25	154.01	256.809	115.373	105.829	132.921	0.624749	0.0228966	0.329327	2810030D12Rik	8	13200720	13207714	+	1422	bidirectional_promoter_lncRNA	RIKEN cDNA 2810030D12 gene [Source:MGI Symbol;Acc:MGI:1925585]	-	118	153	263	123	111	136	4.93176	5.66633	9.32645	4.20998	3.86775	4.87917
ENSMUSG00000040084	1310.65	1142.5	891.507	872.336	774.174	945.106	0.367396	0.0228994	0.329327	Bub1b	2	118598211	118641591	+	4275	protein_coding	BUB1B, mitotic checkpoint serine/threonine kinase [Source:MGI Symbol;Acc:MGI:1333889]	-	1152	1135	913	930	812	967	16.0153	13.982	10.7695	10.5882	9.41141	11.5398
ENSMUSG00000025777	58.0235	53.35	51.7523	34.7058	29.5559	26.3887	0.845836	0.0229002	0.329327	Gdap1	1	17145362	17164271	+	7731	protein_coding	ganglioside-induced differentiation-associated-protein 1 [Source:MGI Symbol;Acc:MGI:1338002]	-	51	53	53	37	31	27	0.392061	0.361036	0.345701	0.232938	0.198683	0.17817
ENSMUSG00000010936	1035.32	1231.08	1639.47	827.312	1037.32	1087.8	0.404412	0.0229069	0.329327	Vac14	8	110618585	110720398	+	6960	protein_coding	Vac14 homolog (S. cerevisiae) [Source:MGI Symbol;Acc:MGI:2157980]	-	910	1223	1679	882	1088	1113	7.77055	9.25395	12.1647	6.16785	7.74558	8.15816
ENSMUSG00000047799	158.143	201.321	165.998	110.683	132.525	127.057	0.506139	0.0229358	0.329469	Oog4	4	143437164	143450324	-	1981	protein_coding	oogenesin 4 [Source:MGI Symbol;Acc:MGI:2684051]	-	139	200	170	118	139	130	4.17013	5.31686	4.32737	2.89916	3.47668	3.34784
ENSMUSG00000023809	2770.34	3284.55	2881.53	1906.94	2263.41	2853.89	0.347531	0.0229599	0.329542	Rps6ka2	17	7170115	7303315	+	9978	protein_coding	ribosomal protein S6 kinase, polypeptide 2 [Source:MGI Symbol;Acc:MGI:1342290]	-	2435	3263	2951	2033	2374	2920	14.5036	17.222	14.9137	9.91673	11.7889	14.9295
ENSMUSG00000046671	2198.07	2095.75	2219.49	2585.12	2852.62	2373.03	-0.262134	0.0230051	0.329918	Mtfr1l	4	134525550	134535387	-	5370	protein_coding	mitochondrial fission regulator 1-like [Source:MGI Symbol;Acc:MGI:1924074]	-	1932	2082	2273	2756	2992	2428	21.3822	20.4181	21.3445	24.9793	27.6072	23.0664
ENSMUSG00000042364	3464.35	3060.08	2732.13	2710.81	2512.25	2376.94	0.284163	0.0231003	0.331008	Snx18	13	113592179	113618564	-	5220	protein_coding	sorting nexin 18 [Source:MGI Symbol;Acc:MGI:2137642]	-	3045	3040	2798	2890	2635	2432	34.6686	30.6699	27.0295	26.9465	25.0118	23.7684
ENSMUSG00000106219	0	1.0066	0	19.6979	0	2.93208	-4.3438	0.0231051	1	5830416I19Rik	5	64044978	64050228	+	2627	lincRNA	RIKEN cDNA 5830416I19 gene [Source:MGI Symbol;Acc:MGI:1922007]	-	0	1	0	21	0	3	0	0.020047	0	0.389075	0	0.0582596
ENSMUSG00000016024	269.639	328.153	438.43	418.346	591.118	433.947	-0.476575	0.0231485	0.331425	Lbp	2	158306493	158332852	+	4831	protein_coding	lipopolysaccharide binding protein [Source:MGI Symbol;Acc:MGI:1098776]	-	237	326	449	446	620	444	2.91562	3.55378	4.68672	4.49337	6.35901	4.6887
ENSMUSG00000027796	443.709	459.011	426.712	421.16	272.677	291.253	0.432037	0.0231815	0.331447	Smad9	3	54755582	54801257	+	5368	protein_coding	SMAD family member 9 [Source:MGI Symbol;Acc:MGI:1859993]	MH1	390	456	437	449	286	298	4.31789	4.47365	4.10515	4.07107	2.6399	2.83211
ENSMUSG00000023913	232.094	249.638	193.339	401.462	278.398	263.887	-0.484282	0.0231941	0.331447	Pla2g7	17	43568098	43612201	+	2905	protein_coding	phospholipase A2, group VII (platelet-activating factor acetylhydrolase, plasma) [Source:MGI Symbol;Acc:MGI:1351327]	-	204	248	198	428	292	270	4.17353	4.49589	3.437	7.17087	4.98048	4.74159
ENSMUSG00000051853	4988.88	5030	4628.41	5325	6238.2	5815.28	-0.246706	0.0232074	0.331447	Arf3	15	98736634	98763214	-	4824	protein_coding	ADP-ribosylation factor 3 [Source:MGI Symbol;Acc:MGI:99432]	-	4385	4997	4740	5677	6543	5950	54.0234	54.5522	49.5486	57.2778	67.2054	62.9239
ENSMUSG00000001020	3.41315	0	0	8.44196	9.53416	8.79623	-3.04698	0.0232129	1	S100a4	3	90603771	90606045	+	584	protein_coding	S100 calcium binding protein A4 [Source:MGI Symbol;Acc:MGI:1330282]	-	3	0	0	9	10	9	0.305301	0	0	0.750074	0.848441	0.786205
ENSMUSG00000067818	2512.08	2596.03	3060.22	3052.24	3797.46	3194.98	-0.298119	0.0232649	0.331642	Myl9	2	156775420	156781658	+	1162	protein_coding	myosin, light polypeptide 9, regulatory [Source:MGI Symbol;Acc:MGI:2138915]	-	2208	2579	3134	3254	3983	3269	112.931	116.884	136.004	136.297	169.84	143.521
ENSMUSG00000031169	621.193	226.486	275.361	591.875	1235.63	794.592	-1.22388	0.0232707	0.331642	Porcn	X	8193848	8206525	-	3000	protein_coding	porcupine O-acyltransferase [Source:MGI Symbol;Acc:MGI:1890212]	-	546	225	282	631	1296	813	10.8166	3.94976	4.7401	10.2372	21.4052	13.8253
ENSMUSG00000062542	80.7778	81.5349	76.1638	60.0317	41.9503	43.0038	0.716794	0.0232785	0.331642	Syt9	7	107370728	107548656	+	3979	protein_coding	synaptotagmin IX [Source:MGI Symbol;Acc:MGI:1926373]	-	71	81	78	64	44	44	1.06048	1.07206	0.988509	0.782854	0.547915	0.564137
ENSMUSG00000045328	428.919	434.853	370.078	294.531	288.885	361.623	0.384559	0.0233228	0.331809	Cenpe	3	135212537	135273611	+	8620	protein_coding	centromere protein E [Source:MGI Symbol;Acc:MGI:1098230]	-	377	432	379	314	303	370	2.59928	2.63929	2.21713	1.77295	1.74169	2.18978
ENSMUSG00000074354	80.7778	83.5481	87.8813	60.0317	36.2298	56.6868	0.722084	0.0233285	0.331809	Arhgap20os	9	51832814	51875886	-	2647	antisense	Rho GTPase activating protein 20, opposite strand [Source:MGI Symbol;Acc:MGI:3027124]	-	71	83	90	64	38	58	1.59413	1.65133	1.71454	1.17679	0.711319	1.11784
ENSMUSG00000043019	2848.84	2965.46	2894.22	2882.46	1962.13	2007.49	0.345821	0.023406	0.332638	Edem3	1	151755371	151822051	+	6381	protein_coding	ER degradation enhancer, mannosidase alpha-like 3 [Source:MGI Symbol;Acc:MGI:1914217]	-	2504	2946	2964	3073	2058	2054	23.322	24.3139	23.4234	23.4395	15.9805	16.4217
ENSMUSG00000096983	53.4727	61.4028	63.4698	34.7058	27.6491	39.0943	0.815775	0.0234952	0.333632	2010015M23Rik	11	88039578	88047360	-	1199	lincRNA	RIKEN cDNA 2010015M23 gene [Source:MGI Symbol;Acc:MGI:1919337]	-	47	61	65	37	29	40	2.32969	2.6793	2.73372	1.50196	1.19843	1.70195
ENSMUSG00000040033	1193.46	1517.96	1338.72	1108.71	1152.68	1026.23	0.301291	0.0235218	0.333736	Stat2	10	128270559	128292849	+	5926	protein_coding	signal transducer and activator of transcription 2 [Source:MGI Symbol;Acc:MGI:103039]	STAT	1049	1508	1371	1182	1209	1050	10.5204	13.4014	11.6664	9.70801	10.1088	9.03928
ENSMUSG00000096632	23.892	4.02642	4.88229	1.87599	2.86025	0	2.77674	0.02366	1	Igkv9-124	6	67942074	67942540	-	353	IG_V_gene	immunoglobulin kappa chain variable 9-124 [Source:MGI Symbol;Acc:MGI:3646892]	-	21	4	5	2	3	0	3.53561	0.596754	0.714258	0.275759	0.421096	0
ENSMUSG00000030029	1327.71	1200.88	1093.63	1021.48	1006.81	934.355	0.28938	0.0236673	0.335525	Lrig1	6	94604529	94700158	-	5585	protein_coding	leucine-rich repeats and immunoglobulin-like domains 1 [Source:MGI Symbol;Acc:MGI:107935]	-	1167	1193	1120	1089	1056	956	12.4184	11.2493	10.1124	9.49028	9.36861	8.73255
ENSMUSG00000025395	418.68	389.556	325.161	231.685	274.584	333.279	0.432534	0.0236868	0.335527	Prim1	10	128015168	128030037	+	3868	protein_coding	DNA primase, p49 subunit [Source:MGI Symbol;Acc:MGI:97757]	-	368	387	333	247	288	341	5.65432	5.26908	4.34128	3.10803	3.68927	4.49753
ENSMUSG00000086381	1.13772	0	0	7.50396	6.67391	2.93208	-3.94002	0.0237714	1	AV064505	9	7669429	7695631	-	522	antisense	expressed sequence AV064505 [Source:MGI Symbol;Acc:MGI:2143259]	-	1	0	0	8	7	3	0.113854	0	0	0.745923	0.66445	0.293195
ENSMUSG00000033053	7.96401	31.2047	69.3286	2.81399	14.3012	16.6151	1.69239	0.0237793	0.336484	1700028P14Rik	19	23558760	23652812	-	868	protein_coding	RIKEN cDNA 1700028P14 gene [Source:MGI Symbol;Acc:MGI:1914733]	-	7	31	71	3	15	17	0.479289	1.88084	4.12476	0.168219	0.856261	0.999161
ENSMUSG00000029275	78.5024	22.1453	16.5998	64.7217	79.1335	107.509	-1.11005	0.0238009	0.336484	Gfi1	5	107716657	107726036	-	3187	protein_coding	growth factor independent 1 [Source:MGI Symbol;Acc:MGI:103170]	zf-C2H2	69	22	17	69	83	110	1.28673	0.363539	0.268984	1.05376	1.29042	1.76083
ENSMUSG00000039236	92.155	49.3236	92.7636	98.4895	141.106	138.785	-0.693031	0.0238228	0.336484	Isg20	7	78913424	78920396	+	1860	protein_coding	interferon-stimulated protein [Source:MGI Symbol;Acc:MGI:1928895]	-	81	49	95	105	148	142	2.58816	1.38737	2.57555	2.74758	3.94261	3.89477
ENSMUSG00000047507	375.446	1196.85	722.579	147.265	51.4845	391.921	1.95819	0.023832	0.336484	Baiap3	17	25242659	25256364	-	5112	protein_coding	BAI1-associated protein 3 [Source:MGI Symbol;Acc:MGI:2685783]	-	330	1189	740	157	54	401	3.83656	12.249	7.29963	1.4948	0.523405	4.00184
ENSMUSG00000000214	19.3412	40.2642	49.7994	21.5739	13.3478	12.7057	1.20341	0.0239205	0.337458	Th	7	142892752	142931128	-	2364	protein_coding	tyrosine hydroxylase [Source:MGI Symbol;Acc:MGI:98735]	-	17	40	51	23	14	13	0.427387	0.891092	1.08788	0.473538	0.293437	0.280545
ENSMUSG00000079523	6629.47	5168.91	5558.98	5474.14	8205.1	9020.04	-0.387152	0.0240529	0.339029	Tmsb10	6	72957347	72958748	-	1276	protein_coding	thymosin, beta 10 [Source:MGI Symbol;Acc:MGI:109146]	-	5827	5135	5693	5836	8606	9229	271.402	211.934	224.983	222.607	334.184	368.986
ENSMUSG00000043065	753.168	696.57	689.38	635.961	535.82	548.298	0.313972	0.024071	0.339029	Spice1	16	44347121	44388497	+	5416	protein_coding	spindle and centriole associated protein 1 [Source:MGI Symbol;Acc:MGI:1196252]	-	662	692	706	678	562	561	7.26438	6.7288	6.57334	6.09292	5.14153	5.28434
ENSMUSG00000055917	1443.76	1141.49	1069.22	835.754	1005.85	1033.07	0.345724	0.0241406	0.33913	Zfp277	12	40315046	40445902	-	12234	protein_coding	zinc finger protein 277 [Source:MGI Symbol;Acc:MGI:1890393]	-	1269	1134	1095	891	1055	1057	6.16471	4.88151	4.51342	3.54473	4.27286	4.40771
ENSMUSG00000018924	0	11.0726	2.92938	7.50396	40.9969	93.8264	-3.33803	0.0241522	0.33913	Alox15	11	70344152	70352031	-	2454	protein_coding	arachidonate 15-lipoxygenase [Source:MGI Symbol;Acc:MGI:87997]	-	0	11	3	8	43	96	0	0.236063	0.0616463	0.158668	0.868217	1.99573
ENSMUSG00000022763	149.041	187.228	176.739	118.187	124.898	122.17	0.491626	0.0241523	0.33913	Aifm3	16	17489611	17507485	+	4688	protein_coding	apoptosis-inducing factor, mitochondrion-associated 3 [Source:MGI Symbol;Acc:MGI:1919418]	-	131	186	181	126	131	125	1.66075	2.08947	1.94693	1.30815	1.38458	1.36028
ENSMUSG00000030538	287.842	364.391	416.948	496.2	459.547	448.608	-0.39166	0.0241564	0.33913	Cib1	7	80227147	80232813	-	2303	protein_coding	calcium and integrin binding 1 (calmyrin) [Source:MGI Symbol;Acc:MGI:1344418]	-	253	362	427	529	482	459	6.52899	8.27798	9.34962	11.1799	10.3702	10.1678
ENSMUSG00000027356	0	2.01321	2.92938	10.318	3.81366	17.5925	-2.64726	0.0242626	1	Fermt1	2	132904389	132945906	-	5699	protein_coding	fermitin family member 1 [Source:MGI Symbol;Acc:MGI:2443583]	-	0	2	3	11	4	18	0	0.0184817	0.026545	0.0939439	0.0347773	0.161131
ENSMUSG00000045259	9.10173	6.03962	15.6233	28.1399	38.1366	15.6377	-1.40905	0.0243089	0.340987	Klhdc9	1	171358446	171360798	-	1558	protein_coding	kelch domain containing 9 [Source:MGI Symbol;Acc:MGI:1916124]	-	8	6	16	30	40	16	0.30517	0.202812	0.51786	0.937191	1.27212	0.523912
ENSMUSG00000042436	798.677	1040.83	971.576	1144.35	1240.39	1108.32	-0.312654	0.0243421	0.340987	Mfap4	11	61485431	61488900	+	1922	protein_coding	microfibrillar-associated protein 4 [Source:MGI Symbol;Acc:MGI:1342276]	-	702	1034	995	1220	1301	1134	21.7072	28.332	26.1054	30.8945	33.5396	30.1
ENSMUSG00000044217	23.892	57.3764	22.4585	45.0238	63.8789	102.623	-1.02466	0.0243478	0.340987	Aqp5	15	99590782	99594829	+	2599	protein_coding	aquaporin 5 [Source:MGI Symbol;Acc:MGI:106215]	-	21	57	23	48	67	105	0.480211	1.15499	0.446253	0.898896	1.27733	2.06105
ENSMUSG00000026709	483.529	472.097	447.218	376.136	383.273	357.713	0.328085	0.0243895	0.341074	Dars2	1	161040601	161070658	-	5195	protein_coding	aspartyl-tRNA synthetase 2 (mitochondrial) [Source:MGI Symbol;Acc:MGI:2442510]	-	425	469	458	401	402	366	4.86209	4.75442	4.4457	3.75693	3.8342	3.5942
ENSMUSG00000012017	1629.21	1425.35	1285.02	1688.39	1749.52	1856	-0.287294	0.0244017	0.341074	Scarf2	16	17797282	17808293	+	3839	protein_coding	scavenger receptor class F, member 2 [Source:MGI Symbol;Acc:MGI:1858430]	-	1432	1416	1316	1800	1835	1899	22.1689	19.4247	17.2861	22.8207	23.6839	25.2356
ENSMUSG00000031880	109.221	102.674	122.057	155.707	138.245	187.653	-0.527291	0.0244131	0.341074	Rrad	8	104628070	104631327	-	1577	protein_coding	Ras-related associated with diabetes [Source:MGI Symbol;Acc:MGI:1930943]	-	96	102	125	166	145	192	3.61792	3.40626	3.99704	5.12331	4.55587	6.2112
ENSMUSG00000045482	9394.12	8342.73	7890.76	7723.46	5833.95	7294.03	0.297481	0.0244723	0.341463	Trrap	5	144767732	144859778	+	20859	protein_coding	transformation/transcription domain-associated protein [Source:MGI Symbol;Acc:MGI:2153272]	-	8257	8288	8081	8234	6119	7463	23.526	20.925	19.5358	19.2129	14.5352	18.2527
ENSMUSG00000049409	5.68858	5.03302	5.85875	22.5119	10.4876	19.5472	-1.66461	0.0244803	0.341463	Prokr1	6	87578591	87590743	-	4230	protein_coding	prokineticin receptor 1 [Source:MGI Symbol;Acc:MGI:1929676]	-	5	5	6	24	11	20	0.0702504	0.06225	0.0715271	0.27615	0.128851	0.24121
ENSMUSG00000071714	174.071	169.109	158.186	175.405	236.447	309.823	-0.525406	0.0245282	0.341856	Csf2rb2	15	78282507	78305721	-	4740	protein_coding	colony stimulating factor 2 receptor, beta 2, low-affinity (granulocyte-macrophage) [Source:MGI Symbol;Acc:MGI:1339760]	-	153	168	162	187	248	317	1.91837	1.86656	1.72344	1.92016	2.59244	3.41183
ENSMUSG00000042985	750.893	911.983	853.425	847.948	1309.99	1116.14	-0.379308	0.0246109	0.34238	Upk3b	5	136038496	136046487	+	3530	protein_coding	uroplakin 3B [Source:MGI Symbol;Acc:MGI:2140882]	-	660	906	874	904	1374	1142	11.1119	13.5165	12.4852	12.4643	19.2862	16.5043
ENSMUSG00000037563	12677.6	12361.1	14129.4	10956.7	10265.4	11829.9	0.24497	0.0246266	0.34238	Rps16	7	28350652	28353155	+	1266	protein_coding	ribosomal protein S16 [Source:MGI Symbol;Acc:MGI:98118]	-	11143	12280	14470	11681	10767	12104	523.104	510.828	576.361	449.077	421.401	487.755
ENSMUSG00000032262	34.1315	32.2113	20.5056	58.1557	48.6242	52.7774	-0.882104	0.0246483	0.34238	Elovl4	9	83778692	83806277	-	3026	protein_coding	elongation of very long chain fatty acids (FEN1/Elo2, SUR4/Elo3, yeast)-like 4 [Source:MGI Symbol;Acc:MGI:1933331]	-	30	32	21	62	51	54	0.589212	0.556918	0.349954	0.997234	0.835095	0.910397
ENSMUSG00000051439	60.299	86.5679	90.8106	117.249	143.966	105.555	-0.622373	0.0246498	0.34238	Cd14	18	36725074	36726736	-	1572	protein_coding	CD14 antigen [Source:MGI Symbol;Acc:MGI:88318]	-	53	86	93	125	151	108	2.00375	2.88108	2.98326	3.87019	4.75947	3.50491
ENSMUSG00000086841	1028.5	937.148	943.259	734.45	687.413	903.079	0.323184	0.0246754	0.34238	2410006H16Rik	11	62602877	62604807	+	462	processed_transcript	RIKEN cDNA 2410006H16 gene [Source:MGI Symbol;Acc:MGI:1916471]	-	904	931	966	783	721	924	116.291	106.125	105.438	82.4887	77.3264	102.032
ENSMUSG00000048731	525.625	531.487	613.216	459.618	434.758	439.811	0.324715	0.0246844	0.34238	Ggnbp1	17	26973217	27036378	+	6943	protein_coding	gametogenetin binding protein 1 [Source:MGI Symbol;Acc:MGI:3055306]	-	462	528	628	490	456	450	3.95471	4.00495	4.56113	3.43497	3.25426	3.30652
ENSMUSG00000030759	3380.15	2127.96	2045.68	5223.7	2840.23	5022.64	-0.79292	0.0247401	0.342878	Far1	7	113513834	113571511	+	8055	protein_coding	fatty acyl CoA reductase 1 [Source:MGI Symbol;Acc:MGI:1914670]	-	2971	2114	2095	5569	2979	5139	21.9208	13.8213	13.1153	33.6501	18.3248	32.5476
ENSMUSG00000043004	310.596	296.948	282.197	387.392	398.528	352.826	-0.356792	0.0248152	0.343591	Gng2	14	19872559	19977627	-	4390	protein_coding	guanine nucleotide binding protein (G protein), gamma 2 [Source:MGI Symbol;Acc:MGI:102705]	-	273	295	289	413	418	361	3.69588	3.53889	3.31966	4.57889	4.71787	4.19516
ENSMUSG00000052221	5.68858	3.01981	0.976459	14.0699	6.67391	20.5245	-2.11412	0.0248233	1	Ppp1r36	12	76417538	76439492	+	3347	protein_coding	protein phosphatase 1, regulatory subunit 36 [Source:MGI Symbol;Acc:MGI:2684916]	-	5	3	1	15	7	21	0.0887838	0.0472036	0.0150662	0.218127	0.103628	0.320088
ENSMUSG00000057604	391.374	592.89	525.335	582.495	669.298	742.792	-0.40053	0.0248312	0.343591	Lmcd1	6	112273758	112330425	+	1730	protein_coding	LIM and cysteine-rich domains 1 [Source:MGI Symbol;Acc:MGI:1353635]	-	344	589	538	621	702	760	11.8177	17.93	15.6818	17.4711	20.106	22.4116
ENSMUSG00000068009	15.928	158.037	831.943	58.1557	19.0683	50.8226	2.97393	0.0248647	0.34378	Bpifb6	2	153900388	153912795	+	1669	protein_coding	BPI fold containing family B, member 6 [Source:MGI Symbol;Acc:MGI:2684965]	-	14	157	852	62	20	52	0.49853	4.95397	25.7421	1.80805	0.593756	1.58947
ENSMUSG00000024924	1129.75	973.386	1189.33	1372.29	1300.46	1329.21	-0.281603	0.02502	0.345464	Vldlr	19	27216484	27254231	+	10068	protein_coding	very low density lipoprotein receptor [Source:MGI Symbol;Acc:MGI:98935]	-	993	967	1218	1463	1364	1360	5.86173	5.05817	6.10048	7.07254	6.71283	6.89131
ENSMUSG00000074366	154.729	174.142	128.893	126.629	103.922	62.5509	0.641771	0.0250316	0.345464	Obox5	7	15750131	15759800	+	2136	protein_coding	oocyte specific homeobox 5 [Source:MGI Symbol;Acc:MGI:2149035]	Homeobox	136	173	132	135	109	64	3.78405	4.26535	3.11625	3.07615	2.52848	1.52857
ENSMUSG00000040564	48.9218	74.4887	107.41	35.6438	46.7174	47.8906	0.829941	0.0250678	0.345464	Apoc1	7	19689481	19692660	-	744	protein_coding	apolipoprotein C-I [Source:MGI Symbol;Acc:MGI:88053]	-	43	74	110	38	49	49	3.43491	5.23804	7.45555	2.48591	3.26331	3.35992
ENSMUSG00000028249	3569.02	3566.4	3473.26	4047.45	4044.39	4261.28	-0.219647	0.0250746	0.345464	Sdcbp	4	6365650	6408423	+	6904	protein_coding	syndecan binding protein [Source:MGI Symbol;Acc:MGI:1337026]	-	3137	3543	3557	4315	4242	4360	27.0043	27.0259	25.9802	30.4197	30.4442	32.2175
ENSMUSG00000001143	1111.55	1099.21	1015.52	998.027	763.686	833.687	0.313593	0.0250862	0.345464	Lman2l	1	36419871	36445271	-	7359	protein_coding	lectin, mannose-binding 2-like [Source:MGI Symbol;Acc:MGI:2443010]	-	977	1092	1040	1064	801	853	7.89033	7.81473	7.12647	7.03716	5.39322	5.91339
ENSMUSG00000007837	465.326	531.487	595.64	714.753	719.829	593.257	-0.347837	0.0251576	0.346079	Prrg2	7	45053584	45062677	-	2581	protein_coding	proline-rich Gla (G-carboxyglutamic acid) polypeptide 2 [Source:MGI Symbol;Acc:MGI:1929596]	-	409	528	610	762	755	607	9.41791	10.7735	11.918	14.3695	14.4942	11.9979
ENSMUSG00000079741	100.119	77.5085	64.4463	50.6518	49.5776	46.9132	0.714851	0.0251923	0.346079	Nlrp4g	9	124348872	124356970	+	2064	transcribed_unprocessed_pseudogene	NLR family, pyrin domain containing 4G [Source:MGI Symbol;Acc:MGI:3700744]	-	88	77	66	54	52	48	2.53392	1.96468	1.61248	1.27338	1.24833	1.18642
ENSMUSG00000021948	5564.57	6603.32	3347.3	3839.22	3360.79	4235.87	0.440057	0.0252089	0.346079	Prkcd	14	30595354	30626210	-	5544	protein_coding	protein kinase C, delta [Source:MGI Symbol;Acc:MGI:97598]	-	4891	6560	3428	4093	3525	4334	52.4317	62.3147	31.1801	35.933	31.5043	39.8815
ENSMUSG00000060373	7047.01	6937.51	6568.64	5930.01	4679.37	6246.3	0.28611	0.0252108	0.346079	Hnrnpc	14	52073377	52104028	-	4322	protein_coding	heterogeneous nuclear ribonucleoprotein C [Source:MGI Symbol;Acc:MGI:107795]	-	6194	6892	6727	6322	4908	6391	85.1738	83.9789	78.4868	71.1941	56.2671	75.438
ENSMUSG00000005470	219.579	199.308	157.21	115.373	143.012	146.604	0.507154	0.0252308	0.346079	Asf1b	8	83955507	83970197	+	2338	protein_coding	anti-silencing function 1B histone chaperone [Source:MGI Symbol;Acc:MGI:1914179]	-	193	198	161	123	150	150	4.90605	4.45996	3.47249	2.56056	3.17893	3.27305
ENSMUSG00000038354	440.296	466.058	729.415	428.664	349.904	414.4	0.456453	0.0252749	0.346221	Ankrd35	3	96670131	96691032	+	4081	protein_coding	ankyrin repeat domain 35 [Source:MGI Symbol;Acc:MGI:2442590]	-	387	463	747	457	367	424	5.63591	5.97481	9.23026	5.45035	4.45589	5.30036
ENSMUSG00000031513	878.317	924.062	906.154	1032.73	1148.87	1079.98	-0.267848	0.0253012	0.346221	Leprotl1	8	34135572	34147033	-	2879	protein_coding	leptin receptor overlapping transcript-like 1 [Source:MGI Symbol;Acc:MGI:1915442]	-	772	918	928	1101	1205	1105	15.9366	16.7923	16.2542	18.6132	20.7386	19.5806
ENSMUSG00000032198	3161.71	2993.64	2650.11	2429.41	2449.33	2513.77	0.252117	0.0253026	0.346221	Dock6	9	21799860	21852635	-	8782	protein_coding	dedicator of cytokinesis 6 [Source:MGI Symbol;Acc:MGI:1914789]	-	2779	2974	2714	2590	2569	2572	18.8068	17.8344	15.5839	14.3543	14.4946	14.9411
ENSMUSG00000021390	3853.44	3391.25	4467.3	4820.36	5382.03	4273.99	-0.30568	0.0253392	0.346221	Ogn	13	49608046	49624501	+	2566	protein_coding	osteoglycin [Source:MGI Symbol;Acc:MGI:109278]	-	3387	3369	4575	5139	5645	4373	78.4473	69.144	89.9072	97.4757	109.004	86.9419
ENSMUSG00000020282	1366.4	1319.66	1191.28	1446.39	1639.88	1588.21	-0.270038	0.025341	0.346221	Rhbdf1	11	32209585	32222300	-	5433	protein_coding	rhomboid 5 homolog 1 [Source:MGI Symbol;Acc:MGI:104328]	-	1201	1311	1220	1542	1720	1625	13.1378	12.7079	11.3235	13.814	15.6864	15.2588
ENSMUSG00000060275	178.621	176.156	152.328	114.435	126.804	121.192	0.483775	0.0253782	0.346453	Nrg2	18	36017707	36197380	-	3081	protein_coding	neuregulin 2 [Source:MGI Symbol;Acc:MGI:1098246]	-	157	175	156	122	133	124	3.0285	2.99127	2.55325	1.92727	2.13892	2.05322
ENSMUSG00000078870	220.717	228.499	282.197	194.165	148.733	188.63	0.461662	0.025398	0.346453	Gm14410	2	177183453	177206421	-	2398	protein_coding	predicted gene 14410 [Source:MGI Symbol;Acc:MGI:3709158]	zf-C2H2	194	227	289	207	156	193	4.80808	4.98525	6.07727	4.20142	3.22337	4.10596
ENSMUSG00000019851	307.183	243.598	193.339	287.965	397.575	345.985	-0.473273	0.0254268	0.346468	Perp	10	18845020	18857073	+	1952	protein_coding	PERP, TP53 apoptosis effector [Source:MGI Symbol;Acc:MGI:1929938]	-	270	242	198	307	417	354	8.2206	6.52898	5.115	7.65479	10.585	9.25187
ENSMUSG00000027748	88.7419	38.251	80.0696	95.6755	138.245	112.396	-0.74461	0.0254391	0.346468	Trpc4	3	54156035	54318471	+	8032	protein_coding	transient receptor potential cation channel, subfamily C, member 4 [Source:MGI Symbol;Acc:MGI:109525]	-	78	38	82	102	145	115	0.577152	0.249155	0.514814	0.618089	0.894497	0.730433
ENSMUSG00000000552	333.351	341.239	240.209	396.772	361.345	471.087	-0.427105	0.0255714	0.347996	Zfp385a	15	103313895	103340093	-	2515	protein_coding	zinc finger protein 385A [Source:MGI Symbol;Acc:MGI:1352495]	-	293	339	246	423	379	482	6.92387	7.09858	4.93239	8.1861	7.46682	9.77722
ENSMUSG00000029161	55.7481	28.1849	34.176	88.1716	51.4845	73.3019	-0.856951	0.0256665	0.348898	Cgref1	5	30933143	30945591	-	2082	protein_coding	cell growth regulator with EF hand domain 1 [Source:MGI Symbol;Acc:MGI:1915817]	-	49	28	35	94	54	75	1.39873	0.708251	0.84771	2.19746	1.28513	1.83775
ENSMUSG00000108614	34.1315	22.1453	36.129	15.9459	14.3012	10.7509	1.17042	0.0256779	0.348898	2610306O10Rik	7	128538932	128539543	+	612	TEC	RIKEN cDNA 2610306O10 gene [Source:MGI Symbol;Acc:MGI:1917710]	-	30	22	37	17	15	11	2.91333	1.89313	3.04867	1.35199	1.21444	0.916954
ENSMUSG00000025485	1084.24	1202.89	1182.49	1278.49	1460.63	1449.42	-0.271255	0.0257407	0.349091	Ric8a	7	140856957	140864372	+	7065	protein_coding	RIC8 guanine nucleotide exchange factor A [Source:MGI Symbol;Acc:MGI:2141866]	-	953	1195	1211	1363	1532	1483	8.01678	8.9077	8.64355	9.38984	10.7444	10.7087
ENSMUSG00000036523	11587.6	12073.2	9775.33	12977.2	12818.7	14222.5	-0.259285	0.0257408	0.349091	Greb1	12	16670615	16800886	-	9580	protein_coding	gene regulated by estrogen in breast cancer protein [Source:MGI Symbol;Acc:MGI:2149712]	-	10185	11994	10011	13835	13445	14552	63.1851	65.9339	52.6953	70.2891	69.5392	77.4932
ENSMUSG00000038456	1480.17	1237.12	899.318	1357.28	1639.88	1758.27	-0.39553	0.0257526	0.349091	Dennd2a	6	39462378	39557867	-	7229	protein_coding	DENN/MADD domain containing 2A [Source:MGI Symbol;Acc:MGI:2444961]	-	1301	1229	921	1447	1720	1799	10.6959	8.95331	6.42453	9.74237	11.7892	12.6958
ENSMUSG00000000223	64.8498	60.3962	59.564	98.4895	118.224	75.2566	-0.661151	0.0258369	0.349959	Drp2	X	134404551	134456573	+	8553	protein_coding	dystrophin related protein 2 [Source:MGI Symbol;Acc:MGI:107432]	-	57	60	61	105	124	77	0.396073	0.369439	0.359643	0.59751	0.718353	0.459281
ENSMUSG00000050074	2.27543	1.0066	0	0	4.76708	29.3208	-3.41093	0.0258456	1	Spink8	9	109812280	109826633	+	821	protein_coding	serine peptidase inhibitor, Kazal type 8 [Source:MGI Symbol;Acc:MGI:1925959]	-	2	1	0	0	5	30	0.144779	0.0641456	0	0	0.30176	1.86416
ENSMUSG00000045349	160.418	253.664	167.951	115.373	62.9255	173.97	0.725656	0.0258863	0.350355	Sh2d5	4	138250403	138261332	+	3740	protein_coding	SH2 domain containing 5 [Source:MGI Symbol;Acc:MGI:2446215]	-	141	252	172	123	66	178	2.24061	3.54845	2.31909	1.60069	0.874393	2.42803
ENSMUSG00000018199	698.558	664.359	770.426	877.964	976.298	792.638	-0.311051	0.0259309	0.350684	Trove2	1	143750790	143777068	-	9541	protein_coding	TROVE domain family, member 2 [Source:MGI Symbol;Acc:MGI:106652]	-	614	660	789	936	1024	811	3.82467	3.64301	4.17007	4.77481	5.31791	4.33644
ENSMUSG00000029455	9598.91	9323.17	9056.65	10377	12133.2	10491	-0.238218	0.026039	0.351369	Aldh2	5	121566027	121593824	-	5126	protein_coding	aldehyde dehydrogenase 2, mitochondrial [Source:MGI Symbol;Acc:MGI:99600]	-	8437	9262	9275	11063	12726	10734	97.8203	95.156	91.2421	105.043	123.012	106.829
ENSMUSG00000032966	4911.52	4404.9	4239.78	4987.32	5251.42	6059.62	-0.265876	0.0260398	0.351369	Fkbp1a	2	151542483	151561692	+	3857	protein_coding	FK506 binding protein 1a [Source:MGI Symbol;Acc:MGI:95541]	-	4317	4376	4342	5317	5508	6200	66.5199	59.75	56.7676	67.0952	70.7585	82.0065
ENSMUSG00000029038	869.215	898.897	982.317	1028.98	1123.12	1194.33	-0.282462	0.026072	0.351369	Ssu72	4	155704800	155733879	+	2689	protein_coding	Ssu72 RNA polymerase II CTD phosphatase homolog (yeast) [Source:MGI Symbol;Acc:MGI:1916241]	-	764	893	1006	1097	1178	1222	16.8858	17.4892	18.8655	19.8559	21.7065	23.1839
ENSMUSG00000070368	0	1.0066	0	7.50396	7.62733	1.95472	-3.9382	0.0260757	1	Prok1	3	107232797	107239707	-	3241	protein_coding	prokineticin 1 [Source:MGI Symbol;Acc:MGI:2180370]	-	0	1	0	8	8	2	0	0.0162492	0	0.120139	0.122305	0.0314816
ENSMUSG00000030022	960.232	935.135	850.495	1391.05	874.283	1319.43	-0.384827	0.0260773	0.351369	Adamts9	6	92772699	92943492	-	15048	protein_coding	a disintegrin-like and metallopeptidase (reprolysin type) with thrombospondin type 1 motif, 9 [Source:MGI Symbol;Acc:MGI:1916320]	-	844	929	871	1483	917	1350	3.33337	3.25122	2.91877	4.79664	3.01943	4.57679
ENSMUSG00000069920	291.255	339.226	327.114	405.214	437.618	382.147	-0.354391	0.026083	0.351369	B3gnt9	8	105252638	105255153	-	2516	protein_coding	UDP-GlcNAc:betaGal beta-1,3-N-acetylglucosaminyltransferase 9 [Source:MGI Symbol;Acc:MGI:2142841]	-	256	337	335	432	459	391	6.04712	7.0539	6.7142	8.35695	9.03934	7.92816
ENSMUSG00000081044	252.573	209.374	230.444	180.095	162.081	172.015	0.428231	0.0261381	0.351839	AU015836	X	93968659	93975470	+	3335	protein_coding	expressed sequence AU015836 [Source:MGI Symbol;Acc:MGI:2147954]	-	222	208	236	192	170	176	3.95618	3.28456	3.56842	2.80208	2.52573	2.6923
ENSMUSG00000029074	204.789	201.321	215.797	151.955	110.596	176.902	0.501555	0.0261864	0.352215	Ttll10	4	156034840	156059414	-	3985	protein_coding	tubulin tyrosine ligase-like family, member 10 [Source:MGI Symbol;Acc:MGI:1921855]	-	180	200	221	162	116	181	2.6845	2.64309	2.79656	1.97861	1.44233	2.31716
ENSMUSG00000044811	98.9813	111.733	82.999	180.095	114.41	145.626	-0.584358	0.0262202	0.352397	Cd300c2	11	114996721	115001880	-	1275	protein_coding	CD300C molecule 2 [Source:MGI Symbol;Acc:MGI:2153249]	-	87	111	85	192	120	149	4.05535	4.58482	3.36178	7.32935	4.66343	5.96187
ENSMUSG00000018634	28.4429	7.04623	8.78813	35.6438	55.2981	21.5019	-1.35999	0.0263039	0.353017	Crhr1	11	104132855	104175523	+	2460	protein_coding	corticotropin releasing hormone receptor 1 [Source:MGI Symbol;Acc:MGI:88498]	-	25	7	9	38	58	22	0.603982	0.149856	0.184488	0.751836	1.16823	0.45624
ENSMUSG00000030990	691.731	614.028	777.261	847.01	1090.71	756.475	-0.371114	0.0263442	0.353017	Pgap2	7	102210208	102238567	+	4529	protein_coding	post-GPI attachment to proteins 2 [Source:MGI Symbol;Acc:MGI:2385286]	-	608	610	796	903	1144	774	7.97849	7.09312	8.8628	9.7042	12.5158	8.71856
ENSMUSG00000036093	1554.12	1496.82	1170.77	1851.6	1610.32	1769.02	-0.309708	0.0263466	0.353017	Arl5a	2	52397951	52424901	-	5409	protein_coding	ADP-ribosylation factor-like 5A [Source:MGI Symbol;Acc:MGI:1922673]	-	1366	1487	1199	1974	1689	1810	15.009	14.4778	11.178	17.7625	15.472	17.0713
ENSMUSG00000017969	1410.77	1252.22	1003.8	1406.99	1824.84	1448.45	-0.352633	0.0263562	0.353017	Ptgis	2	167191805	167240604	-	2567	protein_coding	prostaglandin I2 (prostacyclin) synthase [Source:MGI Symbol;Acc:MGI:1097156]	-	1240	1244	1028	1500	1914	1482	28.7088	25.5214	20.1942	28.4407	36.9446	29.4529
ENSMUSG00000040565	996.639	953.254	831.943	872.336	654.997	660.694	0.345824	0.0263862	0.353017	Btaf1	19	36926079	37012752	+	7204	protein_coding	B-TFIID TATA-box binding protein associated factor 1 [Source:MGI Symbol;Acc:MGI:2147538]	-	876	947	852	930	687	676	7.22686	6.92287	5.96384	6.28324	4.72517	4.78717
ENSMUSG00000094689	37.5446	41.2708	30.2702	0	26.6957	4.88679	1.78823	0.0264077	0.353017	Ighv1-81	12	115920279	115920712	-	351	IG_V_gene	immunoglobulin heavy variable 1-81 [Source:MGI Symbol;Acc:MGI:4439635]	-	33	41	31	0	28	5	5.58761	6.15158	4.45363	0	3.95262	0.726723
ENSMUSG00000038658	1403.94	1501.85	1467.62	1382.61	1105.01	1059.46	0.302101	0.0264285	0.353017	Ric1	19	29522282	29606829	+	10727	protein_coding	RAB6A GEF complex partner 1 [Source:MGI Symbol;Acc:MGI:1924893]	-	1234	1492	1503	1474	1159	1084	6.83685	7.32488	7.06546	6.68796	5.35352	5.15534
ENSMUSG00000073889	1009.15	1135.45	1213.74	1250.35	1590.3	1323.34	-0.309739	0.0264371	0.353017	Il11ra1	4	41699989	41769474	+	4471	protein_coding	interleukin 11 receptor, alpha chain 1 [Source:MGI Symbol;Acc:MGI:107426]	-	887	1128	1243	1333	1668	1354	11.7907	13.2866	14.0193	14.5111	18.4853	15.4497
ENSMUSG00000035842	721.312	699.59	635.674	605.007	439.525	565.891	0.352422	0.0264497	0.353017	Ddx11	17	66123520	66152174	+	6627	protein_coding	DEAD/H (Asp-Glu-Ala-Asp/His) box helicase 11 [Source:MGI Symbol;Acc:MGI:2443590]	-	634	695	651	645	461	579	5.6858	5.52303	4.95364	4.73715	3.44682	4.45726
ENSMUSG00000043432	137.664	184.209	201.15	213.863	257.422	254.113	-0.469061	0.0265439	0.353924	Leng9	7	4147915	4150374	-	2460	protein_coding	leukocyte receptor cluster (LRC) member 9 [Source:MGI Symbol;Acc:MGI:2444509]	-	121	183	206	228	270	260	2.92327	3.91765	4.22272	4.51101	5.4383	5.39193
ENSMUSG00000030315	1427.83	1266.31	1148.32	1523.3	1521.65	1611.66	-0.277818	0.0265586	0.353924	Vgll4	6	114860628	114969994	-	5396	protein_coding	vestigial like family member 4 [Source:MGI Symbol;Acc:MGI:2652840]	-	1255	1258	1176	1624	1596	1649	13.8226	12.2777	10.9899	14.6483	14.6553	15.5903
ENSMUSG00000102571	1.13772	0	0	4.68998	4.76708	6.84151	-3.86826	0.0266134	1	Gm37967	1	86917992	86920656	+	2665	TEC	predicted gene, 37967 [Source:MGI Symbol;Acc:MGI:5611195]	-	1	0	0	5	5	7	0.0223009	0	0	0.0913161	0.0929624	0.134001
ENSMUSG00000087172	1.13772	2.01321	0	5.62797	14.3012	4.88679	-2.98892	0.0266945	1	Gm12153	11	43959089	44134987	+	2509	lincRNA	predicted gene 12153 [Source:MGI Symbol;Acc:MGI:3649294]	-	1	2	0	6	15	5	0.0236875	0.0419797	0	0.116393	0.296227	0.101666
ENSMUSG00000042647	303.77	388.549	421.83	302.035	219.286	301.026	0.439457	0.0267133	0.355609	Acad12	5	121596775	121618938	-	6516	protein_coding	acyl-Coenzyme A dehydrogenase family, member 12 [Source:MGI Symbol;Acc:MGI:2443320]	-	267	386	432	322	230	308	2.43528	3.11972	3.3432	2.40519	1.74897	2.41144
ENSMUSG00000028610	9.10173	9.05944	12.694	0	2.86025	2.93208	2.42145	0.026714	1	Dmrtb1	4	107676290	107684230	-	2083	protein_coding	DMRT-like family B with proline-rich C-terminal, 1 [Source:MGI Symbol;Acc:MGI:1927125]	DM	8	9	13	0	3	3	0.228255	0.227543	0.314713	0	0.0713619	0.0734748
ENSMUSG00000011305	229.819	629.127	855.378	170.715	273.63	276.592	1.2501	0.0267261	0.355609	Plin5	17	56111601	56117596	-	2087	protein_coding	perilipin 5 [Source:MGI Symbol;Acc:MGI:1914218]	-	202	625	876	182	287	283	5.75239	15.7713	21.1661	4.24447	6.81387	6.91783
ENSMUSG00000030117	15.928	32.2113	13.6704	57.2177	34.323	39.0943	-1.07778	0.0267564	0.355648	Gdf3	6	122605403	122610087	-	2423	protein_coding	growth differentiation factor 3 [Source:MGI Symbol;Acc:MGI:95686]	-	14	32	14	61	36	40	0.343395	0.695515	0.291363	1.22532	0.736179	0.842195
ENSMUSG00000043262	700.833	666.372	636.651	825.436	835.193	775.045	-0.282086	0.0267701	0.355648	Uevld	7	46923216	46958527	-	7549	protein_coding	UEV and lactate/malate dehyrogenase domains [Source:MGI Symbol;Acc:MGI:1860490]	-	616	662	652	880	876	793	4.84965	4.61826	4.3553	5.67372	5.74975	5.35908
ENSMUSG00000029369	1.13772	0	0	3.75198	5.7205	6.84151	-3.86945	0.0269003	1	Afm	5	90518932	90553543	+	3038	protein_coding	afamin [Source:MGI Symbol;Acc:MGI:2429409]	-	1	0	0	4	6	7	0.0195628	0	0	0.0640836	0.0978584	0.117548
ENSMUSG00000020010	7.96401	22.1453	65.4227	13.1319	8.58075	10.7509	1.56264	0.0269309	0.35751	Vnn3	10	23851462	23869843	+	1811	protein_coding	vanin 3 [Source:MGI Symbol;Acc:MGI:1347055]	-	7	22	67	14	9	11	0.22972	0.639756	1.86559	0.376257	0.24624	0.309871
ENSMUSG00000021565	7.96401	8.05283	4.88229	0	0	1.95472	3.4363	0.0269565	1	Slc6a19	13	73679745	73704865	-	5006	protein_coding	solute carrier family 6 (neurotransmitter transporter), member 19 [Source:MGI Symbol;Acc:MGI:1921588]	-	7	8	5	0	0	2	0.0831049	0.0841606	0.0503662	0	0	0.0203819
[truncated: 537 more rows]
