# Supplementary material for: Primary oocytes with cellular senescence features are involved in ovarian aging in mice
Source: Sci Rep. 2024 Jun 13;14:13606. doi: 10.1038/s41598-024-64441-6 (PMC11176158; doi:10.1038/s41598-024-64441-6)
Supplement: Supplementary file 4 — Supplementary Table 5. [file 41598_2024_64441_MOESM4_ESM.xlsx]

## Sheet: AB2vsNAG3.DEG.all
Supplementary Table S5. Differentially expressed genes between 9-month-old control and 9-month-old ABT263-treated mouse ovaries.
gene_id	BO22AB2(9mABT)	BO23AB2(9mABT)	BO24AB2(9mABT)	B07NA3(9m)	B08NA3(9m)	B09NA3(9m)	log2FoldChange	pvalue	padj	gene_name	gene_chr	gene_start	gene_end	gene_strand	gene_length	gene_biotype	gene_description	tf_family	BO22AB2_readcount	BO23AB2_readcount	BO24AB2_readcount	B07NA3_readcount	B08NA3_readcount	B09NA3_readcount	BO22AB2_fpkm	BO23AB2_fpkm	BO24AB2_fpkm	B07NA3_fpkm	B08NA3_fpkm	B09NA3_fpkm
ENSMUSG00000099375	27.5274	29.0317	46.9266	164.58	598.693	247.455	-3.2899	1.49827e-12	2.57162e-08	Gm28187	1	101892958	101895091	-	2134	lincRNA	predicted gene 28187 [Source:MGI Symbol;Acc:MGI:5578893]	-	26	29	42	169	602	288	0.716323	0.758794	1.20791	4.26352	15.5257	6.44454
ENSMUSG00000024042	387.501	395.432	585.465	1200.75	1621.05	1111.83	-1.52376	4.14054e-10	3.55341e-06	Sik1	17	31844248	31855792	-	4511	protein_coding	salt inducible kinase 1 [Source:MGI Symbol;Acc:MGI:104754]	-	366	395	524	1233	1630	1294	4.77022	4.88927	7.12915	14.7152	19.8867	13.6979
ENSMUSG00000027996	205.397	496.542	256.979	87.646	31.8242	14.6067	2.84223	1.2624e-07	0.000669914	Sfrp2	3	83766321	83774316	+	2153	protein_coding	secreted frizzled-related protein 2 [Source:MGI Symbol;Acc:MGI:108078]	-	194	496	230	90	32	17	5.2977	12.8635	6.55636	2.25048	0.818003	0.37705
ENSMUSG00000023034	1137.09	654.715	829.036	1919.45	2833.35	1947.85	-1.35431	1.61711e-07	0.000669914	Nr4a1	15	101254269	101274795	+	3509	protein_coding	nuclear receptor subfamily 4, group A, member 1 [Source:MGI Symbol;Acc:MGI:1352454]	NGFIB-like	1074	654	742	1971	2849	2267	17.995	10.4067	12.9778	30.2398	44.6846	30.8505
ENSMUSG00000036181	1105.33	575.628	1086.01	1955.48	3637.9	2701.38	-1.58412	1.95151e-07	0.000669914	Hist1h1c	13	23738808	23740367	+	1560	protein_coding	histone cluster 1, H1c [Source:MGI Symbol;Acc:MGI:1931526]	-	1044	575	972	2008	3658	3144	39.3465	20.5809	38.2403	69.2971	129.053	96.2391
ENSMUSG00000037440	493.376	480.525	558.65	821.925	2108.35	1524.25	-1.53943	6.63177e-07	0.00189713	Vnn1	10	23894688	23905343	+	2416	protein_coding	vanin 1 [Source:MGI Symbol;Acc:MGI:108395]	-	466	480	500	844	2120	1774	11.3401	11.0934	12.7014	18.8071	48.2934	35.0631
ENSMUSG00000018339	17388.9	12292.4	15910.3	30676.1	97134.4	35598.3	-1.84165	1.30206e-06	0.00319265	Gpx3	11	54902453	54910377	+	1813	protein_coding	glutathione peroxidase 3 [Source:MGI Symbol;Acc:MGI:105102]	-	16424	12279	14240	31500	97671	41431	532.612	378.168	482.049	935.381	2964.94	1091.24
ENSMUSG00000079494	2.11749	5.00546	5.5865	7.79076	76.577	150.363	-4.20981	1.59846e-06	0.0034295	Nat8f5	6	85817218	85820972	-	986	protein_coding	N-acetyltransferase 8 (GCN5-related) family member 5 [Source:MGI Symbol;Acc:MGI:1916299]	-	2	5	5	8	77	175	0.119257	0.283148	0.311223	0.436806	4.29796	8.47529
ENSMUSG00000026255	2642.63	2238.44	2934.03	4048.27	8045.56	5894.24	-1.20275	3.46173e-06	0.00660191	Efhd1	1	87264363	87310839	+	2125	protein_coding	EF hand domain containing 1 [Source:MGI Symbol;Acc:MGI:1921607]	-	2496	2236	2626	4157	8090	6860	69.0582	58.7534	75.8429	105.317	209.526	154.155
ENSMUSG00000028132	205.397	156.17	567.588	784.919	1868.68	1144.48	-2.03204	5.80828e-06	0.00996933	Tmem56	3	121201761	121283098	-	7874	protein_coding	transmembrane protein 56 [Source:MGI Symbol;Acc:MGI:1923195]	-	194	156	508	806	1879	1332	1.44856	1.10624	3.95956	5.51081	13.1335	8.07797
ENSMUSG00000041134	226.572	187.204	300.553	341.819	1386.34	870.389	-1.86344	6.86371e-06	0.0107099	Cyyr1	16	85421533	85553397	-	8894	protein_coding	cysteine and tyrosine-rich protein 1 [Source:MGI Symbol;Acc:MGI:2152187]	-	214	187	269	351	1394	1013	1.41464	1.17399	1.85624	2.12464	8.6261	5.43884
ENSMUSG00000097925	4.23499	6.00656	23.4633	30.1892	123.319	119.431	-3.02827	1.02316e-05	0.0138212	Gm26574	1	189833141	189836620	-	2141	antisense	predicted gene, 26574 [Source:MGI Symbol;Acc:MGI:5477068]	-	4	6	21	31	124	139	0.109843	0.156479	0.60198	0.779509	3.18753	3.10021
ENSMUSG00000110697	13.7637	5.00546	8.93839	31.163	64.6429	58.4269	-2.48206	1.04681e-05	0.0138212	Gm31718	8	126812640	126908215	-	1827	lincRNA	predicted gene, 31718 [Source:MGI Symbol;Acc:MGI:5590877]	-	13	5	8	32	65	68	0.418345	0.15281	0.268739	0.942947	1.95805	1.77731
ENSMUSG00000024109	30.7037	37.0404	37.9882	68.1691	152.159	121.15	-1.69157	1.28131e-05	0.0148748	Nrxn1	17	90033631	91093071	-	20733	protein_coding	neurexin I [Source:MGI Symbol;Acc:MGI:1096391]	-	29	37	34	70	153	141	0.0822367	0.099646	0.100646	0.181766	0.406142	0.324751
ENSMUSG00000113302	124.932	55.0601	204.466	297.023	588.748	481.163	-1.83199	1.35497e-05	0.0148748	Gm32219	12	70522598	70544587	+	1819	lincRNA	predicted gene, 32219 [Source:MGI Symbol;Acc:MGI:5591378]	-	118	55	183	305	592	560	3.81399	1.6883	6.17444	9.02699	17.9117	14.7011
ENSMUSG00000078817	0	3.00328	0	6.81691	86.5221	31.7911	-5.32913	1.38661e-05	0.0148748	Nlrp12	7	3218784	3249740	-	7545	protein_coding	NLR family, pyrin domain containing 12 [Source:MGI Symbol;Acc:MGI:2676630]	-	0	3	0	7	87	37	0	0.0222015	0	0.0499476	0.634613	0.234173
ENSMUSG00000018411	226.572	159.174	164.243	283.389	489.297	645.273	-1.36698	1.89257e-05	0.0191083	Mapt	11	104231390	104332090	+	7531	protein_coding	microtubule-associated protein tau [Source:MGI Symbol;Acc:MGI:97180]	-	214	159	147	291	492	751	1.67067	1.17887	1.19796	2.08025	3.59552	4.76191
ENSMUSG00000022096	55.0549	60.0656	115.082	115.887	329.182	477.726	-2.0053	2.26591e-05	0.0216067	Hr	14	70552212	70573548	+	6919	protein_coding	hairless [Source:MGI Symbol;Acc:MGI:96223]	-	52	60	103	119	331	556	0.441865	0.484204	0.913636	0.925933	2.63289	3.83729
ENSMUSG00000029406	2934.85	3209.5	4775.34	4137.86	17764.9	14886.8	-1.7524	2.85416e-05	0.0257836	Pitpnm2	5	124118690	124249760	-	12843	protein_coding	phosphatidylinositol transfer protein, membrane-associated 2 [Source:MGI Symbol;Acc:MGI:1336192]	-	2772	3206	4274	4249	17863	17326	12.6898	13.9385	20.4243	17.8113	76.5485	64.4207
ENSMUSG00000042041	8.46998	17.0186	60.3342	74.0122	235.698	201.057	-2.57848	3.06804e-05	0.0262483	2010003K11Rik	19	4496790	4498583	-	1165	protein_coding	RIKEN cDNA 2010003K11 gene [Source:MGI Symbol;Acc:MGI:1917111]	-	8	17	54	76	237	234	0.403733	0.814785	2.84477	3.51207	11.1962	9.59143
ENSMUSG00000026874	183.163	169.185	121.786	79.8552	32.8187	26.6358	1.7707	3.21146e-05	0.0262483	Hc	2	34983331	35061438	-	6265	protein_coding	hemolytic complement [Source:MGI Symbol;Acc:MGI:96031]	-	173	169	109	82	33	31	1.62351	1.50621	1.06779	0.704642	0.289896	0.236284
ENSMUSG00000025473	554.783	685.749	450.272	256.121	307.302	318.77	0.938731	3.38841e-05	0.0264357	Adam8	7	139978932	139992562	-	4638	protein_coding	a disintegrin and metallopeptidase domain 8 [Source:MGI Symbol;Acc:MGI:107825]	-	524	685	403	263	309	371	6.64248	8.24669	5.33278	3.05282	3.66671	3.81977
ENSMUSG00000004031	123.873	292.319	322.899	111.018	60.6649	48.1163	1.75122	3.55774e-05	0.02655	Brinp2	1	158245269	158356326	-	8767	protein_coding	bone morphogenic protein/retinoic acid inducible neural-specific 2 [Source:MGI Symbol;Acc:MGI:2443333]	-	117	292	289	114	61	56	0.784629	1.85974	2.02314	0.700051	0.382937	0.305022
ENSMUSG00000020010	11.6462	16.0175	18.9941	19.4769	143.209	127.164	-2.63666	3.95174e-05	0.0282615	Vnn3	10	23851462	23869843	+	1811	protein_coding	vanin 3 [Source:MGI Symbol;Acc:MGI:1347055]	-	11	16	17	20	144	148	0.357112	0.493312	0.576116	0.594549	4.37616	3.90245
ENSMUSG00000069792	179.987	185.202	192.175	90.5675	63.6484	105.684	1.09748	5.15808e-05	0.0354133	Wfdc17	11	83703991	83706268	+	533	protein_coding	WAP four-disulfide core domain 17 [Source:MGI Symbol;Acc:MGI:3649773]	-	170	185	172	93	64	123	18.7522	19.3805	19.8053	9.39359	6.60848	11.0197
ENSMUSG00000092274	12679.6	14828.2	15170.7	19375.6	35491	27755.3	-0.953017	5.40389e-05	0.035674	Neat1	19	5824708	5845478	-	20771	lincRNA	nuclear paraspeckle assembly transcript 1 (non-protein coding) [Source:MGI Symbol;Acc:MGI:1914211]	-	11976	14812	13578	19896	35687	32303	33.8988	39.8177	40.1197	51.5685	94.5587	74.2641
ENSMUSG00000029650	239.277	256.28	303.905	409.015	848.314	526.701	-1.15804	6.59436e-05	0.0419206	Slc46a3	5	147878437	147894815	-	2458	protein_coding	solute carrier family 46, member 3 [Source:MGI Symbol;Acc:MGI:1918956]	-	226	256	272	420	853	613	5.40575	5.81538	6.79151	9.19906	19.0992	11.9089
ENSMUSG00000037847	169.4	141.154	156.422	203.533	527.088	474.289	-1.36792	6.84967e-05	0.0419885	Nmrk1	19	18631950	18652194	+	3345	protein_coding	nicotinamide riboside kinase 1 [Source:MGI Symbol;Acc:MGI:2147434]	-	160	141	140	209	530	552	2.81225	2.35366	2.56869	3.36377	8.72024	7.88019
ENSMUSG00000115186	237.159	164.179	165.36	358.375	370.951	331.658	-0.904468	8.06674e-05	0.047744	Gm49417	14	70205324	70255287	+	2128	antisense	predicted gene, 49417 [Source:MGI Symbol;Acc:MGI:6155048]	-	224	164	148	368	373	386	6.1888	4.30321	4.26844	9.31005	9.64686	8.66182
ENSMUSG00000041515	664.893	702.767	598.872	456.733	345.094	343.688	0.780309	9.35172e-05	0.0519467	Irf8	8	120736358	120756694	+	7055	protein_coding	interferon regulatory factor 8 [Source:MGI Symbol;Acc:MGI:96395]	IRF	628	702	536	469	347	400	5.2335	5.55597	4.6628	3.57892	2.70696	2.70743
ENSMUSG00000026986	78.3473	118.129	94.9704	117.835	575.819	330.799	-1.81296	9.41893e-05	0.0519467	Hnmt	2	24002910	24049394	-	1769	protein_coding	histamine N-methyltransferase [Source:MGI Symbol;Acc:MGI:2153181]	-	74	118	85	121	579	385	2.45943	3.72455	2.94897	3.68242	18.0136	10.3927
ENSMUSG00000029657	2358.89	3862.22	4446.85	1381.89	2046.69	1782.88	1.0335	9.68478e-05	0.0519467	Hsph1	5	149614287	149636376	-	7266	protein_coding	heat shock 105kDa/110kDa protein 1 [Source:MGI Symbol;Acc:MGI:105053]	-	2228	3858	3980	1419	2058	2075	18.0281	29.6474	33.6176	10.5139	15.5883	13.6369
ENSMUSG00000069516	7646.27	6249.82	7842.32	4890.65	4795.51	4263.44	0.640033	0.000103069	0.0536086	Lyz2	10	117277331	117282321	-	1316	protein_coding	lysozyme 2 [Source:MGI Symbol;Acc:MGI:96897]	-	7222	6243	7019	5022	4822	4962	322.65	264.885	327.34	205.446	201.66	180.051
ENSMUSG00000017309	181.046	250.273	208.935	232.749	998.484	727.758	-1.61321	0.000130692	0.0639357	Cd300lg	11	102041509	102055620	+	2737	protein_coding	CD300 molecule like family member G [Source:MGI Symbol;Acc:MGI:1289168]	-	171	250	187	239	1004	847	3.67325	5.10018	4.1932	4.7011	20.1887	14.7775
ENSMUSG00000027559	491.259	228.249	243.571	113.94	151.165	51.5531	1.60708	0.000130813	0.0639357	Car3	3	14863512	14872523	+	2865	protein_coding	carbonic anhydrase 3 [Source:MGI Symbol;Acc:MGI:88270]	-	464	228	218	117	152	60	9.52189	4.44355	4.66994	2.19855	2.9199	1.00005
ENSMUSG00000032278	39.1736	24.0262	58.0996	78.8814	205.863	115.995	-1.72712	0.000134862	0.0639357	Paqr5	9	61953481	62026856	-	3954	protein_coding	progestin and adipoQ receptor family member V [Source:MGI Symbol;Acc:MGI:1921340]	-	37	24	52	81	207	135	0.550167	0.338918	0.807134	1.10287	2.88126	1.63039
ENSMUSG00000071076	1131.8	1254.37	1445.79	1750.97	3029.27	2329.34	-0.891727	0.000138365	0.0639357	Jund	8	70698949	70700616	+	1668	protein_coding	jun D proto-oncogene [Source:MGI Symbol;Acc:MGI:96648]	TF_bZIP	1069	1253	1294	1798	3046	2711	37.68	41.9445	47.6121	58.0323	100.504	77.6117
ENSMUSG00000018427	3174.12	2684.93	3155.25	2158.04	1320.7	1586.12	0.831671	0.00014284	0.0639357	Ypel2	11	86936425	86993707	-	4847	protein_coding	yippee like 2 [Source:MGI Symbol;Acc:MGI:1925114]	-	2998	2682	2824	2216	1328	1846	36.3654	30.8963	35.7578	24.6135	15.079	18.1866
ENSMUSG00000037129	338.799	451.493	348.597	201.586	133.264	230.271	1.00985	0.000145275	0.0639357	Tmprss13	9	45319100	45347581	+	3245	protein_coding	transmembrane protease, serine 13 [Source:MGI Symbol;Acc:MGI:2682935]	-	320	451	312	207	134	268	5.79782	7.76036	5.90091	3.43425	2.27268	3.94379
ENSMUSG00000046805	2802.5	3488.81	2837.94	2047.02	1988.02	1934.96	0.61291	0.00014981	0.0642834	Mpeg1	19	12460779	12465284	+	4335	protein_coding	macrophage expressed gene 1 [Source:MGI Symbol;Acc:MGI:1333743]	-	2647	3485	2540	2102	1999	2252	35.9	44.8884	35.9603	26.1048	25.3789	24.8069
ENSMUSG00000040298	97.4047	32.035	58.0996	129.521	200.89	205.353	-1.51628	0.000172121	0.0713398	Btbd16	7	130774069	130825899	+	3722	protein_coding	BTB (POZ) domain containing 16 [Source:MGI Symbol;Acc:MGI:3045247]	-	92	32	52	133	202	239	1.45325	0.480058	0.857445	1.92376	2.98692	3.0663
ENSMUSG00000003872	75.171	67.0732	98.3223	114.914	223.764	275.809	-1.35532	0.000174567	0.0713398	Lin7b	7	45367891	45370583	-	1463	protein_coding	lin-7 homolog B (C. elegans) [Source:MGI Symbol;Acc:MGI:1330858]	-	71	67	88	118	225	321	2.85328	2.55712	3.69162	4.34224	8.46422	10.4774
ENSMUSG00000044285	50.8199	58.0634	42.4574	75.9599	109.396	517.25	-2.21552	0.000180583	0.0717069	Gm1821	14	46084028	46085000	+	973	transcribed_processed_pseudogene	predicted gene 1821 [Source:MGI Symbol;Acc:MGI:3037679]	-	48	58	38	78	110	602	2.9004	3.3284	2.3969	4.31576	6.22198	29.5445
ENSMUSG00000036867	268.922	211.231	231.281	320.395	714.056	516.391	-1.12428	0.000183821	0.0717069	Smad6	9	63953076	64022059	-	3205	protein_coding	SMAD family member 6 [Source:MGI Symbol;Acc:MGI:1336883]	MH1	254	211	207	329	718	601	4.65946	3.67599	3.96389	5.52642	12.3295	8.95447
ENSMUSG00000027443	302.802	233.255	367.591	394.407	733.946	1071.45	-1.28443	0.000196109	0.0732597	Cst12	2	148789361	148793546	+	655	protein_coding	cystatin 12 [Source:MGI Symbol;Acc:MGI:1916612]	-	286	233	329	405	738	1247	25.6717	19.8625	30.8272	33.2882	62.0103	90.9115
ENSMUSG00000018927	722.066	467.51	441.333	287.284	316.253	208.79	1.00658	0.000196338	0.0732597	Ccl6	11	83587882	83593087	-	1795	protein_coding	chemokine (C-C motif) ligand 6 [Source:MGI Symbol;Acc:MGI:98263]	-	682	467	395	295	318	243	22.3383	14.5269	13.5055	8.84776	9.75015	6.46451
ENSMUSG00000037887	93.1697	66.0721	69.2725	172.37	191.94	125.446	-1.0985	0.00020484	0.0734953	Dusp8	7	142079490	142095843	-	4870	protein_coding	dual specificity phosphatase 8 [Source:MGI Symbol;Acc:MGI:106626]	-	88	66	62	177	193	146	1.06239	0.75672	0.781343	1.95668	2.18111	1.43159
ENSMUSG00000112441	3.17624	2.00219	1.1173	0.973844	56.6869	58.4269	-4.20087	0.000205533	0.0734953	Gm48898	12	8291024	8293694	-	2671	lincRNA	predicted gene, 48898 [Source:MGI Symbol;Acc:MGI:6098663]	-	3	2	1	1	57	68	0.0660354	0.0418096	0.0229776	0.0201559	1.17449	1.21571
ENSMUSG00000038201	12.705	21.0229	18.9941	15.5815	166.083	117.713	-2.50508	0.000213245	0.0746966	Kcna7	7	45405653	45409763	+	2182	protein_coding	potassium voltage-gated channel, shaker-related subfamily, member 7 [Source:MGI Symbol;Acc:MGI:96664]	-	12	21	17	16	167	137	0.323338	0.537384	0.47816	0.394767	4.21221	2.99819
ENSMUSG00000025880	392.795	584.638	583.23	831.663	867.21	1185.72	-0.886559	0.000218177	0.0748958	Smad7	18	75367529	75395935	+	4521	protein_coding	SMAD family member 7 [Source:MGI Symbol;Acc:MGI:1100518]	MH1	371	584	522	854	872	1380	4.82469	7.21271	7.08623	10.1695	10.6153	14.576
ENSMUSG00000037600	35.9974	47.0514	65.9206	49.6661	362	212.227	-2.06706	0.000224561	0.0755758	Kdf1	4	133518963	133530790	+	2379	protein_coding	keratinocyte differentiation factor 1 [Source:MGI Symbol;Acc:MGI:1916323]	-	34	47	59	51	364	247	0.840261	1.10312	1.52208	1.15412	8.42084	4.95788
ENSMUSG00000113184	12.705	11.012	22.346	26.2938	99.4506	72.1744	-2.10835	0.000231812	0.0756603	AC125351.1	12	81717830	81720052	-	2223	lincRNA	novel transcript	-	12	11	20	27	100	84	0.317374	0.276295	0.552166	0.653883	2.47576	1.8044
ENSMUSG00000021457	896.759	1040.14	917.303	493.739	683.226	571.381	0.707415	0.000233628	0.0756603	Syk	13	52583173	52648792	+	9362	protein_coding	spleen tyrosine kinase [Source:MGI Symbol;Acc:MGI:99515]	-	847	1039	821	507	687	665	5.31918	6.19679	5.38212	2.91552	4.03866	3.39193
ENSMUSG00000076549	6.35248	0	6.70379	40.9015	31.8242	21.4805	-2.86785	0.000242851	0.0759656	Igkv4-68	6	69304834	69305405	-	394	IG_V_gene	immunoglobulin kappa variable 4-68 [Source:MGI Symbol;Acc:MGI:2686265]	-	6	0	6	42	32	25	0.895333	0	0.934618	5.73891	4.46995	3.02996
ENSMUSG00000083495	2.11749	0	5.5865	3.89538	48.7308	61.8638	-3.91856	0.000243423	0.0759656	Gm13877	2	103837101	103837517	-	417	processed_pseudogene	predicted gene 13877 [Source:MGI Symbol;Acc:MGI:3651488]	-	2	0	5	4	49	72	0.281983	0	0.73589	0.516416	6.46709	8.24499
ENSMUSG00000022613	61.4073	81.0885	53.6304	77.9076	220.78	332.518	-1.68622	0.000264895	0.0803664	Miox	15	89334398	89337015	+	1651	protein_coding	myo-inositol oxygenase [Source:MGI Symbol;Acc:MGI:1891725]	-	58	81	48	80	222	387	2.06543	2.73942	1.78432	2.60867	7.40039	11.1933
ENSMUSG00000036469	74.1123	118.129	71.5071	34.0846	31.8242	39.5241	1.32257	0.000266889	0.0803664	2024-03-01	8	65617900	66471637	+	7146	protein_coding	membrane-associated ring finger (C3HC4) 1 [Source:MGI Symbol;Acc:MGI:1920175]	-	70	118	64	35	32	46	0.575923	0.922017	0.549663	0.263682	0.246454	0.307389
ENSMUSG00000097767	50.8199	31.0339	59.2169	18.503	8.95056	12.0291	1.83556	0.000321375	0.0951047	Miat	5	112213228	112229395	-	9293	lincRNA	myocardial infarction associated transcript (non-protein coding) [Source:MGI Symbol;Acc:MGI:2444886]	-	48	31	53	19	9	14	0.303679	0.186263	0.350025	0.110071	0.053301	0.0719392
ENSMUSG00000020834	138.696	143.156	193.293	238.592	318.242	323.925	-0.89198	0.000329882	0.0959677	Dhrs13	11	78032280	78037866	+	1967	protein_coding	dehydrogenase/reductase (SDR family) member 13 [Source:MGI Symbol;Acc:MGI:1917701]	-	131	143	173	245	320	377	3.91559	4.05931	5.39785	6.7056	8.95353	9.15231
ENSMUSG00000050335	2057.15	2169.37	1855.83	1524.07	1183.46	1080.9	0.68333	0.000351389	0.0986849	Lgals3	14	47367751	47386160	+	1858	protein_coding	lectin, galactose binding, soluble 3 [Source:MGI Symbol;Acc:MGI:96778]	-	1943	2167	1661	1565	1190	1258	61.4833	65.1228	54.866	45.3466	35.2493	32.3317
ENSMUSG00000046794	98.4635	69.0754	49.1612	86.6722	347.083	254.329	-1.66625	0.000352427	0.0986849	Ppp1r3b	8	35375739	35388139	+	6216	protein_coding	protein phosphatase 1, regulatory subunit 3B [Source:MGI Symbol;Acc:MGI:2177268]	-	93	69	44	89	349	296	0.879633	0.619809	0.434431	0.770824	3.09003	2.27392
ENSMUSG00000113909	50.8199	62.0678	94.9704	143.155	394.819	118.572	-1.65948	0.000357784	0.0986849	Gm36377	13	70651005	70655787	-	757	lincRNA	predicted gene, 36377 [Source:MGI Symbol;Acc:MGI:5595536]	-	48	62	85	147	397	138	3.72799	4.57315	6.89132	10.4544	28.8631	8.70516
ENSMUSG00000028337	1938.57	1770.93	1337.41	972.871	1112.85	1030.2	0.695935	0.00036222	0.0986849	Coro2a	4	46536937	46602202	-	6459	protein_coding	coronin, actin binding protein 2A [Source:MGI Symbol;Acc:MGI:1345966]	-	1831	1769	1197	999	1119	1199	16.6668	15.2926	11.3739	8.32676	9.53484	8.86436
ENSMUSG00000025738	141.872	102.111	251.392	223.01	3035.23	2308.72	-3.49052	0.000390715	0.103732	Fbxl16	17	25809085	25821244	+	3478	protein_coding	F-box and leucine-rich repeat protein 16 [Source:MGI Symbol;Acc:MGI:2448488]	-	134	102	225	229	3052	2687	2.26519	1.63754	3.97038	3.54472	48.2952	36.892
ENSMUSG00000041577	616.191	819.895	898.309	1205.62	1963.16	1212.36	-0.908146	0.000393841	0.103732	Prelp	1	133910304	133921414	-	3615	protein_coding	proline arginine-rich end leucine-rich repeat [Source:MGI Symbol;Acc:MGI:2151110]	-	582	819	804	1238	1974	1411	9.46552	12.6502	13.6498	18.4369	30.053	18.6386
ENSMUSG00000059498	462.672	620.678	548.594	318.447	366.973	316.193	0.704912	0.000399663	0.103732	Fcgr3	1	171051174	171064935	-	1736	protein_coding	Fc receptor, IgG, low affinity III [Source:MGI Symbol;Acc:MGI:95500]	-	437	620	491	327	369	368	14.8	19.9417	17.3584	10.1408	11.6984	10.1226
ENSMUSG00000031788	951.814	1005.1	1143	1241.65	2213.77	2424.72	-0.923821	0.000404919	0.103732	Kifc3	8	95099828	95202812	-	5298	protein_coding	kinesin family member C3 [Source:MGI Symbol;Acc:MGI:109202]	-	899	1004	1023	1275	2226	2822	9.97648	10.5814	11.8507	12.9561	23.1239	25.4354
ENSMUSG00000009185	44.4674	29.0317	54.7477	15.5815	11.9341	10.3106	1.7627	0.000444152	0.112109	Ccl8	11	82115185	82116799	+	511	protein_coding	chemokine (C-C motif) ligand 8 [Source:MGI Symbol;Acc:MGI:101878]	-	42	29	49	16	12	12	4.83235	3.16882	5.88511	1.68568	1.29244	1.12138
ENSMUSG00000044034	12.705	17.0186	13.4076	5.84307	136.247	152.941	-2.77371	0.000481456	0.119764	Npb	11	120608477	120609093	+	542	protein_coding	neuropeptide B [Source:MGI Symbol;Acc:MGI:2387153]	-	12	17	12	6	137	178	1.3017	1.75134	1.35882	0.595975	13.9114	15.6825
ENSMUSG00000021614	3862.31	1760.92	2835.71	1765.58	1236.17	1092.93	1.04678	0.000502296	0.123163	Vcan	13	89655312	89742509	-	14462	protein_coding	versican [Source:MGI Symbol;Acc:MGI:102889]	-	3648	1759	2538	1813	1243	1272	14.8305	6.79137	10.7707	6.74909	4.73033	4.20003
ENSMUSG00000026609	16.94	12.0131	15.6422	1.94769	0.994506	0.859219	3.56313	0.00050988	1	Ush2a	1	188262023	188965041	+	17322	protein_coding	usherin [Source:MGI Symbol;Acc:MGI:1341292]	-	16	12	14	2	1	1	0.0543065	0.0386815	0.0496031	0.00621596	0.00317724	0.00275674
ENSMUSG00000085148	545.255	551.602	701.664	877.434	1130.75	899.602	-0.693307	0.00054303	0.131275	Mir22hg	11	75461539	75466676	+	1924	processed_transcript	Mir22 host gene (non-protein coding) [Source:MGI Symbol;Acc:MGI:1914348]	-	515	551	628	901	1137	1047	15.7374	15.9907	20.0324	25.2113	32.524	25.9857
ENSMUSG00000043085	34.9387	28.0306	33.519	37.0061	173.044	120.291	-1.77623	0.000563303	0.134285	Tmem82	4	141613376	141618633	-	3991	protein_coding	transmembrane protein 82 [Source:MGI Symbol;Acc:MGI:2384869]	-	33	28	30	38	174	140	0.486141	0.391739	0.461337	0.512599	2.39947	1.6751
ENSMUSG00000037621	215.984	170.186	187.706	272.676	338.132	362.59	-0.763197	0.000612396	0.143989	Atoh8	6	72206177	72235577	-	2507	protein_coding	atonal bHLH transcription factor 8 [Source:MGI Symbol;Acc:MGI:1918343]	bHLH	204	170	168	280	340	422	4.78416	3.7863	4.11277	6.01284	7.46403	8.03807
ENSMUSG00000038903	98.4635	118.129	156.422	157.763	371.945	325.644	-1.19825	0.00062582	0.144129	Ccdc68	18	69925426	69969484	+	2440	protein_coding	coiled-coil domain containing 68 [Source:MGI Symbol;Acc:MGI:3612676]	-	93	118	140	162	374	379	2.2409	2.7003	3.52142	3.57438	8.43588	7.41725
ENSMUSG00000003032	158.812	240.262	220.108	304.813	506.204	369.464	-0.930396	0.000629787	0.144129	Klf4	4	55527143	55532466	-	3049	protein_coding	Kruppel-like factor 4 (gut) [Source:MGI Symbol;Acc:MGI:1342287]	zf-C2H2	150	240	197	313	509	430	2.89243	4.39515	3.96541	5.52666	9.18775	6.73449
ENSMUSG00000037660	1.05875	0	0	2.92153	20.8846	20.6213	-5.28955	0.000633782	1	Gdf7	12	8297918	8301954	-	1423	protein_coding	growth differentiation factor 7 [Source:MGI Symbol;Acc:MGI:95690]	-	1	0	0	3	21	24	0.0413166	0	0	0.113499	0.8122	0.805378
ENSMUSG00000046275	7.41123	1.00109	5.5865	15.5815	38.7858	30.0727	-2.60423	0.000654362	0.147783	Tusc5	11	76679808	76698664	+	3302	protein_coding	tumor suppressor candidate 5 [Source:MGI Symbol;Acc:MGI:3029307]	-	7	1	5	16	39	35	0.124638	0.01691	0.0929335	0.260867	0.650034	0.506156
ENSMUSG00000112907	22.2337	46.0503	62.5688	72.0645	297.357	103.965	-1.85531	0.000663413	0.147881	Gm47015	10	79412962	79417905	-	2709	lincRNA	predicted gene, 47015 [Source:MGI Symbol;Acc:MGI:6095697]	-	21	46	56	74	299	121	0.455764	0.948132	1.2687	1.47061	6.0745	2.1329
ENSMUSG00000115426	5.29374	1.00109	6.70379	4.86922	100.445	26.6358	-3.35279	0.000676197	0.148798	Gm19510	15	59788417	59794959	-	1861	lincRNA	predicted gene, 19510 [Source:MGI Symbol;Acc:MGI:5011695]	-	5	1	6	5	101	31	0.157962	0.0300036	0.197872	0.144644	2.98692	0.795443
ENSMUSG00000074121	50.8199	56.0612	82.6801	75.9599	305.313	178.718	-1.5636	0.000717604	0.155911	Ntf5	7	45413695	45417179	+	2653	protein_coding	neurotrophin 5 [Source:MGI Symbol;Acc:MGI:97381]	-	48	56	74	78	307	208	1.06374	1.17861	1.71188	1.58283	6.36869	3.74386
ENSMUSG00000046727	183.163	167.182	230.164	157.763	854.281	732.054	-1.58749	0.000739443	0.158648	Cystm1	18	36345619	36402980	+	2840	protein_coding	cysteine-rich transmembrane module containing 1 [Source:MGI Symbol;Acc:MGI:1913310]	-	173	167	206	162	859	852	3.58144	3.28336	4.45172	3.07095	16.6465	14.3257
ENSMUSG00000058794	12.705	4.00437	21.2287	11.6861	514.16	301.586	-4.44924	0.00075088	0.158965	Nfe2	15	103248212	103258403	-	2988	protein_coding	nuclear factor, erythroid derived 2 [Source:MGI Symbol;Acc:MGI:97308]	TF_bZIP	12	4	19	12	517	351	0.236119	0.074748	0.390258	0.21621	9.52267	5.60945
ENSMUSG00000050270	92.111	103.113	93.8531	176.266	182.989	149.504	-0.813805	0.000759445	0.158965	Tmem220	11	67025154	67035312	+	1669	protein_coding	transmembrane protein 220 [Source:MGI Symbol;Acc:MGI:2443691]	-	87	103	84	181	184	174	3.06473	3.44589	3.08889	5.83846	6.06751	4.97836
ENSMUSG00000058715	429.851	501.547	630.157	313.578	318.242	326.503	0.70385	0.000781897	0.161693	Fcer1g	1	171229572	171234365	-	874	protein_coding	Fc receptor, IgE, high affinity I, gamma polypeptide [Source:MGI Symbol;Acc:MGI:95496]	-	406	501	564	322	320	380	27.3114	32.0071	39.6047	19.8345	20.1506	20.7618
ENSMUSG00000039476	73.0536	100.109	134.076	191.847	303.324	168.407	-1.11101	0.000849122	0.173504	Prrx2	2	30834972	30881251	+	1961	protein_coding	paired related homeobox 2 [Source:MGI Symbol;Acc:MGI:98218]	Homeobox	69	100	120	197	305	196	2.06872	2.84736	3.75563	5.40835	8.55994	4.77279
ENSMUSG00000049265	1906.8	798.872	2674.81	2503.75	4827.33	6853.13	-1.39865	0.000868063	0.175287	Kcnk3	5	30588170	30625271	+	3976	protein_coding	potassium channel, subfamily K, member 3 [Source:MGI Symbol;Acc:MGI:1100509]	-	1801	798	2394	2571	4854	7976	26.6316	11.2067	36.9536	34.8122	67.1896	95.7927
ENSMUSG00000030747	122.815	143.156	193.293	265.86	281.445	256.047	-0.807788	0.000914338	0.182485	Dgat2	7	99153658	99182719	-	3083	protein_coding	diacylglycerol O-acyltransferase 2 [Source:MGI Symbol;Acc:MGI:1915050]	-	116	143	173	273	283	298	2.21215	2.5899	3.44391	4.76722	5.05198	4.61569
ENSMUSG00000003134	1112.74	744.813	1658.07	1222.17	4936.73	3167.08	-1.4076	0.000965524	0.190486	Tbc1d8	1	39371492	39478755	-	5239	protein_coding	TBC1 domain family, member 8 [Source:MGI Symbol;Acc:MGI:1927225]	-	1051	744	1484	1255	4964	3686	11.7946	7.92948	17.3846	12.8965	52.1473	33.597
ENSMUSG00000097787	66.7011	54.059	83.7974	113.94	140.225	144.349	-0.965392	0.000982523	0.191617	2700046G09Rik	19	32389216	32391184	+	1641	lincRNA	RIKEN cDNA 2700046G09 gene [Source:MGI Symbol;Acc:MGI:1914438]	-	63	54	75	117	141	168	2.25716	1.83741	2.80499	3.83843	4.72889	4.88871
ENSMUSG00000032373	520.904	152.166	222.343	150.946	66.6319	100.529	1.49284	0.000996827	0.191617	Car12	9	66713686	66766845	+	7597	protein_coding	carbonic anhydrase 12 [Source:MGI Symbol;Acc:MGI:1923709]	-	492	152	199	155	67	117	3.80761	1.11718	1.60764	1.09841	0.485379	0.735423
ENSMUSG00000006235	16.94	30.0328	35.7536	37.9799	117.352	103.965	-1.64979	0.00100475	0.191617	Epor	9	21958897	21963506	-	1989	protein_coding	erythropoietin receptor [Source:MGI Symbol;Acc:MGI:95408]	-	16	30	32	39	118	121	0.47295	0.842183	0.987403	1.05562	3.2651	2.90499
ENSMUSG00000033488	620.426	640.699	698.312	846.271	1169.54	990.679	-0.617696	0.00108057	0.202491	Cryzl2	1	157458577	157492638	+	2534	protein_coding	crystallin zeta like 2 [Source:MGI Symbol;Acc:MGI:2448516]	-	586	640	625	869	1176	1153	13.5963	14.1024	15.1374	18.4624	25.5417	21.7278
ENSMUSG00000051851	200.103	163.178	183.237	235.67	376.918	357.435	-0.828392	0.00108536	0.202491	Rtl8c	X	53608032	53608432	+	401	protein_coding	retrotransposon Gag like 8C [Source:MGI Symbol;Acc:MGI:1920115]	-	189	163	164	242	379	416	27.7107	22.6967	25.1003	32.4898	52.0168	49.5385
ENSMUSG00000034762	24.3512	19.0208	39.1055	30.1892	343.105	346.265	-3.12626	0.00113676	0.208408	Glis1	4	107434591	107635061	+	3645	protein_coding	GLIS family zinc finger 1 [Source:MGI Symbol;Acc:MGI:2386723]	zf-C2H2	23	19	35	31	345	403	0.370988	0.291056	0.589318	0.457868	5.20919	5.2796
ENSMUSG00000045620	0	3.00328	1.1173	1.94769	81.5495	122.868	-5.63559	0.00114136	0.208408	Odf3l1	9	56848659	56864679	-	1306	protein_coding	outer dense fiber of sperm tails 3-like 1 [Source:MGI Symbol;Acc:MGI:2681875]	-	0	3	1	2	82	143	0	0.128262	0.0469933	0.0824447	3.45557	5.22861
ENSMUSG00000028528	71.9948	49.0535	62.5688	67.1953	280.451	172.703	-1.50316	0.00117121	0.211606	Dnajc6	4	101496648	101642799	+	5909	protein_coding	DnaJ heat shock protein family (Hsp40) member C6 [Source:MGI Symbol;Acc:MGI:1919935]	-	68	49	56	69	282	201	0.676589	0.463023	0.581639	0.628653	2.62654	1.62434
ENSMUSG00000097059	296.449	300.328	376.53	426.544	661.347	552.478	-0.753491	0.0012098	0.212982	Fam120aos	13	48968287	48972031	+	1780	lincRNA	family with sequence similarity 120A, opposite strand [Source:MGI Symbol;Acc:MGI:1915378]	-	280	300	337	438	665	643	9.24842	9.41069	11.6195	13.2474	20.5613	17.2498
ENSMUSG00000094075	6.35248	2.00219	1.1173	7.79076	35.8022	29.2134	-2.93981	0.00121234	0.212982	Ighv1-80	12	115912344	115912776	-	351	IG_V_gene	immunoglobulin heavy variable 1-80 [Source:MGI Symbol;Acc:MGI:4439738]	-	6	2	1	8	36	34	1.00502	0.318158	0.174853	1.22704	5.64474	4.62557
ENSMUSG00000023960	934.874	912.997	829.036	1212.44	1439.05	1220.09	-0.532038	0.00121604	0.212982	Enpp5	17	44078813	44086567	+	4858	protein_coding	ectonucleotide pyrophosphatase/phosphodiesterase 5 [Source:MGI Symbol;Acc:MGI:1933830]	-	883	912	742	1245	1447	1420	10.6864	10.4823	9.37401	13.7971	16.393	13.958
ENSMUSG00000040907	1381.67	695.759	2132.92	2295.35	10821.2	6554.98	-2.22416	0.00124972	0.216669	Atp1a3	7	24978167	25005958	-	5958	protein_coding	ATPase, Na+/K+ transporting, alpha 3 polypeptide [Source:MGI Symbol;Acc:MGI:88107]	-	1305	695	1909	2357	10881	7629	12.8777	6.51335	19.6646	21.2978	100.512	61.145
ENSMUSG00000086845	5.29374	1.00109	22.346	3.89538	1153.63	365.168	-5.73515	0.00136305	0.230657	Gm13010	4	137436579	137438395	-	828	antisense	predicted gene 13010 [Source:MGI Symbol;Acc:MGI:3651180]	-	5	1	20	4	1160	425	0.355034	0.0674357	1.48245	0.260079	77.1039	24.5105
ENSMUSG00000054252	136.578	170.186	218.991	191.847	781.682	390.085	-1.37505	0.00136667	0.230657	Fgfr3	5	33721674	33737068	+	7158	protein_coding	fibroblast growth factor receptor 3 [Source:MGI Symbol;Acc:MGI:95524]	-	129	170	196	197	786	454	1.05957	1.3261	1.68052	1.48167	6.04337	3.02871
ENSMUSG00000031538	2580.17	1355.48	1715.05	1249.44	955.721	955.451	0.838248	0.0013805	0.230657	Plat	8	22757727	22782844	+	6241	protein_coding	plasminogen activator, tissue [Source:MGI Symbol;Acc:MGI:97610]	-	2437	1354	1535	1283	961	1112	22.9578	12.1139	15.095	11.0675	8.47457	8.50833
ENSMUSG00000031574	20628.6	6169.73	26475.5	35014.6	50157.9	45544.6	-1.29496	0.00138416	0.230657	Star	8	25806555	25815982	+	4113	protein_coding	steroidogenic acute regulatory protein [Source:MGI Symbol;Acc:MGI:102760]	-	19484	6163	23696	35955	50435	53007	278.515	83.6669	353.586	470.627	674.873	615.415
ENSMUSG00000057191	152.46	147.161	196.645	79.8552	108.401	85.0627	0.860642	0.00139793	0.230713	AB124611	9	21526176	21545333	+	1447	protein_coding	cDNA sequence AB124611 [Source:MGI Symbol;Acc:MGI:3043001]	-	144	147	176	82	109	99	5.85091	5.67243	7.46489	3.05085	4.14578	3.26708
ENSMUSG00000042581	542.079	116.127	119.551	120.757	47.7363	44.6794	1.86826	0.00143685	0.234271	Thsd7b	1	129273302	130219278	+	12171	protein_coding	thrombospondin, type I, domain containing 7B [Source:MGI Symbol;Acc:MGI:2443925]	-	512	116	107	124	48	52	2.47328	0.532172	0.539556	0.548493	0.217052	0.204019
ENSMUSG00000031805	493.376	401.438	432.395	546.327	1004.45	766.423	-0.803985	0.00146698	0.234271	Jak3	8	71676296	71690575	+	5352	protein_coding	Janus kinase 3 [Source:MGI Symbol;Acc:MGI:99928]	-	466	401	387	561	1010	892	5.11917	4.18358	4.43786	5.64316	10.3861	7.9587
ENSMUSG00000030337	712.537	594.649	736.3	953.394	1073.07	963.184	-0.549212	0.00146758	0.234271	Vamp1	6	125215551	125245964	+	10167	protein_coding	vesicle-associated membrane protein 1 [Source:MGI Symbol;Acc:MGI:1313276]	-	673	594	659	979	1079	1121	3.89181	3.26222	3.97806	5.18401	5.84087	5.2651
ENSMUSG00000045193	1557.42	1912.09	1689.36	2182.39	2653.34	2778.71	-0.561678	0.00147409	0.234271	Cirbp	10	80165985	80172786	+	2604	protein_coding	cold inducible RNA binding protein [Source:MGI Symbol;Acc:MGI:893588]	-	1471	1910	1512	2241	2668	3234	33.2125	40.9555	35.6361	46.3316	56.3889	59.3052
ENSMUSG00000032554	289.038	137.15	117.316	71.0906	85.5276	81.6258	1.18993	0.00149348	0.235175	Trf	9	103204001	103230444	-	3320	protein_coding	transferrin [Source:MGI Symbol;Acc:MGI:98821]	-	273	137	105	73	86	95	4.83453	2.30411	1.94102	1.18375	1.42564	1.3664
ENSMUSG00000026697	155.636	247.27	166.478	386.616	268.517	374.619	-0.854075	0.00153393	0.239348	Myoc	1	162639155	162649693	+	2074	protein_coding	myocilin [Source:MGI Symbol;Acc:MGI:1202864]	-	147	247	149	397	270	436	4.16714	6.6498	4.40917	10.3052	7.16479	10.0386
ENSMUSG00000089809	539.961	892.975	517.309	946.577	1175.51	1339.52	-0.827442	0.00156075	0.24134	Rasgef1b	5	99217426	99729065	-	13805	protein_coding	RasGEF domain family, member 1B [Source:MGI Symbol;Acc:MGI:2443755]	-	510	892	463	972	1182	1559	2.17202	3.60785	2.05837	3.79058	4.71227	5.39266
ENSMUSG00000047496	147.166	229.25	311.726	148.998	35.8022	36.9464	1.63509	0.00170457	0.261225	Rnf152	1	105276914	105356710	-	8532	protein_coding	ring finger protein 152 [Source:MGI Symbol;Acc:MGI:2443787]	-	139	229	279	153	36	43	0.957842	1.49867	2.00693	0.965421	0.23222	0.240664
ENSMUSG00000030287	975.106	770.841	1535.17	1117.97	4498.15	2537.27	-1.31333	0.00173021	0.262808	Itpr2	6	146108299	146502223	-	14802	protein_coding	inositol 1,4,5-triphosphate receptor 2 [Source:MGI Symbol;Acc:MGI:99418]	-	921	770	1374	1148	4523	2953	3.65821	2.90463	5.69699	4.17539	16.8172	9.52657
ENSMUSG00000055493	161.988	147.161	157.539	206.455	332.165	264.639	-0.783405	0.00175587	0.264367	Epm2a	10	11343404	11459644	+	3287	protein_coding	epilepsy, progressive myoclonic epilepsy, type 2 gene alpha [Source:MGI Symbol;Acc:MGI:1341085]	-	153	147	141	212	334	308	2.73666	2.49711	2.63268	3.47226	5.59236	4.4745
ENSMUSG00000074634	243.512	269.294	92.7358	76.9337	47.7363	109.98	1.36624	0.00178089	0.265269	Tmem267	13	119488039	119611059	+	5419	protein_coding	transmembrane protein 267 [Source:MGI Symbol;Acc:MGI:3648543]	-	230	269	83	79	48	128	2.49539	2.77174	0.940022	0.784845	0.487496	1.12794
ENSMUSG00000031996	19882.2	15970.4	27343.7	27777	55983.8	35220.2	-0.912826	0.00179278	0.265269	Aplp2	9	31149557	31211815	-	5875	protein_coding	amyloid beta (A4) precursor-like protein 2 [Source:MGI Symbol;Acc:MGI:88047]	-	18779	15953	24473	28523	56293	40991	187.929	151.619	255.657	261.375	527.345	333.176
ENSMUSG00000040557	464.79	412.45	530.717	658.319	809.528	667.613	-0.601237	0.00185811	0.272586	Mettl27	5	134932368	134942637	+	3347	protein_coding	methyltransferase like 27 [Source:MGI Symbol;Acc:MGI:1933146]	-	439	412	475	676	814	777	7.71149	6.87324	8.70998	10.8734	13.385	11.0856
ENSMUSG00000031957	12.705	7.00765	20.1114	5.84307	189.951	57.5677	-2.67245	0.00190455	0.276459	Ctrb1	8	111686519	111691010	-	878	protein_coding	chymotrypsinogen B1 [Source:MGI Symbol;Acc:MGI:88559]	-	12	7	18	6	191	67	0.803557	0.445168	1.25822	0.367902	11.9726	3.64396
ENSMUSG00000020893	1233.44	1389.52	1291.6	2024.62	4366.88	1608.46	-1.03099	0.00193366	0.276459	Per1	11	69095217	69109960	+	5631	protein_coding	period circadian clock 1 [Source:MGI Symbol;Acc:MGI:1098283]	-	1165	1388	1156	2079	4391	1872	12.1638	13.7633	12.5994	19.8767	42.9167	15.875
ENSMUSG00000019890	63.5248	9.00984	5.5865	2.92153	3.97803	1.71844	3.19068	0.00195809	0.276459	Nts	10	102481756	102490486	-	1248	protein_coding	neurotensin [Source:MGI Symbol;Acc:MGI:1328351]	-	60	9	5	3	4	2	2.82661	0.402669	0.245886	0.129414	0.176398	0.076526
ENSMUSG00000025227	243.512	180.197	435.747	306.761	1113.85	769.86	-1.35035	0.00196305	0.276459	Mfsd13a	19	46341121	46375252	+	2804	protein_coding	major facilitator superfamily domain containing 13a [Source:MGI Symbol;Acc:MGI:1922396]	-	230	180	390	315	1120	896	4.82258	3.58438	8.53622	6.04795	21.9831	15.2589
ENSMUSG00000047547	549.49	532.581	753.06	773.232	1174.51	1107.53	-0.735902	0.00196505	0.276459	Cltb	13	54592401	54611344	-	4868	protein_coding	clathrin, light polypeptide (Lcb) [Source:MGI Symbol;Acc:MGI:1921575]	-	519	532	674	794	1181	1289	6.26825	6.10213	8.49745	8.78104	13.3521	12.6443
ENSMUSG00000019810	382.208	337.368	396.641	447.968	1135.73	634.103	-0.990427	0.00201141	0.277447	Fuca2	10	13499540	13519035	+	6161	protein_coding	fucosidase, alpha-L- 2, plasma [Source:MGI Symbol;Acc:MGI:1914098]	-	361	337	355	460	1142	738	3.44497	3.05421	3.53636	4.0196	10.2015	5.72004
ENSMUSG00000016552	159.871	156.17	346.363	205.481	979.589	672.768	-1.48848	0.00201179	0.277447	Foxred2	15	77940522	77956722	-	5939	protein_coding	FAD-dependent oxidoreductase domain containing 2 [Source:MGI Symbol;Acc:MGI:106315]	-	151	156	310	211	985	783	1.49484	1.46667	3.20352	1.91269	9.12792	6.29567
ENSMUSG00000023992	501.846	584.638	496.081	314.552	362.995	382.352	0.57822	0.00202056	0.277447	Trem2	17	48346401	48354147	+	4946	protein_coding	triggering receptor expressed on myeloid cells 2 [Source:MGI Symbol;Acc:MGI:1913150]	-	474	584	444	323	365	445	5.63448	6.59294	5.50945	3.5158	4.06151	4.29635
ENSMUSG00000030256	203.279	247.27	252.51	319.421	370.951	415.003	-0.653495	0.00206584	0.279464	Bhlhe41	6	145858243	145865558	-	6720	protein_coding	basic helix-loop-helix family, member e41 [Source:MGI Symbol;Acc:MGI:1930704]	bHLH	192	247	226	328	373	483	1.67982	2.05233	2.06404	2.62773	3.05484	3.43219
ENSMUSG00000026104	711.478	764.835	725.127	872.565	1513.64	1204.62	-0.705765	0.00206876	0.279464	Stat1	1	52119440	52161865	+	7105	protein_coding	signal transducer and activator of transcription 1 [Source:MGI Symbol;Acc:MGI:103063]	STAT	672	764	649	896	1522	1402	5.56077	6.00412	5.60609	6.78922	11.7896	9.42275
ENSMUSG00000056666	794.06	688.752	1176.52	1047.86	2214.77	1847.32	-0.942516	0.00209202	0.279464	Retsat	6	72598475	72608425	+	3537	protein_coding	retinol saturase (all trans retinol 13,14 reductase) [Source:MGI Symbol;Acc:MGI:1914692]	-	750	688	1053	1076	2227	2150	12.4668	10.8611	18.2714	16.3777	34.6524	29.0267
ENSMUSG00000020793	28.5862	33.0361	33.519	13.6338	8.95056	8.59219	1.61311	0.00211325	0.279464	Galr2	11	116280939	116283938	+	2456	protein_coding	galanin receptor 2 [Source:MGI Symbol;Acc:MGI:1337018]	-	27	33	30	14	9	10	0.646346	0.750249	0.749673	0.306885	0.20168	0.194431
ENSMUSG00000001774	1481.19	1813.98	1936.28	1200.75	1155.62	1269.07	0.528879	0.00211666	0.279464	Chordc1	9	18292125	18317442	+	7498	protein_coding	cysteine and histidine-rich domain (CHORD)-containing, zinc-binding protein 1 [Source:MGI Symbol;Acc:MGI:1914167]	-	1399	1812	1733	1233	1162	1477	10.9699	13.4938	14.1851	8.85306	8.52922	9.40651
ENSMUSG00000058626	1.05875	6.00656	7.82109	122.704	6.96155	9.45141	-3.22542	0.00213634	0.27991	Capn11	17	45630204	45659325	-	2708	protein_coding	calpain 11 [Source:MGI Symbol;Acc:MGI:1352490]	-	1	6	7	126	7	11	0.0217111	0.123715	0.158646	2.50494	0.142265	0.193971
ENSMUSG00000070369	5.29374	11.012	30.1671	1.94769	1.98901	0	3.5946	0.00225274	1	Itgad	7	128154376	128223816	+	4510	protein_coding	integrin, alpha D [Source:MGI Symbol;Acc:MGI:3578624]	-	5	11	27	2	2	0	0.0651813	0.136187	0.367423	0.0238742	0.0244063	0
ENSMUSG00000027257	458.438	559.611	462.562	559.961	1067.11	968.34	-0.80965	0.00225901	0.29374	Pacsin3	2	91255954	91264679	+	4327	protein_coding	protein kinase C and casein kinase substrate in neurons 3 [Source:MGI Symbol;Acc:MGI:1891410]	-	433	559	414	575	1073	1127	5.88343	7.21348	5.87209	7.15413	13.6478	12.4374
ENSMUSG00000057322	3666.44	3212.51	5274.77	2226.21	1925.36	2998.67	0.765106	0.00231227	0.296838	Rpl38	11	114668524	114672331	+	542	protein_coding	ribosomal protein L38 [Source:MGI Symbol;Acc:MGI:1914921]	-	3463	3209	4721	2286	1936	3490	375.65	330.591	534.581	227.066	196.587	307.482
ENSMUSG00000035916	68.8186	102.111	84.9147	138.286	167.077	147.786	-0.823231	0.00234922	0.296838	Ptprq	10	107517049	107720051	-	7499	protein_coding	protein tyrosine phosphatase, receptor type, Q [Source:MGI Symbol;Acc:MGI:1096349]	-	65	102	76	142	168	172	0.509612	0.759481	0.621999	1.01944	1.23298	1.09526
ENSMUSG00000020777	1973.5	1689.84	1959.74	2014.88	4557.82	3585.52	-0.85325	0.00235123	0.296838	Acox1	11	116171888	116199045	-	5082	protein_coding	acyl-Coenzyme A oxidase 1, palmitoyl [Source:MGI Symbol;Acc:MGI:1330812]	-	1864	1688	1754	2069	4583	4173	21.5646	18.5463	21.1823	21.918	49.6322	39.2109
ENSMUSG00000029098	1137.09	1038.13	1187.69	1270.87	2041.72	2173.82	-0.706366	0.00237253	0.296838	Acox3	5	35583040	35615352	+	11521	protein_coding	acyl-Coenzyme A oxidase 3, pristanoyl [Source:MGI Symbol;Acc:MGI:1933156]	-	1074	1037	1063	1305	2053	2530	5.4808	5.02584	5.66268	6.09812	9.80725	10.4863
ENSMUSG00000100291	5.29374	6.00656	3.3519	21.4246	16.9066	24.9173	-2.10498	0.00238703	0.296838	2310069B03Rik	6	82877864	82881853	-	1902	lincRNA	RIKEN cDNA 2310069B03 gene [Source:MGI Symbol;Acc:MGI:1916902]	-	5	6	3	22	17	29	0.154557	0.176141	0.0968032	0.622713	0.491912	0.728083
ENSMUSG00000082676	177.87	274.299	141.897	129.521	75.5825	42.9609	1.26312	0.00241533	0.296838	Gm11843	4	12131551	12131975	-	425	processed_pseudogene	predicted gene 11843 [Source:MGI Symbol;Acc:MGI:3651166]	-	168	274	127	133	76	50	23.2407	35.9983	18.3398	16.8476	9.84177	5.61791
ENSMUSG00000009013	2355.71	2539.77	2940.73	1863.94	1755.3	1959.02	0.490154	0.00241624	0.296838	Dynll1	5	115297110	115300999	-	3890	protein_coding	dynein light chain LC8-type 1 [Source:MGI Symbol;Acc:MGI:1861457]	-	2225	2537	2632	1914	1765	2280	33.6287	36.4159	41.5256	26.4892	24.9715	27.9885
ENSMUSG00000089789	68.8186	43.047	90.5012	61.3522	281.445	238.863	-1.525	0.00243187	0.296838	Rdh1	10	127759721	127768297	+	3930	protein_coding	retinol dehydrogenase 1 (all trans) [Source:MGI Symbol;Acc:MGI:1195275]	-	65	43	81	63	283	278	0.972413	0.610936	1.26494	0.863026	3.96317	3.37789
ENSMUSG00000051111	15.8812	11.012	21.2287	11.6861	561.896	127.164	-3.8649	0.00243848	0.296838	Sv2c	13	95954594	96132577	-	9700	protein_coding	synaptic vesicle glycoprotein 2c [Source:MGI Symbol;Acc:MGI:1922459]	-	15	11	19	12	565	148	0.0909179	0.06332	0.120216	0.0666017	3.20572	0.728591
ENSMUSG00000085651	15.8812	11.012	3.3519	12.66	72.599	55.8492	-2.21748	0.00248373	0.297974	Gm11695	11	115462045	115463454	-	407	antisense	predicted gene 11695 [Source:MGI Symbol;Acc:MGI:3649841]	-	15	11	3	13	73	65	2.16684	1.5091	0.452383	1.71959	9.87136	7.62628
ENSMUSG00000026637	157.753	160.175	162.008	223.984	304.319	240.581	-0.679389	0.00248931	0.297974	Traf5	1	191997205	192092559	-	4566	protein_coding	TNF receptor-associated factor 5 [Source:MGI Symbol;Acc:MGI:107548]	-	149	160	145	230	306	280	1.91858	1.95661	1.949	2.71186	3.68837	2.9283
ENSMUSG00000087574	75.171	48.0525	86.032	90.5675	163.099	213.086	-1.16063	0.00250481	0.297974	C030037D09Rik	11	88718645	88728893	+	4199	lincRNA	RIKEN cDNA C030037D09 gene [Source:MGI Symbol;Acc:MGI:1924865]	-	71	48	77	93	164	248	0.994128	0.638286	1.12544	1.19238	2.14955	2.82033
ENSMUSG00000028878	653.247	646.706	701.664	846.271	1049.2	953.733	-0.509519	0.00251726	0.297974	Fam76a	4	132899213	132922558	-	3088	protein_coding	family with sequence similarity 76, member A [Source:MGI Symbol;Acc:MGI:2385211]	-	617	646	628	869	1055	1110	11.7473	11.6809	12.4813	15.1502	18.8029	17.1648
ENSMUSG00000006651	190.574	98.1071	131.841	153.867	429.627	372.901	-1.18601	0.00262116	0.306981	Aplp1	7	30434982	30445535	-	3017	protein_coding	amyloid beta (A4) precursor-like protein 1 [Source:MGI Symbol;Acc:MGI:88046]	-	180	98	118	158	432	434	3.50774	1.81372	2.40041	2.81941	7.88056	6.86923
ENSMUSG00000112150	34.9387	23.0251	55.865	68.1691	218.791	63.5822	-1.62418	0.00262912	0.306981	9530018F02Rik	12	77236065	77238663	-	2599	bidirectional_promoter_lncRNA	RIKEN cDNA 9530018F02 gene [Source:MGI Symbol;Acc:MGI:1924652]	-	33	23	50	70	220	74	0.746513	0.49413	1.18071	1.45	4.6587	1.35962
ENSMUSG00000056133	4.23499	0	3.3519	11.6861	19.8901	20.6213	-2.80209	0.00269179	0.3118	Unc93a2	17	7362815	7385464	-	2945	protein_coding	unc-93 homolog A2 [Source:MGI Symbol;Acc:MGI:3712668]	-	4	0	3	12	20	24	0.0798554	0	0.0625194	0.219367	0.37376	0.389152
ENSMUSG00000073758	204.338	200.219	179.885	247.356	537.033	317.911	-0.91467	0.00271836	0.3118	Sh3d21	4	126150602	126163491	-	2717	protein_coding	SH3 domain containing 21 [Source:MGI Symbol;Acc:MGI:1914188]	-	193	200	161	254	540	370	4.17635	4.11018	3.63677	5.03292	10.9384	6.50288
ENSMUSG00000002100	235.042	193.211	269.269	341.819	338.132	440.779	-0.685938	0.00272489	0.3118	Mybpc3	2	91118144	91136516	+	4163	protein_coding	myosin binding protein C, cardiac [Source:MGI Symbol;Acc:MGI:102844]	-	222	193	241	351	340	513	3.13528	2.58864	3.55296	4.53917	4.49491	5.88443
ENSMUSG00000005873	1972.45	1845.01	2483.76	2215.5	5351.44	4187.83	-0.899607	0.00277683	0.313131	Reep5	18	34344889	34373415	-	2894	protein_coding	receptor accessory protein 5 [Source:MGI Symbol;Acc:MGI:1270152]	-	1863	1843	2223	2275	5381	4874	37.8481	35.5588	47.1433	42.3213	102.332	80.4231
ENSMUSG00000022449	6.35248	1.00109	10.0557	7.79076	93.4836	21.4805	-2.82664	0.00279196	0.313131	Adamts20	15	94270163	94465418	-	8997	protein_coding	a disintegrin-like and metallopeptidase (reprolysin type) with thrombospondin type 1 motif, 20 [Source:MGI Symbol;Acc:MGI:2660628]	-	6	1	9	8	94	25	0.0392088	0.00620615	0.0613937	0.0478705	0.575015	0.132689
ENSMUSG00000067288	3763.85	3545.87	5592.08	2829.02	2205.82	2972.04	0.688102	0.00283577	0.313131	Rps28	17	33819027	33824562	-	1464	protein_coding	ribosomal protein S28 [Source:MGI Symbol;Acc:MGI:1859516]	-	3555	3542	5005	2905	2218	3459	142.767	135.091	209.818	106.827	83.3814	112.824
ENSMUSG00000022223	117.521	77.0841	93.8531	160.684	185.973	154.659	-0.797656	0.00285775	0.313131	Sdr39u1	14	55897283	55900293	-	2469	protein_coding	short chain dehydrogenase/reductase family 39U, member 1 [Source:MGI Symbol;Acc:MGI:1916876]	-	111	77	84	165	187	180	2.64321	1.74136	2.08803	3.59781	4.1684	3.48133
ENSMUSG00000024621	1088.39	1502.64	1393.27	890.094	971.633	833.442	0.564225	0.00286982	0.313131	Csf1r	18	61105572	61132149	+	4885	protein_coding	colony stimulating factor 1 receptor [Source:MGI Symbol;Acc:MGI:1339758]	-	1028	1501	1247	914	977	970	12.3725	17.1568	15.6668	10.073	11.0072	9.48202
ENSMUSG00000043872	271.039	369.403	235.75	194.769	149.176	174.421	0.758005	0.00288031	0.313131	Zmym1	4	127047094	127061152	-	4164	protein_coding	zinc finger, MYM domain containing 1 [Source:MGI Symbol;Acc:MGI:1915560]	-	256	369	211	200	150	203	3.61459	4.94807	3.10993	2.5858	1.98257	2.32798
ENSMUSG00000035004	111.168	168.184	135.193	77.9076	85.5276	65.3006	0.860614	0.0028872	0.313131	Igsf6	7	121064067	121074572	-	2175	protein_coding	immunoglobulin superfamily, member 6 [Source:MGI Symbol;Acc:MGI:1891393]	-	105	168	121	80	86	76	2.83831	4.31291	3.41433	1.98019	2.17615	1.66858
ENSMUSG00000097993	622.543	1081.18	675.966	542.431	379.901	454.527	0.789698	0.00289046	0.313131	Ptprv	1	135108497	135132594	-	6987	processed_transcript	protein tyrosine phosphatase, receptor type, V [Source:MGI Symbol;Acc:MGI:108027]	-	588	1080	605	557	382	529	4.94785	8.63084	5.31427	4.29181	3.00899	3.61542
ENSMUSG00000043243	93.1697	124.136	126.255	62.326	58.6759	68.7375	0.855056	0.0029074	0.313131	Fam129c	8	71597648	71607936	+	3560	protein_coding	family with sequence similarity 129, member C [Source:MGI Symbol;Acc:MGI:3686743]	-	88	124	113	64	59	80	1.45332	1.94488	1.94808	0.967845	0.912117	1.07308
ENSMUSG00000051146	47.6436	58.0634	54.7477	71.0906	131.275	124.587	-1.02723	0.00291896	0.313131	Camk2n2	16	20619215	20621287	-	1291	protein_coding	calcium/calmodulin-dependent protein kinase II inhibitor 2 [Source:MGI Symbol;Acc:MGI:1920297]	-	45	58	49	73	132	145	2.04935	2.50854	2.32943	3.0442	5.62725	5.36334
ENSMUSG00000038147	347.269	371.405	267.034	206.455	201.885	222.538	0.644113	0.00302001	0.32196	Cd84	1	171839697	171890718	+	6272	protein_coding	CD84 antigen [Source:MGI Symbol;Acc:MGI:1336885]	-	328	371	239	212	203	259	3.07466	3.30284	2.33868	1.81973	1.78131	1.97191
ENSMUSG00000040747	336.682	429.469	379.882	271.703	257.577	228.552	0.597753	0.00305838	0.324038	Cd53	3	106759921	106790149	-	1742	protein_coding	CD53 antigen [Source:MGI Symbol;Acc:MGI:88341]	-	318	429	340	279	259	266	10.7327	13.7508	11.9787	8.62248	8.18277	7.29167
ENSMUSG00000110298	27.5274	37.0404	35.7536	85.6983	76.577	53.2716	-1.10076	0.00315017	0.331715	Gm8189	19	8473313	8541798	-	2926	transcribed_unprocessed_pseudogene	predicted gene 8189 [Source:MGI Symbol;Acc:MGI:3779786]	-	26	37	32	88	77	62	0.522431	0.70607	0.671204	1.61914	1.44832	1.01184
ENSMUSG00000027895	1.05875	3.00328	0	2.92153	44.7528	9.45141	-3.78243	0.00318625	0.333468	Kcnc4	3	107438303	107459552	-	3667	protein_coding	potassium voltage gated channel, Shaw-related subfamily, member 4 [Source:MGI Symbol;Acc:MGI:96670]	-	1	3	0	3	45	11	0.0160331	0.0456805	0	0.044044	0.675383	0.143244
ENSMUSG00000060477	312.33	351.384	338.542	377.852	1455.96	519.827	-1.23134	0.00321594	0.334536	Irak2	6	113638467	113695026	+	4412	protein_coding	interleukin-1 receptor-associated kinase 2 [Source:MGI Symbol;Acc:MGI:2429603]	-	295	351	303	388	1464	605	3.93112	4.44213	4.21489	4.73448	18.2622	6.54807
ENSMUSG00000038793	48.7024	42.0459	67.0379	99.3321	151.165	80.7666	-1.07063	0.00325273	0.335496	Lefty1	1	180935022	180938400	+	1758	protein_coding	left right determination factor 1 [Source:MGI Symbol;Acc:MGI:107405]	-	46	42	60	102	152	94	1.5384	1.33398	2.09465	3.12361	4.75854	2.5533
ENSMUSG00000015850	257.276	136.149	299.436	374.93	2100.4	772.438	-2.22896	0.00329038	0.335496	Adamtsl4	3	95676201	95687917	-	4198	protein_coding	ADAMTS-like 4 [Source:MGI Symbol;Acc:MGI:2389008]	-	243	136	268	385	2112	899	3.40325	1.80891	3.91806	4.93735	27.6885	10.2261
ENSMUSG00000090877	530.432	845.923	654.737	342.793	506.204	369.464	0.737852	0.00330152	0.335496	Hspa1b	17	34956436	34959238	-	2803	protein_coding	heat shock protein 1B [Source:MGI Symbol;Acc:MGI:99517]	-	501	845	586	352	509	430	10.5086	16.8327	12.8308	6.76076	9.99409	7.32553
ENSMUSG00000042073	326.094	345.377	426.808	431.413	715.05	680.501	-0.734752	0.00330336	0.335496	Abhd14b	9	106447459	106452923	+	2671	protein_coding	abhydrolase domain containing 14b [Source:MGI Symbol;Acc:MGI:1923741]	-	308	345	382	443	719	792	6.77964	7.21216	8.77746	8.92906	14.8151	14.1594
ENSMUSG00000000402	384.325	448.49	380.999	295.075	266.528	268.076	0.549573	0.00336325	0.336219	Egfl6	X	166523007	166585720	-	2704	protein_coding	EGF-like-domain, multiple 6 [Source:MGI Symbol;Acc:MGI:1858599]	-	363	448	341	303	268	312	7.89277	9.25106	7.73975	6.0327	5.45477	5.50987
ENSMUSG00000035852	24.3512	39.0426	22.346	1.94769	10.9396	8.59219	1.99674	0.00337407	0.336219	Misp	10	79820989	79830490	+	2848	protein_coding	mitotic spindle positioning [Source:MGI Symbol;Acc:MGI:1926156]	-	23	39	20	2	11	10	0.474808	0.764618	0.430992	0.0378065	0.21257	0.167669
ENSMUSG00000038170	1167.8	1309.43	1332.94	965.08	944.781	866.952	0.456628	0.00338237	0.336219	Pde4dip	3	97689824	97888707	-	16857	protein_coding	phosphodiesterase 4D interacting protein (myomegalin) [Source:MGI Symbol;Acc:MGI:1891434]	-	1103	1308	1193	991	950	1009	3.84702	4.33259	4.34349	3.16497	3.10164	2.85828
ENSMUSG00000096210	3750.08	2400.62	2788.78	5052.3	4517.05	4131.98	-0.616056	0.00338883	0.336219	H1f0	15	79028450	79030504	+	2055	protein_coding	H1 histone family, member 0 [Source:MGI Symbol;Acc:MGI:95893]	-	3542	2398	2496	5188	4542	4809	101.337	65.1565	74.5439	135.914	121.642	111.747
ENSMUSG00000025902	269.981	301.329	297.202	381.747	465.429	424.454	-0.549926	0.00342967	0.338315	Sox17	1	4490931	4497354	-	4772	protein_coding	SRY (sex determining region Y)-box 17 [Source:MGI Symbol;Acc:MGI:107543]	HMG	255	301	266	392	468	494	3.14173	3.52197	3.42106	4.42244	5.39752	4.94334
ENSMUSG00000027230	1094.74	830.907	1109.48	743.043	672.286	659.021	0.54893	0.00354097	0.347298	Creb3l1	2	91982328	92024502	-	2603	protein_coding	cAMP responsive element binding protein 3-like 1 [Source:MGI Symbol;Acc:MGI:1347062]	TF_bZIP	1034	830	993	763	676	767	23.3548	17.8043	23.4128	15.7807	14.2929	14.0707
ENSMUSG00000105403	40.2324	23.0251	63.6861	126.6	82.544	85.9219	-1.22113	0.0035879	0.349902	Gm43618	3	151836505	151839955	+	3451	TEC	predicted gene 43618 [Source:MGI Symbol;Acc:MGI:5663755]	-	38	23	57	130	83	100	0.647394	0.372137	1.0137	2.02803	1.32368	1.38372
ENSMUSG00000051669	681.833	1523.66	917.303	1027.41	2737.88	3179.11	-1.15294	0.00374109	0.36278	AU021092	16	5211823	5222299	-	1368	protein_coding	expressed sequence AU021092 [Source:MGI Symbol;Acc:MGI:2146559]	-	644	1522	821	1055	2753	3700	27.6777	62.1225	36.8329	41.5186	110.756	129.154
ENSMUSG00000025400	14.8225	16.0175	6.70379	1.94769	1.98901	0.859219	2.98972	0.00378012	1	Tac2	10	127724478	127731768	+	1378	protein_coding	tachykinin 2 [Source:MGI Symbol;Acc:MGI:98476]	-	14	16	6	2	2	1	0.597322	0.648322	0.267228	0.078137	0.0798784	0.0346533
ENSMUSG00000028383	696.656	708.774	739.652	953.394	1118.82	919.364	-0.479675	0.0037895	0.36541	Hsdl2	4	59581563	59618689	+	2795	protein_coding	hydroxysteroid dehydrogenase like 2 [Source:MGI Symbol;Acc:MGI:1919729]	-	658	708	662	979	1125	1070	13.8412	14.144	14.5363	18.8572	22.1523	18.2808
ENSMUSG00000019230	760.18	825.902	559.767	352.532	528.083	452.808	0.686819	0.0038575	0.369889	Lhx9	1	138825186	138848577	-	9494	protein_coding	LIM homeobox protein 9 [Source:MGI Symbol;Acc:MGI:1316721]	Homeobox	718	825	501	362	531	527	4.44636	4.85205	3.23868	2.05275	3.07818	2.65067
ENSMUSG00000096940	0	2.00219	0	14.6077	13.9231	6.01453	-4.04935	0.0039008	1	Gm4755	12	8764901	8771181	-	2647	bidirectional_promoter_lncRNA	predicted gene 4755 [Source:MGI Symbol;Acc:MGI:3779434]	-	0	2	0	15	14	7	0	0.0421887	0	0.30508	0.291087	0.126281
ENSMUSG00000004885	151.401	112.122	105.026	161.658	263.544	225.975	-0.820988	0.00393111	0.374853	Crabp2	3	87948666	87953376	+	1322	protein_coding	cellular retinoic acid binding protein II [Source:MGI Symbol;Acc:MGI:88491]	-	143	112	94	166	265	263	6.35967	4.7305	4.36391	6.76009	11.0322	9.49988
ENSMUSG00000050957	10.5875	12.0131	30.1671	16.5554	532.061	103.965	-3.62966	0.00398246	0.377652	Insl6	19	29321344	29325356	-	708	protein_coding	insulin-like 6 [Source:MGI Symbol;Acc:MGI:1351595]	-	10	12	27	17	535	121	0.830417	0.946386	2.34051	1.29268	41.5881	8.16104
ENSMUSG00000025792	605.603	657.718	719.541	798.552	1151.64	1007	-0.576764	0.00402222	0.379326	Slc25a10	11	120491840	120499187	+	3455	protein_coding	solute carrier family 25 (mitochondrial carrier, dicarboxylate transporter), member 10 [Source:MGI Symbol;Acc:MGI:1353497]	-	572	657	644	820	1158	1172	9.73369	10.6179	11.4398	12.7774	18.4463	16.1984
ENSMUSG00000018470	1219.68	577.631	1955.27	1937.95	4335.05	2220.22	-1.17858	0.00406436	0.381206	Kcnab3	11	69326258	69333042	+	2865	protein_coding	potassium voltage-gated channel, shaker-related subfamily, beta member 3 [Source:MGI Symbol;Acc:MGI:1336208]	-	1152	577	1750	1990	4359	2584	23.6406	11.2453	37.488	37.3942	83.7358	43.0687
ENSMUSG00000091994	43.4086	48.0525	73.7417	119.783	100.445	95.3733	-0.936121	0.00418051	0.388647	E130317F20Rik	10	79851381	79854971	-	3591	bidirectional_promoter_lncRNA	RIKEN cDNA E130317F20 gene [Source:MGI Symbol;Acc:MGI:3041202]	-	41	48	66	123	101	111	0.671271	0.746356	1.128	1.84402	1.54794	1.47605
ENSMUSG00000093479	7.41123	11.012	10.0557	13.6338	38.7858	48.9755	-1.83384	0.00422416	0.388647	Gm20629	5	108849781	108949255	+	513	antisense	predicted gene 20629 [Source:MGI Symbol;Acc:MGI:5313076]	-	7	11	9	14	39	57	0.802251	1.19728	1.07672	1.46922	4.18404	5.3058
ENSMUSG00000028778	7.41123	7.00765	7.82109	5.84307	64.6429	37.8056	-2.28413	0.00425308	0.388647	Hcrtr1	4	130130217	130139359	-	2608	protein_coding	hypocretin (orexin) receptor 1 [Source:MGI Symbol;Acc:MGI:2385650]	-	7	7	7	6	65	44	0.157805	0.149869	0.164729	0.123857	1.37169	0.805636
ENSMUSG00000043832	94.2285	116.127	181.002	73.0383	61.6594	68.7375	0.942205	0.00427663	0.388647	Clec4a3	6	122952515	122969875	+	1327	protein_coding	C-type lectin domain family 4, member a3 [Source:MGI Symbol;Acc:MGI:1920399]	-	89	116	162	75	62	80	3.9432	4.88098	7.49244	3.04275	2.5714	2.87881
ENSMUSG00000045176	186.339	204.223	194.41	198.664	493.275	426.173	-0.9347	0.00432348	0.388647	Borcs6	11	69059717	69061578	+	1862	protein_coding	BLOC-1 related complex subunit 6 [Source:MGI Symbol;Acc:MGI:1919173]	-	176	204	174	204	496	496	5.55729	6.11745	5.7352	5.89829	14.6606	12.7202
ENSMUSG00000027187	3051.31	2881.15	2889.34	3147.47	6339.98	5041.04	-0.719738	0.00433596	0.388647	Cat	2	103453849	103485160	-	2613	protein_coding	catalase [Source:MGI Symbol;Acc:MGI:88271]	-	2882	2878	2586	3232	6375	5867	64.8462	61.4995	60.7391	66.5898	134.273	107.219
ENSMUSG00000022773	388.56	335.366	497.198	594.045	768.753	561.929	-0.656784	0.0043378	0.388647	Ypel1	16	17069696	17087045	+	4635	protein_coding	yippee like 1 [Source:MGI Symbol;Acc:MGI:1913303]	-	367	335	445	610	773	654	4.65528	4.03567	5.89236	7.08526	9.17864	6.73785
ENSMUSG00000044678	37.0561	7.00765	11.173	4.86922	1.98901	0.859219	2.85467	0.00446414	0.388647	Ly6k	15	74796874	74799986	-	829	protein_coding	lymphocyte antigen 6 complex, locus K [Source:MGI Symbol;Acc:MGI:1923736]	-	35	7	10	5	2	1	2.48224	0.47148	0.740329	0.324707	0.132777	0.0576022
ENSMUSG00000052160	266.804	287.314	560.884	208.403	206.857	189.028	0.883188	0.00448416	0.388647	Pld4	12	112760655	112768990	+	3462	protein_coding	phospholipase D family, member 4 [Source:MGI Symbol;Acc:MGI:2144765]	-	252	287	502	214	208	220	4.2796	4.62887	8.8993	3.32784	3.30663	3.03451
ENSMUSG00000001018	1493.89	1399.53	1496.06	1771.42	2399.74	2025.18	-0.497364	0.0045479	0.388647	Snapin	3	90488026	90491033	-	2290	protein_coding	SNAP-associated protein [Source:MGI Symbol;Acc:MGI:1333745]	-	1411	1398	1339	1819	2413	2357	36.2261	34.0872	35.8859	42.7635	57.9923	49.1493
ENSMUSG00000059089	106.933	136.149	448.037	67.1953	95.4726	101.388	1.38663	0.00458171	0.388647	Fcgr4	1	171018920	171029761	+	1256	protein_coding	Fc receptor, IgG, low affinity IV [Source:MGI Symbol;Acc:MGI:2179523]	-	101	136	401	69	96	118	4.72783	6.04602	19.5945	2.95757	4.20659	4.48628
ENSMUSG00000024424	407.618	354.387	340.776	495.687	549.962	519.827	-0.505272	0.00460939	0.388647	Ttc39c	18	12599926	12737050	+	5197	protein_coding	tetratricopeptide repeat domain 39C [Source:MGI Symbol;Acc:MGI:1919997]	-	385	354	305	509	553	605	4.3555	3.80339	3.60186	5.2728	5.85627	5.559
ENSMUSG00000018774	807.824	1018.11	864.79	658.319	636.484	628.089	0.485046	0.00462362	0.388647	Cd68	11	69664213	69666153	-	1257	protein_coding	CD68 antigen [Source:MGI Symbol;Acc:MGI:88342]	-	763	1017	774	676	640	731	35.6877	45.1758	37.7907	28.9526	28.0216	27.77
ENSMUSG00000034652	282.685	390.426	351.949	225.932	239.676	206.213	0.610507	0.00463154	0.388647	Cd300a	11	114890041	114904654	+	4738	protein_coding	CD300A molecule [Source:MGI Symbol;Acc:MGI:2443411]	-	267	390	315	232	241	240	3.31319	4.5961	4.08032	2.63614	2.79944	2.41885
ENSMUSG00000020074	2285.84	2170.37	2197.73	1747.08	1721.49	1552.61	0.406343	0.0046343	0.388647	Ccar1	10	62743928	62792286	-	10562	protein_coding	cell division cycle and apoptosis regulator 1 [Source:MGI Symbol;Acc:MGI:1914750]	-	2159	2168	1967	1794	1731	1807	12.0181	11.4613	11.4298	9.14434	9.01986	8.16969
ENSMUSG00000073399	8.46998	20.0219	18.9941	33.1107	75.5825	33.5095	-1.57957	0.00465116	0.388647	Trim40	17	36881598	36890123	-	2398	protein_coding	tripartite motif-containing 40 [Source:MGI Symbol;Acc:MGI:2684881]	-	8	20	17	34	76	39	0.196142	0.465694	0.43509	0.763318	1.74427	0.776621
ENSMUSG00000045031	28.5862	28.0306	65.9206	65.2476	172.05	82.485	-1.38631	0.00465806	0.388647	Cetn4	3	37307749	37312708	-	4032	protein_coding	centrin 4 [Source:MGI Symbol;Acc:MGI:2677454]	-	27	28	59	67	173	96	0.393707	0.387755	0.898071	0.894603	2.36143	1.13696
ENSMUSG00000019767	48.7024	16.0175	43.5747	44.7968	145.198	112.558	-1.48517	0.00468612	0.388647	Ccdc170	10	4482502	4562231	+	3792	protein_coding	coiled-coil domain containing 170 [Source:MGI Symbol;Acc:MGI:2685067]	-	46	16	39	46	146	131	0.713213	0.235598	0.631212	0.653079	2.11901	1.64967
ENSMUSG00000041479	70.9361	50.0546	69.2725	112.966	114.368	106.543	-0.812998	0.0046971	0.388647	Syt15	14	34219595	34230420	+	5164	protein_coding	synaptotagmin XV [Source:MGI Symbol;Acc:MGI:2442166]	-	67	50	62	116	115	124	0.762813	0.540635	0.736859	1.20934	1.22563	1.14665
ENSMUSG00000060981	21.1749	14.0153	33.519	28.2415	83.5385	85.0627	-1.52417	0.00471213	0.388647	Hist1h4h	13	23531050	23531519	+	470	protein_coding	histone cluster 1, H4h [Source:MGI Symbol;Acc:MGI:2448427]	-	20	14	30	29	84	99	2.50185	1.66322	3.91744	3.32182	9.83626	10.0584
ENSMUSG00000028753	58.2311	52.0568	68.1552	94.4629	142.214	95.3733	-0.896192	0.00473014	0.388647	Vwa5b1	4	138565360	138635884	-	7805	protein_coding	von Willebrand factor A domain containing 5B1 [Source:MGI Symbol;Acc:MGI:1922968]	-	55	52	61	97	143	111	0.414304	0.372007	0.479663	0.669075	1.00835	0.679116
ENSMUSG00000038451	364.209	241.263	309.492	434.335	541.012	448.512	-0.638305	0.00474671	0.388647	Spsb2	6	124808661	124810619	+	1658	protein_coding	splA/ryanodine receptor domain and SOCS box containing 2 [Source:MGI Symbol;Acc:MGI:1315199]	-	344	241	277	446	544	522	12.1984	8.1162	10.2536	14.4819	18.0577	15.0342
ENSMUSG00000098318	385.384	200.219	290.498	221.063	89.5056	101.388	1.08906	0.00476313	0.388647	Lockd	6	134929092	134956798	+	5788	lincRNA	lncRNA downstream of Cdkn1b [Source:MGI Symbol;Acc:MGI:1915081]	-	364	200	260	227	90	118	3.69745	1.9294	2.75692	2.11141	0.855781	0.973525
ENSMUSG00000084897	407.618	441.482	166.478	547.301	619.578	832.583	-0.976796	0.00478132	0.388647	Gm14226	2	155018266	155027104	+	3243	protein_coding	predicted gene 14226 [Source:MGI Symbol;Acc:MGI:3649244]	-	385	441	149	562	623	969	6.97981	7.59297	2.8198	9.32965	10.5728	14.2682
ENSMUSG00000038059	583.37	569.622	1049.14	819.977	1929.34	1544.88	-0.963787	0.00480037	0.388647	Smim3	18	60474193	60501983	-	1984	protein_coding	small integral membrane protein 3 [Source:MGI Symbol;Acc:MGI:1917088]	-	551	569	939	842	1940	1798	16.3283	16.0137	29.0471	22.8479	53.8157	43.2755
ENSMUSG00000015656	30389.2	38403.9	50341	21396.3	29569.7	25176	0.64582	0.00483563	0.388647	Hspa8	9	40800984	40810087	+	4301	protein_coding	heat shock protein 8 [Source:MGI Symbol;Acc:MGI:105384]	-	28703	38362	45056	21971	29733	29301	392.363	498.026	642.928	275.015	380.468	325.317
ENSMUSG00000034892	3778.67	3102.39	6032.3	2336.25	1891.55	3150.76	0.807255	0.0048432	0.388647	Rps29	12	69157722	69159186	-	693	protein_coding	ribosomal protein S29 [Source:MGI Symbol;Acc:MGI:107681]	-	3569	3099	5399	2399	1902	3667	302.791	249.694	478.145	186.369	151.052	252.68
ENSMUSG00000109372	45.5261	62.0678	33.519	20.4507	16.9066	21.4805	1.2626	0.00484386	0.388647	Gm19410	8	35765790	35818047	+	6352	protein_coding	predicted gene, 19410 [Source:MGI Symbol;Acc:MGI:5011595]	-	43	62	30	21	17	25	0.398004	0.545006	0.289861	0.177986	0.147295	0.187942
ENSMUSG00000093577	41.2911	34.0372	81.5628	64.2737	192.934	135.757	-1.32743	0.00485811	0.388647	Gm20632	3	96239393	96241819	+	2427	antisense	predicted gene 20632 [Source:MGI Symbol;Acc:MGI:5313079]	-	39	34	73	66	194	158	0.944767	0.782221	1.846	1.46403	4.39927	3.10872
ENSMUSG00000064345	32754.5	31826.7	40943.4	39839	70249.9	57012.6	-0.66315	0.00486834	0.388647	mt-Nd2	MT	3914	4951	+	1038	protein_coding	mitochondrially encoded NADH dehydrogenase 2 [Source:MGI Symbol;Acc:MGI:102500]	-	30937	31792	36645	40909	70638	66354	1752.31	1710.18	2166.69	2121.77	3745.33	3052.55
ENSMUSG00000030089	210.691	194.212	245.806	237.618	635.49	388.367	-0.955121	0.00488205	0.388647	Slc41a3	6	90604725	90646412	+	2911	protein_coding	solute carrier family 41, member 3 [Source:MGI Symbol;Acc:MGI:1918949]	-	199	194	220	244	639	452	4.01921	3.72117	4.63831	4.51257	12.0811	7.41464
ENSMUSG00000026587	120.697	121.132	106.143	61.3522	75.5825	68.7375	0.759472	0.00491371	0.388647	Astn1	1	158362273	158691781	+	9839	protein_coding	astrotactin 1 [Source:MGI Symbol;Acc:MGI:1098567]	-	114	121	95	63	76	80	0.681214	0.68668	0.592587	0.344719	0.42512	0.388269
ENSMUSG00000039157	755.945	708.774	626.805	874.512	1233.19	976.073	-0.559814	0.00492957	0.388647	Fam102a	2	32535332	32569756	+	6066	protein_coding	family with sequence similarity 102, member A [Source:MGI Symbol;Acc:MGI:2138935]	-	714	708	561	898	1240	1136	6.92031	6.51705	5.67596	7.96985	11.2504	8.94272
ENSMUSG00000049624	469.025	439.48	310.609	604.757	827.429	547.322	-0.698413	0.0049346	0.388647	Slc17a5	9	78536488	78588041	-	3627	protein_coding	solute carrier family 17 (anion/sugar transporter), member 5 [Source:MGI Symbol;Acc:MGI:1924105]	-	443	439	278	621	832	637	7.18102	6.75829	4.7041	9.21765	12.6248	8.38659
ENSMUSG00000021379	91.0523	148.162	112.847	162.632	208.846	244.018	-0.80564	0.0049722	0.388647	Id4	13	48261228	48266026	+	3849	protein_coding	inhibitor of DNA binding 4 [Source:MGI Symbol;Acc:MGI:99414]	bHLH	86	148	101	167	210	284	1.31365	2.14701	1.61047	2.33585	3.00276	3.52342
ENSMUSG00000025521	285.862	262.286	327.369	393.433	451.506	425.313	-0.537659	0.00500227	0.388647	Tmem192	8	64947185	64969033	+	1750	protein_coding	transmembrane protein 192 [Source:MGI Symbol;Acc:MGI:1920317]	-	270	262	293	404	454	495	9.07101	8.35956	10.2756	12.4285	14.278	13.5071
ENSMUSG00000063975	10.5875	14.0153	89.3839	6.81691	7.95605	7.73297	2.33696	0.00501352	0.388647	Slco1a5	6	142234227	142322981	-	3722	protein_coding	solute carrier organic anion transporter family, member 1a5 [Source:MGI Symbol;Acc:MGI:1351865]	-	10	14	80	7	8	9	0.157962	0.210025	1.31915	0.101251	0.118294	0.115468
ENSMUSG00000025316	939.109	1141.25	1153.05	619.365	841.352	755.253	0.545112	0.0050167	0.388647	Banp	8	121949750	122029258	+	6632	protein_coding	BTG3 associated nuclear protein [Source:MGI Symbol;Acc:MGI:1889023]	-	887	1140	1032	636	846	879	7.86337	9.59799	9.55024	5.16284	7.0206	6.32904
ENSMUSG00000020593	703.008	628.686	625.688	743.043	1019.37	1598.15	-0.780166	0.00503011	0.388647	Lpin1	12	16535669	16610966	-	9665	protein_coding	lipin 1 [Source:MGI Symbol;Acc:MGI:1891340]	-	664	628	560	763	1025	1860	4.03921	3.62809	3.55603	4.2501	5.83674	9.18977
ENSMUSG00000040522	158.812	105.115	63.6861	68.1691	40.7748	29.2134	1.2492	0.00506878	0.388647	Tlr8	X	167242696	167264329	-	3586	protein_coding	toll-like receptor 8 [Source:MGI Symbol;Acc:MGI:2176887]	-	150	105	57	70	41	34	2.4593	1.63493	0.975537	1.05091	0.629249	0.452754
ENSMUSG00000071317	557.96	164.179	271.504	220.089	93.4836	80.7666	1.33397	0.00508124	0.388647	Bves	10	45335772	45372479	+	4610	protein_coding	blood vessel epicardial substance [Source:MGI Symbol;Acc:MGI:1346013]	-	527	164	243	226	94	94	6.72109	1.98638	3.23508	2.63927	1.12221	0.97369
ENSMUSG00000069835	158.812	185.202	155.305	247.356	273.489	233.708	-0.594161	0.00516769	0.388647	Sat2	11	69622024	69623870	+	1424	protein_coding	spermidine/spermine N1-acetyl transferase 2 [Source:MGI Symbol;Acc:MGI:1916465]	-	150	185	139	254	275	272	6.19314	7.25407	5.99079	9.60284	10.6285	9.12121
ENSMUSG00000028657	2839.56	2761.01	2870.34	3491.23	5019.27	3709.25	-0.528571	0.00516974	0.388647	Ppt1	4	122836242	122859175	+	3674	protein_coding	palmitoyl-protein thioesterase 1 [Source:MGI Symbol;Acc:MGI:1298204]	-	2682	2758	2569	3585	5047	4317	42.919	41.9156	42.9145	52.5322	75.6037	56.1095
ENSMUSG00000040740	53.9961	137.15	94.9704	85.6983	899.034	746.661	-2.59709	0.00516993	0.388647	Slc25a34	4	141618824	141623821	-	2670	protein_coding	solute carrier family 25, member 34 [Source:MGI Symbol;Acc:MGI:2686215]	-	51	137	85	88	904	869	1.12302	2.86503	1.95383	1.77438	18.634	15.5418
ENSMUSG00000028108	3306.47	1628.78	2991.01	3566.22	28261.9	8913.54	-2.3618	0.00518464	0.388647	Ecm1	3	95734147	95739569	-	2521	protein_coding	extracellular matrix protein 1 [Source:MGI Symbol;Acc:MGI:103060]	-	3123	1627	2677	3662	28418	10374	72.8331	36.0359	65.171	78.2026	620.397	196.502
ENSMUSG00000037686	9.52872	22.024	13.4076	1.94769	2.98352	3.43688	2.4217	0.00518493	1	Aspg	12	112106679	112127559	+	3521	protein_coding	asparaginase [Source:MGI Symbol;Acc:MGI:2144822]	-	9	22	12	2	3	4	0.150282	0.348881	0.209168	0.0305802	0.0468926	0.0542485
ENSMUSG00000038007	123.873	157.172	107.261	156.789	342.11	234.567	-0.916156	0.00518528	0.388647	Acer2	4	86874396	86934822	+	7159	protein_coding	alkaline ceramidase 2 [Source:MGI Symbol;Acc:MGI:1920932]	-	117	157	96	161	344	273	0.960867	1.22452	0.822997	1.21074	2.64457	1.82097
ENSMUSG00000024727	141.872	183.2	229.046	499.582	335.149	218.242	-0.92592	0.0053005	0.395556	Trpm6	19	18749983	18892510	+	6508	protein_coding	transient receptor potential cation channel, subfamily M, member 6 [Source:MGI Symbol;Acc:MGI:2675603]	-	134	183	205	513	337	254	1.21056	1.57009	1.93324	4.24371	2.84991	1.86372
ENSMUSG00000047617	335.623	283.309	603.342	506.399	918.924	891.01	-0.923055	0.00551338	0.40686	Paxx	2	25455141	25461094	-	2066	protein_coding	non-homologous end joining factor [Source:MGI Symbol;Acc:MGI:2442831]	-	317	283	540	520	924	1037	9.02108	7.6485	16.0414	13.5503	24.6145	23.9686
ENSMUSG00000067235	425.616	279.305	399.993	296.049	101.44	85.0627	1.19602	0.00551678	0.40686	H2-Q10	17	35470089	35474563	+	4348	protein_coding	histocompatibility 2, Q region locus 10 [Source:MGI Symbol;Acc:MGI:95929]	-	402	279	358	304	102	99	5.43583	3.5829	5.05327	3.76409	1.2911	1.08727
ENSMUSG00000030579	461.614	572.625	543.007	348.636	379.901	381.493	0.506771	0.00552309	0.40686	Tyrobp	7	30413760	30417585	+	667	protein_coding	TYRO protein tyrosine kinase binding protein [Source:MGI Symbol;Acc:MGI:1277211]	-	436	572	486	358	382	444	38.4318	47.884	44.7187	28.8957	31.52	31.7871
ENSMUSG00000114880	8.46998	4.00437	4.4692	0	0	0	5.02846	0.00559303	1	Gm49098	14	24170160	24170986	-	827	TEC	predicted gene, 49098 [Source:MGI Symbol;Acc:MGI:6118492]	-	8	4	4	0	0	0	0.568741	0.270069	0.296848	0	0	0
ENSMUSG00000020396	10.5875	15.0164	13.4076	14.6077	129.286	24.0581	-2.10341	0.005657	0.414944	Nefh	11	4938754	4948064	-	3994	protein_coding	neurofilament, heavy polypeptide [Source:MGI Symbol;Acc:MGI:97309]	-	10	15	12	15	130	28	0.147205	0.209702	0.184396	0.20219	1.79136	0.334768
ENSMUSG00000111389	2.11749	9.00984	2.2346	14.6077	25.8572	21.4805	-2.19568	0.00570698	0.41671	Gm39465	9	122019528	122051463	-	9813	lincRNA	predicted gene, 39465 [Source:MGI Symbol;Acc:MGI:5622350]	-	2	9	2	15	26	25	0.0119828	0.0512107	0.0125086	0.0822935	0.145821	0.121656
ENSMUSG00000032496	44.4674	45.0492	258.096	32.1369	47.7363	18.9028	1.81643	0.00572965	0.41671	Ltf	9	111019271	111042767	+	3450	protein_coding	lactotransferrin [Source:MGI Symbol;Acc:MGI:96837]	-	42	45	231	33	48	22	0.715748	0.728305	4.10934	0.514957	0.765721	0.304507
ENSMUSG00000041445	631.013	586.64	678.201	724.54	1341.59	975.213	-0.681885	0.00578536	0.418987	Mmrn2	14	34375465	34404287	+	3974	protein_coding	multimerin 2 [Source:MGI Symbol;Acc:MGI:2385618]	-	596	586	607	744	1349	1135	8.81755	8.2336	9.37432	10.0791	18.6824	13.6383
ENSMUSG00000031740	4646.84	3197.49	3033.47	2761.82	2319.19	1858.49	0.648609	0.00588204	0.424199	Mmp2	8	92827291	92853420	+	3371	protein_coding	matrix metallopeptidase 2 [Source:MGI Symbol;Acc:MGI:97009]	-	4389	3194	2715	2836	2332	2163	76.5485	52.9049	49.43	45.2922	38.0731	30.6402
ENSMUSG00000113730	0	0	0	0	8.95056	18.0436	-5.53409	0.00593317	1	Gm47805	13	44622182	44625217	+	440	lincRNA	predicted gene, 47805 [Source:MGI Symbol;Acc:MGI:6096986]	-	0	0	0	0	9	21	0	0	0	0	1.12574	2.27908
ENSMUSG00000061451	184.222	154.168	137.428	146.077	440.566	394.381	-1.04394	0.00594078	0.426643	Tmem151a	19	5070859	5085531	-	4807	protein_coding	transmembrane protein 151A [Source:MGI Symbol;Acc:MGI:2147713]	-	174	154	123	150	443	459	2.12816	1.78882	1.5704	1.67994	5.07199	4.55966
ENSMUSG00000000305	22.2337	22.024	23.4633	32.1369	91.4946	48.9755	-1.34869	0.00598585	0.427051	Cdh4	2	179442431	179899373	+	7257	protein_coding	cadherin 4 [Source:MGI Symbol;Acc:MGI:99218]	-	21	22	21	33	92	57	0.170134	0.169272	0.177599	0.244812	0.697717	0.375069
ENSMUSG00000071253	553.725	550.601	541.89	647.607	882.127	823.132	-0.515311	0.00599623	0.427051	Slc25a16	10	62920633	62946498	+	4799	protein_coding	solute carrier family 25 (mitochondrial carrier, Graves disease autoantigen), member 16 [Source:MGI Symbol;Acc:MGI:1920382]	-	523	550	485	665	887	958	6.40738	6.39929	6.20255	7.46014	10.1724	9.53253
ENSMUSG00000108308	2.11749	0	2.2346	1.94769	24.8627	18.9028	-3.4143	0.00618168	1	Gm45218	6	91599232	91605514	+	1678	lincRNA	predicted gene 45218 [Source:MGI Symbol;Acc:MGI:5753794]	-	2	0	2	2	25	22	0.0700758	0	0.0731505	0.0641673	0.819968	0.626072
ENSMUSG00000062661	283.744	245.268	362.005	188.926	188.956	199.339	0.62503	0.00619036	0.439055	Ncs1	2	31245823	31295989	+	4653	protein_coding	neuronal calcium sensor 1 [Source:MGI Symbol;Acc:MGI:109166]	-	268	245	324	194	190	232	3.38635	2.94004	4.27357	2.24463	2.24734	2.38094
ENSMUSG00000021534	2.11749	2.00219	3.3519	6.81691	32.8187	9.45141	-2.71877	0.00619614	1	1700001L19Rik	13	68597421	68614231	+	1826	protein_coding	RIKEN cDNA 1700001L19 gene [Source:MGI Symbol;Acc:MGI:1916565]	-	2	2	3	7	33	11	0.064396	0.0611574	0.100832	0.206383	0.994631	0.287664
ENSMUSG00000040808	3.17624	12.0131	16.7595	1.94769	0	0	4.0679	0.00622973	1	S100g	X	162961992	162964599	-	480	protein_coding	S100 calcium binding protein G [Source:MGI Symbol;Acc:MGI:104528]	-	3	12	15	2	0	0	0.36746	1.39592	1.91791	0.224318	0	0
ENSMUSG00000042269	1.05875	1.00109	0	1.94769	13.9231	18.0436	-4.01935	0.00623737	1	Fam92b	8	120166397	120177466	-	1395	protein_coding	family with sequence similarity 92, member B [Source:MGI Symbol;Acc:MGI:3588213]	-	1	1	0	2	14	21	0.0421459	0.0400263	0	0.0771848	0.552335	0.718851
ENSMUSG00000019437	440.439	420.459	734.066	626.182	1154.62	1041.37	-0.823815	0.00631648	0.446157	Tlcd1	11	78176711	78181909	+	5009	protein_coding	TLC domain containing 1 [Source:MGI Symbol;Acc:MGI:1915572]	-	416	420	657	643	1161	1212	4.88283	4.68186	8.04996	6.91092	12.7565	11.5543
ENSMUSG00000078901	2.11749	0	0	7.79076	8.95056	13.7475	-3.85176	0.00633788	1	Gm14440	2	175275125	175286805	+	3382	protein_coding	predicted gene 14440 [Source:MGI Symbol;Acc:MGI:3702430]	-	2	0	0	8	9	16	0.0347685	0	0	0.127348	0.14646	0.225912
ENSMUSG00000031958	600.31	283.309	459.21	631.051	926.88	768.142	-0.792966	0.0063722	0.446788	Ldhd	8	111623785	111630374	-	5328	protein_coding	lactate dehydrogenase D [Source:MGI Symbol;Acc:MGI:106428]	-	567	283	411	648	932	894	6.25675	2.9658	4.73431	6.54767	9.62721	8.01248
ENSMUSG00000108213	0	0	1.1173	0	34.8077	5.15531	-5.13283	0.00637565	1	Gm44172	6	71451992	71458998	+	1235	lincRNA	predicted gene, 44172 [Source:MGI Symbol;Acc:MGI:5690564]	-	0	0	1	0	35	6	0	0	0.0496949	0	1.55973	0.231995
ENSMUSG00000041417	4059.24	3893.25	3042.41	3164.99	1546.46	1707.27	0.776573	0.00637748	0.446788	Pik3r1	13	101680563	101768217	-	10079	protein_coding	phosphoinositide-3-kinase regulatory subunit 1 [Source:MGI Symbol;Acc:MGI:97583]	-	3834	3889	2723	3250	1555	1987	22.3648	21.5447	16.5809	17.3597	8.49105	9.414
ENSMUSG00000049608	52.9374	55.0601	83.7974	19.4769	42.7638	16.3252	1.29236	0.00650923	0.454164	Gpr55	1	85938318	85961007	-	3721	protein_coding	G protein-coupled receptor 55 [Source:MGI Symbol;Acc:MGI:2685064]	-	50	55	75	20	43	19	0.790024	0.825321	1.23703	0.289365	0.636001	0.24383
ENSMUSG00000029716	6.35248	14.0153	16.7595	58.4307	50.7198	15.4659	-1.74509	0.0065716	0.45666	Tfr2	5	137569840	137587481	+	4336	protein_coding	transferrin receptor 2 [Source:MGI Symbol;Acc:MGI:1354956]	-	6	14	15	60	51	18	0.0813564	0.180285	0.212315	0.744969	0.647336	0.198233
ENSMUSG00000019478	167.282	194.212	203.348	231.775	343.105	306.741	-0.64255	0.00669154	0.461839	Rab4a	8	123805985	123835287	+	1757	protein_coding	RAB4A, member RAS oncogene family [Source:MGI Symbol;Acc:MGI:105069]	-	158	194	182	238	345	357	5.28707	6.16524	6.35739	7.29258	10.8068	9.70264
ENSMUSG00000024165	797.237	963.051	994.396	696.299	621.567	669.331	0.471021	0.00669995	0.461839	Jpt2	17	24937419	24960689	-	4840	protein_coding	Jupiter microtubule associated homolog 2 [Source:MGI Symbol;Acc:MGI:1196260]	-	753	962	890	715	625	779	9.14701	11.0981	11.2856	7.9531	7.10695	7.68574
ENSMUSG00000025776	65.6423	71.0776	42.4574	86.6722	269.511	85.0627	-1.29754	0.00678141	0.465584	Crispld1	1	17727045	17766344	+	4515	protein_coding	cysteine-rich secretory protein LCCL domain containing 1 [Source:MGI Symbol;Acc:MGI:1934666]	-	62	71	38	89	271	99	0.807353	0.878053	0.516541	1.06123	3.30339	1.04706
ENSMUSG00000042363	1170.97	1221.33	2073.71	1581.52	3499.67	3138.73	-0.880302	0.00688126	0.469066	Lgalsl	11	20823576	20831056	-	4115	protein_coding	lectin, galactoside binding-like [Source:MGI Symbol;Acc:MGI:1916114]	-	1106	1220	1856	1624	3519	3653	15.8021	16.5543	27.6814	21.2467	47.065	42.391
ENSMUSG00000036655	173.635	207.226	346.363	343.767	805.55	344.547	-1.03875	0.00688677	0.469066	Colec11	12	28594173	28623377	-	1621	protein_coding	collectin sub-family member 11 [Source:MGI Symbol;Acc:MGI:1918943]	-	164	207	310	353	810	401	5.94827	7.13029	11.737	11.7238	27.5011	11.8129
ENSMUSG00000044583	114.345	135.148	111.73	87.646	63.6484	56.7084	0.799084	0.00697	0.472858	Tlr7	X	167304929	167330558	-	4082	protein_coding	toll-like receptor 7 [Source:MGI Symbol;Acc:MGI:2176882]	-	108	135	100	90	64	66	1.55554	1.84663	1.50351	1.18699	0.86289	0.772084
ENSMUSG00000026315	66.7011	60.0656	74.859	74.0122	197.907	140.912	-1.03449	0.00703863	0.475059	Serpinb8	1	107590006	107610484	+	4795	protein_coding	serine (or cysteine) peptidase inhibitor, clade B, member 8 [Source:MGI Symbol;Acc:MGI:894657]	-	63	60	67	76	199	164	0.77247	0.698687	0.857562	0.853298	2.28409	1.63324
ENSMUSG00000022425	1345.67	1049.15	608.928	666.11	609.632	356.576	0.88048	0.0070578	0.475059	Enpp2	15	54838901	54952892	-	5779	protein_coding	ectonucleotide pyrophosphatase/phosphodiesterase 2 [Source:MGI Symbol;Acc:MGI:1321390]	-	1271	1048	545	684	613	415	12.9307	10.1258	5.78793	6.37205	5.8379	3.42917
ENSMUSG00000036905	1682.35	1903.08	2424.54	1224.12	1603.14	1224.39	0.568893	0.00709432	0.475652	C1qb	4	136880129	136886187	-	1088	protein_coding	complement component 1, q subcomponent, beta polypeptide [Source:MGI Symbol;Acc:MGI:88224]	-	1589	1901	2170	1257	1612	1425	85.8667	97.5603	122.408	62.1988	81.5427	62.5431
ENSMUSG00000018906	359.974	358.391	427.926	296.049	258.572	207.072	0.590468	0.00721765	0.481836	P4ha2	11	54100095	54131665	+	6239	protein_coding	procollagen-proline, 2-oxoglutarate 4-dioxygenase (proline 4-hydroxylase), alpha II polypeptide [Source:MGI Symbol;Acc:MGI:894286]	-	340	358	383	304	260	241	3.20401	3.20397	3.76758	2.62322	2.29354	1.84457
ENSMUSG00000037977	17.9987	17.0186	14.5249	8.7646	117.352	64.4414	-1.94253	0.0072427	0.481836	6430571L13Rik	9	107340602	107352422	+	2912	protein_coding	RIKEN cDNA 6430571L13 gene [Source:MGI Symbol;Acc:MGI:2445137]	-	17	17	13	9	118	75	0.343232	0.32597	0.273988	0.16639	2.23018	1.22988
ENSMUSG00000030002	4165.11	4515.93	4090.43	3243.88	3454.92	3141.3	0.376288	0.00728377	0.482697	Dusp11	6	85942268	85961667	-	8754	protein_coding	dual specificity phosphatase 11 (RNA/RNP complex 1-interacting) [Source:MGI Symbol;Acc:MGI:1919352]	-	3934	4511	3661	3331	3474	3656	26.4215	28.7731	25.6668	20.4854	21.841	19.9431
ENSMUSG00000064369	42.3499	52.0568	59.2169	65.2476	127.297	107.402	-0.966235	0.00735677	0.484039	mt-Te	MT	14071	14139	-	69	Mt_tRNA	mitochondrially encoded tRNA glutamic acid [Source:MGI Symbol;Acc:MGI:102488]	-	40	52	53	67	128	125	34.0832	42.0799	47.1418	52.2759	102.096	86.5077
ENSMUSG00000020785	190.574	125.137	100.557	97.3844	47.7363	62.723	1.00269	0.00736042	0.484039	Camkk1	11	73019008	73042073	+	3728	protein_coding	calcium/calmodulin-dependent protein kinase kinase 1, alpha [Source:MGI Symbol;Acc:MGI:1891766]	-	180	125	90	100	48	73	2.83874	1.87221	1.48165	1.44411	0.708621	0.935062
ENSMUSG00000024725	1187.91	877.958	1717.29	1359.49	3198.33	2453.07	-0.890185	0.00748586	0.484441	Ostf1	19	18579328	18631789	-	4784	protein_coding	osteoclast stimulating factor 1 [Source:MGI Symbol;Acc:MGI:700012]	-	1122	877	1537	1396	3216	2855	13.789	10.236	19.718	15.7098	36.9976	28.4976
ENSMUSG00000043190	197.986	150.164	205.583	287.284	280.451	263.78	-0.587519	0.0074889	0.484441	Rfesd	13	76001535	76018719	-	3728	protein_coding	Rieske (Fe-S) domain containing [Source:MGI Symbol;Acc:MGI:2145198]	-	187	150	184	295	282	307	2.94914	2.24665	3.02915	4.26012	4.16315	3.93239
ENSMUSG00000087535	29.6449	25.0273	77.0936	51.6138	142.214	156.378	-1.41457	0.00749302	0.484441	Zmiz1os1	14	25257523	25461128	-	4642	antisense	Zmiz1 opposite strand 1 [Source:MGI Symbol;Acc:MGI:3041228]	-	28	25	69	53	143	182	0.354636	0.300715	0.912269	0.614677	1.69543	1.87223
ENSMUSG00000053398	858.644	887.969	953.056	700.194	465.429	666.754	0.55861	0.00750302	0.484441	Phgdh	3	98313170	98339990	-	2486	protein_coding	3-phosphoglycerate dehydrogenase [Source:MGI Symbol;Acc:MGI:1355330]	-	811	887	853	719	468	776	19.18	19.9224	21.0585	15.5705	10.3608	14.9058
ENSMUSG00000023433	40.2324	37.0404	25.6979	30.1892	159.121	93.6549	-1.45682	0.00750766	0.484441	Cela3b	4	137420999	137430540	-	1665	protein_coding	chymotrypsin-like elastase family, member 3B [Source:MGI Symbol;Acc:MGI:1915118]	-	38	37	23	31	160	109	1.34183	1.24082	0.847799	1.00236	5.28877	3.12612
ENSMUSG00000074227	1326.61	1146.25	1564.22	1481.22	2851.25	2189.29	-0.692056	0.00759277	0.487427	Spint2	7	29256323	29281912	-	4556	protein_coding	serine protease inhibitor, Kunitz type 2 [Source:MGI Symbol;Acc:MGI:1338031]	-	1253	1145	1400	1521	2867	2548	16.1695	14.0327	18.8592	17.973	34.6332	26.706
ENSMUSG00000018405	356.798	386.422	415.635	432.387	671.292	672.768	-0.616711	0.00768125	0.487427	Mrm1	11	84813061	84819515	-	2868	protein_coding	mitochondrial rRNA methyltransferase 1 [Source:MGI Symbol;Acc:MGI:2443470]	-	337	386	372	444	675	783	6.90845	7.51499	7.96055	8.3345	12.9531	13.037
ENSMUSG00000110757	25.4099	12.0131	14.5249	5.84307	0	3.43688	2.47758	0.00769633	0.487427	Gm18228	9	22204493	22205583	+	1091	unprocessed_pseudogene	predicted gene, 18228 [Source:MGI Symbol;Acc:MGI:5010413]	-	24	12	13	6	0	4	1.29335	0.614153	0.731304	0.296075	0	0.175077
ENSMUSG00000055430	1465.31	2414.64	1848.01	1523.09	6502.08	4178.38	-1.09117	0.00775176	0.487427	Nap1l5	6	58905233	58907076	-	1844	protein_coding	nucleosome assembly protein 1-like 5 [Source:MGI Symbol;Acc:MGI:1923555]	-	1384	2412	1654	1564	6538	4863	44.1271	73.0359	55.0495	45.6617	195.134	125.932
ENSMUSG00000029735	255.158	212.232	262.565	315.526	492.281	340.251	-0.653299	0.00775727	0.487427	Tpk1	6	43345001	43666278	-	4603	protein_coding	thiamine pyrophosphokinase [Source:MGI Symbol;Acc:MGI:1352500]	-	241	212	235	324	495	396	3.07826	2.57167	3.13333	3.78948	5.91852	4.10816
ENSMUSG00000030657	473.26	349.381	775.406	606.705	2171.01	2960.87	-1.84455	0.00776447	0.487427	Xylt1	7	117380979	117673580	+	9651	protein_coding	xylosyltransferase 1 [Source:MGI Symbol;Acc:MGI:2451073]	-	447	349	694	623	2183	3446	2.72311	2.01917	4.41333	3.4753	12.4489	17.0505
ENSMUSG00000038932	3.17624	4.00437	8.93839	0	0	0	4.95376	0.00776727	1	Tcfl5	2	180621956	180642708	-	3166	protein_coding	transcription factor-like 5 (basic helix-loop-helix) [Source:MGI Symbol;Acc:MGI:2672878]	bHLH	3	4	8	0	0	0	0.0557109	0.0705455	0.155081	0	0	0
ENSMUSG00000018796	582.311	278.304	578.761	831.663	773.726	823.991	-0.755796	0.00781403	0.487427	Acsl1	8	46471037	46536051	+	10483	protein_coding	acyl-CoA synthetase long-chain family member 1 [Source:MGI Symbol;Acc:MGI:102797]	-	550	278	518	854	778	959	3.08466	1.48074	3.03266	4.38579	4.08454	4.36844
ENSMUSG00000051067	9.52872	4.00437	2.2346	10.7123	45.7473	17.1844	-2.21817	0.00782565	0.487427	Lingo3	10	80832801	80844039	-	3559	protein_coding	leucine rich repeat and Ig domain containing 3 [Source:MGI Symbol;Acc:MGI:3609246]	-	9	4	2	11	46	20	0.148677	0.0627555	0.034489	0.166395	0.711342	0.268346
ENSMUSG00000028820	4691.31	5622.14	6045.71	3562.32	4223.67	4138	0.456192	0.00784905	0.487427	Sfpq	4	127021324	127037013	+	4743	protein_coding	splicing factor proline/glutamine rich (polypyrimidine tract binding protein associated) [Source:MGI Symbol;Acc:MGI:1918764]	-	4431	5616	5411	3658	4247	4816	54.926	66.1141	70.017	41.5209	49.2808	48.4872
ENSMUSG00000029563	497.611	440.481	394.407	611.574	632.506	601.453	-0.469507	0.00787651	0.487427	Foxp2	6	14901349	15441977	+	16346	protein_coding	forkhead box P2 [Source:MGI Symbol;Acc:MGI:2148705]	Fork	470	440	353	628	636	700	1.6905	1.50301	1.32539	2.06835	2.14138	2.04494
ENSMUSG00000052212	76.2298	32.035	111.73	75.9599	703.116	435.624	-2.46571	0.0079362	0.487427	Cd177	7	24743983	24760311	-	2840	protein_coding	CD177 antigen [Source:MGI Symbol;Acc:MGI:1916141]	-	72	32	100	78	707	507	1.49054	0.629146	2.16103	1.47861	13.7009	8.52478
ENSMUSG00000019916	2171.49	2667.91	2312.81	1749.02	1891.55	1685.79	0.425437	0.00795729	0.487427	P4ha1	10	59323296	59373304	+	4114	protein_coding	procollagen-proline, 2-oxoglutarate 4-dioxygenase (proline 4-hydroxylase), alpha 1 polypeptide [Source:MGI Symbol;Acc:MGI:97463]	-	2051	2665	2070	1796	1902	1962	29.311	36.1704	30.8806	23.5027	25.4446	22.7734
ENSMUSG00000001128	708.302	801.875	794.4	513.216	638.473	449.371	0.526187	0.00799065	0.487427	Cfp	X	20925454	20931555	-	1736	protein_coding	complement factor properdin [Source:MGI Symbol;Acc:MGI:97545]	-	669	801	711	527	642	523	22.6572	25.7634	25.1362	16.3432	20.3533	14.3862
ENSMUSG00000050105	110.11	122.133	112.847	162.632	220.78	163.252	-0.662257	0.00799756	0.487427	Grrp1	4	134251110	134254106	-	1275	protein_coding	glycine/arginine rich protein 1 [Source:MGI Symbol;Acc:MGI:1919940]	-	104	122	101	167	222	190	4.79571	5.34281	4.86172	7.05151	9.58278	7.11602
ENSMUSG00000048058	510.316	719.786	478.204	384.669	322.22	411.566	0.611115	0.00799904	0.487427	Ldlrad3	2	101950203	102186385	-	6023	protein_coding	low density lipoprotein receptor class A domain containing 3 [Source:MGI Symbol;Acc:MGI:2138856]	-	482	719	428	395	324	479	4.70505	6.66555	4.36124	3.53069	2.96061	3.79766
ENSMUSG00000059713	578.076	455.497	684.904	705.063	1005.45	908.194	-0.608254	0.0080083	0.487427	Rcan3	4	135412308	135433853	-	5111	protein_coding	regulator of calcineurin 3 [Source:MGI Symbol;Acc:MGI:1858220]	-	546	455	613	724	1011	1057	6.28082	4.97079	7.36095	7.62621	10.8866	9.87558
ENSMUSG00000025545	301.743	299.327	379.882	417.779	536.039	477.726	-0.545912	0.00808525	0.490372	Clybl	14	122181704	122402234	+	1444	protein_coding	citrate lyase beta like [Source:MGI Symbol;Acc:MGI:1916884]	-	285	299	340	429	539	556	11.604	11.5618	14.4508	15.9943	20.5433	18.3866
ENSMUSG00000028874	51.8786	55.0601	120.668	36.0322	34.8077	31.7911	1.14744	0.00814864	0.492476	Fgr	4	132974095	133001910	+	3863	protein_coding	FGR proto-oncogene, Src family tyrosine kinase [Source:MGI Symbol;Acc:MGI:95527]	-	49	55	108	37	35	37	0.745763	0.794983	1.71585	0.515648	0.498646	0.457373
ENSMUSG00000022235	753.828	424.463	785.461	889.12	1268	1059.42	-0.712295	0.00826378	0.497682	Cmbl	15	31565389	31590119	+	1424	protein_coding	carboxymethylenebutenolidase-like (Pseudomonas) [Source:MGI Symbol;Acc:MGI:1916824]	-	712	424	703	913	1275	1233	29.3968	16.6255	30.2987	34.5173	49.2775	41.3473
ENSMUSG00000022203	439.38	483.528	458.093	348.636	319.237	340.251	0.454037	0.00831373	0.49894	Efs	14	54916535	54926126	-	2917	protein_coding	embryonal Fyn-associated substrate [Source:MGI Symbol;Acc:MGI:105311]	-	415	483	410	358	321	396	8.36453	9.24551	8.62634	6.60728	6.05644	6.48265
ENSMUSG00000076533	0	0	0	0	12.9286	11.1698	-5.3682	0.00842103	1	Igkv4-90	6	68807179	68807708	-	352	IG_V_gene	immunoglobulin kappa chain variable 4-90 [Source:MGI Symbol;Acc:MGI:4439830]	-	0	0	0	0	13	13	0	0	0	0	2.03259	1.76358
ENSMUSG00000028527	422.44	493.539	329.603	309.683	188.956	273.232	0.690462	0.00853766	0.509396	Ak4	4	101419277	101466995	+	4646	protein_coding	adenylate kinase 4 [Source:MGI Symbol;Acc:MGI:87979]	-	399	493	295	318	190	318	5.04921	5.92499	3.89692	3.68488	2.25073	3.26845
ENSMUSG00000024352	189.516	173.189	143.014	274.624	238.682	243.159	-0.579951	0.00856247	0.509396	Spata24	18	35656690	35662186	-	967	protein_coding	spermatogenesis associated 24 [Source:MGI Symbol;Acc:MGI:1918492]	-	179	173	128	282	240	283	10.8832	9.98941	8.12386	15.7	13.6595	13.9751
ENSMUSG00000085568	0	3.00328	2.2346	1.94769	27.8462	18.0436	-3.18561	0.00856595	1	Gm14858	X	102252522	102365498	+	2109	processed_transcript	predicted gene 14858 [Source:MGI Symbol;Acc:MGI:3705120]	-	0	3	2	2	28	21	0	0.0794264	0.0582013	0.051054	0.730685	0.475484
ENSMUSG00000029718	10841.6	5607.12	11204.3	9739.42	26016.3	17174.1	-0.936662	0.008577	0.509396	Pcolce	5	137605103	137613784	-	3823	protein_coding	procollagen C-endopeptidase enhancer protein [Source:MGI Symbol;Acc:MGI:105099]	-	10240	5601	10028	10001	26160	19988	157.48	81.8053	160.986	140.836	376.602	249.666
ENSMUSG00000021319	6381.07	10578.5	28835.3	39105.7	118512	50310.7	-2.18284	0.00864487	0.511657	Sfrp4	13	19623104	19632994	+	4179	protein_coding	secreted frizzled-related protein 4 [Source:MGI Symbol;Acc:MGI:892010]	-	6027	10567	25808	40156	119167	58554	84.7927	141.189	379.019	517.314	1569.4	669.08
ENSMUSG00000056313	388.56	392.428	337.424	377.852	838.369	683.938	-0.76452	0.00870156	0.513242	Tcim	8	24437180	24438984	-	1805	protein_coding	transcriptional and immune response regulator [Source:MGI Symbol;Acc:MGI:1916318]	-	367	392	302	388	843	796	11.9541	12.1263	10.2685	11.5726	25.7039	21.0586
ENSMUSG00000040127	25.4099	5.00546	34.6363	23.3723	105.418	95.3733	-1.79035	0.00881153	0.516566	Sdr9c7	10	127898518	127911761	+	3038	protein_coding	4short chain dehydrogenase/reductase family 9C, member 7 [Source:MGI Symbol;Acc:MGI:1917311]	-	24	5	31	24	106	111	0.464465	0.0918972	0.626258	0.425304	1.92029	1.74473
ENSMUSG00000056069	139.755	171.187	181.002	116.861	104.423	87.6403	0.672694	0.00881809	0.516566	Otulinl	15	27655069	27681579	-	3241	protein_coding	OTU deubiquitinase with linear linkage specificity like [Source:MGI Symbol;Acc:MGI:2687281]	-	132	171	162	120	105	102	2.39455	2.94603	3.06772	1.99333	1.78303	1.50285
ENSMUSG00000116760	0	0	5.5865	7.79076	21.8791	17.1844	-3.10475	0.0088399	1	AC164314.1	17	7982522	8101241	-	3991	processed_transcript	novel transcript	-	0	0	5	8	22	20	0	0	0.0768896	0.107916	0.303382	0.2393
ENSMUSG00000050912	3913.13	3490.81	4059.15	4767.94	5903.39	4820.22	-0.434491	0.00886525	0.516685	Tmem123	9	7764041	7794333	+	3109	protein_coding	transmembrane protein 123 [Source:MGI Symbol;Acc:MGI:1919179]	-	3696	3487	3633	4896	5936	5610	69.8942	62.6255	71.7173	84.7806	105.08	86.166
ENSMUSG00000026814	2479.59	2036.22	2958.61	2678.07	8025.67	3595.83	-0.935938	0.00897683	0.516685	Eng	2	32646595	32682669	+	4048	protein_coding	endoglin [Source:MGI Symbol;Acc:MGI:95392]	-	2342	2034	2648	2750	8070	4185	34.0154	28.0563	40.1473	36.5736	109.719	49.3683
ENSMUSG00000017390	236.101	119.13	191.058	227.88	527.088	298.149	-0.947151	0.00898816	0.516685	Aldoc	11	78322968	78327781	+	3263	protein_coding	aldolase C, fructose-bisphosphate [Source:MGI Symbol;Acc:MGI:101863]	-	223	119	171	234	530	347	4.01807	2.03634	3.21631	3.86078	8.93938	5.07816
ENSMUSG00000024679	201.162	166.181	182.12	145.103	97.4616	69.5967	0.817906	0.00899114	0.516685	Ms4a6d	19	11586604	11604849	-	1735	protein_coding	membrane-spanning 4-domains, subfamily A, member 6D [Source:MGI Symbol;Acc:MGI:1916024]	-	190	166	163	149	98	81	6.43849	5.34231	5.7659	4.62341	3.10867	2.22935
ENSMUSG00000045930	761.239	728.796	688.256	892.041	1488.78	951.155	-0.612869	0.00912309	0.516685	Clec14a	12	58264720	58269290	-	4571	protein_coding	C-type lectin domain family 14, member a [Source:MGI Symbol;Acc:MGI:1914114]	-	719	728	616	916	1497	1107	9.24799	8.89284	8.27082	10.7885	18.0243	11.5646
ENSMUSG00000019809	389.619	348.38	358.653	446.995	679.248	505.221	-0.572777	0.00912715	0.516685	Pex3	10	13523842	13553142	-	4740	protein_coding	peroxisomal biogenesis factor 3 [Source:MGI Symbol;Acc:MGI:1929646]	-	368	348	321	459	683	588	4.56456	4.09941	4.15629	5.21327	7.93033	5.92369
ENSMUSG00000037418	41.2911	38.0415	25.6979	37.0061	142.214	80.7666	-1.30548	0.00918121	0.516685	Best1	19	9985174	10001633	-	2152	protein_coding	bestrophin 1 [Source:MGI Symbol;Acc:MGI:1346332]	-	39	38	23	38	143	94	1.0655	0.985965	0.655941	0.950643	3.65715	2.08583
ENSMUSG00000051159	69.8773	115.126	434.629	95.4368	4042.67	2917.05	-3.50936	0.00920563	0.516685	Cited1	X	102247381	102252181	-	1754	protein_coding	Cbp/p300-interacting transactivator with Glu/Asp-rich carboxy-terminal domain 1 [Source:MGI Symbol;Acc:MGI:108023]	-	66	115	389	98	4065	3395	2.2123	3.6609	13.6113	3.00796	127.55	92.4281
ENSMUSG00000074818	397.03	473.517	386.585	329.159	224.758	287.838	0.578719	0.00924016	0.516685	Pdzd7	19	45026906	45046614	-	4089	protein_coding	PDZ domain containing 7 [Source:MGI Symbol;Acc:MGI:3608325]	-	375	473	346	338	226	335	5.39193	6.45898	5.19324	4.45016	3.04187	3.9122
ENSMUSG00000026535	2.11749	13.0142	21.2287	37.9799	28.8407	265.499	-3.19425	0.00926054	0.516685	Ifi202b	1	173962568	173982744	-	1697	protein_coding	interferon activated gene 202B [Source:MGI Symbol;Acc:MGI:1347083]	-	2	13	19	39	29	309	0.0692912	0.427742	0.687149	1.23725	0.940513	8.69501
ENSMUSG00000039461	426.675	487.532	532.952	554.117	989.534	720.885	-0.645947	0.00935736	0.516685	Tcta	9	108302958	108306160	-	1838	protein_coding	T cell leukemia translocation altered gene [Source:MGI Symbol;Acc:MGI:1918829]	-	403	487	477	569	995	839	12.8911	14.7946	15.9277	16.6664	29.7938	21.7977
ENSMUSG00000027399	22.2337	29.0317	25.6979	5.84307	4.97253	13.7475	1.63255	0.00940635	0.516685	Il1a	2	129299610	129309972	-	1974	protein_coding	interleukin 1 alpha [Source:MGI Symbol;Acc:MGI:96542]	-	21	29	23	6	5	16	0.625463	0.820297	0.715089	0.163636	0.139403	0.387049
ENSMUSG00000070691	25.4099	47.0514	74.859	69.143	523.11	151.223	-2.33565	0.00941877	0.516685	Runx3	4	135120652	135177990	+	5003	protein_coding	runt related transcription factor 3 [Source:MGI Symbol;Acc:MGI:102672]	Runt	24	47	67	71	526	176	0.28204	0.524551	0.821908	0.764018	5.78634	1.67987
ENSMUSG00000020422	4666.96	3551.88	8673.59	5732.05	15971.8	12194.9	-1.0049	0.00942886	0.516685	Tns3	11	8431652	8664535	-	11182	protein_coding	tensin 3 [Source:MGI Symbol;Acc:MGI:2443012]	-	4408	3548	7763	5886	16060	14193	23.1767	17.7168	42.6078	28.3385	79.0451	60.6106
ENSMUSG00000028965	111.168	88.0962	509.488	196.717	7300.67	1156.51	-3.61014	0.00945006	0.516685	Tnfrsf9	4	150914562	150946102	+	2722	protein_coding	tumor necrosis factor receptor superfamily, member 9 [Source:MGI Symbol;Acc:MGI:1101059]	-	105	88	456	202	7341	1346	2.26794	1.80516	10.2815	3.99521	148.428	23.613
ENSMUSG00000111074	3.17624	8.00874	6.70379	0.973844	87.5166	27.495	-2.69455	0.00947465	0.516685	Gm36435	9	42274764	42279878	-	1178	lincRNA	predicted gene, 36435 [Source:MGI Symbol;Acc:MGI:5595594]	-	3	8	6	1	88	32	0.149729	0.379197	0.312597	0.0457015	4.11137	1.29717
ENSMUSG00000097296	132.343	113.123	137.428	187.952	239.676	170.985	-0.644412	0.00951668	0.516685	Gm26532	8	84208920	84209609	+	690	lincRNA	predicted gene, 26532 [Source:MGI Symbol;Acc:MGI:5477026]	-	125	113	123	193	241	199	10.651	9.14428	10.9404	15.0586	19.2228	13.772
ENSMUSG00000055733	62.4661	54.059	82.6801	86.6722	131.275	139.193	-0.845451	0.00958295	0.516685	Nap1l3	X	122394565	122397401	-	2837	protein_coding	nucleosome assembly protein 1-like 3 [Source:MGI Symbol;Acc:MGI:1859565]	-	59	54	74	89	132	162	1.22271	1.06281	1.60085	1.68891	2.56073	2.72678
ENSMUSG00000032666	647.953	696.761	640.212	527.824	381.89	491.473	0.502202	0.00959317	0.516685	1700025G04Rik	1	151852403	152090125	-	11788	protein_coding	RIKEN cDNA 1700025G04 gene [Source:MGI Symbol;Acc:MGI:1916649]	-	612	696	573	542	384	572	3.0524	3.29677	2.98328	2.47534	1.79283	2.31713
ENSMUSG00000021423	174.693	184.201	172.064	118.809	125.308	112.558	0.57511	0.00959713	0.516685	Ly86	13	37345208	37419036	+	3632	protein_coding	lymphocyte antigen 86 [Source:MGI Symbol;Acc:MGI:1321404]	-	165	184	154	122	126	131	2.67096	2.82873	2.60228	1.80838	1.9093	1.72234
ENSMUSG00000116594	25.4099	28.0306	32.4017	45.7707	59.6704	64.4414	-0.9874	0.00962479	0.516685	AC133488.1	16	18620466	18626427	-	3430	protein_coding	novel protein	-	24	28	29	47	60	75	0.411383	0.45581	0.518899	0.7377	0.962733	1.04414
ENSMUSG00000021676	499.729	770.841	578.761	431.413	383.879	432.187	0.568194	0.00963148	0.516685	Iqgap2	13	95627177	95891922	-	5771	protein_coding	IQ motif containing GTPase activating protein 2 [Source:MGI Symbol;Acc:MGI:2449975]	-	472	770	518	443	386	503	4.80862	7.45006	5.50881	4.13265	3.68116	4.16208
ENSMUSG00000059854	6.35248	5.00546	15.6422	3.89538	112.379	27.495	-2.41683	0.00964356	0.516685	Hydin	8	110266977	110610253	+	18037	protein_coding	HYDIN, axonemal central pair apparatus protein [Source:MGI Symbol;Acc:MGI:2389007]	-	6	5	14	4	113	32	0.0195577	0.0154784	0.0476368	0.0119391	0.344796	0.0847187
ENSMUSG00000027952	265.746	199.217	544.125	291.179	1025.34	988.102	-1.19214	0.00964744	0.516685	Pmvk	3	89454541	89469013	+	1713	protein_coding	phosphomevalonate kinase [Source:MGI Symbol;Acc:MGI:1915853]	-	251	199	487	299	1031	1150	8.61482	6.48658	17.4482	9.39701	33.1245	32.0578
ENSMUSG00000024737	161.988	338.369	281.559	121.731	158.127	166.688	0.807976	0.00965421	0.516685	Slc15a3	19	10839727	10859362	+	5491	protein_coding	solute carrier family 15, member 3 [Source:MGI Symbol;Acc:MGI:1929691]	-	153	338	252	125	159	194	1.63821	3.43705	2.81662	1.22556	1.59366	1.68711
ENSMUSG00000097666	45.5261	50.0546	49.1612	71.0906	120.335	77.3297	-0.891156	0.00966045	0.516685	A330094K24Rik	18	77729681	77733470	-	1027	lincRNA	RIKEN cDNA A330094K24 gene [Source:MGI Symbol;Acc:MGI:1924343]	-	43	50	44	73	121	90	2.46166	2.71844	2.62943	3.82673	6.48431	4.18471
ENSMUSG00000108452	41.2911	51.0557	81.5628	104.201	113.374	100.529	-0.873647	0.00967213	0.516685	4930413G21Rik	7	122969058	122970050	-	993	TEC	RIKEN cDNA 4930413G21 gene [Source:MGI Symbol;Acc:MGI:1921201]	-	39	51	73	107	114	117	2.30911	2.86775	4.51183	5.8011	6.31836	5.6264
ENSMUSG00000061046	388.56	416.455	423.456	488.87	667.314	582.55	-0.501137	0.00971679	0.516685	Haghl	17	25779843	25785673	-	2643	protein_coding	hydroxyacylglutathione hydrolase-like [Source:MGI Symbol;Acc:MGI:1919877]	-	367	416	379	502	671	678	8.16392	8.78853	8.80078	10.2255	13.9725	12.2497
ENSMUSG00000110498	5.29374	1.00109	6.70379	2.92153	33.8132	38.6648	-2.54864	0.00972194	0.516685	A630001O12Rik	8	126839233	126851473	+	2182	lincRNA	RIKEN cDNA A630001O12 gene [Source:MGI Symbol;Acc:MGI:3041181]	-	5	1	6	3	34	45	0.134724	0.0255897	0.168762	0.0740189	0.857576	0.984808
ENSMUSG00000004730	517.727	462.505	424.574	388.564	293.379	257.766	0.581017	0.00973215	0.516685	Adgre1	17	57358691	57483527	+	3238	protein_coding	adhesion G protein-coupled receptor E1 [Source:MGI Symbol;Acc:MGI:106912]	-	489	462	380	399	295	300	8.87895	7.96682	7.20254	6.63395	5.01411	4.42423
ENSMUSG00000056258	40.2324	31.0339	62.5688	22.3984	20.8846	12.0291	1.27801	0.00975331	0.516685	Kcnq3	15	65986387	66286642	-	14708	protein_coding	potassium voltage-gated channel, subfamily Q, member 3 [Source:MGI Symbol;Acc:MGI:1336181]	-	38	31	56	23	21	14	0.151901	0.117687	0.233676	0.084188	0.0785804	0.0454536
ENSMUSG00000026959	2.11749	4.00437	13.4076	9.73844	49.7253	27.495	-2.16482	0.00982619	0.518944	Grin1	2	25291181	25319187	-	9700	protein_coding	glutamate receptor, ionotropic, NMDA1 (zeta 1) [Source:MGI Symbol;Acc:MGI:95819]	-	2	4	12	10	50	32	0.0121224	0.0230255	0.0759257	0.0555014	0.283692	0.157533
ENSMUSG00000039783	14.8225	6.00656	16.7595	8.7646	258.572	63.5822	-3.13952	0.00985866	0.519062	Kmo	1	175620381	175662116	+	4724	protein_coding	kynurenine 3-monooxygenase (kynurenine 3-hydroxylase) [Source:MGI Symbol;Acc:MGI:2138151]	-	14	6	15	9	260	74	0.17424	0.0709188	0.194877	0.102567	3.02909	0.748024
ENSMUSG00000085999	0	4.00437	10.0557	2.92153	285.423	88.4995	-4.74722	0.0098895	0.519093	Gm13411	2	24322424	24322956	+	414	lincRNA	predicted gene 13411 [Source:MGI Symbol;Acc:MGI:3651013]	-	0	4	9	3	287	103	0	0.539485	1.3342	0.390119	38.1531	11.8804
ENSMUSG00000042015	1097.92	1149.25	2042.42	3068.58	2165.04	1936.68	-0.74133	0.00997075	0.521316	Wdr41	13	94976344	95023314	+	5726	protein_coding	WD repeat domain 41 [Source:MGI Symbol;Acc:MGI:2445123]	-	1037	1148	1828	3151	2177	2254	10.6477	11.1947	19.5931	29.626	20.9245	18.7973
ENSMUSG00000049744	297.508	141.154	181.002	159.71	66.6319	70.4559	1.06282	0.00999259	0.521316	Arhgap15	2	43748824	44395953	+	8818	protein_coding	Rho GTPase activating protein 15 [Source:MGI Symbol;Acc:MGI:1923367]	-	281	141	162	164	67	82	1.87355	0.892831	1.12752	1.00127	0.418171	0.444056
ENSMUSG00000020270	0	0	0	2.92153	5.96704	6.87375	-4.75674	0.0100131	1	Smim23	11	32818529	32824605	-	693	protein_coding	small integral membrane protein 23 [Source:MGI Symbol;Acc:MGI:1916601]	-	0	0	0	3	6	8	0	0	0	0.233058	0.476504	0.551252
ENSMUSG00000000392	194.809	114.125	108.378	103.228	56.6869	50.6939	0.988413	0.0101027	0.523727	Fap	2	62500943	62574075	-	5662	protein_coding	fibroblast activation protein [Source:MGI Symbol;Acc:MGI:109608]	-	184	114	97	106	57	59	1.91063	1.12423	1.05143	1.00789	0.554056	0.497595
ENSMUSG00000000915	986.752	861.941	1697.18	1681.83	1957.19	2083.61	-0.690907	0.0101106	0.523727	Hip1r	5	123973628	124005558	+	7369	protein_coding	huntingtin interacting protein 1 related [Source:MGI Symbol;Acc:MGI:1352504]	-	932	861	1519	1727	1968	2425	7.43596	6.52401	12.6511	12.6171	14.6982	15.7144
ENSMUSG00000095098	562.195	619.676	713.954	838.48	937.82	823.132	-0.455474	0.0101593	0.523727	Ccdc85b	19	5456789	5457397	-	609	protein_coding	coiled-coil domain containing 85B [Source:MGI Symbol;Acc:MGI:2147607]	-	531	619	639	861	943	958	51.2633	56.7536	64.3966	76.1135	85.2203	75.1176
ENSMUSG00000045211	268.922	185.202	384.351	348.636	632.506	496.628	-0.81848	0.0102072	0.523727	Nudt18	14	70577637	70582688	+	4440	protein_coding	nudix (nucleoside diphosphate linked moiety X)-type motif 18 [Source:MGI Symbol;Acc:MGI:2385853]	-	254	185	344	358	636	578	3.36342	2.32653	4.75505	4.34086	7.88357	6.21639
ENSMUSG00000026494	638.425	318.348	294.967	335.976	74.588	91.9364	1.31736	0.010219	0.523727	Kif26b	1	178529125	178939200	+	14696	protein_coding	kinesin family member 26B [Source:MGI Symbol;Acc:MGI:2447076]	-	603	318	264	345	75	107	2.41239	1.20823	1.10251	1.26385	0.280874	0.347679
ENSMUSG00000090093	104.816	100.109	109.495	74.0122	54.6979	61.0045	0.728609	0.0102498	0.523727	Gm14399	2	175129493	175142012	-	2561	protein_coding	predicted gene 14399 [Source:MGI Symbol;Acc:MGI:3650082]	zf-C2H2	99	100	98	76	55	71	2.27277	2.18027	2.34853	1.59764	1.18196	1.32386
ENSMUSG00000031840	514.551	365.399	543.007	521.981	884.116	890.151	-0.690992	0.0102654	0.523727	Rab3a	8	70754679	70758677	+	2226	protein_coding	RAB3A, member RAS oncogene family [Source:MGI Symbol;Acc:MGI:97843]	-	486	365	486	536	889	1036	12.8363	9.15562	13.3996	12.9633	21.9799	22.2243
ENSMUSG00000040605	420.323	286.313	1383.22	405.119	10028.6	7851.54	-3.12927	0.0102829	0.523727	Bace2	16	97356742	97442936	+	7887	protein_coding	beta-site APP-cleaving enzyme 2 [Source:MGI Symbol;Acc:MGI:1860440]	-	397	286	1238	416	10084	9138	2.95943	2.02476	9.63359	2.8396	70.3671	55.3265
ENSMUSG00000090610	2.11749	1.00109	4.4692	4.86922	15.9121	24.0581	-2.58389	0.0103238	1	Gm3571	10	93778660	93779719	+	1060	processed_pseudogene	predicted gene 3571 [Source:MGI Symbol;Acc:MGI:3781748]	-	2	1	4	5	16	28	0.110931	0.0526762	0.231597	0.253945	0.830736	1.26138
ENSMUSG00000106317	14.8225	13.0142	2.2346	34.0846	41.7693	22.3397	-1.69663	0.0103356	0.524853	Gm43848	3	105725901	105727147	-	1247	lincRNA	predicted gene 43848 [Source:MGI Symbol;Acc:MGI:5663985]	-	14	13	2	35	42	26	0.660072	0.582099	0.0984334	1.51105	1.85367	0.995636
ENSMUSG00000020169	1.05875	3.00328	0	6.81691	23.8682	6.01453	-3.1402	0.0104109	1	Best3	10	116986314	117025040	+	2719	protein_coding	bestrophin 3 [Source:MGI Symbol;Acc:MGI:3580298]	-	1	3	0	7	24	7	0.0216232	0.0616073	0	0.138601	0.485792	0.122937
ENSMUSG00000029811	12.705	4.00437	40.2228	16.5554	604.66	103.106	-3.67105	0.0104585	0.528656	Aoc1	6	48872896	48909188	+	3256	protein_coding	amine oxidase, copper-containing 1 [Source:MGI Symbol;Acc:MGI:1923757]	-	12	4	36	17	608	120	0.216684	0.0685955	0.678574	0.281087	10.277	1.75991
ENSMUSG00000023008	1123.33	1153.26	2678.17	2226.21	11539.3	5406.2	-1.95212	0.0104721	0.528656	Fmnl3	15	99317225	99370482	-	5021	protein_coding	formin-like 3 [Source:MGI Symbol;Acc:MGI:109569]	-	1061	1152	2397	2286	11603	6292	12.4238	12.811	29.2993	24.5111	127.183	59.8401
ENSMUSG00000078942	77.2885	58.0634	31.2844	31.163	23.8682	13.7475	1.28327	0.010504	0.528713	Naip6	13	100281121	100317674	-	6827	protein_coding	NLR family, apoptosis inhibitory protein 6 [Source:MGI Symbol;Acc:MGI:1298222]	-	73	58	28	32	24	16	0.62867	0.474371	0.251714	0.252346	0.193477	0.111914
ENSMUSG00000020120	330.329	414.452	349.715	235.67	242.66	283.542	0.522212	0.0105773	0.530845	Plek	11	16971206	17052381	-	4486	protein_coding	pleckstrin [Source:MGI Symbol;Acc:MGI:1860485]	-	312	414	313	242	244	330	4.08907	5.15301	4.28217	2.90424	2.9935	3.51276
ENSMUSG00000000982	34.9387	33.0361	37.9882	10.7123	4.97253	21.4805	1.49727	0.0107235	0.535445	Ccl3	11	83647844	83649355	-	766	protein_coding	chemokine (C-C motif) ligand 3 [Source:MGI Symbol;Acc:MGI:98260]	-	33	33	34	11	5	25	2.53288	2.4055	2.72414	0.773107	0.359244	1.55849
ENSMUSG00000028919	824.764	801.875	692.725	586.254	420.676	599.735	0.529303	0.0107449	0.535445	Arhgef19	4	141239499	141257564	+	4242	protein_coding	Rho guanine nucleotide exchange factor (GEF) 19 [Source:MGI Symbol;Acc:MGI:1925912]	-	779	801	620	602	423	698	10.7968	10.5434	8.97016	7.64015	5.48805	7.85739
ENSMUSG00000072941	1520.36	1884.06	1654.72	1827.91	3675.7	2519.23	-0.665122	0.0107848	0.535445	Sod3	5	52363791	52371418	+	3738	protein_coding	superoxide dismutase 3, extracellular [Source:MGI Symbol;Acc:MGI:103181]	-	1436	1882	1481	1877	3696	2932	22.5863	28.1126	24.3162	27.0334	54.4178	37.4557
ENSMUSG00000027962	447.85	1114.22	709.485	365.192	537.033	372.901	0.833578	0.0108193	0.535445	Vcam1	3	116109949	116129688	-	8870	protein_coding	vascular cell adhesion molecule 1 [Source:MGI Symbol;Acc:MGI:98926]	-	423	1113	635	375	540	434	2.8038	7.00635	4.39369	2.27606	3.35057	2.33647
ENSMUSG00000001583	19.0574	35.0382	20.1114	4.86922	7.95605	11.1698	1.62308	0.0108249	0.535445	Tnk1	11	69851005	69858730	-	3329	protein_coding	tyrosine kinase, non-receptor, 1 [Source:MGI Symbol;Acc:MGI:1930958]	-	18	35	18	5	8	13	0.317898	0.587049	0.331847	0.0808597	0.132259	0.186476
ENSMUSG00000032763	863.938	879.961	1026.8	905.675	2055.64	1627.36	-0.727914	0.0109046	0.536944	Ilvbl	10	78574346	78584502	+	4420	protein_coding	ilvB (bacterial acetolactate synthase)-like [Source:MGI Symbol;Acc:MGI:1351911]	-	816	879	919	930	2067	1894	10.8542	11.1042	12.7606	11.3276	25.7375	20.4622
ENSMUSG00000115151	5.29374	3.00328	13.4076	20.4507	56.6869	12.0291	-2.04575	0.0109178	0.536944	Gm19276	15	10814792	10835214	+	3473	lincRNA	predicted gene, 19276 [Source:MGI Symbol;Acc:MGI:5011461]	-	5	3	12	21	57	14	0.0846438	0.0482321	0.212058	0.32553	0.903272	0.192494
ENSMUSG00000110894	1.05875	0	0	1.94769	10.9396	9.45141	-4.29731	0.0109453	1	Gm48335	10	30740152	30743962	-	3811	TEC	predicted gene, 48335 [Source:MGI Symbol;Acc:MGI:6097794]	-	1	0	0	2	11	11	0.0154273	0	0	0.0282532	0.158856	0.137831
ENSMUSG00000022090	691.362	459.502	1303.89	961.184	2235.65	1655.71	-0.983478	0.0110667	0.541797	Pdlim2	14	70164218	70177681	-	4486	protein_coding	PDZ and LIM domain 2 [Source:MGI Symbol;Acc:MGI:2384850]	-	653	459	1167	987	2248	1927	8.55822	5.71312	15.9658	11.845	27.5795	20.5124
ENSMUSG00000014039	485.965	511.558	493.846	396.355	349.072	360.013	0.432212	0.0111178	0.541797	Prdm15	16	97791467	97851850	-	11349	protein_coding	PR domain containing 15 [Source:MGI Symbol;Acc:MGI:1930121]	zf-C2H2	459	511	442	407	351	419	2.37785	2.5141	2.39025	1.93069	1.70215	1.76299
ENSMUSG00000057897	33.8799	16.0175	53.6304	95.4368	58.6759	79.0481	-1.177	0.0111567	0.541797	Camk2b	11	5969644	6066362	-	9125	protein_coding	calcium/calmodulin-dependent protein kinase II, beta [Source:MGI Symbol;Acc:MGI:88257]	-	32	16	48	98	59	92	0.20618	0.0979055	0.32284	0.578188	0.355851	0.481447
ENSMUSG00000036887	1444.13	1557.7	1872.59	1178.35	1309.76	1012.16	0.477917	0.0111709	0.541797	C1qa	4	136895917	136898803	-	1040	protein_coding	complement component 1, q subcomponent, alpha polypeptide [Source:MGI Symbol;Acc:MGI:88223]	-	1364	1556	1676	1210	1317	1178	77.11	83.5404	98.9054	62.6366	69.6949	54.0886
ENSMUSG00000027346	995.222	1033.13	986.575	1252.36	1735.41	1247.59	-0.490086	0.0111898	0.541797	Gpcpd1	2	132529082	132587729	-	7289	protein_coding	glycerophosphocholine phosphodiesterase 1 [Source:MGI Symbol;Acc:MGI:104898]	-	940	1032	883	1286	1745	1452	7.5821	7.90555	7.43484	9.49837	13.1758	9.51245
ENSMUSG00000029047	265.746	268.293	545.242	403.172	931.853	713.152	-0.924873	0.0112059	0.541797	Pex10	4	155067016	155072433	+	3298	protein_coding	peroxisomal biogenesis factor 10 [Source:MGI Symbol;Acc:MGI:2684988]	-	251	268	488	414	937	830	4.47459	4.53737	9.08131	6.75812	15.6364	12.0177
ENSMUSG00000114902	0	0	0	3.89538	5.96704	5.15531	-4.68496	0.0112551	1	Gm4118	14	61558798	61559661	+	864	processed_pseudogene	predicted gene 4118 [Source:MGI Symbol;Acc:MGI:3782294]	-	0	0	0	4	6	6	0	0	0	0.249243	0.382196	0.331613
ENSMUSG00000027422	6173.55	5750.28	5866.94	4692.96	4688.1	4769.52	0.330248	0.0113135	0.543949	Rrbp1	2	143947395	144011263	-	8786	protein_coding	ribosome binding protein 1 [Source:MGI Symbol;Acc:MGI:1932395]	-	5831	5744	5251	4819	4714	5551	39.0195	36.5042	36.6801	29.5285	29.5289	30.1699
ENSMUSG00000004105	1176.27	1075.17	1004.45	1441.29	1776.19	1299.14	-0.471872	0.0113138	0.543949	Angptl2	2	33216069	33247717	+	6286	protein_coding	angiopoietin-like 2 [Source:MGI Symbol;Acc:MGI:1347002]	-	1111	1074	899	1480	1786	1512	10.3913	9.54004	8.77737	12.6754	15.6371	11.4861
ENSMUSG00000058396	207.514	237.259	175.416	220.089	673.281	314.474	-0.960815	0.0113984	0.546485	Gpr182	10	127747276	127751732	-	3954	protein_coding	G protein-coupled receptor 182 [Source:MGI Symbol;Acc:MGI:109545]	-	196	237	157	226	677	366	2.9144	3.34682	2.43692	3.07714	9.42325	4.42016
ENSMUSG00000040033	1100.04	1201.31	1072.61	1279.63	1647.9	1696.1	-0.454599	0.0115739	0.551677	Stat2	10	128270559	128292849	+	5926	protein_coding	signal transducer and activator of transcription 2 [Source:MGI Symbol;Acc:MGI:103039]	STAT	1039	1200	960	1314	1657	1974	10.3082	11.3068	9.94234	11.9374	15.389	15.9067
ENSMUSG00000023132	3.17624	3.00328	4.4692	15.5815	21.8791	8.59219	-2.11297	0.0115793	1	Gzma	13	113093825	113100981	-	1006	protein_coding	granzyme A [Source:MGI Symbol;Acc:MGI:109266]	-	3	3	4	16	22	10	0.175329	0.166511	0.244029	0.856245	1.20358	0.474674
ENSMUSG00000079608	31.7624	21.0229	31.2844	42.8492	78.566	54.1308	-1.06373	0.0115939	0.551677	Stard6	18	70472454	70501066	+	1907	protein_coding	StAR-related lipid transfer (START) domain containing 6 [Source:MGI Symbol;Acc:MGI:2156774]	-	30	21	28	44	79	63	0.924912	0.614878	0.901128	1.24216	2.27995	1.57755
ENSMUSG00000030994	128.108	100.109	69.2725	54.5353	46.7418	61.8638	0.865916	0.0116031	0.551677	D7Ertd443e	7	134265779	134385661	-	5969	protein_coding	DNA segment, Chr 7, ERATO Doi 443, expressed [Source:MGI Symbol;Acc:MGI:1196431]	-	121	100	62	56	47	72	1.19183	0.935446	0.637484	0.505083	0.433356	0.576003
ENSMUSG00000029119	2240.31	1566.71	1763.1	2388.84	3404.2	2419.56	-0.560084	0.0117503	0.556758	Man2b2	5	36806921	36830653	-	3528	protein_coding	mannosidase 2, alpha B2 [Source:MGI Symbol;Acc:MGI:1195262]	-	2116	1565	1578	2453	3423	2816	35.2628	24.7689	27.451	37.4322	53.3982	38.1152
ENSMUSG00000096715	7.41123	0	7.82109	21.4246	19.8901	23.1989	-2.09784	0.011792	0.556758	Igkv3-4	6	70671788	70672377	+	360	IG_V_gene	immunoglobulin kappa variable 3-4 [Source:MGI Symbol;Acc:MGI:1330855]	-	7	0	7	22	20	27	1.14321	0	1.19337	3.29	3.05757	3.58142
ENSMUSG00000060568	435.145	328.358	235.75	129.521	270.506	152.082	0.857098	0.0118377	0.556758	Fam78b	1	167001417	167091302	+	6325	protein_coding	family with sequence similarity 78, member B [Source:MGI Symbol;Acc:MGI:2443050]	-	411	328	211	133	272	177	3.82042	2.89557	2.04739	1.13205	2.36678	1.33631
ENSMUSG00000090688	23.2924	29.0317	22.346	5.84307	9.94506	11.1698	1.46615	0.0119029	0.556758	Vmn2r12	5	109083824	109097950	-	4607	protein_coding	vomeronasal 2, receptor 12 [Source:MGI Symbol;Acc:MGI:3761377]	-	22	29	20	6	10	13	0.280759	0.351479	0.266435	0.0701147	0.119462	0.134747
ENSMUSG00000100075	23.2924	25.0273	31.2844	46.7445	53.7033	54.99	-0.968137	0.0119708	0.556758	1700018L02Rik	19	29046245	29048729	+	2485	antisense	RIKEN cDNA 1700018L02 gene [Source:MGI Symbol;Acc:MGI:1914579]	-	22	25	28	48	54	64	0.520506	0.561738	0.69153	1.0399	1.19596	1.22984
ENSMUSG00000090210	249.864	242.264	232.398	188.926	166.083	132.32	0.573965	0.0120496	0.556758	Itga10	3	96645584	96664519	+	5186	protein_coding	integrin, alpha 10 [Source:MGI Symbol;Acc:MGI:2153482]	-	236	242	208	194	167	154	2.67553	2.60557	2.46156	2.01393	1.77228	1.41802
ENSMUSG00000086567	114.345	109.119	137.428	44.7968	46.7418	97.0917	0.930353	0.012051	0.556758	Gm2830	13	54499705	54500089	-	385	processed_pseudogene	predicted gene 2830 [Source:MGI Symbol;Acc:MGI:3781002]	-	108	109	123	46	47	113	16.4927	15.8083	19.6076	6.4324	6.71871	14.0156
ENSMUSG00000032515	145.048	124.136	143.014	241.513	383.879	140.053	-0.891942	0.0120517	0.556758	Csrnp1	9	119971163	119984658	-	3473	protein_coding	cysteine-serine-rich nuclear protein 1 [Source:MGI Symbol;Acc:MGI:2387989]	-	137	124	128	248	386	163	2.31924	1.9936	2.26196	3.84435	6.1169	2.24118
ENSMUSG00000074272	132.343	113.123	99.4396	98.3583	373.934	244.877	-1.05574	0.0120707	0.556758	Ceacam1	7	25461707	25477603	-	5806	protein_coding	carcinoembryonic antigen-related cell adhesion molecule 1 [Source:MGI Symbol;Acc:MGI:1347245]	-	125	113	89	101	376	285	1.26579	1.08673	0.940789	0.936527	3.56418	2.34402
ENSMUSG00000022217	280.568	150.164	326.251	327.212	526.094	460.541	-0.796541	0.0121065	0.556758	Emc9	14	55581516	55585302	-	2465	protein_coding	ER membrane protein complex subunit 9 [Source:MGI Symbol;Acc:MGI:1934682]	-	265	150	292	336	529	536	6.32061	3.39777	7.27018	7.33835	11.811	10.3834
ENSMUSG00000031844	290.097	284.31	204.466	135.364	132.269	210.509	0.702423	0.0121516	0.556758	Hsd17b2	8	117701904	117759027	+	1924	protein_coding	hydroxysteroid (17-beta) dehydrogenase 2 [Source:MGI Symbol;Acc:MGI:1096386]	-	274	284	183	139	133	245	8.37289	8.24201	5.83748	3.88943	3.80448	6.08072
ENSMUSG00000044080	712.537	536.586	667.028	697.273	1222.25	1025.91	-0.620469	0.0121537	0.556758	S100a1	3	90511034	90514392	-	694	protein_coding	S100 calcium binding protein A1 [Source:MGI Symbol;Acc:MGI:1338917]	-	673	536	597	716	1229	1194	57.0145	43.1246	52.7951	55.543	97.4633	82.1558
ENSMUSG00000023966	59.2898	63.0688	60.3342	67.1953	165.088	117.713	-0.937403	0.0121628	0.556758	Rsph9	17	46122035	46144216	-	1602	protein_coding	radial spoke head 9 homolog (Chlamydomonas) [Source:MGI Symbol;Acc:MGI:1922814]	-	56	63	54	69	166	137	2.05521	2.19583	2.06876	2.3188	5.70288	4.08368
ENSMUSG00000051390	577.017	572.625	650.268	771.285	871.188	762.127	-0.417942	0.0121641	0.556758	Zbtb22	17	33915904	33919324	+	2672	protein_coding	zinc finger and BTB domain containing 22 [Source:MGI Symbol;Acc:MGI:1931870]	-	545	572	582	792	876	887	11.9919	11.9531	13.368	15.9575	18.0433	15.8519
ENSMUSG00000036743	39.1736	28.0306	33.519	48.6922	65.6374	80.7666	-0.957119	0.0122136	0.557256	Psma8	18	14706151	14762299	+	1693	protein_coding	proteasome (prosome, macropain) subunit, alpha type, 8 [Source:MGI Symbol;Acc:MGI:1920927]	-	37	28	30	50	66	94	1.28492	0.923467	1.08754	1.58997	2.14554	2.65133
ENSMUSG00000074264	87.876	173.189	149.718	119.783	375.923	363.45	-1.0646	0.0122399	0.557256	Amy1	3	113555710	113606699	-	3446	protein_coding	amylase 1, salivary [Source:MGI Symbol;Acc:MGI:88019]	-	83	173	134	123	378	423	1.4161	2.80318	2.38654	1.92161	6.03706	5.86163
ENSMUSG00000056359	0	0	0	0	5.96704	16.3252	-5.25892	0.0123155	1	D830013O20Rik	12	73364075	73409557	-	689	lincRNA	RIKEN cDNA D830013O20 gene [Source:MGI Symbol;Acc:MGI:2685737]	-	0	0	0	0	6	19	0	0	0	0	0.479271	1.31682
ENSMUSG00000101236	4.23499	5.00546	12.2903	21.4246	19.8901	26.6358	-1.67049	0.0123602	0.559326	Gm6750	12	116507616	116507883	-	268	processed_pseudogene	predicted gene 6750 [Source:MGI Symbol;Acc:MGI:3779628]	-	4	5	11	22	20	31	0.877516	1.04173	2.51905	4.41941	4.10718	5.52358
ENSMUSG00000042724	52.9374	46.0503	41.3401	54.5353	100.445	115.995	-0.95047	0.0123764	0.559326	Map3k9	12	81721010	81781175	-	5902	protein_coding	mitogen-activated protein kinase kinase kinase 9 [Source:MGI Symbol;Acc:MGI:2449952]	-	50	46	37	56	101	135	0.498082	0.43519	0.384753	0.510816	0.941826	1.09227
ENSMUSG00000021226	296.449	361.394	313.961	397.329	476.369	492.332	-0.491132	0.01241	0.559326	Acot2	12	83987861	83993873	+	2196	protein_coding	acyl-CoA thioesterase 2 [Source:MGI Symbol;Acc:MGI:2159605]	-	280	361	281	408	479	573	7.49645	9.17899	7.85332	10.0024	12.0047	12.4599
ENSMUSG00000027883	320.8	293.32	299.436	241.513	201.885	205.353	0.49411	0.0124227	0.559326	Gpsm2	3	108678638	108722309	-	3909	protein_coding	G-protein signalling modulator 2 (AGS3-like, C. elegans) [Source:MGI Symbol;Acc:MGI:1923373]	-	303	293	268	248	203	239	4.55729	4.18526	4.20773	3.41556	2.85811	2.91962
ENSMUSG00000070323	20.1162	17.0186	30.1671	2.92153	9.94506	7.73297	1.70445	0.0124496	0.559326	Mmp27	9	7571396	7581885	+	2210	protein_coding	matrix metallopeptidase 27 [Source:MGI Symbol;Acc:MGI:3039232]	-	19	17	27	3	10	9	0.505465	0.429513	0.749809	0.0730811	0.249033	0.194466
ENSMUSG00000055561	0	0	0	0.973844	10.9396	5.15531	-4.86829	0.0124799	1	Spink5	18	43963235	44022501	+	4785	protein_coding	serine peptidase inhibitor, Kazal type 5 [Source:MGI Symbol;Acc:MGI:1919682]	-	0	0	0	1	11	6	0	0	0	0.0112511	0.12652	0.0598774
ENSMUSG00000038267	139.755	99.1082	145.249	312.604	184.978	167.548	-0.792406	0.0124809	0.559326	Slc22a23	13	34179158	34345182	-	6386	protein_coding	solute carrier family 22, member 23 [Source:MGI Symbol;Acc:MGI:1920352]	-	132	99	130	321	186	195	1.21528	0.865618	1.24938	2.70615	1.603	1.45814
ENSMUSG00000068122	301.743	246.269	78.2109	102.254	108.401	86.7811	1.0755	0.0125325	0.560176	Agtr2	X	21484544	21489164	+	3326	protein_coding	angiotensin II receptor, type 2 [Source:MGI Symbol;Acc:MGI:87966]	-	285	246	70	105	109	101	5.03793	4.12984	1.29168	1.69959	1.80365	1.45008
ENSMUSG00000101958	0	0	0	3.89538	3.97803	6.87375	-4.66177	0.0126336	1	Gm19085	1	91487729	91490009	-	2162	processed_pseudogene	predicted gene, 19085 [Source:MGI Symbol;Acc:MGI:5011270]	-	0	0	0	4	4	8	0	0	0	0.0996048	0.101825	0.176696
ENSMUSG00000042532	12.705	2.00219	5.5865	0	0.994506	0	4.32548	0.0126674	1	Golga7b	19	42247574	42270348	+	2988	protein_coding	golgi autoantigen, golgin subfamily a, 7B [Source:MGI Symbol;Acc:MGI:1918396]	-	12	2	5	0	1	0	0.236119	0.037374	0.1027	0	0.0184191	0
ENSMUSG00000022555	622.543	700.765	1380.98	813.16	2745.83	1959.02	-1.02908	0.0126743	0.564508	Dgat1	15	76502015	76511953	-	3056	protein_coding	diacylglycerol O-acyltransferase 1 [Source:MGI Symbol;Acc:MGI:1333825]	-	588	700	1236	835	2761	2280	11.3124	12.7898	24.8224	14.7099	49.7235	35.6267
ENSMUSG00000086368	25.4099	24.0262	29.0498	8.7646	2.98352	13.7475	1.60723	0.0127279	0.564508	Gm13830	5	115301120	115319208	+	3099	lincRNA	predicted gene 13830 [Source:MGI Symbol;Acc:MGI:3651141]	-	24	24	26	9	3	16	0.455323	0.432424	0.51491	0.15635	0.0532781	0.246543
ENSMUSG00000066684	21.1749	26.0284	26.8152	9.73844	9.94506	8.59219	1.39046	0.0127383	0.564508	Pilrb1	5	137852147	137858106	-	1957	protein_coding	paired immunoglobin-like type 2 receptor beta 1 [Source:MGI Symbol;Acc:MGI:2450532]	-	20	26	24	10	10	10	0.600854	0.741827	0.752661	0.275097	0.281228	0.244007
ENSMUSG00000020723	60.3486	103.113	83.7974	60.3784	32.8187	29.2134	1.0177	0.012761	0.564508	Cacng4	11	107732357	107794557	-	3575	protein_coding	calcium channel, voltage-dependent, gamma subunit 4 [Source:MGI Symbol;Acc:MGI:1859167]	-	57	103	75	62	33	34	0.937408	1.60872	1.28755	0.933666	0.508027	0.454147
ENSMUSG00000036528	879.819	947.034	694.96	564.83	608.638	643.555	0.473055	0.0128263	0.564999	Ppfibp2	7	107595207	107748583	+	10553	protein_coding	PTPRF interacting protein, binding protein 2 (liprin beta 2) [Source:MGI Symbol;Acc:MGI:894649]	-	831	946	622	580	612	749	4.62972	5.00536	3.61738	2.95888	3.19172	3.38922
ENSMUSG00000000320	117.521	119.13	157.539	162.632	234.704	222.538	-0.654581	0.0128379	0.564999	Alox12	11	70241457	70255353	-	4085	protein_coding	arachidonate 12-lipoxygenase [Source:MGI Symbol;Acc:MGI:87998]	-	111	119	141	167	236	259	1.59757	1.62658	2.11839	2.2009	3.17957	3.02762
ENSMUSG00000052565	7.41123	6.00656	36.8709	17.5292	94.4781	73.0336	-1.88678	0.0129083	0.566647	Hist1h1d	13	23553262	23560686	+	7425	protein_coding	histone cluster 1, H1d [Source:MGI Symbol;Acc:MGI:107502]	-	7	6	33	18	95	85	0.0554283	0.0451206	0.27277	0.130512	0.704167	0.546658
ENSMUSG00000040857	837.469	794.868	785.461	1037.14	1399.27	967.48	-0.493152	0.012981	0.566742	Erf	7	25242561	25250761	-	3607	protein_coding	Ets2 repressor factor [Source:MGI Symbol;Acc:MGI:109637]	ETS	791	794	703	1065	1407	1126	12.8932	12.2912	11.9616	15.8957	21.4682	14.9069
ENSMUSG00000039116	42.3499	79.0863	117.316	51.6138	374.929	217.382	-1.43194	0.0129887	0.566742	Adgrg6	10	14402583	14545659	-	12228	protein_coding	adhesion G protein-coupled receptor G6 [Source:MGI Symbol;Acc:MGI:1916151]	-	40	79	105	53	377	253	0.192324	0.360738	0.527003	0.233344	1.69682	0.988004
ENSMUSG00000005268	6116.38	4730.16	10597.6	9766.69	15580.9	10995.4	-0.761135	0.0130546	0.566742	Prlr	15	10177238	10349180	+	15339	protein_coding	prolactin receptor [Source:MGI Symbol;Acc:MGI:97763]	-	5777	4725	9485	10029	15667	12797	22.1429	17.1999	37.9507	35.1995	56.2131	39.8387
ENSMUSG00000074922	280.568	341.373	396.641	363.244	713.061	574.817	-0.697104	0.0130632	0.566742	Fam122a	19	24476502	24477356	-	855	protein_coding	family with sequence similarity 122, member A [Source:MGI Symbol;Acc:MGI:1915284]	-	265	341	355	373	717	669	18.2226	22.2694	25.4825	23.4865	46.1532	37.364
ENSMUSG00000086291	8.46998	8.00874	26.8152	8.7646	109.396	51.5531	-1.97551	0.0130772	0.566742	Gm15513	5	34211810	34213802	-	1569	sense_intronic	predicted gene 15513 [Source:MGI Symbol;Acc:MGI:3782961]	-	8	8	24	9	110	60	0.299776	0.2847	0.938788	0.308813	3.8585	1.82609
ENSMUSG00000028341	16.94	32.035	26.8152	24.3461	159.121	45.5386	-1.59304	0.0131409	0.566742	Nr4a3	4	48045153	48086447	+	5987	protein_coding	nuclear receptor subfamily 4, group A, member 3 [Source:MGI Symbol;Acc:MGI:1352457]	NGFIB-like	16	32	24	25	160	53	0.157123	0.298443	0.246026	0.224805	1.47082	0.422727
ENSMUSG00000024395	117.521	199.217	196.645	167.501	449.517	355.717	-0.922037	0.0131417	0.566742	Lims2	18	31931325	31958619	+	2623	protein_coding	LIM and senescent cell antigen like domains 2 [Source:MGI Symbol;Acc:MGI:2385067]	-	111	199	176	172	452	414	2.48802	4.23618	4.11807	3.53026	9.48394	7.53695
ENSMUSG00000067929	35.9974	45.0492	37.9882	36.0322	113.374	116.854	-1.16181	0.013224	0.567399	Gm10226	17	21691860	21692114	+	255	protein_coding	predicted gene 10226 [Source:MGI Symbol;Acc:MGI:3704470]	zf-C2H2	34	45	34	37	114	136	7.83914	9.85354	8.1831	7.81156	24.6044	25.4679
ENSMUSG00000030498	254.099	212.232	306.14	325.264	451.506	378.056	-0.580922	0.013252	0.567399	Gas2	7	51862015	51994975	+	4993	protein_coding	growth arrest specific 2 [Source:MGI Symbol;Acc:MGI:95657]	-	240	212	274	334	454	440	2.82605	2.3708	3.36797	3.60131	5.0043	4.20809
ENSMUSG00000021327	2753.8	2347.56	2709.45	2205.76	1843.81	1822.4	0.411635	0.01329	0.567399	Zkscan3	13	21387003	21402755	-	7974	protein_coding	zinc finger with KRAB and SCAN domains 3 [Source:MGI Symbol;Acc:MGI:1919989]	zf-C2H2	2601	2345	2425	2265	1854	2121	19.1776	16.4205	18.6644	15.2921	12.7962	12.7016
ENSMUSG00000008305	1260.97	1415.55	1413.38	1042.99	1063.13	1067.15	0.366072	0.0132932	0.567399	Tle1	4	72117142	72200919	-	8711	protein_coding	transducin-like enhancer of split 1 [Source:MGI Symbol;Acc:MGI:104636]	-	1191	1414	1265	1071	1069	1242	8.03847	9.06362	8.91254	6.61908	6.75396	6.80843
ENSMUSG00000023272	764.415	1099.2	1264.78	659.293	701.127	765.564	0.557	0.0133222	0.567399	Creld2	15	88819646	88826683	+	1366	protein_coding	cysteine-rich with EGF-like domains 2 [Source:MGI Symbol;Acc:MGI:1923987]	-	722	1098	1132	677	705	891	31.0754	44.882	50.8598	26.6817	28.4045	31.1473
ENSMUSG00000059305	12.705	16.0175	14.5249	4.86922	0.994506	4.29609	2.07977	0.0135069	1	Vpreb1	16	16868403	16870843	-	1199	protein_coding	pre-B lymphocyte gene 1 [Source:MGI Symbol;Acc:MGI:98936]	-	12	16	13	5	1	5	0.588426	0.745111	0.665431	0.224505	0.0459018	0.199134
ENSMUSG00000085852	19.0574	10.0109	6.70379	36.0322	40.7748	21.4805	-1.4529	0.0135208	0.574434	Gm13807	2	93403547	93417830	+	1295	antisense	predicted gene 13807 [Source:MGI Symbol;Acc:MGI:3650023]	-	18	10	6	37	41	25	0.817208	0.431172	0.284355	1.53818	1.74246	0.921858
ENSMUSG00000024799	362.092	319.349	844.678	471.341	3420.11	2710.84	-2.11321	0.0135587	0.574619	Tm7sf2	19	6062821	6077197	-	5593	protein_coding	transmembrane 7 superfamily member 2 [Source:MGI Symbol;Acc:MGI:1920416]	-	342	319	756	484	3439	3155	3.5951	3.18468	8.29576	4.65883	33.8404	26.9369
ENSMUSG00000036896	1305.44	1379.51	1846.9	1016.69	1206.34	984.665	0.498542	0.0137227	0.580138	C1qc	4	136889804	136893065	-	1931	protein_coding	complement component 1, q subcomponent, C chain [Source:MGI Symbol;Acc:MGI:88225]	-	1233	1378	1653	1044	1213	1146	37.5414	39.8462	52.5375	29.1068	34.5722	28.3397
ENSMUSG00000092564	71.9948	85.0929	89.3839	111.992	164.094	123.728	-0.697341	0.0138696	0.582367	BC051226	17	33908182	33909317	-	979	antisense	cDNA sequence BC051226 [Source:MGI Symbol;Acc:MGI:3039585]	-	68	85	80	115	165	144	4.08372	4.84793	5.01518	6.32399	9.27577	7.02382
ENSMUSG00000096403	1.05875	5.00546	8.93839	0.973844	5.96704	115.995	-3.04094	0.0138768	0.582367	Gm9825	6	7982541	7983383	-	843	processed_pseudogene	predicted gene 9825 [Source:MGI Symbol;Acc:MGI:3708729]	-	1	5	8	1	6	135	0.0697432	0.331179	0.582427	0.0638629	0.391717	7.64715
ENSMUSG00000028412	1771.28	1642.79	1777.62	2041.18	2698.1	2221.08	-0.422932	0.0138772	0.582367	Slc44a1	4	53440413	53622478	+	6945	protein_coding	solute carrier family 44, member 1 [Source:MGI Symbol;Acc:MGI:2140592]	-	1673	1641	1591	2096	2713	2585	14.1629	13.1934	14.0597	16.2478	21.4994	17.7739
ENSMUSG00000024640	399.148	347.379	472.618	339.872	143.209	229.411	0.774505	0.0140069	0.586375	Psat1	19	15904678	15947337	-	4254	protein_coding	phosphoserine aminotransferase 1 [Source:MGI Symbol;Acc:MGI:2183441]	-	377	347	423	349	144	267	5.21043	4.55462	6.1027	4.41676	1.863	2.99714
ENSMUSG00000033191	1110.63	1219.33	1233.5	1309.82	2126.25	1690.08	-0.524556	0.0141353	0.59031	Tie1	4	118471191	118490061	-	4917	protein_coding	tyrosine kinase with immunoglobulin-like and EGF-like domains 1 [Source:MGI Symbol;Acc:MGI:99906]	-	1049	1218	1104	1345	2138	1967	12.5431	13.8314	13.78	14.7264	23.9307	19.1028
ENSMUSG00000109304	1.05875	1.00109	1.1173	7.79076	4.97253	13.7475	-3.06843	0.014137	1	Gm45112	7	120629762	120634886	-	5125	TEC	predicted gene 45112 [Source:MGI Symbol;Acc:MGI:5753688]	-	1	1	1	8	5	16	0.0114719	0.010895	0.0119753	0.0840373	0.0536939	0.14908
ENSMUSG00000102748	103.757	74.0809	50.2785	124.652	141.22	128.883	-0.789522	0.0142441	0.591328	Pcdhgb2	18	37689828	37841873	+	4882	protein_coding	protocadherin gamma subfamily B, 2 [Source:MGI Symbol;Acc:MGI:1935170]	-	98	74	45	128	142	150	1.18021	0.846358	0.56571	1.41152	1.60081	1.46719
ENSMUSG00000028036	2203.25	2009.19	6968.59	7557.03	23185.9	11794.5	-1.9277	0.014313	0.591328	Ptgfr	3	151796502	151837630	-	6778	protein_coding	prostaglandin F receptor [Source:MGI Symbol;Acc:MGI:97796]	-	2081	2007	6237	7760	23314	13727	18.051	16.5335	56.4746	61.6362	189.306	96.7092
ENSMUSG00000033419	66.7011	59.0645	125.138	74.0122	596.704	360.013	-2.03896	0.0143375	0.591328	Snap91	9	86765923	86880654	-	9126	protein_coding	synaptosomal-associated protein 91 [Source:MGI Symbol;Acc:MGI:109132]	-	63	59	112	76	600	419	0.405873	0.360987	0.753211	0.448342	3.61842	2.19244
ENSMUSG00000046491	74.1123	38.0415	54.7477	103.228	107.407	86.7811	-0.834208	0.014342	0.591328	C1qtnf2	11	43474276	43491525	+	1308	protein_coding	C1q and tumor necrosis factor related protein 2 [Source:MGI Symbol;Acc:MGI:1916433]	-	70	38	49	106	108	101	3.14644	1.62217	2.29915	4.36289	4.54428	3.68729
ENSMUSG00000032473	179.987	3.00328	138.545	51.6138	3802.99	1746.79	-4.12289	0.0143421	0.591328	Cldn18	9	99689461	99717267	-	4456	protein_coding	claudin 18 [Source:MGI Symbol;Acc:MGI:1929209]	-	170	3	124	53	3824	2033	2.24302	0.0375921	1.70787	0.640334	47.2304	21.7864
ENSMUSG00000099561	31.7624	38.0415	11.173	66.2214	61.6594	53.2716	-1.15493	0.0143663	0.591328	Gm28410	1	78325628	78340106	-	1450	antisense	predicted gene 28410 [Source:MGI Symbol;Acc:MGI:5579116]	-	30	38	10	68	62	62	1.21642	1.46331	0.423264	2.52474	2.35327	2.04182
ENSMUSG00000108022	13.7637	75.082	90.5012	77.9076	553.94	331.658	-2.42569	0.0145247	0.595667	Gm7298	6	121732932	121789084	+	4657	protein_coding	predicted gene 7298 [Source:MGI Symbol;Acc:MGI:3648717]	-	13	75	81	80	557	386	0.164122	0.899239	1.06748	0.924825	6.5826	3.95799
ENSMUSG00000034209	362.092	422.461	185.472	312.604	603.665	1055.12	-1.02304	0.0145412	0.595667	Rasl10a	11	5058128	5060385	+	1413	protein_coding	RAS-like, family 10, member A [Source:MGI Symbol;Acc:MGI:1922918]	-	342	422	166	321	607	1228	14.2303	16.6759	7.21016	12.2303	23.6426	41.5002
ENSMUSG00000068009	21.1749	2.00219	164.243	17.5292	1766.24	2527.82	-4.52435	0.01464	0.598289	Bpifb6	2	153900388	153912795	+	1669	protein_coding	BPI fold containing family B, member 6 [Source:MGI Symbol;Acc:MGI:2684965]	-	20	2	147	18	1776	2942	0.704536	0.0669104	5.40555	0.58062	58.5646	84.1744
ENSMUSG00000006154	411.853	717.784	463.679	399.276	334.154	277.528	0.657336	0.0147331	0.600569	Eps8l1	7	4460674	4480487	+	6036	protein_coding	EPS8-like 1 [Source:MGI Symbol;Acc:MGI:1914675]	-	389	717	415	410	336	323	3.78905	6.6327	4.21967	3.65688	3.06365	2.55533
ENSMUSG00000089682	1554.24	1205.32	1516.17	1716.89	2143.16	1967.61	-0.446914	0.0147861	0.600569	Bcl2l2	14	54883377	54888234	+	4462	protein_coding	BCL2-like 2 [Source:MGI Symbol;Acc:MGI:108052]	-	1468	1204	1357	1763	2155	2290	19.3431	15.0667	18.6651	21.2715	26.5807	24.5075
ENSMUSG00000028756	2292.19	1943.12	2377.61	2657.62	3697.57	2819.1	-0.472324	0.0148008	0.600569	Pink1	4	138313409	138326307	-	2673	protein_coding	PTEN induced putative kinase 1 [Source:MGI Symbol;Acc:MGI:1916193]	-	2165	1941	2128	2729	3718	3281	47.6199	40.5459	48.8598	54.9643	76.5525	58.6139
ENSMUSG00000050645	189.516	290.317	169.829	143.155	107.407	146.926	0.709014	0.0148547	0.601335	Defb19	2	152576086	152580312	-	394	protein_coding	defensin beta 19 [Source:MGI Symbol;Acc:MGI:2385955]	-	179	290	152	147	108	171	26.7108	41.0981	23.677	20.0862	15.0861	20.725
ENSMUSG00000040687	797.237	620.678	1022.33	870.617	1574.3	1455.52	-0.676977	0.0149246	0.602743	Madd	2	91137360	91183837	-	9086	protein_coding	MAP-kinase activating death domain [Source:MGI Symbol;Acc:MGI:2444672]	-	753	620	915	894	1583	1694	4.8725	3.81012	6.18056	5.29713	9.58864	8.90296
ENSMUSG00000079055	12.705	7.00765	6.70379	23.3723	18.8956	31.7911	-1.49017	0.0149757	0.602844	Slc8a3	12	81197915	81333180	-	5332	protein_coding	solute carrier family 8 (sodium/calcium exchanger), member 3 [Source:MGI Symbol;Acc:MGI:107976]	-	12	7	6	24	19	37	0.132319	0.0733041	0.0690622	0.242324	0.196116	0.331364
ENSMUSG00000036395	650.071	445.486	324.017	407.067	130.28	168.407	1.00873	0.0149974	0.602844	Glb1l2	9	26763044	26806468	-	9043	protein_coding	galactosidase, beta 1-like 2 [Source:MGI Symbol;Acc:MGI:2388283]	-	614	445	290	418	131	196	3.99195	2.74769	1.96818	2.48851	0.797274	1.03499
ENSMUSG00000042428	778.179	737.805	616.749	555.091	502.226	524.123	0.431749	0.0150706	0.603701	Mgat3	15	80173721	80215519	+	4665	protein_coding	mannoside acetylglucosaminyltransferase 3 [Source:MGI Symbol;Acc:MGI:104532]	-	735	737	552	570	505	610	9.26329	8.82137	7.26217	6.57808	5.95783	6.24413
ENSMUSG00000061740	1442.01	1521.66	1727.34	1548.41	3379.33	2513.22	-0.66561	0.0150915	0.603701	Cyp2d22	15	82370527	82380260	-	3909	protein_coding	cytochrome P450, family 2, subfamily d, polypeptide 22 [Source:MGI Symbol;Acc:MGI:1929474]	-	1362	1520	1546	1590	3398	2925	20.4852	21.7119	24.273	21.8981	47.8417	35.7317
ENSMUSG00000097574	142.931	130.142	159.774	195.743	205.863	225.975	-0.537677	0.015139	0.603701	C920006O11Rik	9	78175914	78178879	+	1444	lincRNA	RIKEN cDNA C920006O11 gene [Source:MGI Symbol;Acc:MGI:2443759]	-	135	130	143	201	207	263	5.49663	5.02685	6.07782	7.49385	7.88954	8.69725
ENSMUSG00000039745	585.487	497.543	583.23	578.464	1207.33	854.064	-0.663876	0.0151594	0.603701	Htatip2	7	49759115	49773975	+	2024	protein_coding	HIV-1 Tat interactive protein 2 [Source:MGI Symbol;Acc:MGI:1859271]	-	553	497	522	594	1214	994	16.0637	13.7109	15.8285	15.7998	33.0109	23.4514
ENSMUSG00000030004	10.5875	14.0153	27.9325	5.84307	183.984	225.975	-2.98588	0.0153556	0.609186	Nat8	6	85830388	85832082	-	1123	protein_coding	N-acetyltransferase 8 (GCN5-related) [Source:MGI Symbol;Acc:MGI:1915646]	-	10	14	25	6	185	263	0.52354	0.696095	1.36628	0.287639	9.06652	11.1833
ENSMUSG00000036144	1.05875	2.00219	1.1173	24.3461	3.97803	5.15531	-2.99065	0.0153676	1	Meox2	12	37108540	37179534	+	2360	protein_coding	mesenchyme homeobox 2 [Source:MGI Symbol;Acc:MGI:103219]	Homeobox	1	2	1	25	4	6	0.0249125	0.0473193	0.0260056	0.570301	0.0932817	0.121404
ENSMUSG00000037573	2134.43	1832	1692.71	2172.65	5303.7	2318.17	-0.791289	0.0153681	0.609186	Tob1	11	94211454	94215495	+	2288	protein_coding	transducer of ErbB-2.1 [Source:MGI Symbol;Acc:MGI:1349721]	-	2016	1830	1515	2231	5333	2698	51.8041	44.6596	40.6383	52.4952	128.282	56.3092
ENSMUSG00000041625	193.751	136.149	151.953	190.874	343.105	247.455	-0.697423	0.0155153	0.613606	Ggact	14	122816223	122913757	-	5462	protein_coding	gamma-glutamylamine cyclotransferase [Source:MGI Symbol;Acc:MGI:2385008]	-	183	136	136	196	345	288	1.96983	1.3903	1.52815	1.93188	3.47629	2.51788
ENSMUSG00000117129	5.29374	6.00656	2.2346	0	0	0	4.70748	0.015585	1	AC164647.1	16	96145476	96147584	-	699	antisense	novel transcript, antisense to Wrb	-	5	6	2	0	0	0	0.420555	0.479285	0.175603	0	0	0
ENSMUSG00000021506	51.8786	79.0863	13.4076	16.5554	19.8901	1.71844	1.93009	0.0156278	0.615763	Pitx1	13	55825051	55836192	-	2656	protein_coding	paired-like homeodomain transcription factor 1 [Source:MGI Symbol;Acc:MGI:107374]	Homeobox	49	79	12	17	20	2	1.08467	1.66081	0.277289	0.344585	0.414429	0.035958
ENSMUSG00000022579	81.5235	118.129	72.6244	92.5152	161.11	298.149	-1.01938	0.0156416	0.615763	Gpihbp1	15	75596628	75599481	+	2554	protein_coding	GPI-anchored HDL-binding protein 1 [Source:MGI Symbol;Acc:MGI:1915703]	-	77	118	65	95	162	347	1.77255	2.57977	1.56197	2.00253	3.49094	6.48787
ENSMUSG00000034911	604.545	749.819	686.022	711.88	1271.97	1092.07	-0.592117	0.0156893	0.615968	Ushbp1	8	71384272	71395802	-	6461	protein_coding	USH1 protein network component harmonin binding protein 1 [Source:MGI Symbol;Acc:MGI:1922920]	-	571	749	614	731	1279	1271	5.19596	6.47295	5.83241	6.09107	10.8948	9.39376
ENSMUSG00000027199	1843.28	1718.88	1469.25	1522.12	877.155	914.209	0.602818	0.0157319	0.615968	Gatm	2	122594467	122611303	-	3001	protein_coding	glycine amidinotransferase (L-arginine:glycine amidinotransferase) [Source:MGI Symbol;Acc:MGI:1914342]	-	1741	1717	1315	1563	882	1064	34.1085	31.9466	26.893	28.0394	16.1753	16.9305
ENSMUSG00000110170	26.4687	20.0219	20.1114	48.6922	47.7363	37.8056	-1.00933	0.0157566	0.615968	St6galnac2	11	116677483	116681290	-	1683	protein_coding	ST6 (alpha-N-acetyl-neuraminyl-2,3-beta-galactosyl-1,3)-N-acetylgalactosaminide alpha-2,6-sialyltransferase 2 [Source:MGI Symbol;Acc:MGI:107553]	-	25	20	18	50	48	44	0.873345	0.663538	0.656398	1.59942	1.56966	1.24842
ENSMUSG00000086677	4.23499	10.0109	2.2346	23.3723	12.9286	23.1989	-1.83949	0.0157904	0.615968	Tvp23bos	11	62919079	62921592	-	1011	antisense	trans-golgi network vesicle protein 23B, opposite strand [Source:MGI Symbol;Acc:MGI:3649886]	-	4	10	2	24	13	27	0.232615	0.552292	0.121411	1.27802	0.707686	1.27528
ENSMUSG00000020143	294.332	383.419	246.923	194.769	222.769	204.494	0.573128	0.0158406	0.616526	Dock2	11	34226815	34783892	-	11425	protein_coding	dedicator of cyto-kinesis 2 [Source:MGI Symbol;Acc:MGI:2149010]	-	278	383	221	200	224	238	1.4306	1.87181	1.18718	0.942431	1.07905	0.994751
ENSMUSG00000075267	0	0	0	7.79076	3.97803	2.57766	-4.61614	0.01595	1	Pjvk	2	76648476	76658556	+	1364	protein_coding	pejvakin [Source:MGI Symbol;Acc:MGI:2685847]	-	0	0	0	8	4	3	0	0	0	0.315756	0.161397	0.105027
ENSMUSG00000040867	171.517	217.237	231.281	105.175	111.385	170.125	0.678488	0.0159599	0.619766	Begain	12	109032187	109068217	-	4408	protein_coding	brain-enriched guanylate kinase-associated [Source:MGI Symbol;Acc:MGI:3044626]	-	162	217	207	108	112	198	2.16074	2.74877	2.88209	1.31904	1.39838	2.14495
ENSMUSG00000032523	27.5274	16.0175	11.173	0.973844	2.98352	8.59219	2.10231	0.0160088	0.62026	Hhatl	9	121784016	121792507	-	2625	protein_coding	hedgehog acyltransferase-like [Source:MGI Symbol;Acc:MGI:1922020]	-	26	16	10	1	3	10	0.582336	0.340338	0.233803	0.0205091	0.0628985	0.181913
ENSMUSG00000041707	52.9374	81.0885	55.865	42.8492	29.8352	25.7766	0.952046	0.0161256	0.62299	Tmem273	14	32785963	32817984	+	1604	protein_coding	transmembrane protein 273 [Source:MGI Symbol;Acc:MGI:1916319]	-	50	81	50	44	30	30	1.83272	2.81969	1.91313	1.47681	1.02936	0.893121
ENSMUSG00000061983	9589.07	9654.54	12418.8	8226.06	7109.73	8279.43	0.423	0.0161519	0.62299	Rps12	10	23785183	23787275	-	2027	protein_coding	ribosomal protein S12 [Source:MGI Symbol;Acc:MGI:98105]	-	9057	9644	11115	8447	7149	9636	262.7	265.658	336.539	224.349	194.107	227.006
ENSMUSG00000031824	1220.74	773.845	2191.02	1517.25	3206.29	3159.35	-0.913517	0.0161906	0.623083	6430548M08Rik	8	120114152	120165306	+	6626	protein_coding	RIKEN cDNA 6430548M08 gene [Source:MGI Symbol;Acc:MGI:2443793]	-	1153	773	1961	1558	3224	3677	10.2308	6.51401	18.1637	12.6588	26.7789	26.4994
ENSMUSG00000108738	84.6998	99.1082	75.9763	52.5876	56.6869	47.257	0.733871	0.0162852	0.625217	Gm44777	7	116334255	116338633	+	4379	antisense	predicted gene 44777 [Source:MGI Symbol;Acc:MGI:5753353]	-	80	99	68	54	57	55	1.0741	1.26235	0.953044	0.663888	0.716388	0.599765
ENSMUSG00000108358	63.5248	74.0809	126.255	95.4368	219.786	191.606	-0.943616	0.0163189	0.625217	Gm44509	7	55973519	55974842	-	1324	TEC	predicted gene 44509 [Source:MGI Symbol;Acc:MGI:5753085]	-	60	74	113	98	221	223	2.66436	3.12078	5.23805	3.98487	9.18656	8.04286
ENSMUSG00000022853	124.932	133.145	72.6244	126.6	232.715	225.975	-0.822449	0.0165105	0.628015	Ehhadh	16	21761287	21787807	-	2981	protein_coding	enoyl-Coenzyme A, hydratase/3-hydroxyacyl Coenzyme A dehydrogenase [Source:MGI Symbol;Acc:MGI:1277964]	-	118	133	65	130	234	263	2.32729	2.49121	1.33823	2.34778	4.32019	4.21296
ENSMUSG00000025736	600.31	526.575	658.089	670.979	1020.36	862.656	-0.517117	0.0165801	0.628015	Jmjd8	17	25828867	25831842	+	2758	protein_coding	jumonji domain containing 8 [Source:MGI Symbol;Acc:MGI:1919356]	-	567	526	589	689	1026	1004	12.087	10.6491	13.1069	13.4493	20.474	17.3833
ENSMUSG00000024731	4.23499	21.0229	15.6422	4.86922	61.6594	103.965	-2.05968	0.0165925	0.628015	Ms4a10	19	10962293	10974670	-	1011	protein_coding	membrane-spanning 4-domains, subfamily A, member 10 [Source:MGI Symbol;Acc:MGI:1917076]	-	4	21	14	5	62	121	0.232615	1.15981	0.849877	0.266253	3.37512	5.71515
ENSMUSG00000019806	157.753	160.175	172.064	150.946	432.61	299.008	-0.848935	0.016599	0.628015	Aig1	10	13647054	13868980	-	9196	protein_coding	androgen-induced 1 [Source:MGI Symbol;Acc:MGI:1913503]	-	149	160	154	155	435	348	0.952614	0.971496	1.02778	0.907421	2.60339	1.80707
ENSMUSG00000057841	7616.63	8412.18	10226.6	6518.91	5753.22	7141.83	0.43545	0.0166202	0.628015	Rpl32	6	115805505	115808747	-	963	protein_coding	ribosomal protein L32 [Source:MGI Symbol;Acc:MGI:98038]	-	7194	8403	9153	6694	5785	8312	439.212	487.223	583.333	374.227	330.617	412.167
ENSMUSG00000026600	14972.8	15800.2	22365	15567.9	41838.9	34403.1	-0.788914	0.0166381	0.628015	Soat1	1	156424525	156474331	-	9791	protein_coding	sterol O-acyltransferase 1 [Source:MGI Symbol;Acc:MGI:104665]	-	14142	15783	20017	15986	42070	40040	84.9207	90.0083	125.473	87.9	236.48	195.281
ENSMUSG00000051279	2.11749	2.00219	7.82109	20.4507	17.9011	10.3106	-2.04028	0.0166581	0.628015	Gdf6	4	9844372	9862345	+	3532	protein_coding	growth differentiation factor 6 [Source:MGI Symbol;Acc:MGI:95689]	-	2	2	7	21	18	12	0.0332919	0.0316176	0.121634	0.320092	0.280479	0.162239
ENSMUSG00000063065	3206.95	2659.9	3906.08	3402.61	6976.46	5034.16	-0.657351	0.0166865	0.628015	Mapk3	7	126759601	126765819	+	2257	protein_coding	mitogen-activated protein kinase 3 [Source:MGI Symbol;Acc:MGI:1346859]	-	3029	2657	3496	3494	7015	5859	78.9037	65.7325	95.0646	83.3427	171.059	123.961
ENSMUSG00000028307	160.93	42.0459	34.6363	19.4769	7.95605	46.3978	1.68029	0.0167352	0.628015	Aldob	4	49535995	49549546	-	2392	protein_coding	aldolase B, fructose-bisphosphate [Source:MGI Symbol;Acc:MGI:87995]	-	152	42	31	20	8	54	3.73605	0.980411	0.795389	0.450137	0.184068	1.07802
ENSMUSG00000021556	545.255	425.464	539.655	422.648	322.22	305.023	0.524818	0.0167578	0.628015	Golm1	13	59634626	59675811	-	4424	protein_coding	golgi membrane protein 1 [Source:MGI Symbol;Acc:MGI:1917329]	-	515	425	483	434	324	355	6.84419	5.36406	6.70056	5.28142	4.03068	3.83184
ENSMUSG00000018401	1040.75	1506.64	1230.15	841.402	950.748	941.704	0.466632	0.0167978	0.628141	Mtmr4	11	87592162	87616302	+	6240	protein_coding	myotubularin related protein 4 [Source:MGI Symbol;Acc:MGI:2180699]	-	983	1505	1101	864	956	1096	9.26187	13.467	10.8288	7.45427	8.43183	8.38725
ENSMUSG00000024529	1691.88	436.476	498.315	524.902	430.621	271.513	1.09835	0.0168894	0.630196	Lox	18	52516069	52529867	-	4810	protein_coding	lysyl oxidase [Source:MGI Symbol;Acc:MGI:96817]	-	1598	436	446	539	433	316	19.5327	5.06129	5.69074	6.03281	4.9544	3.13715
ENSMUSG00000035165	41.2911	36.0393	221.225	41.8753	18.8956	39.5241	1.57068	0.0170301	0.632923	Kcne3	7	100176502	100184869	+	1779	protein_coding	potassium voltage-gated channel, Isk-related subfamily, gene 3 [Source:MGI Symbol;Acc:MGI:1891124]	-	39	36	198	43	19	46	1.2889	1.12992	6.83075	1.30127	0.587796	1.23474
ENSMUSG00000056025	289.038	309.338	278.207	338.898	543.995	406.411	-0.556033	0.0171176	0.632923	Clca3a1	3	144729677	144760977	-	3899	protein_coding	chloride channel accessory 3A1 [Source:MGI Symbol;Acc:MGI:1316732]	-	273	309	249	348	547	473	4.1166	4.42512	3.91945	4.80509	7.72116	5.79297
ENSMUSG00000011256	677.598	1122.23	920.654	559.961	713.061	573.958	0.55908	0.0171609	0.632923	Adam19	11	46055992	46147343	+	7115	protein_coding	a disintegrin and metallopeptidase domain 19 (meltrin beta) [Source:MGI Symbol;Acc:MGI:105377]	-	640	1121	824	575	717	668	5.28853	8.79733	7.10774	4.3508	5.54617	4.48327
ENSMUSG00000000282	1019.57	903.987	1083.78	1079.02	2044.71	1426.3	-0.597399	0.0171615	0.632923	Mnt	11	74830920	74845725	+	4627	protein_coding	max binding protein [Source:MGI Symbol;Acc:MGI:109150]	bHLH	963	903	970	1108	2056	1660	12.2365	10.897	12.8662	12.8919	24.4553	17.1318
ENSMUSG00000020865	416.088	302.33	401.11	304.813	232.715	222.538	0.558775	0.0171658	0.632923	Abcc3	11	94343295	94392997	-	5698	protein_coding	ATP-binding cassette, sub-family C (CFTR/MRP), member 3 [Source:MGI Symbol;Acc:MGI:1923658]	-	393	302	359	313	234	259	4.05508	2.95941	3.8668	2.95732	2.26018	2.17056
ENSMUSG00000084797	31.7624	60.0656	35.7536	66.2214	98.4561	75.6113	-0.909306	0.0171838	0.632923	Gm14321	2	167777467	167782569	+	852	lincRNA	predicted gene 14321 [Source:MGI Symbol;Acc:MGI:3701951]	-	30	60	32	68	99	88	2.0702	3.93217	2.3051	4.2968	6.39506	4.93215
ENSMUSG00000004371	12.705	5.00546	21.2287	0.973844	3.97803	2.57766	2.36769	0.0172686	1	Il11	7	4772373	4782857	-	2012	protein_coding	interleukin 11 [Source:MGI Symbol;Acc:MGI:107613]	-	12	5	19	1	4	3	0.350657	0.138759	0.579569	0.0267577	0.109416	0.0712011
ENSMUSG00000027947	417.146	334.365	349.715	297.996	255.588	209.649	0.529891	0.0172906	0.635002	Il6ra	3	89864059	89913196	-	8642	protein_coding	interleukin 6 receptor, alpha [Source:MGI Symbol;Acc:MGI:105304]	-	394	334	313	306	257	244	2.68047	2.158	2.22285	1.90626	1.63669	1.34825
ENSMUSG00000062380	530.432	453.495	401.11	389.538	232.715	298.149	0.589688	0.0173142	0.635002	Tubb3	8	123411424	123422015	+	1868	protein_coding	tubulin, beta 3 class III [Source:MGI Symbol;Acc:MGI:107813]	-	501	453	359	400	234	347	15.7685	13.5407	11.795	11.5281	6.89426	8.87046
ENSMUSG00000026303	35.9974	29.0317	33.519	14.6077	16.9066	13.7475	1.12405	0.0173928	0.636397	Mlph	1	90915085	90951142	+	5357	protein_coding	melanophilin [Source:MGI Symbol;Acc:MGI:2176380]	-	34	29	30	15	17	16	0.373153	0.302271	0.343699	0.150746	0.174653	0.142624
ENSMUSG00000067455	4.23499	5.00546	11.173	6.81691	44.7528	25.7766	-1.92813	0.0174499	0.636397	Hist1h4j	13	21735064	21735837	+	774	protein_coding	histone cluster 1, H4j [Source:MGI Symbol;Acc:MGI:2448436]	-	4	5	10	7	45	30	0.303843	0.360702	0.792936	0.486892	3.19978	1.85086
ENSMUSG00000010663	3390.11	3458.78	6005.48	4177.79	11288.6	7392.72	-0.830549	0.0174635	0.636397	Fads1	19	10182888	10196870	+	3456	protein_coding	fatty acid desaturase 1 [Source:MGI Symbol;Acc:MGI:1923517]	-	3202	3455	5375	4290	11351	8604	54.4725	55.8206	95.4518	66.8282	180.763	118.883
ENSMUSG00000059742	22.2337	25.0273	32.4017	35.0584	65.6374	61.0045	-1.02414	0.0175426	0.637757	Kcnh7	2	62693414	63184287	-	15226	protein_coding	potassium voltage-gated channel, subfamily H (eag-related), member 7 [Source:MGI Symbol;Acc:MGI:2159566]	-	21	25	29	36	66	71	0.0810892	0.0916799	0.116894	0.12729	0.238565	0.222672
ENSMUSG00000027984	3575.39	3184.48	4625.62	4371.59	5789.02	5998.21	-0.505243	0.0175917	0.637757	Hadh	3	131233419	131272101	-	4977	protein_coding	hydroxyacyl-Coenzyme A dehydrogenase [Source:MGI Symbol;Acc:MGI:96009]	-	3377	3181	4140	4489	5821	6981	39.8927	35.6875	51.0519	48.5577	64.3693	66.9798
ENSMUSG00000031780	5.29374	8.00874	16.7595	8.7646	104.423	15.4659	-2.0993	0.0176123	0.637757	Ccl17	8	94810453	94812036	+	514	protein_coding	chemokine (C-C motif) ligand 17 [Source:MGI Symbol;Acc:MGI:1329039]	-	5	8	15	9	105	18	0.571922	0.869054	1.79105	0.942661	11.2428	1.67226
ENSMUSG00000041660	0	2.00219	1.1173	0	24.8627	14.6067	-3.65057	0.0176391	1	Bbox1	2	110262697	110314560	-	4403	protein_coding	butyrobetaine (gamma), 2-oxoglutarate dioxygenase 1 (gamma-butyrobetaine hydroxylase) [Source:MGI Symbol;Acc:MGI:1891372]	-	0	2	1	0	25	17	0	0.025363	0.013939	0	0.312493	0.184372
ENSMUSG00000039377	83.641	73.0798	158.656	74.0122	334.154	311.896	-1.19251	0.0176509	0.63781	Hlx	1	184727140	184732619	-	2278	protein_coding	H2.0-like homeobox [Source:MGI Symbol;Acc:MGI:96109]	Homeobox	79	73	142	76	336	363	2.03893	1.78933	3.82573	1.79612	8.11772	7.60933
ENSMUSG00000032359	1852.81	1950.13	1668.13	1613.66	1225.23	1147.92	0.456865	0.0177716	0.638462	Ctsh	9	90054152	90076089	+	4499	protein_coding	cathepsin H [Source:MGI Symbol;Acc:MGI:107285]	-	1750	1948	1493	1657	1232	1336	22.8692	24.1765	20.3668	19.8282	15.071	14.1803
ENSMUSG00000031665	30.7037	56.0612	42.4574	17.5292	25.8572	17.1844	1.0979	0.0178243	0.638462	Sall1	8	89027235	89044162	-	5265	protein_coding	spalt like transcription factor 1 [Source:MGI Symbol;Acc:MGI:1889585]	zf-C2H2	29	56	38	18	26	20	0.323839	0.593895	0.44296	0.184056	0.271784	0.181395
ENSMUSG00000044199	15.8812	14.0153	16.7595	20.4507	40.7748	48.9755	-1.24411	0.0178471	0.638462	S1pr4	10	81497747	81500132	-	2386	protein_coding	sphingosine-1-phosphate receptor 4 [Source:MGI Symbol;Acc:MGI:1333809]	-	15	14	15	21	41	57	0.369616	0.327626	0.385834	0.473832	0.945719	1.14077
ENSMUSG00000086446	5.29374	4.00437	2.2346	9.73844	14.9176	19.762	-1.94315	0.0178899	1	Prkag2os1	5	24902569	24906850	+	991	antisense	protein kinase, AMP-activated, gamma 2 non-catalytic subunit, opposite strand 1 [Source:MGI Symbol;Acc:MGI:1918411]	-	5	4	2	10	15	23	0.296638	0.225375	0.123861	0.543253	0.833041	1.10828
ENSMUSG00000033467	527.256	598.653	648.033	656.371	1065.12	849.767	-0.535528	0.0179004	0.638462	Crlf2	5	109554709	109558993	-	1495	protein_coding	cytokine receptor-like factor 2 [Source:MGI Symbol;Acc:MGI:1889506]	-	498	598	580	674	1071	989	19.5847	22.3347	23.8104	24.2714	39.4273	31.5899
ENSMUSG00000033257	1430.37	1792.96	1194.39	1130.63	885.111	1101.52	0.503118	0.0179081	0.638462	Ttll4	1	74661745	74703730	+	11527	protein_coding	tubulin tyrosine ligase-like family, member 4 [Source:MGI Symbol;Acc:MGI:1914784]	-	1351	1791	1069	1161	890	1282	6.89079	8.6756	5.69168	5.4224	4.24935	5.31087
ENSMUSG00000087006	158.812	189.207	202.231	223.984	376.918	253.47	-0.634337	0.0179513	0.638462	Gm13889	2	93955810	93957201	-	1392	protein_coding	predicted gene 13889 [Source:MGI Symbol;Acc:MGI:3652053]	-	150	189	181	230	379	295	6.33551	7.58128	7.98029	8.89538	14.9847	10.1199
ENSMUSG00000025270	43.4086	48.0525	84.9147	63.2999	191.94	114.276	-1.0684	0.0179623	0.638462	Alas2	X	150547375	150570638	+	2403	protein_coding	aminolevulinic acid synthase 2, erythroid [Source:MGI Symbol;Acc:MGI:87990]	-	41	48	76	65	193	133	1.00314	1.11534	1.94106	1.45625	4.4203	2.64297
ENSMUSG00000034295	364.209	465.508	563.119	512.242	788.644	827.428	-0.612185	0.0179665	0.638462	Fhod3	18	24709445	25133500	+	5408	protein_coding	formin homology 2 domain containing 3 [Source:MGI Symbol;Acc:MGI:1925847]	-	344	465	504	526	793	963	3.73983	4.80105	5.7197	5.23631	8.07022	8.50322
ENSMUSG00000047414	790.884	785.858	512.84	600.862	350.066	368.605	0.663742	0.0180049	0.638506	Flrt2	12	95692226	95785215	+	7721	protein_coding	fibronectin leucine rich transmembrane protein 2 [Source:MGI Symbol;Acc:MGI:3603594]	-	747	785	459	617	352	429	5.68823	5.67696	3.64853	4.30217	2.5091	2.65325
ENSMUSG00000034765	257.276	214.234	274.856	306.761	482.336	332.518	-0.587676	0.0181411	0.641075	Dusp5	19	53529109	53542431	+	2473	protein_coding	dual specificity phosphatase 5 [Source:MGI Symbol;Acc:MGI:2685183]	-	243	214	246	315	485	387	5.77713	4.83181	6.10506	6.85745	10.7936	7.47275
ENSMUSG00000073804	0	0	0	1.94769	5.96704	6.01453	-4.57805	0.0181473	1	Nps	7	135258703	135272942	+	1457	protein_coding	neuropeptide S [Source:MGI Symbol;Acc:MGI:3642232]	-	0	0	0	2	6	7	0	0	0	0.0739003	0.226642	0.22942
ENSMUSG00000024937	1380.61	1052.15	1292.72	1468.56	2054.65	1663.45	-0.477451	0.0181521	0.641075	Ehbp1l1	19	5707376	5726317	-	6440	protein_coding	EH domain binding protein 1-like 1 [Source:MGI Symbol;Acc:MGI:3612340]	-	1304	1051	1157	1508	2066	1936	11.9048	9.11249	11.0262	12.6064	17.656	14.3553
ENSMUSG00000074758	14.8225	5.00546	14.5249	0.973844	1.98901	3.43688	2.40315	0.0182029	1	Gm5535	2	144098815	144207990	-	3777	lincRNA	predicted gene 5535 [Source:MGI Symbol;Acc:MGI:3645019]	-	14	5	13	1	2	4	0.217927	0.0739168	0.21124	0.0142537	0.0291428	0.0505716
ENSMUSG00000070547	4.23499	6.00656	1.1173	10.7123	15.9121	18.9028	-1.98994	0.018283	1	Mrgprb1	7	48444113	48456342	-	4185	protein_coding	MAS-related GPR, member B1 [Source:MGI Symbol;Acc:MGI:3033115]	-	4	6	1	11	16	22	0.0561946	0.0800527	0.0146651	0.141505	0.210413	0.251027
ENSMUSG00000030671	464.79	525.574	435.747	252.226	402.775	323.925	0.543321	0.0184153	0.643213	Pde3b	7	114415281	114539251	+	9114	protein_coding	phosphodiesterase 3B, cGMP-inhibited [Source:MGI Symbol;Acc:MGI:1333863]	-	439	525	390	259	405	377	2.83195	3.2164	2.62624	1.52991	2.44565	1.97527
ENSMUSG00000044043	101.64	98.1071	80.4455	133.417	187.962	124.587	-0.668172	0.0184271	0.643213	Pcdhb14	18	37447656	37456350	+	8695	protein_coding	protocadherin beta 14 [Source:MGI Symbol;Acc:MGI:2136749]	-	96	98	72	137	189	145	0.64913	0.629327	0.508209	0.848256	1.1963	0.796328
ENSMUSG00000038736	472.201	460.503	555.298	366.165	355.039	386.648	0.424803	0.018437	0.643213	Nudcd1	15	44373163	44428307	-	13256	protein_coding	NudC domain containing 1 [Source:MGI Symbol;Acc:MGI:1914679]	-	446	460	497	376	357	450	1.97812	1.93761	2.30103	1.52704	1.48219	1.62104
ENSMUSG00000038508	71.9948	77.0841	53.6304	32.1369	23.8682	48.9755	0.94465	0.0184392	0.643213	Gdf15	8	70629393	70632456	-	1852	protein_coding	growth differentiation factor 15 [Source:MGI Symbol;Acc:MGI:1346047]	-	68	77	48	33	24	57	2.15873	2.32151	1.59067	0.959288	0.713212	1.4697
ENSMUSG00000051627	9.52872	7.00765	7.82109	21.4246	18.8956	24.9173	-1.42446	0.0184517	0.643213	Hist1h1e	13	23620629	23622558	-	1930	protein_coding	histone cluster 1, H1e [Source:MGI Symbol;Acc:MGI:1931527]	-	9	7	7	22	19	29	0.274167	0.202517	0.222597	0.613679	0.541807	0.717521
ENSMUSG00000027398	12.705	10.0109	20.1114	11.6861	74.588	42.9609	-1.59672	0.0184539	0.643213	Il1b	2	129364570	129371139	-	1907	protein_coding	interleukin 1 beta [Source:MGI Symbol;Acc:MGI:96543]	-	12	10	18	12	75	50	0.369965	0.292799	0.579297	0.338771	2.16451	1.25202
ENSMUSG00000079641	3330.82	3165.46	4970.86	2485.25	2008.9	3155.05	0.58391	0.0184749	0.643213	Rpl39	X	37082520	37085402	-	1434	protein_coding	ribosomal protein L39 [Source:MGI Symbol;Acc:MGI:1914498]	-	3146	3162	4449	2552	2020	3672	128.985	123.121	190.411	95.8093	77.5266	122.278
ENSMUSG00000029521	328.212	338.369	339.659	267.807	249.621	219.96	0.449383	0.0185362	0.643912	Chek2	5	110839979	110874145	+	3001	protein_coding	checkpoint kinase 2 [Source:MGI Symbol;Acc:MGI:1355321]	-	310	338	304	275	251	256	6.07331	6.28884	6.21708	4.93336	4.60316	4.0735
ENSMUSG00000020774	45.5261	60.0656	22.346	89.5937	96.4671	66.1598	-0.973456	0.0185936	0.643912	Aspa	11	73304992	73329596	-	5954	protein_coding	aspartoacylase [Source:MGI Symbol;Acc:MGI:87914]	-	43	60	20	92	97	77	0.424609	0.562681	0.206158	0.831869	0.896627	0.617555
ENSMUSG00000081058	19.0574	23.0251	71.5071	25.32	395.814	256.047	-2.57679	0.0186147	0.643912	Hist2h3c2	3	96238108	96239127	-	1020	protein_coding	histone cluster 2, H3c2 [Source:MGI Symbol;Acc:MGI:2448357]	-	18	23	64	26	398	298	1.03753	1.25906	3.85087	1.3723	21.4749	13.9511
ENSMUSG00000041482	1179.44	967.056	853.617	922.231	419.682	478.585	0.720942	0.018647	0.643912	Piezo2	18	63010213	63387183	-	14566	protein_coding	piezo-type mechanosensitive ion channel component 2 [Source:MGI Symbol;Acc:MGI:1918781]	-	1114	966	764	947	422	557	4.4965	3.70303	3.21908	3.50014	1.59449	1.82603
ENSMUSG00000037434	599.251	657.718	661.441	645.659	1693.64	902.18	-0.756563	0.0186826	0.643912	Slc30a1	1	191906767	191913247	+	5244	protein_coding	solute carrier family 30 (zinc transporter), member 1 [Source:MGI Symbol;Acc:MGI:1345281]	-	566	657	592	663	1703	1050	6.34576	6.99556	6.92848	6.80655	17.8731	9.56137
ENSMUSG00000111075	0	0	1.1173	10.7123	6.96155	1.71844	-4.08686	0.0187186	1	Gm47964	9	45301962	45302171	+	210	processed_pseudogene	predicted gene, 47964 [Source:MGI Symbol;Acc:MGI:6097243]	-	0	0	1	11	7	2	0	0	0.292254	2.82	1.83454	0.454783
ENSMUSG00000090733	7158.19	8055.79	10585.3	4621.87	4594.62	7724.38	0.606721	0.0187388	0.644556	Rps27	3	90212522	90213651	-	1043	protein_coding	ribosomal protein S27 [Source:MGI Symbol;Acc:MGI:1888676]	-	6761	8047	9474	4746	4620	8990	381.115	430.794	557.479	244.974	243.785	411.594
ENSMUSG00000056124	244.571	302.33	356.418	210.35	228.736	176.14	0.554769	0.0188854	0.645931	B4galt6	18	20684599	20746404	-	5808	protein_coding	UDP-Gal:betaGlcNAc beta 1,4-galactosyltransferase, polypeptide 6 [Source:MGI Symbol;Acc:MGI:1928380]	-	231	302	319	216	230	205	2.33838	2.90336	3.37088	2.00218	2.17947	1.68547
ENSMUSG00000028599	1765.99	1691.85	1311.71	1396.49	867.21	1004.43	0.545549	0.0189627	0.645931	Tnfrsf1b	4	145213463	145246870	-	3818	protein_coding	tumor necrosis factor receptor superfamily, member 1b [Source:MGI Symbol;Acc:MGI:1314883]	-	1668	1690	1174	1434	872	1169	25.6856	24.7156	18.8717	20.2204	12.5698	14.6208
ENSMUSG00000026480	262.569	343.375	366.474	211.324	247.632	220.819	0.516629	0.0189893	0.645931	Ncf2	1	152800194	152836991	+	8478	protein_coding	neutrophil cytosolic factor 2 [Source:MGI Symbol;Acc:MGI:97284]	-	248	343	328	217	249	257	1.71984	2.25902	2.37443	1.37798	1.61642	1.44755
ENSMUSG00000040552	320.8	349.381	312.844	272.676	214.813	218.242	0.478871	0.0190303	0.645931	C3ar1	6	122847138	122856161	-	4305	protein_coding	complement component 3a receptor 1 [Source:MGI Symbol;Acc:MGI:1097680]	-	303	349	280	280	216	254	4.13808	4.5266	3.99176	3.50155	2.7614	2.81744
ENSMUSG00000032018	2130.2	3868.22	3899.37	2286.59	20448	16832.1	-1.99911	0.0190355	0.645931	Sc5d	9	42251595	42264256	-	4866	protein_coding	sterol-C5-desaturase [Source:MGI Symbol;Acc:MGI:1353611]	-	2012	3864	3490	2348	20561	19590	24.31	44.3389	44.0182	25.9778	232.552	192.245
ENSMUSG00000040794	12.705	38.0415	23.4633	26.2938	97.4616	65.3006	-1.34625	0.0190841	0.645931	C1qtnf4	2	90885860	90890525	+	1290	protein_coding	C1q and tumor necrosis factor related protein 4 [Source:MGI Symbol;Acc:MGI:1914695]	-	12	38	21	27	98	76	0.546917	1.6448	0.9991	1.12681	4.18105	2.81331
ENSMUSG00000025352	285.862	216.236	315.078	190.874	189.951	183.014	0.534576	0.0190883	0.645931	Gdf11	10	128882295	128891718	-	4062	protein_coding	growth differentiation factor 11 [Source:MGI Symbol;Acc:MGI:1338027]	-	270	216	282	196	191	213	3.90799	2.96916	4.26077	2.59772	2.58787	2.50399
ENSMUSG00000090215	7.41123	7.00765	8.93839	11.6861	85.5276	6.01453	-2.14204	0.0191241	0.645931	Trim34b	7	104329471	104336909	+	1850	protein_coding	tripartite motif-containing 34B [Source:MGI Symbol;Acc:MGI:4821264]	-	7	7	8	12	86	7	0.222462	0.211274	0.265398	0.349209	2.55844	0.180684
ENSMUSG00000039097	3.17624	3.00328	0	0	289.401	47.257	-5.76324	0.0191309	0.645931	Rln1	19	29331170	29334670	-	3501	protein_coding	relaxin 1 [Source:MGI Symbol;Acc:MGI:97931]	-	3	3	0	0	291	55	0.0503801	0.0478464	0	0	4.57456	0.750178
ENSMUSG00000035161	1660.12	1359.48	1758.63	1305.93	1192.41	1058.56	0.425883	0.0191551	0.645931	Ints6	14	62676330	62761169	-	16805	protein_coding	integrator complex subunit 6 [Source:MGI Symbol;Acc:MGI:1202397]	-	1568	1358	1574	1341	1199	1232	5.48577	4.51213	5.74838	4.29602	3.92671	3.50079
ENSMUSG00000072723	4.23499	2.00219	3.3519	10.7123	10.9396	17.1844	-2.02726	0.0192091	1	Gm10044	14	7744063	7791651	-	2634	processed_transcript	predicted gene 10044 [Source:MGI Symbol;Acc:MGI:3641749]	-	4	2	3	11	11	20	0.0892841	0.0423969	0.0699012	0.224829	0.22984	0.362583
ENSMUSG00000015533	417.146	380.415	358.653	355.453	814.501	714.011	-0.704414	0.019219	0.646251	Itga2	13	114833081	114932100	-	7133	protein_coding	integrin alpha 2 [Source:MGI Symbol;Acc:MGI:96600]	-	394	380	321	365	819	831	3.24753	2.97462	2.76193	2.75484	6.31917	5.56317
ENSMUSG00000060988	6.35248	3.00328	3.3519	0	0	0	4.61342	0.0192197	1	Galnt13	2	54436317	55118309	+	7810	protein_coding	polypeptide N-acetylgalactosaminyltransferase 13 [Source:MGI Symbol;Acc:MGI:2139447]	-	6	3	3	0	0	0	0.0451679	0.0214482	0.0235749	0	0	0
ENSMUSG00000064215	2537.82	2473.7	2765.32	2919.59	3706.53	3533.97	-0.385741	0.0192399	0.646251	Ifi27	12	103434211	103440239	+	1467	protein_coding	interferon, alpha-inducible protein 27 [Source:MGI Symbol;Acc:MGI:1277180]	-	2397	2471	2475	2998	3727	4113	96.0655	94.0509	103.544	110.021	139.823	133.882
ENSMUSG00000053101	119.638	63.0688	340.776	392.459	404.764	334.236	-1.1134	0.0193495	0.646289	Gpr141	13	19749682	19824257	-	5974	protein_coding	G protein-coupled receptor 141 [Source:MGI Symbol;Acc:MGI:2672983]	-	113	63	305	403	407	389	1.1121	0.588837	3.13339	3.63175	3.74954	3.10941
ENSMUSG00000037907	657.482	707.773	715.071	567.751	511.176	524.123	0.376029	0.019351	0.646289	Ankrd13b	11	77470485	77489678	-	3839	protein_coding	ankyrin repeat domain 13b [Source:MGI Symbol;Acc:MGI:2144501]	-	621	707	640	583	514	610	9.5105	10.283	10.2315	8.17573	7.36875	7.58762
ENSMUSG00000100154	23.2924	81.0885	20.1114	10.7123	13.9231	18.9028	1.51551	0.019354	0.646289	Gm29052	17	83068905	83070632	+	1451	lincRNA	predicted gene 29052 [Source:MGI Symbol;Acc:MGI:5579758]	-	22	81	18	11	14	22	0.891425	3.11701	0.76135	0.408133	0.531018	0.724017
ENSMUSG00000097503	16.94	15.0164	58.0996	27.2676	153.154	81.6258	-1.54462	0.0194256	0.646918	3110045C21Rik	1	169969409	169972396	+	1135	antisense	RIKEN cDNA 3110045C21 gene [Source:MGI Symbol;Acc:MGI:1914553]	-	16	15	52	28	154	95	0.828808	0.737931	2.81181	1.32812	7.46747	3.99688
ENSMUSG00000097151	17.9987	6.00656	5.5865	2.92153	0.994506	0	2.94727	0.0194603	1	Gm26514	13	38945543	38951313	-	4231	lincRNA	predicted gene, 26514 [Source:MGI Symbol;Acc:MGI:5477008]	-	17	6	5	3	1	0	0.23623	0.0791823	0.0725281	0.0381728	0.0130079	0
ENSMUSG00000060548	1409.19	739.808	630.157	734.279	411.726	461.401	0.790079	0.0194756	0.646918	Tnfrsf19	14	60963875	61046490	-	4738	protein_coding	tumor necrosis factor receptor superfamily, member 19 [Source:MGI Symbol;Acc:MGI:1352474]	-	1331	739	564	754	414	537	16.5163	8.70902	7.30572	8.56746	4.80899	5.41219
ENSMUSG00000006519	931.697	965.053	988.81	709.933	739.913	800.792	0.358172	0.0194976	0.646918	Cyba	8	122424776	122432930	-	1039	protein_coding	cytochrome b-245, alpha polypeptide [Source:MGI Symbol;Acc:MGI:1316658]	-	880	964	885	729	744	932	49.7963	51.8062	52.2765	37.7736	39.41	42.8345
ENSMUSG00000063897	537.844	482.527	625.688	609.627	957.71	806.806	-0.528714	0.0195236	0.646918	CAAA01118383.1	GL456216.1	15881	36183	+	2173	protein_coding	dehydrogenase/reductase (SDR family) X chromosome [Source:NCBI gene;Acc:236082]	-	508	482	560	626	963	939	13.7447	12.3853	15.8164	15.5092	24.3902	20.6348
ENSMUSG00000034353	226.572	415.454	337.424	288.258	121.33	114.276	0.903813	0.0196131	0.64863	Ramp1	1	91179822	91225196	+	3022	protein_coding	receptor (calcitonin) activity modifying protein 1 [Source:MGI Symbol;Acc:MGI:1858418]	-	214	415	302	296	122	133	4.16341	7.66785	6.13326	5.27319	2.22185	2.1016
ENSMUSG00000059208	5382.67	6143.71	6406.59	4783.52	4497.16	4839.12	0.344854	0.0196525	0.648685	Hnrnpm	17	33646233	33686860	-	4701	protein_coding	heterogeneous nuclear ribonucleoprotein M [Source:MGI Symbol;Acc:MGI:1926465]	-	5084	6137	5734	4912	4522	5632	63.5836	72.893	74.8594	56.2528	52.9406	57.2092
ENSMUSG00000035953	672.304	741.81	815.628	806.343	1355.51	1067.15	-0.534236	0.0197258	0.649854	Pip4p1	14	50926068	50930856	-	4491	protein_coding	phosphatidylinositol-4,5-bisphosphate 4-phosphatase 1 [Source:MGI Symbol;Acc:MGI:2448501]	-	635	741	730	828	1363	1242	8.31305	9.21288	9.97606	9.92575	16.7033	13.206
ENSMUSG00000030177	402.324	365.399	354.184	292.153	271.5	273.232	0.423078	0.0197945	0.650756	Ccdc77	6	120324323	120364374	-	6685	protein_coding	coiled-coil domain containing 77 [Source:MGI Symbol;Acc:MGI:1914450]	-	380	365	317	300	273	318	3.34204	3.04868	2.9103	2.41599	2.24755	2.27153
ENSMUSG00000022679	154.577	102.111	116.199	159.71	258.572	180.436	-0.682848	0.0198468	0.650756	Mpv17l	16	13903161	13949619	+	3760	protein_coding	Mpv17 transgene, kidney disease mutant-like [Source:MGI Symbol;Acc:MGI:2135951]	-	146	102	104	164	260	210	2.28294	1.51472	1.69756	2.34818	3.8057	2.66701
ENSMUSG00000008136	687.127	657.718	793.282	809.265	1196.39	977.791	-0.480777	0.0198669	0.650756	Fhl2	1	43123074	43196984	-	1897	protein_coding	four and a half LIM domains 2 [Source:MGI Symbol;Acc:MGI:1338762]	-	649	657	710	831	1203	1138	20.1144	19.3383	22.9705	23.5836	34.9017	28.6463
ENSMUSG00000027196	50.8199	37.0404	48.0439	26.2938	23.8682	19.762	0.960286	0.0199222	0.651322	Alkbh3os1	2	93980034	93983575	+	1550	antisense	alkB homolog 3, opposite strand 1 [Source:MGI Symbol;Acc:MGI:1918102]	-	48	37	43	27	24	23	1.8207	1.33288	1.70261	0.937795	0.852174	0.708581
ENSMUSG00000044056	3.17624	2.00219	3.3519	13.6338	9.94506	12.0291	-2.06857	0.0199902	1	Efcab9	11	32522751	32532081	-	1043	protein_coding	EF-hand calcium binding domain 9 [Source:MGI Symbol;Acc:MGI:1916556]	-	3	2	3	14	10	14	0.169109	0.10707	0.176529	0.722636	0.527672	0.640969
ENSMUSG00000029009	1014.28	852.931	1491.59	1198.8	2126.25	1986.51	-0.66148	0.0200627	0.652187	Mthfr	4	148039077	148059551	+	7315	protein_coding	methylenetetrahydrofolate reductase [Source:MGI Symbol;Acc:MGI:106639]	-	958	852	1335	1231	2138	2312	7.69983	6.50347	11.2007	9.05982	16.0858	15.0927
ENSMUSG00000031838	923.227	690.754	649.151	650.528	433.605	448.512	0.562589	0.0200751	0.652187	Ifi30	8	70762774	70766663	-	981	processed_transcript	interferon gamma inducible protein 30 [Source:MGI Symbol;Acc:MGI:2137648]	-	872	690	581	668	436	522	52.2609	39.2736	36.3485	36.6592	24.4605	25.4094
ENSMUSG00000076591	0	0	0	0	17.9011	2.57766	-5.12957	0.0200849	1	Igkv8-16	6	70386672	70387252	-	379	IG_V_gene	immunoglobulin kappa variable 8-16 [Source:MGI Symbol;Acc:MGI:1330843]	-	0	0	0	0	18	3	0	0	0	0	2.61386	0.377986
ENSMUSG00000024793	131.285	157.172	139.662	50.6399	101.44	100.529	0.760111	0.0201002	0.652187	Tnfrsf25	4	152115934	152120119	+	2277	protein_coding	tumor necrosis factor receptor superfamily, member 25 [Source:MGI Symbol;Acc:MGI:1934667]	-	124	157	125	52	102	117	3.20176	3.84996	3.36919	1.22947	2.46539	2.45367
ENSMUSG00000060044	68.8186	85.0929	111.73	68.1691	259.566	220.819	-1.04707	0.0201123	0.652187	Tmem26	10	68723646	68782650	+	5282	protein_coding	transmembrane protein 26 [Source:MGI Symbol;Acc:MGI:2143537]	-	65	85	100	70	261	257	0.72351	0.898547	1.16193	0.71347	2.71951	2.32342
ENSMUSG00000028289	192.692	156.17	141.897	126.6	91.4946	102.247	0.61588	0.0202424	0.652187	Epha7	4	28813131	28967499	+	9884	protein_coding	Eph receptor A7 [Source:MGI Symbol;Acc:MGI:95276]	-	182	156	127	130	92	119	1.0826	0.881276	0.788588	0.708087	0.512276	0.574921
ENSMUSG00000018830	6305.9	5390.88	4863.6	8416.94	7014.25	6680.43	-0.41702	0.0202428	0.652187	Myh11	16	14194535	14291372	-	7599	protein_coding	myosin, heavy polypeptide 11, smooth muscle [Source:MGI Symbol;Acc:MGI:102643]	-	5956	5385	4353	8643	7053	7775	46.0816	39.5685	35.157	61.2328	51.0818	48.8582
ENSMUSG00000070448	50.8199	52.0568	88.2666	95.4368	295.368	61.0045	-1.24084	0.0203098	0.652187	Vmn2r89	14	51451857	51464172	+	9020	protein_coding	vomeronasal 2, receptor 89 [Source:MGI Symbol;Acc:MGI:1316707]	-	48	52	79	98	297	71	0.31287	0.321897	0.537526	0.584919	1.81217	0.375877
ENSMUSG00000030607	209.632	174.19	71.5071	82.7768	19.8901	89.3588	1.2441	0.0203525	0.652187	Acan	7	79053483	79115099	+	7469	protein_coding	aggrecan [Source:MGI Symbol;Acc:MGI:99602]	-	198	174	64	85	20	104	1.55859	1.30079	0.525892	0.612678	0.147372	0.664913
ENSMUSG00000047798	43.4086	55.0601	70.3898	29.2153	35.8022	10.3106	1.17146	0.020356	0.652187	Cd300lf	11	115116214	115133992	-	5149	protein_coding	CD300 molecule like family member F [Source:MGI Symbol;Acc:MGI:2442359]	-	41	55	63	30	36	12	0.468156	0.596431	0.750925	0.313671	0.384794	0.111289
ENSMUSG00000026335	3680.21	3151.44	5365.27	4190.45	9324.49	6450.16	-0.711007	0.0203617	0.652187	Pam	1	97795114	98095646	-	11892	protein_coding	peptidylglycine alpha-amidating monooxygenase [Source:MGI Symbol;Acc:MGI:97475]	-	3476	3148	4802	4303	9376	7507	17.1852	14.7809	24.7826	19.4802	43.3922	30.1443
ENSMUSG00000034730	5.29374	10.0109	3.3519	3.89538	44.7528	29.2134	-2.05365	0.0203666	0.652187	Adgrb1	15	74516195	74589465	+	7222	protein_coding	adhesion G protein-coupled receptor B1 [Source:MGI Symbol;Acc:MGI:1933736]	-	5	10	3	4	45	34	0.0407045	0.0773148	0.0254943	0.029818	0.342929	0.22481
ENSMUSG00000026177	752.769	614.671	477.087	439.204	428.632	434.765	0.502146	0.0205401	0.656517	Slc11a1	1	74375195	74386062	+	3705	protein_coding	solute carrier family 11 (proton-coupled divalent metal ion transporters), member 1 [Source:MGI Symbol;Acc:MGI:1345275]	-	711	614	427	451	431	506	11.2827	9.25338	7.07325	6.55336	6.40233	6.52163
ENSMUSG00000024966	2941.2	4035.41	4751.87	2494.02	2858.21	2972.04	0.494541	0.0205833	0.656677	Stip1	19	7020696	7040026	-	2173	protein_coding	stress-induced phosphoprotein 1 [Source:MGI Symbol;Acc:MGI:109130]	-	2778	4031	4253	2561	2874	3459	75.1627	103.579	120.12	63.4492	72.7907	76.0124
ENSMUSG00000019302	2232.9	2139.34	2306.11	2453.11	3484.75	3003.83	-0.421081	0.0207023	0.657328	Atp6v0a1	11	101009452	101063719	+	6556	protein_coding	ATPase, H+ transporting, lysosomal V0 subunit A1 [Source:MGI Symbol;Acc:MGI:103286]	-	2109	2137	2064	2519	3504	3496	18.9133	18.2006	19.3219	20.6855	29.4153	25.464
ENSMUSG00000030283	202.221	323.353	128.489	146.077	63.6484	131.46	0.938904	0.0207195	0.657328	St8sia1	6	142821545	142964452	-	9341	protein_coding	ST8 alpha-N-acetyl-neuraminide alpha-2,8-sialyltransferase 1 [Source:MGI Symbol;Acc:MGI:106011]	-	191	323	115	150	64	153	1.20218	1.93076	0.755586	0.864518	0.377082	0.782153
ENSMUSG00000018486	1.05875	0	0	1.94769	6.96155	9.45141	-4.0169	0.0207282	1	Wnt9b	11	103727364	103749821	-	4518	protein_coding	wingless-type MMTV integration site family, member 9B [Source:MGI Symbol;Acc:MGI:1197020]	-	1	0	0	2	7	11	0.0130132	0	0	0.023832	0.0852708	0.116263
ENSMUSG00000053846	2312.3	1431.56	7081.44	6065.1	22674.7	13841.2	-1.97583	0.0207552	0.657328	Lipg	18	74939322	74961263	-	3787	protein_coding	lipase, endothelial [Source:MGI Symbol;Acc:MGI:1341803]	-	2184	1430	6338	6228	22800	16109	33.9068	21.0844	102.716	88.5379	331.351	203.127
ENSMUSG00000024736	2002.09	1491.63	1537.4	1272.81	1251.09	1250.16	0.414751	0.0207569	0.657328	Tmem132a	19	10857822	10869940	-	4069	protein_coding	transmembrane protein 132A [Source:MGI Symbol;Acc:MGI:2147810]	-	1891	1490	1376	1307	1258	1455	27.3233	20.4465	20.7544	17.2927	17.0154	17.0753
ENSMUSG00000026519	1043.92	714.78	936.297	1107.26	1659.83	1160.8	-0.54349	0.0210192	0.66441	Tmem63a	1	180942344	180975112	+	4492	protein_coding	transmembrane protein 63a [Source:MGI Symbol;Acc:MGI:2384789]	-	986	714	838	1137	1669	1351	12.9053	8.87521	11.4494	13.6269	20.4487	14.3618
ENSMUSG00000051262	5.29374	15.0164	17.8768	12.66	69.6155	36.0872	-1.63238	0.0210584	0.664422	Nat8f3	6	85732513	85765754	-	3134	protein_coding	N-acetyltransferase 8 (GCN5-related) family member 3 [Source:MGI Symbol;Acc:MGI:2136449]	-	5	15	16	13	70	42	0.0937995	0.267247	0.313329	0.223316	1.22927	0.639947
ENSMUSG00000114050	16.94	10.0109	5.5865	1.94769	2.98352	1.71844	2.3009	0.0210772	1	Gm47666	12	83730062	83731457	-	395	antisense	predicted gene, 47666 [Source:MGI Symbol;Acc:MGI:6096758]	-	16	10	5	2	3	2	2.38151	1.41359	0.776877	0.272589	0.417997	0.241783
ENSMUSG00000110600	4.23499	5.00546	6.70379	0.973844	0	0	3.9779	0.0210923	1	Gm45878	8	104324440	104324680	-	241	unprocessed_pseudogene	predicted gene 45878 [Source:MGI Symbol;Acc:MGI:5804993]	-	4	5	6	1	0	0	0.975827	1.15844	1.52796	0.223388	0	0
ENSMUSG00000024140	2555.82	3311.61	3300.5	2985.81	5430.01	5415.66	-0.593322	0.0212029	0.667755	Epas1	17	86753907	86833410	+	5309	protein_coding	endothelial PAS domain protein 1 [Source:MGI Symbol;Acc:MGI:109169]	-	2414	3308	2954	3066	5460	6303	26.7334	34.7915	34.1489	31.0911	56.6016	56.6928
ENSMUSG00000103622	27.5274	48.0525	44.692	80.8291	72.599	61.8638	-0.838187	0.021268	0.668578	Gm38391	9	92538801	92542869	-	4069	TEC	predicted gene, 38391 [Source:MGI Symbol;Acc:MGI:5613630]	-	26	48	40	83	73	72	0.375678	0.658679	0.603325	1.09816	0.987379	0.844964
ENSMUSG00000026781	1553.18	1486.62	1911.7	1754.87	2802.52	2513.22	-0.514109	0.0213208	0.668891	Acbd5	2	23068167	23115558	+	9775	protein_coding	acyl-Coenzyme A binding domain containing 5 [Source:MGI Symbol;Acc:MGI:1921409]	-	1467	1485	1711	1802	2818	2925	8.82354	8.48262	10.7427	9.92462	15.8662	14.289
ENSMUSG00000049303	172.576	113.123	220.108	194.769	353.05	298.149	-0.743421	0.0213696	0.668891	Syt12	19	4445908	4477447	-	5539	protein_coding	synaptotagmin XII [Source:MGI Symbol;Acc:MGI:2159601]	-	163	113	197	200	355	347	1.73016	1.13911	2.1828	1.9439	3.52733	2.99152
ENSMUSG00000019909	6.35248	15.0164	10.0557	0.973844	3.97803	0.859219	2.45852	0.0213838	1	Fam162b	10	51585416	51590517	-	646	protein_coding	family with sequence similarity 162, member B [Source:MGI Symbol;Acc:MGI:1924546]	-	6	15	9	1	4	1	0.54607	1.29652	0.855045	0.0833381	0.340782	0.0739199
ENSMUSG00000028133	200.103	183.2	198.879	266.833	247.632	284.401	-0.457488	0.0214037	0.668891	Rwdd3	3	121155398	121171695	-	5065	protein_coding	RWD domain containing 3 [Source:MGI Symbol;Acc:MGI:1920420]	-	189	183	178	274	249	331	2.19388	2.0174	2.15685	2.91237	2.70563	3.12063
ENSMUSG00000032261	188.457	222.243	207.818	179.187	112.379	103.965	0.646536	0.0214338	0.668891	Sh3bgrl2	9	83548327	83638801	+	7865	protein_coding	SH3 domain binding glutamic acid-rich protein like 2 [Source:MGI Symbol;Acc:MGI:1915350]	-	178	222	186	184	113	121	1.33061	1.57607	1.45142	1.25949	0.79073	0.73465
ENSMUSG00000042976	7.41123	6.00656	5.5865	24.3461	10.9396	22.3397	-1.60206	0.021524	0.66945	9930038B18Rik	12	8873187	8893473	-	3966	lincRNA	RIKEN cDNA 9930038B18 gene [Source:MGI Symbol;Acc:MGI:2442156]	-	7	6	5	25	11	26	0.103771	0.0844731	0.0773743	0.339362	0.152647	0.31305
ENSMUSG00000003123	707.243	709.775	1246.91	942.681	1835.86	1579.24	-0.710341	0.0215383	0.66945	Lipe	7	25379527	25398710	-	5886	protein_coding	lipase, hormone sensitive [Source:MGI Symbol;Acc:MGI:96790]	-	668	709	1116	968	1846	1838	6.67246	6.72583	11.6365	8.85383	17.2608	14.9114
ENSMUSG00000050271	920.051	1110.21	757.529	717.723	706.1	566.225	0.487078	0.0215687	0.66945	Prag1	8	36094828	36147787	+	9606	protein_coding	PEAK1 related kinase activating pseudokinase 1 [Source:MGI Symbol;Acc:MGI:1196223]	-	869	1109	678	737	710	659	5.31872	6.44628	4.33178	4.13048	4.06785	3.27594
ENSMUSG00000075590	2629.93	3005.28	3240.17	2616.72	6260.42	5333.17	-0.679083	0.0216384	0.6704	Nrbp2	15	76085518	76091627	-	3894	protein_coding	nuclear receptor binding protein 2 [Source:MGI Symbol;Acc:MGI:2385017]	-	2484	3002	2900	2687	6295	6207	37.5047	43.0462	45.7068	37.149	88.971	76.1166
ENSMUSG00000093930	7805.08	3957.32	13669	8546.46	20708.6	20205.4	-0.959698	0.0217952	0.674042	Hmgcs1	13	119690379	119708260	+	4594	protein_coding	3-hydroxy-3-methylglutaryl-Coenzyme A synthase 1 [Source:MGI Symbol;Acc:MGI:107592]	-	7372	3953	12234	8776	20823	23516	94.3461	48.0459	163.439	102.845	249.46	244.437
ENSMUSG00000043843	1.05875	1.00109	0	2.92153	12.9286	6.87375	-3.43716	0.0218482	1	Tmem145	7	25306106	25316195	+	2739	protein_coding	transmembrane protein 145 [Source:MGI Symbol;Acc:MGI:3607779]	-	1	1	0	3	13	8	0.0214653	0.0203858	0	0.0589665	0.261216	0.139473
ENSMUSG00000046169	247.747	330.361	224.577	411.936	362	368.605	-0.508106	0.0220377	0.679327	Adamts6	13	104287835	104496695	+	7798	protein_coding	a disintegrin-like and metallopeptidase (reprolysin type) with thrombospondin type 1 motif, 6 [Source:MGI Symbol;Acc:MGI:1347348]	-	234	330	201	423	364	429	1.76426	2.36293	1.58195	2.92034	2.56902	2.62705
ENSMUSG00000033788	493.376	512.56	721.775	509.321	1597.18	962.325	-0.828918	0.0220453	0.679327	Dysf	6	84008590	84211060	+	8328	protein_coding	dysferlin [Source:MGI Symbol;Acc:MGI:1349385]	-	466	512	646	523	1606	1120	3.28984	3.43281	4.7607	3.38094	10.6134	6.42201
ENSMUSG00000055401	430.91	346.378	441.333	503.478	718.034	515.531	-0.511413	0.0221651	0.681797	Fbxo6	4	148145716	148152140	-	2207	protein_coding	F-box protein 6 [Source:MGI Symbol;Acc:MGI:1354743]	-	407	346	395	517	722	600	10.8423	8.75374	10.9843	12.6114	18.0046	12.982
ENSMUSG00000075271	118.58	122.133	119.551	85.6983	71.6045	82.485	0.586691	0.0222801	0.684026	Ttc30a1	2	75978247	75981967	-	3721	protein_coding	tetratricopeptide repeat domain 30A1 [Source:MGI Symbol;Acc:MGI:1926052]	-	112	122	107	88	72	96	1.76965	1.83071	1.76483	1.27321	1.06493	1.23198
ENSMUSG00000087159	43.4086	44.0481	29.0498	19.4769	13.9231	22.3397	1.06115	0.0223173	0.684026	Gm15246	X	169320622	169368190	+	619	processed_transcript	predicted gene 15246 [Source:MGI Symbol;Acc:MGI:3708120]	-	41	44	26	20	14	26	3.89424	3.96901	2.57788	1.73946	1.24476	2.00575
ENSMUSG00000026271	73.0536	103.113	55.865	50.6399	40.7748	38.6648	0.838525	0.0225356	0.689242	Gpr35	1	92950865	92986391	+	4839	protein_coding	G protein-coupled receptor 35 [Source:MGI Symbol;Acc:MGI:1929509]	-	69	103	50	52	41	45	0.838346	1.18851	0.634152	0.578527	0.466312	0.444069
ENSMUSG00000025981	317.624	329.36	513.958	417.779	974.616	571.381	-0.758536	0.0225678	0.689242	Coq10b	1	55052770	55072702	+	4805	protein_coding	coenzyme Q10B [Source:MGI Symbol;Acc:MGI:1915126]	-	300	329	460	429	980	665	3.67077	3.82316	5.87548	4.80662	11.2249	6.60879
ENSMUSG00000021604	0	0	0	0.973844	12.9286	1.71844	-4.73726	0.0226187	1	Irx4	13	73260479	73269608	+	2607	protein_coding	Iroquois homeobox 4 [Source:MGI Symbol;Acc:MGI:1355275]	Homeobox	0	0	0	1	13	2	0	0	0	0.0206507	0.274442	0.0366339
ENSMUSG00000018819	947.579	698.763	706.133	630.077	414.709	581.691	0.532123	0.0226359	0.690094	Lsp1	7	142460809	142494867	+	5174	protein_coding	lymphocyte specific 1 [Source:MGI Symbol;Acc:MGI:96832]	-	895	698	632	647	417	677	10.1701	7.53267	7.49669	6.73215	4.43566	6.24821
ENSMUSG00000111847	0	0	0	1.94769	2.98352	8.59219	-4.53978	0.022718	1	Gm8899	10	39662089	39663420	+	1332	processed_pseudogene	predicted gene 8899 [Source:MGI Symbol;Acc:MGI:3646245]	-	0	0	0	2	3	10	0	0	0	0.0808354	0.123955	0.3585
ENSMUSG00000039891	16.94	13.0142	29.0498	96.4106	43.7583	18.9028	-1.43223	0.0227265	0.691627	Txlnb	10	17796226	17845665	+	5504	protein_coding	taxilin beta [Source:MGI Symbol;Acc:MGI:2671945]	-	16	13	26	99	44	22	0.170912	0.131882	0.289917	0.968351	0.43997	0.19087
ENSMUSG00000041309	3.17624	10.0109	1.1173	0.973844	78.566	12.8883	-2.68027	0.0228581	0.692285	Nkx6-2	7	139579376	139582797	-	1907	protein_coding	NK6 homeobox 2 [Source:MGI Symbol;Acc:MGI:1352738]	Homeobox	3	10	1	1	79	15	0.0924912	0.292799	0.0321831	0.0282309	2.27995	0.375607
ENSMUSG00000058006	1248.26	1949.13	1272.6	1178.35	800.578	1054.26	0.559532	0.0228606	0.692285	Mdn1	4	32657119	32775217	+	21836	protein_coding	midasin AAA ATPase 1 [Source:MGI Symbol;Acc:MGI:1926159]	-	1179	1947	1139	1210	805	1227	3.17446	4.97867	3.20133	2.98324	2.02895	2.68327
ENSMUSG00000080921	246.688	219.239	298.319	150.946	127.297	216.523	0.624501	0.0228691	0.692285	Rpl38-ps2	6	140746960	140747172	-	213	processed_pseudogene	ribosomal protein L38, pseudogene 2 [Source:MGI Symbol;Acc:MGI:3646625]	-	233	219	267	155	128	252	64.3141	57.4096	76.9327	39.1767	33.0734	56.4956
ENSMUSG00000029346	166.223	172.188	149.718	235.67	264.539	197.62	-0.513814	0.022948	0.693445	Srrd	5	112337392	112343040	-	1638	protein_coding	SRR1 domain containing [Source:MGI Symbol;Acc:MGI:1917368]	-	157	172	134	242	266	230	5.63528	5.8632	5.02077	7.95385	8.93751	6.70514
ENSMUSG00000031520	141.872	168.184	232.398	200.612	418.687	282.683	-0.733994	0.0229883	0.693445	Vegfc	8	54077606	54187096	+	2449	protein_coding	vascular endothelial growth factor C [Source:MGI Symbol;Acc:MGI:109124]	-	134	168	208	206	421	329	3.21696	3.83037	5.21259	4.5285	9.46111	6.41506
ENSMUSG00000038335	625.72	651.711	618.984	534.641	441.561	474.289	0.386864	0.0231114	0.695836	Tsr1	11	74898071	74909342	+	3837	protein_coding	TSR1 20S rRNA accumulation [Source:MGI Symbol;Acc:MGI:2144566]	-	591	651	554	549	444	552	9.05577	9.47347	8.86129	7.70294	6.36854	6.86975
ENSMUSG00000020571	5945.92	6091.65	6776.42	5106.84	4939.71	5072.83	0.315364	0.0231486	0.695836	Pdia6	12	17266545	17284770	+	3745	protein_coding	protein disulfide isomerase associated 6 [Source:MGI Symbol;Acc:MGI:1919103]	-	5616	6085	6065	5244	4967	5904	88.1668	90.7254	99.3935	75.3853	72.9946	75.2815
ENSMUSG00000114929	8.46998	12.0131	11.173	1.94769	3.97803	0.859219	2.24457	0.0231943	1	Gm48441	13	58232143	58236750	+	474	antisense	predicted gene, 48441 [Source:MGI Symbol;Acc:MGI:6097949]	-	8	12	10	2	4	1	0.992296	1.41359	1.29479	0.227158	0.464441	0.100743
ENSMUSG00000116815	30.7037	52.0568	30.1671	19.4769	16.9066	17.1844	1.07932	0.0233918	0.701894	AC238676.1	12	18648214	18649998	+	1785	processed_pseudogene	zinc finger protein 473 (Zfp473) pseudogene	-	29	52	27	20	17	20	0.955189	1.62662	0.928335	0.603209	0.524155	0.535039
ENSMUSG00000038387	994.164	575.628	779.875	1171.53	1221.25	1000.13	-0.530142	0.0234319	0.701894	Rras	7	45017961	45021647	+	1121	protein_coding	related RAS viral (r-ras) oncogene [Source:MGI Symbol;Acc:MGI:98179]	-	939	575	698	1203	1228	1164	49.2481	28.6406	38.2146	57.7745	60.2895	49.5839
ENSMUSG00000086671	7.41123	9.00984	16.7595	2.92153	1.98901	2.57766	2.14219	0.0234429	1	Gm13618	2	66187836	66192813	+	384	antisense	predicted gene 13618 [Source:MGI Symbol;Acc:MGI:3650299]	-	7	9	15	3	2	3	1.07176	1.30867	2.39739	0.420597	0.286647	0.373064
ENSMUSG00000022020	572.782	728.796	653.62	451.864	430.621	552.478	0.445768	0.0235926	0.705477	Naa16	14	79325269	79390778	-	15080	protein_coding	N(alpha)-acetyltransferase 16, NatA auxiliary subunit [Source:MGI Symbol;Acc:MGI:1914147]	-	541	728	585	464	433	643	2.10924	2.69557	2.38086	1.6565	1.58028	2.03612
ENSMUSG00000039629	164.106	226.247	129.607	139.26	79.5605	92.7956	0.740259	0.0236706	0.706578	Strip2	6	29917012	29959681	+	8329	protein_coding	striatin interacting protein 2 [Source:MGI Symbol;Acc:MGI:2444363]	-	155	226	116	143	80	108	1.09413	1.51508	0.85476	0.924313	0.528623	0.619191
ENSMUSG00000046005	0	1.00109	0	9.73844	3.97803	3.43688	-3.91232	0.0238497	1	D830044D21Rik	14	31906528	31931716	+	3897	lincRNA	RIKEN cDNA D830044D21 gene [Source:MGI Symbol;Acc:MGI:2444378]	-	0	1	0	10	4	4	0	0.0143281	0	0.138148	0.0564909	0.0490143
ENSMUSG00000086940	0	0	0	2.92153	2.98352	6.87375	-4.45659	0.0238507	1	Gm12746	4	106841761	106847920	-	615	lincRNA	predicted gene 12746 [Source:MGI Symbol;Acc:MGI:3652135]	-	0	0	0	3	3	8	0	0	0	0.262617	0.268469	0.621167
ENSMUSG00000018008	525.139	568.621	636.861	386.616	440.566	469.133	0.416208	0.0239485	0.710982	Cyth4	15	78597047	78622019	+	7552	protein_coding	cytohesin 4 [Source:MGI Symbol;Acc:MGI:2441702]	-	496	568	570	397	443	546	3.86144	4.19959	4.63225	2.83012	3.22842	3.45243
ENSMUSG00000004043	1334.02	1182.29	2398.84	1389.68	726.984	828.287	0.738909	0.0239554	0.710982	Stat5a	11	100859351	100885169	+	7133	protein_coding	signal transducer and activator of transcription 5A [Source:MGI Symbol;Acc:MGI:103036]	STAT	1260	1181	2147	1427	731	964	10.3855	9.24481	18.4731	10.7703	5.64019	6.45355
ENSMUSG00000025995	805.707	890.973	851.382	699.22	623.556	668.472	0.355729	0.023969	0.710982	Wdr75	1	45795166	45823619	+	4900	protein_coding	WD repeat domain 75 [Source:MGI Symbol;Acc:MGI:1920924]	-	761	890	762	718	627	778	9.131	10.1418	9.54417	7.88868	7.04239	7.58188
ENSMUSG00000037946	773.944	394.431	362.005	355.453	174.039	340.251	0.814774	0.0240589	0.710982	Fgd3	13	49261554	49320311	-	6012	protein_coding	FYVE, RhoGEF and PH domain containing 3 [Source:MGI Symbol;Acc:MGI:1353657]	-	731	394	324	365	175	396	7.14872	3.65929	3.30754	3.26851	1.60202	3.14536
ENSMUSG00000068854	362.092	309.338	1035.74	514.19	3714.48	2765.83	-2.03473	0.0240772	0.710982	Hist2h2be	3	96221119	96223738	+	2620	protein_coding	histone cluster 2, H2be [Source:MGI Symbol;Acc:MGI:2448415]	-	342	309	927	528	3735	3219	7.67458	6.58533	21.7149	10.8495	78.4581	58.6696
ENSMUSG00000046834	2.11749	8.00874	2.2346	11.6861	22.8736	12.8883	-1.92327	0.0241081	0.710982	Krt1	15	101845426	101850794	-	4415	protein_coding	keratin 1 [Source:MGI Symbol;Acc:MGI:96698]	-	2	8	2	12	23	15	0.0266335	0.101176	0.0278022	0.146328	0.286712	0.162239
ENSMUSG00000064341	49738.9	48515	61866	56181.1	91306.6	78432.1	-0.496663	0.0241547	0.710982	mt-Nd1	MT	2751	3707	+	957	protein_coding	mitochondrially encoded NADH dehydrogenase 1 [Source:MGI Symbol;Acc:MGI:101787]	-	46979	48462	55371	57690	91811	91283	2886.17	2827.54	3550.99	3245.37	5279.97	4554.82
ENSMUSG00000028525	169.4	152.166	197.762	183.083	650.407	201.916	-0.995118	0.0241695	0.710982	Pde4b	4	102087543	102607259	+	10560	protein_coding	phosphodiesterase 4B, cAMP specific [Source:MGI Symbol;Acc:MGI:99557]	-	160	152	177	188	654	235	0.890811	0.803711	1.0287	0.958451	3.40849	1.06267
ENSMUSG00000022018	1739.52	526.575	1717.29	2295.35	2002.94	2892.13	-0.852316	0.0241909	0.710982	Rgcc	14	79288756	79301645	-	918	protein_coding	regulator of cell cycle [Source:MGI Symbol;Acc:MGI:1913464]	-	1643	526	1537	2357	2014	3366	105.226	31.9936	102.757	138.227	120.744	175.092
ENSMUSG00000043157	85.7585	104.114	71.5071	40.9015	52.7088	61.8638	0.748555	0.0242653	0.711948	Arl11	14	61309753	61311936	+	2184	protein_coding	ADP-ribosylation factor-like 11 [Source:MGI Symbol;Acc:MGI:2444054]	-	81	104	64	42	53	72	2.18053	2.65889	1.79848	1.03532	1.33559	1.57425
ENSMUSG00000018372	575.958	652.713	575.409	498.608	457.473	412.425	0.399439	0.0243613	0.712838	Cep95	11	106789252	106819930	+	4199	protein_coding	centrosomal protein 95 [Source:MGI Symbol;Acc:MGI:2443502]	-	544	652	515	512	460	480	7.61698	8.67005	7.52732	6.56448	6.02921	5.4587
ENSMUSG00000026581	12.705	11.012	10.0557	18.503	30.8297	30.9319	-1.24948	0.0244215	0.712838	Sell	1	164061982	164084181	+	5911	protein_coding	selectin, lymphocyte [Source:MGI Symbol;Acc:MGI:98279]	-	12	11	9	19	31	36	0.119358	0.103909	0.093446	0.173049	0.288635	0.290827
ENSMUSG00000052040	1577.53	1127.23	1271.49	1753.89	2093.44	1596.43	-0.453117	0.0244428	0.712838	Klf13	7	63886351	63938915	-	7531	protein_coding	Kruppel-like factor 13 [Source:MGI Symbol;Acc:MGI:1354948]	zf-C2H2	1490	1126	1138	1801	2105	1858	11.6322	8.34845	9.27404	12.8747	15.3833	11.7811
ENSMUSG00000112112	10.5875	1.00109	11.173	22.3984	25.8572	23.1989	-1.66144	0.0244737	0.712838	Gm48508	12	45094012	45162048	+	2627	lincRNA	predicted gene, 48508 [Source:MGI Symbol;Acc:MGI:6098039]	-	10	1	10	23	26	27	0.223805	0.0212549	0.233625	0.47135	0.544706	0.490792
ENSMUSG00000022199	1689.76	1822.99	1839.07	1717.86	3152.59	2953.99	-0.548008	0.0245327	0.712838	Slc22a17	14	54906304	54913132	-	4517	protein_coding	solute carrier family 22 (organic cation transporter), member 17 [Source:MGI Symbol;Acc:MGI:1926225]	-	1596	1821	1646	1764	3170	3438	20.7736	22.5102	22.3645	21.0244	38.6241	36.3454
ENSMUSG00000066357	2528.29	2097.29	2112.81	2681.97	3328.61	2809.65	-0.388356	0.0245736	0.712838	Wdr6	9	108572311	108578739	-	4163	protein_coding	WD repeat domain 6 [Source:MGI Symbol;Acc:MGI:1930140]	-	2388	2095	1891	2754	3347	3270	33.7254	28.0994	27.8782	35.615	44.2484	37.509
ENSMUSG00000025475	10.5875	4.00437	29.0498	67.1953	41.7693	21.4805	-1.58643	0.0245864	0.712838	Adgra1	7	139834174	139878088	+	5386	protein_coding	adhesion G protein-coupled receptor A1 [Source:MGI Symbol;Acc:MGI:1277167]	-	10	4	26	69	42	25	0.10916	0.0414681	0.296269	0.689698	0.429172	0.22165
ENSMUSG00000081095	0	0	0	0	4.97253	12.8883	-4.93943	0.0245946	1	Gm14946	X	122219850	122220145	-	296	processed_pseudogene	predicted gene 14946 [Source:MGI Symbol;Acc:MGI:3705660]	-	0	0	0	0	5	15	0	0	0	0	0.929666	2.41988
ENSMUSG00000040310	0	1.00109	0	2.92153	1.98901	13.7475	-4.04464	0.0247867	1	Alx4	2	93642384	93681339	+	7060	protein_coding	aristaless-like homeobox 4 [Source:MGI Symbol;Acc:MGI:108359]	Homeobox	0	1	0	3	2	16	0	0.00790889	0	0.0228767	0.015591	0.10822
ENSMUSG00000032531	1137.09	1361.49	2280.41	2066.5	2716.99	2512.36	-0.610565	0.0247996	0.717424	Amotl2	9	102716672	102733418	+	6289	protein_coding	angiomotin-like 2 [Source:MGI Symbol;Acc:MGI:1929286]	-	1074	1360	2041	2122	2732	2924	10.0404	12.0747	19.9178	18.1652	23.9082	22.2019
ENSMUSG00000026773	1066.16	649.709	1256.96	1052.73	1843.81	1846.46	-0.674303	0.024839	0.717424	Pfkfb3	2	11471433	11554077	-	7561	protein_coding	6-phosphofructo-2-kinase/fructose-2,6-biphosphatase 3 [Source:MGI Symbol;Acc:MGI:2181202]	-	1007	649	1125	1081	1854	2149	7.83033	4.79276	9.13172	7.69702	13.4952	13.5722
ENSMUSG00000039615	1019.57	1005.1	1103.89	1102.39	1773.2	1477.86	-0.476713	0.0248944	0.717424	Stub1	17	25830636	25833361	-	1672	protein_coding	STIP1 homology and U-Box containing protein 1 [Source:MGI Symbol;Acc:MGI:1891731]	-	963	1004	988	1132	1783	1720	33.8626	33.5288	36.266	36.449	58.69	49.1231
ENSMUSG00000030319	391.736	401.438	535.186	509.321	1055.17	563.648	-0.679885	0.0249233	0.717424	Cand2	6	115774538	115805557	+	5474	protein_coding	cullin-associated and neddylation-dissociated 2 (putative) [Source:MGI Symbol;Acc:MGI:1914338]	-	370	401	479	523	1061	656	3.97399	4.09034	5.37044	5.14367	10.6674	5.72259
ENSMUSG00000109829	47.6436	48.0525	54.7477	74.0122	74.588	96.2325	-0.705533	0.0249535	0.717424	Gm45605	11	61408018	61412286	+	4269	lincRNA	predicted gene 45605 [Source:MGI Symbol;Acc:MGI:5791441]	-	45	48	49	76	75	112	0.619749	0.62782	0.704448	0.958437	0.966905	1.25281
ENSMUSG00000048796	429.851	407.445	1029.03	587.228	1713.53	1285.39	-0.942585	0.0251173	0.718674	Cyb561d1	3	108195687	108201212	-	5086	protein_coding	cytochrome b-561 domain containing 1 [Source:MGI Symbol;Acc:MGI:1919273]	-	406	407	921	603	1723	1496	4.69331	4.46826	11.1138	6.38288	18.6448	14.0459
ENSMUSG00000030203	564.312	486.531	805.573	817.055	889.089	938.267	-0.511148	0.0251242	0.718674	Dusp16	6	134715468	134792625	-	7798	protein_coding	dual specificity phosphatase 16 [Source:MGI Symbol;Acc:MGI:1917936]	-	533	486	721	839	894	1092	4.01859	3.47995	5.67455	5.79235	6.30962	6.68703
ENSMUSG00000022439	115.403	110.12	111.73	86.6722	72.599	42.1017	0.747814	0.0251419	0.718674	Parvg	15	84324026	84342978	+	3090	protein_coding	parvin, gamma [Source:MGI Symbol;Acc:MGI:2158329]	-	109	110	100	89	73	49	2.07395	1.98772	1.98619	1.55063	1.30021	0.757236
ENSMUSG00000103332	29.6449	21.0229	14.5249	44.7968	39.7803	45.5386	-0.995221	0.0251645	0.718674	Pcdhga2	18	37668953	37841870	+	4689	protein_coding	protocadherin gamma subfamily A, 2 [Source:MGI Symbol;Acc:MGI:1935214]	-	28	21	13	46	40	53	0.351081	0.250069	0.170154	0.528145	0.469492	0.539746
ENSMUSG00000070644	1024.87	806.881	712.837	960.211	1226.23	1421.15	-0.503728	0.0253628	0.723134	Etnk2	1	133363572	133380336	+	4566	protein_coding	ethanolamine kinase 2 [Source:MGI Symbol;Acc:MGI:2443760]	-	968	806	638	986	1233	1654	12.4643	9.85642	8.57559	11.6256	14.862	17.2979
ENSMUSG00000085730	9.52872	0	6.70379	0	0	0	4.96447	0.0254269	1	Gm13307	4	41893278	41942092	-	832	antisense	predicted gene 13307 [Source:MGI Symbol;Acc:MGI:3701135]	-	9	0	6	0	0	0	0.635988	0	0.442596	0	0	0
ENSMUSG00000037509	165.165	211.231	187.706	142.181	125.308	127.164	0.516131	0.0254512	0.723902	Arhgef4	1	34678188	34813309	+	9861	protein_coding	Rho guanine nucleotide exchange factor (GEF) 4 [Source:MGI Symbol;Acc:MGI:2442507]	-	156	211	168	146	126	148	0.930108	1.19476	1.0456	0.797091	0.703231	0.716695
ENSMUSG00000029695	40.2324	47.0514	43.5747	45.7707	86.5221	112.558	-0.905711	0.0255106	0.723902	Aass	6	23072173	23132986	-	3817	protein_coding	aminoadipate-semialdehyde synthase [Source:MGI Symbol;Acc:MGI:1353573]	-	38	47	39	47	87	131	0.585317	0.687537	0.627078	0.662906	1.25443	1.63886
ENSMUSG00000106037	48.7024	48.0525	52.5131	23.3723	22.8736	34.3688	0.883027	0.0255162	0.723902	Gm4332	3	119709516	119709861	+	346	processed_pseudogene	predicted gene 4332 [Source:MGI Symbol;Acc:MGI:3782515]	-	46	48	47	24	23	40	7.81648	7.74614	8.33683	3.73432	3.65848	5.52049
ENSMUSG00000033174	583.37	725.792	687.139	650.528	1430.1	1013.88	-0.632259	0.0256502	0.726501	Mgll	6	88724412	88828360	+	5077	protein_coding	monoglyceride lipase [Source:MGI Symbol;Acc:MGI:1346042]	-	551	725	615	668	1438	1180	6.38079	7.97354	7.43442	7.08346	15.5884	11.0986
ENSMUSG00000074896	153.518	175.191	175.416	347.662	216.802	205.353	-0.610034	0.0257418	0.727895	Ifit3	19	34583531	34588731	+	1745	protein_coding	interferon-induced protein with tetratricopeptide repeats 3 [Source:MGI Symbol;Acc:MGI:1101055]	-	145	175	157	357	218	239	4.88542	5.59967	5.52183	11.0141	6.87559	6.54028
ENSMUSG00000027792	232.924	163.178	216.756	284.363	293.379	283.542	-0.491839	0.0258525	0.729823	Bche	3	73635808	73708415	-	6741	protein_coding	butyrylcholinesterase [Source:MGI Symbol;Acc:MGI:894278]	-	220	163	194	292	295	330	1.91879	1.35015	1.76627	2.33203	2.4085	2.33767
ENSMUSG00000022629	455.261	431.471	451.389	551.196	638.473	550.759	-0.379046	0.0260226	0.732272	Kif21a	15	90933276	91049948	-	6476	protein_coding	kinesin family member 21A [Source:MGI Symbol;Acc:MGI:109188]	-	430	431	404	566	642	641	3.90383	3.71613	3.82872	4.70528	5.45603	4.72656
ENSMUSG00000048856	114.345	168.184	136.31	84.7245	84.533	103.965	0.6155	0.0260246	0.732272	Slc25a47	12	108836046	108856815	+	2985	protein_coding	solute carrier family 25, member 47 [Source:MGI Symbol;Acc:MGI:2144766]	-	108	168	122	87	85	121	2.1272	3.14257	2.50839	1.5691	1.5672	1.93568
ENSMUSG00000046330	6617.17	7301.97	8720.52	4861.43	4523.02	6849.69	0.479711	0.0262248	0.736697	Rpl37a	1	72711290	72713813	+	1410	protein_coding	ribosomal protein L37a [Source:MGI Symbol;Acc:MGI:98068]	-	6250	7294	7805	4992	4548	7972	260.61	288.846	339.729	190.604	177.521	269.986
ENSMUSG00000049536	242.453	249.272	218.991	261.964	365.978	378.915	-0.502632	0.0263347	0.737505	Tceal1	X	136707982	136711478	+	2803	protein_coding	transcription elongation factor A (SII)-like 1 [Source:MGI Symbol;Acc:MGI:2385317]	-	229	249	196	269	368	441	4.80333	4.96017	4.29153	5.1666	7.22559	7.51293
ENSMUSG00000097316	110.11	137.15	84.9147	85.6983	60.6649	53.2716	0.737996	0.0263729	0.737505	Gm10516	1	192136896	192151026	+	2788	antisense	predicted gene 10516 [Source:MGI Symbol;Acc:MGI:3641979]	-	104	137	76	88	61	62	2.19316	2.74377	1.67302	1.69928	1.20416	1.06192
ENSMUSG00000022360	703.008	637.696	654.737	572.621	334.154	486.318	0.518095	0.0263824	0.737505	Atad2	15	58094044	58135082	-	16023	protein_coding	ATPase family, AAA domain containing 2 [Source:MGI Symbol;Acc:MGI:1917722]	-	664	637	586	588	336	566	2.43643	2.21981	2.24457	1.97565	1.1541	1.68681
ENSMUSG00000032578	370.561	264.288	1101.66	618.391	5754.21	2034.63	-2.27553	0.026464	0.738485	Cish	9	107296026	107302784	+	6419	protein_coding	cytokine inducible SH2-containing protein [Source:MGI Symbol;Acc:MGI:103159]	-	350	264	986	635	5786	2368	3.20576	2.29645	9.42733	5.32577	49.6089	17.616
ENSMUSG00000014791	266.804	251.274	216.756	259.043	479.352	370.323	-0.592943	0.0265419	0.738485	Elmo3	8	105305601	105310760	+	3485	protein_coding	engulfment and cell motility 3 [Source:MGI Symbol;Acc:MGI:2679007]	-	252	251	194	266	482	431	4.25136	4.02153	3.41647	4.10918	7.6119	5.90566
ENSMUSG00000025813	157.753	155.169	253.627	138.286	1206.34	654.725	-1.81939	0.0265466	0.738485	Homer2	7	81600481	81707527	-	12621	protein_coding	homer scaffolding protein 2 [Source:MGI Symbol;Acc:MGI:1347354]	-	149	155	227	142	1213	762	0.6941	0.685738	1.10385	0.605718	5.28951	2.88307
ENSMUSG00000058355	2440.41	2613.85	2729.56	2200.89	2036.75	2001.98	0.319049	0.0266838	0.741102	Abce1	8	79683462	79711740	-	6004	protein_coding	ATP-binding cassette, sub-family E (OABP), member 1 [Source:MGI Symbol;Acc:MGI:1195458]	-	2305	2611	2443	2260	2048	2330	22.5715	24.2821	24.9725	20.2649	18.7732	18.5314
ENSMUSG00000080142	0	0	0	0	5.96704	11.1698	-4.87897	0.0266944	1	Gm12838	4	115453792	115454116	-	325	processed_pseudogene	predicted gene 12838 [Source:MGI Symbol;Acc:MGI:3649431]	-	0	0	0	0	6	13	0	0	0	0	1.01605	1.91009
ENSMUSG00000035397	410.794	428.468	458.093	430.439	858.259	659.88	-0.586866	0.026773	0.742379	Klf16	10	80567124	80577321	-	2674	protein_coding	Kruppel-like factor 16 [Source:MGI Symbol;Acc:MGI:2153049]	zf-C2H2	388	428	410	442	863	768	8.531	8.93722	9.41026	8.89891	17.7623	13.7149
ENSMUSG00000016194	35.9974	34.0372	20.1114	48.6922	96.4671	41.2425	-1.04297	0.0268941	0.744532	Hsd11b1	1	193221634	193264075	-	4251	protein_coding	hydroxysteroid 11-beta dehydrogenase 1 [Source:MGI Symbol;Acc:MGI:103562]	-	34	34	18	50	97	48	0.470238	0.446589	0.259873	0.63322	1.25583	0.539192
ENSMUSG00000027611	189.516	182.199	186.589	223.01	473.385	223.397	-0.719417	0.0270131	0.746624	Procr	2	155751117	155755471	+	2031	protein_coding	protein C receptor, endothelial [Source:MGI Symbol;Acc:MGI:104596]	-	179	182	167	229	476	260	5.18171	5.00359	5.04645	6.07018	12.8987	6.11304
ENSMUSG00000090034	8.46998	5.00546	26.8152	19.4769	67.6264	32.6503	-1.57891	0.0271302	0.748456	Gm15917	10	81572612	81575940	-	487	antisense	predicted gene 15917 [Source:MGI Symbol;Acc:MGI:3801972]	-	8	5	24	20	68	38	0.965808	0.573273	3.02455	2.21094	7.68473	3.72605
ENSMUSG00000028175	119.638	106.116	120.668	82.7768	55.6924	83.3442	0.640613	0.027175	0.748456	Depdc1a	3	159495433	159529955	+	3323	protein_coding	DEP domain containing 1a [Source:MGI Symbol;Acc:MGI:1923381]	-	113	106	108	85	56	97	1.9993	1.78113	1.99468	1.3771	0.927484	1.39391
ENSMUSG00000020836	55.0549	106.116	84.9147	156.789	133.264	113.417	-0.71128	0.027336	0.748456	Coro6	11	77462411	77470484	+	3011	protein_coding	coronin 6 [Source:MGI Symbol;Acc:MGI:2183448]	-	52	106	76	161	134	132	1.01537	1.96569	1.54911	2.87866	2.4493	2.09342
ENSMUSG00000040339	875.584	827.904	811.159	716.749	597.698	641.836	0.362278	0.0273714	0.748456	Fam102b	3	108970997	109027607	-	5702	protein_coding	family with sequence similarity 102, member B [Source:MGI Symbol;Acc:MGI:3036259]	-	827	827	726	736	601	747	8.52723	8.09838	7.81427	6.94907	5.80091	6.25586
ENSMUSG00000029120	128.108	217.237	100.557	41.8753	106.412	87.6403	0.919297	0.027376	0.748456	Ppp2r2c	5	36868513	36955078	+	4450	protein_coding	protein phosphatase 2, regulatory subunit B, gamma [Source:MGI Symbol;Acc:MGI:2442660]	-	121	217	90	43	107	102	1.59866	2.72283	1.24126	0.520217	1.32334	1.09455
ENSMUSG00000071691	17.9987	21.0229	18.9941	36.0322	41.7693	35.228	-0.960153	0.0274074	0.748456	Gm960	19	4625734	4698668	-	3703	protein_coding	predicted gene 960 [Source:MGI Symbol;Acc:MGI:2685806]	-	17	21	17	37	42	41	0.269914	0.316655	0.281757	0.537928	0.624229	0.528718
ENSMUSG00000031737	122.815	156.17	254.744	323.316	255.588	266.358	-0.664483	0.0274237	0.748456	Irx5	8	92357625	92376286	+	3127	protein_coding	Iroquois homeobox 5 [Source:MGI Symbol;Acc:MGI:1859086]	Homeobox	116	156	228	332	257	310	2.18102	2.78559	4.47493	5.71592	4.52328	4.73399
ENSMUSG00000078193	46.5849	56.0612	67.0379	34.0846	31.8242	30.9319	0.808791	0.0274602	0.748456	Gm2000	1	156366040	156366484	+	445	protein_coding	predicted gene 2000 [Source:MGI Symbol;Acc:MGI:3780170]	-	44	56	60	35	32	36	5.8133	7.02665	8.27505	4.23432	3.95766	3.8631
ENSMUSG00000101133	27.5274	13.0142	63.6861	56.483	114.368	69.5967	-1.2105	0.0275189	0.748456	Gm29050	17	5388763	5419652	+	2942	antisense	predicted gene 29050 [Source:MGI Symbol;Acc:MGI:5579756]	-	26	13	57	58	115	81	0.51959	0.246729	1.18908	1.06136	2.15131	1.31473
ENSMUSG00000024697	664.893	562.614	412.283	696.299	745.88	884.136	-0.504445	0.0275232	0.748456	Gna14	19	16435667	16610818	+	3383	protein_coding	guanine nucleotide binding protein, alpha 14 [Source:MGI Symbol;Acc:MGI:95769]	-	628	562	369	715	750	1029	10.9141	9.27587	6.69427	11.3784	12.2014	14.5247
ENSMUSG00000054510	10.5875	23.0251	20.1114	6.81691	1.98901	7.73297	1.68962	0.0275721	0.748456	Gm14461	2	78237547	78302230	+	1780	lincRNA	predicted gene 14461 [Source:MGI Symbol;Acc:MGI:3651589]	-	10	23	18	7	2	9	0.330301	0.721486	0.620628	0.211716	0.0618385	0.241444
ENSMUSG00000105021	15.8812	8.00874	11.173	22.3984	28.8407	30.0727	-1.21723	0.0276027	0.748456	Gm8234	3	58652053	58653159	+	1107	processed_pseudogene	predicted gene 8234 [Source:MGI Symbol;Acc:MGI:3779790]	-	15	8	10	23	29	35	0.796661	0.403518	0.554411	1.11855	1.44178	1.50978
ENSMUSG00000110409	0	0	1.1173	1.94769	2.98352	12.8883	-3.97812	0.0276829	1	Gm9908	8	44934712	44935159	-	448	bidirectional_promoter_lncRNA	predicted gene 9908 [Source:MGI Symbol;Acc:MGI:3708779]	-	0	0	1	2	3	15	0	0	0.136994	0.240341	0.368546	1.59885
ENSMUSG00000090778	15.8812	34.0372	22.346	29.2153	85.5276	47.257	-1.16075	0.027686	0.74862	Gm3235	8	91621448	91629729	-	695	antisense	predicted gene 3235 [Source:MGI Symbol;Acc:MGI:3781413]	-	15	34	20	30	86	55	1.26893	2.73158	1.76614	2.32387	6.81024	3.77895
ENSMUSG00000087362	4.23499	5.00546	6.70379	14.6077	20.8846	12.8883	-1.60227	0.027696	0.74862	Gm13710	2	84500760	84531322	-	965	lincRNA	predicted gene 13710 [Source:MGI Symbol;Acc:MGI:3650894]	-	4	5	6	15	21	15	0.243704	0.28931	0.381595	0.836835	1.19768	0.742263
ENSMUSG00000114014	27.5274	21.0229	30.1671	80.8291	41.7693	36.9464	-1.0195	0.0279575	0.75288	Gm48350	13	95012681	95023790	-	851	antisense	predicted gene, 48350 [Source:MGI Symbol;Acc:MGI:6097814]	-	26	21	27	83	42	43	1.79628	1.37788	1.94721	5.25079	2.71624	2.41286
ENSMUSG00000114721	3.17624	2.00219	33.519	0.973844	279.456	366.027	-4.06443	0.0279586	0.75288	Gm47938	19	43457444	43469758	-	694	antisense	predicted gene, 47938 [Source:MGI Symbol;Acc:MGI:6097201]	-	3	2	30	1	281	426	0.254151	0.160913	2.65302	0.0775741	22.2841	29.3119
ENSMUSG00000051185	473.26	470.514	598.872	564.83	872.182	739.787	-0.497131	0.027998	0.75288	Fam174a	1	95313623	95335284	+	4814	protein_coding	family with sequence similarity 174, member A [Source:MGI Symbol;Acc:MGI:1914948]	-	447	470	536	580	877	861	5.45923	5.45145	6.83342	6.48631	10.0263	8.54065
ENSMUSG00000024357	876.643	957.045	953.056	987.478	1725.47	1250.16	-0.507932	0.0280893	0.75288	Sil1	18	35266400	35498925	-	1695	protein_coding	endoplasmic reticulum chaperone SIL1 homolog (S. cerevisiae) [Source:MGI Symbol;Acc:MGI:1932040]	-	828	956	853	1014	1735	1455	28.7204	31.4926	30.8858	32.2066	56.335	40.9909
ENSMUSG00000020437	133.402	163.178	136.31	98.3583	102.434	97.9509	0.536228	0.0281061	0.75288	Myo1g	11	6506548	6520965	-	6957	protein_coding	myosin IG [Source:MGI Symbol;Acc:MGI:1927091]	-	126	163	122	101	103	114	1.06483	1.30823	1.07626	0.781583	0.814824	0.782486
ENSMUSG00000000290	539.961	809.884	529.6	451.864	457.473	426.173	0.493628	0.0281168	0.75288	Itgb2	10	77530252	77565708	+	3052	protein_coding	integrin beta 2 [Source:MGI Symbol;Acc:MGI:96611]	-	510	809	474	464	460	496	9.82461	14.8008	9.53176	8.18483	8.29511	7.76052
ENSMUSG00000023915	357.857	324.354	382.116	325.264	197.907	189.028	0.58013	0.0282307	0.754684	Tnfrsf21	17	43016555	43089189	+	4109	protein_coding	tumor necrosis factor receptor superfamily, member 21 [Source:MGI Symbol;Acc:MGI:2151075]	-	338	324	342	334	199	220	4.83627	4.4028	5.10821	4.37609	2.66542	2.5567
ENSMUSG00000086863	98.4635	90.0984	214.521	107.123	420.676	305.023	-1.0481	0.0282721	0.754684	Gm15543	6	145182275	145187630	+	361	antisense	predicted gene 15543 [Source:MGI Symbol;Acc:MGI:3782992]	-	93	90	192	110	423	355	15.1463	13.9205	32.6417	16.4044	64.4884	46.9586
ENSMUSG00000070717	0	1.00109	0	10.7123	1.98901	4.29609	-3.90094	0.0284037	1	Gm10300	4	132074697	132076992	+	2296	protein_coding	predicted gene 10300 [Source:MGI Symbol;Acc:MGI:3641670]	-	0	1	0	11	2	5	0	0.0243191	0	0.257927	0.047941	0.10399
ENSMUSG00000085218	24.3512	39.0426	33.519	39.9276	88.5111	59.2861	-0.951956	0.0284868	0.759235	BB218582	2	106642914	106650364	-	1311	processed_transcript	expressed sequence BB218582 [Source:MGI Symbol;Acc:MGI:2139448]	-	23	39	30	41	89	69	1.03147	1.66105	1.40442	1.68367	3.73625	2.51328
ENSMUSG00000022488	443.615	499.545	432.395	380.773	351.061	258.625	0.475227	0.0286125	0.761191	Nckap1l	15	103453794	103498810	+	5935	protein_coding	NCK associated protein 1 like [Source:MGI Symbol;Acc:MGI:1926063]	-	419	499	387	391	353	301	4.15072	4.69461	4.00193	3.54676	3.27343	2.42181
ENSMUSG00000068742	982.517	1015.11	1138.53	1264.05	1411.2	1300.86	-0.342468	0.0286506	0.761191	Cry2	2	92403646	92434043	-	6320	protein_coding	cryptochrome 2 (photolyase-like) [Source:MGI Symbol;Acc:MGI:1270859]	-	928	1014	1019	1298	1419	1514	8.63298	8.95862	9.89547	11.0569	12.357	11.4394
ENSMUSG00000033998	236.101	402.439	262.565	174.318	182.989	235.426	0.604076	0.0287431	0.761191	Kcnk1	8	125995170	126030685	+	2235	protein_coding	potassium channel, subfamily K, member 1 [Source:MGI Symbol;Acc:MGI:109322]	-	223	402	235	179	184	274	5.8662	10.0431	6.45312	4.31173	4.53095	5.85419
ENSMUSG00000074269	52.9374	51.0557	32.4017	25.32	25.8572	20.6213	0.930395	0.0287826	0.761191	Rec114	9	58652850	58743964	-	1277	protein_coding	REC114 meiotic recombination protein [Source:MGI Symbol;Acc:MGI:1920923]	-	50	51	29	26	26	24	2.30202	2.22997	1.39375	1.09612	1.12055	0.897458
ENSMUSG00000037166	832.175	497.543	861.438	864.774	1014.4	1489.89	-0.62127	0.0287961	0.761191	Ppp1r14a	7	29289308	29293801	+	1367	protein_coding	protein phosphatase 1, regulatory inhibitor subunit 14A [Source:MGI Symbol;Acc:MGI:1931139]	-	786	497	771	888	1020	1734	33.8052	20.3006	34.6151	34.972	41.0658	60.5723
ENSMUSG00000051506	207.514	319.349	272.621	228.853	152.159	138.334	0.623652	0.0288615	0.761191	Wdfy4	14	32959547	33185508	-	10552	protein_coding	WD repeat and FYVE domain containing 4 [Source:MGI Symbol;Acc:MGI:3584510]	-	196	319	244	235	153	161	1.09207	1.68801	1.41917	1.19897	0.798004	0.728593
ENSMUSG00000025034	1645.29	1675.83	1802.2	1753.89	2853.24	2460.8	-0.46425	0.0289312	0.761191	Trim8	19	46501648	46516444	+	3230	protein_coding	tripartite motif-containing 8 [Source:MGI Symbol;Acc:MGI:1933302]	-	1554	1674	1613	1801	2869	2864	28.2864	28.9383	30.6486	30.0184	48.8851	42.3413
ENSMUSG00000111864	25.4099	22.024	26.8152	11.6861	9.94506	11.1698	1.17664	0.0289609	0.761191	Rpl26-ps6	9	43217122	43217555	+	434	processed_pseudogene	ribosomal protein L26, pseudogene 6 [Source:MGI Symbol;Acc:MGI:3648682]	-	24	22	24	12	10	13	3.25126	2.83043	3.39391	1.48856	1.26812	1.43037
ENSMUSG00000105746	50.8199	88.0962	89.3839	44.7968	32.8187	50.6939	0.828515	0.0289859	0.761191	Gm43595	3	90468898	90470959	-	1071	unprocessed_pseudogene	predicted gene 43595 [Source:MGI Symbol;Acc:MGI:5663732]	-	48	88	80	46	33	59	2.63501	4.58789	4.58437	2.3123	1.69579	2.63061
ENSMUSG00000026675	969.812	927.012	11457.9	1585.42	84680.2	55332.8	-3.4064	0.0290037	0.761191	Hsd17b7	1	169949535	169969241	-	5104	protein_coding	hydroxysteroid (17-beta) dehydrogenase 7 [Source:MGI Symbol;Acc:MGI:1330808]	-	916	926	10255	1628	85148	64399	10.5515	10.1303	123.312	17.172	918.148	602.507
ENSMUSG00000084965	2.11749	6.00656	3.3519	0	0	0	4.46895	0.0291033	1	Gm13857	6	34419396	34445436	-	2851	transcribed_processed_pseudogene	predicted gene 13857 [Source:MGI Symbol;Acc:MGI:3649688]	-	2	6	3	0	0	0	0.0412442	0.11751	0.0645808	0	0	0
ENSMUSG00000021270	6960.2	10061	11727.2	6360.18	7325.53	6975.14	0.476564	0.0291049	0.762681	Hsp90aa1	12	110690605	110702728	-	3931	protein_coding	heat shock protein 90, alpha (cytosolic), class A member 1 [Source:MGI Symbol;Acc:MGI:96250]	-	6574	10050	10496	6531	7366	8118	98.3233	142.752	163.87	89.4443	103.128	98.6142
ENSMUSG00000030935	30.7037	25.0273	20.1114	31.163	79.5605	46.3978	-1.04819	0.0291496	0.762688	Acsm3	7	119760923	119787513	+	4936	protein_coding	acyl-CoA synthetase medium-chain family member 3 [Source:MGI Symbol;Acc:MGI:99538]	-	29	25	18	32	80	54	0.345424	0.282804	0.223808	0.34902	0.891997	0.522411
ENSMUSG00000029245	38.1149	26.0284	40.2228	18.503	117.352	121.15	-1.30228	0.0292569	0.76297	Epha5	5	84054761	84417382	-	16739	protein_coding	Eph receptor A5 [Source:MGI Symbol;Acc:MGI:99654]	-	36	26	36	19	118	141	0.126445	0.0867289	0.131993	0.0611083	0.387973	0.402238
ENSMUSG00000021214	586.546	885.967	1195.51	20990.2	1480.82	347.984	-3.0964	0.0292935	0.76297	Akr1c18	13	4132615	4150654	-	1207	protein_coding	aldo-keto reductase family 1, member C18 [Source:MGI Symbol;Acc:MGI:2145420]	-	554	885	1070	21554	1489	405	26.9856	40.9408	54.4071	961.383	67.8947	16.0229
ENSMUSG00000000056	813.118	692.756	868.141	665.136	553.94	584.269	0.396378	0.0293203	0.76297	Narf	11	121237253	121255856	+	4806	protein_coding	nuclear prelamin A recognition factor [Source:MGI Symbol;Acc:MGI:1914858]	-	768	692	777	683	557	680	9.39523	8.03975	9.92239	7.65091	6.37852	6.75645
ENSMUSG00000027322	411.853	530.579	403.345	314.552	370.951	292.994	0.46101	0.029382	0.76297	Siglec1	2	131069220	131086765	-	7143	protein_coding	sialic acid binding Ig-like lectin 1, sialoadhesin [Source:MGI Symbol;Acc:MGI:99668]	-	389	530	361	323	373	341	3.20183	4.143	3.10174	2.43443	2.87393	2.27965
ENSMUSG00000036856	6937.97	4114.49	6247.94	3780.46	4937.72	2923.06	0.571607	0.0293826	0.76297	Wnt4	4	137277489	137299726	+	4194	protein_coding	wingless-type MMTV integration site family, member 4 [Source:MGI Symbol;Acc:MGI:98957]	-	6553	4110	5592	3882	4965	3402	91.8632	54.7184	81.831	49.8314	65.1538	38.7346
ENSMUSG00000031007	1258.85	1197.31	1242.44	1320.53	1897.52	1691.8	-0.408742	0.0295354	0.765234	Atp6ap2	X	12587801	12617049	+	2618	protein_coding	ATPase, H+ transporting, lysosomal accessory protein 2 [Source:MGI Symbol;Acc:MGI:1917745]	-	1189	1196	1112	1356	1908	1969	26.7019	25.5083	26.0684	27.8847	40.1104	35.9145
ENSMUSG00000042474	1.05875	0	1.1173	11.6861	0.994506	10.3106	-3.42936	0.0295545	1	Fcmr	1	130865669	130880791	+	1736	protein_coding	Fc fragment of IgM receptor [Source:MGI Symbol;Acc:MGI:1916419]	-	1	0	1	12	1	12	0.0338673	0	0.0353533	0.372141	0.0317029	0.330085
ENSMUSG00000079104	505.022	511.558	550.828	408.041	409.737	406.411	0.35638	0.0295898	0.765234	Prps1l3	12	57230412	57239882	+	1720	protein_coding	phosphoribosyl pyrophosphate synthetase 1-like 3 [Source:MGI Symbol;Acc:MGI:3779453]	-	477	511	493	419	412	473	16.305	16.5887	17.5913	13.1148	13.1831	13.1319
ENSMUSG00000067577	2.11749	3.00328	1.1173	18.503	5.96704	6.87375	-2.31493	0.029661	1	A430093F15Rik	19	10740947	10786043	+	3119	processed_transcript	RIKEN cDNA A430093F15 gene [Source:MGI Symbol;Acc:MGI:2685520]	-	2	3	1	19	6	8	0.0377003	0.0537064	0.0196772	0.327955	0.105873	0.122481
ENSMUSG00000032125	691.362	577.631	655.855	743.043	1064.12	812.821	-0.44476	0.0296624	0.765234	Robo4	9	37401897	37415115	+	5302	protein_coding	roundabout guidance receptor 4 [Source:MGI Symbol;Acc:MGI:1921394]	-	653	577	587	763	1070	946	7.24108	6.07654	6.79481	7.74749	11.1069	8.52011
ENSMUSG00000106458	10.5875	13.0142	24.5806	35.0584	18.8956	66.1598	-1.32633	0.0297224	0.765234	Gm42633	5	125318681	125321444	-	2764	TEC	predicted gene 42633 [Source:MGI Symbol;Acc:MGI:5662770]	-	10	13	22	36	19	77	0.212712	0.262619	0.488499	0.701198	0.378324	1.33029
ENSMUSG00000025402	764.415	599.655	688.256	698.246	1258.05	1021.61	-0.537134	0.0297329	0.765234	Nab2	10	127660918	127668568	-	2941	protein_coding	Ngfi-A binding protein 2 [Source:MGI Symbol;Acc:MGI:107563]	-	722	599	616	717	1265	1189	14.4335	11.3724	12.8548	13.125	23.6725	19.3055
ENSMUSG00000028339	5178.33	2523.75	3630.1	3575.96	1279.93	1511.37	0.831716	0.0297589	0.765234	Col15a1	4	47208161	47313167	+	6349	protein_coding	collagen, type XV, alpha 1 [Source:MGI Symbol;Acc:MGI:88449]	-	4891	2521	3249	3672	1287	1759	45.2921	22.1711	31.4068	31.1368	11.1563	13.2298
ENSMUSG00000015090	68.8186	57.0623	166.478	101.28	736.929	280.965	-1.93707	0.0297819	0.765234	Ptgds	2	25466709	25470046	-	1649	protein_coding	prostaglandin D2 synthase (brain) [Source:MGI Symbol;Acc:MGI:99261]	-	65	57	149	104	741	327	2.31751	1.93008	5.54555	3.39538	24.7313	9.46936
ENSMUSG00000054091	805.707	868.949	1165.34	866.722	1942.27	1654	-0.652295	0.0298363	0.765487	1810037I17Rik	3	122924203	122926184	+	1160	protein_coding	RIKEN cDNA 1810037I17 gene [Source:MGI Symbol;Acc:MGI:1914954]	-	761	868	1043	890	1953	1925	38.5706	41.7813	55.183	41.3055	92.6601	79.244
ENSMUSG00000009621	1177.33	1326.45	1037.97	841.402	711.072	1039.65	0.450027	0.029898	0.765925	Vav2	2	27262104	27427033	-	6915	protein_coding	vav 2 oncogene [Source:MGI Symbol;Acc:MGI:102718]	-	1112	1325	929	864	715	1210	9.45458	10.699	8.24523	6.72663	5.69066	8.35578
ENSMUSG00000027238	4241.34	4300.69	5723.92	4298.55	2951.7	2960.01	0.482557	0.0300018	0.767135	Frmd5	2	121545529	121807087	-	7546	protein_coding	FERM domain containing 5 [Source:MGI Symbol;Acc:MGI:2442557]	-	4006	4296	5123	4414	2968	3445	31.2122	31.7883	41.6665	31.4914	21.6469	21.8005
ENSMUSG00000040370	661.717	530.579	765.35	801.474	1159.59	814.539	-0.503822	0.0300347	0.767135	Etfrf1	6	145211134	145216939	+	2682	protein_coding	electron transfer flavoprotein regulatory factor 1 [Source:MGI Symbol;Acc:MGI:1914886]	-	625	530	685	823	1166	948	13.701	11.0341	15.6751	16.5203	23.927	16.8789
ENSMUSG00000055200	248.806	269.294	225.694	305.787	406.753	315.333	-0.465543	0.0302095	0.770455	Sertad3	7	27473768	27477364	+	1329	protein_coding	SERTA domain containing 3 [Source:MGI Symbol;Acc:MGI:2180697]	-	235	269	202	314	409	367	10.3962	11.3018	9.32837	12.7198	16.9374	13.1867
ENSMUSG00000033453	232.924	125.137	141.897	143.155	69.6155	66.1598	0.843056	0.0303096	0.77186	Adamts15	9	30899155	30922452	-	10363	protein_coding	a disintegrin-like and metallopeptidase (reprolysin type) with thrombospondin type 1 motif, 15 [Source:MGI Symbol;Acc:MGI:2449569]	-	220	125	127	147	70	77	1.24815	0.673511	0.752138	0.763674	0.371759	0.354812
ENSMUSG00000037625	139.755	180.197	163.126	211.324	353.05	189.887	-0.6414	0.0304183	0.772847	Cldn11	3	31149920	31164324	+	1870	protein_coding	claudin 11 [Source:MGI Symbol;Acc:MGI:106925]	-	132	180	146	217	355	221	4.15013	5.37466	4.79171	6.24732	10.4481	5.64345
ENSMUSG00000028957	844.88	1073.17	817.863	2106.43	1294.85	896.165	-0.651112	0.0305791	0.772847	Per3	4	151003652	151044665	-	9608	protein_coding	period circadian clock 3 [Source:MGI Symbol;Acc:MGI:1277134]	-	798	1072	732	2163	1302	1043	4.88315	6.22991	4.67581	12.1199	7.45807	5.18376
ENSMUSG00000027804	1840.1	1910.09	1978.74	1542.57	1444.02	1625.64	0.3126	0.0306028	0.772847	Ppid	3	79591342	79603650	+	4638	protein_coding	peptidylprolyl isomerase D (cyclophilin D) [Source:MGI Symbol;Acc:MGI:1914988]	-	1738	1908	1771	1584	1452	1892	22.0317	22.9704	23.4351	18.3866	17.23	19.4798
ENSMUSG00000052605	358.915	236.258	262.565	409.015	467.418	350.561	-0.516168	0.0306622	0.772847	Isoc2b	7	4844959	4870258	-	1373	protein_coding	isochorismatase domain containing 2b [Source:MGI Symbol;Acc:MGI:1914691]	-	339	236	235	420	470	408	14.5164	9.59758	10.5045	16.4685	18.8398	14.19
ENSMUSG00000028584	61.4073	63.0688	61.4515	52.5876	14.9176	21.4805	1.06511	0.0307402	0.772847	Lrrc38	4	143349757	143371032	+	2324	protein_coding	leucine rich repeat containing 38 [Source:MGI Symbol;Acc:MGI:2442845]	-	58	63	55	54	15	25	1.46731	1.51365	1.45247	1.25093	0.355225	0.513686
ENSMUSG00000025161	678.657	461.504	383.234	329.159	406.753	283.542	0.580282	0.0307592	0.772847	Slc16a3	11	120948480	120960868	+	5318	protein_coding	solute carrier family 16 (monocarboxylic acid transporters), member 3 [Source:MGI Symbol;Acc:MGI:1933438]	-	641	461	343	338	409	330	7.08662	4.8403	3.95845	3.42172	4.23276	2.96319
ENSMUSG00000070044	277.392	256.28	245.806	217.167	173.044	177.858	0.456984	0.0307799	0.772847	Fam149a	8	45336717	45382291	-	5954	protein_coding	family with sequence similarity 149, member A [Source:MGI Symbol;Acc:MGI:2387177]	-	262	256	220	223	174	207	2.58715	2.40077	2.26774	2.01638	1.60838	1.66018
ENSMUSG00000042340	77.2885	70.0765	63.6861	74.0122	144.203	131.46	-0.728525	0.0308427	0.772847	Ctf1	7	127712736	127718192	+	1824	protein_coding	cardiotrophin 1 [Source:MGI Symbol;Acc:MGI:105115]	-	73	70	57	76	145	153	2.35303	2.14286	1.91791	2.24318	4.37514	4.00553
ENSMUSG00000032193	2385.36	1604.75	4308.31	2176.54	7498.58	6081.55	-0.925137	0.030885	0.772847	Ldlr	9	21723483	21749919	+	9622	protein_coding	low density lipoprotein receptor [Source:MGI Symbol;Acc:MGI:96765]	-	2253	1603	3856	2235	7540	7078	13.7666	9.30226	24.5952	12.5051	43.1275	35.1268
ENSMUSG00000024817	1508.71	1366.49	1532.93	1312.74	967.655	1081.76	0.390715	0.0309011	0.772847	Uhrf2	19	30030513	30093722	+	8590	protein_coding	ubiquitin-like, containing PHD and RING finger domains 2 [Source:MGI Symbol;Acc:MGI:1923718]	-	1425	1365	1372	1348	973	1259	9.7533	8.87278	9.80257	8.44837	6.23402	6.99884
ENSMUSG00000021939	23275.5	23312.4	21191.8	19153.6	18894.6	16055.4	0.32516	0.0309198	0.772847	Ctsb	14	63122462	63145923	+	6051	protein_coding	cathepsin B [Source:MGI Symbol;Acc:MGI:88561]	-	21984	23287	18967	19668	18999	18686	213.604	214.885	192.376	174.988	172.803	147.463
ENSMUSG00000073821	350.445	376.411	321.782	463.55	445.539	452.808	-0.376548	0.0309411	0.772847	8030451A03Rik	4	63979854	64149924	+	4083	processed_transcript	RIKEN cDNA 8030451A03 gene [Source:MGI Symbol;Acc:MGI:1915353]	-	331	376	288	476	448	527	4.76627	5.14196	4.32905	6.2763	6.03875	6.16346
ENSMUSG00000107529	0	1.00109	2.2346	3.89538	10.9396	8.59219	-2.8735	0.0309528	1	Gm44291	2	38104432	38107296	-	2865	TEC	predicted gene, 44291 [Source:MGI Symbol;Acc:MGI:5690683]	-	0	1	2	4	11	10	0	0.0194893	0.0428435	0.0751643	0.211308	0.166674
ENSMUSG00000078607	46.5849	40.0437	50.2785	46.7445	95.4726	104.825	-0.854252	0.0309666	0.772847	1810010H24Rik	11	107025681	107030443	+	1685	protein_coding	RIKEN cDNA 1810010H24 gene [Source:MGI Symbol;Acc:MGI:1916316]	-	44	40	45	48	96	122	1.53526	1.3255	1.63905	1.53362	3.1356	3.45743
ENSMUSG00000033576	297.508	50.0546	773.171	508.347	3278.89	2398.08	-2.46456	0.0309787	0.772847	Apol6	15	77044729	77057106	+	4498	protein_coding	apolipoprotein L 6 [Source:MGI Symbol;Acc:MGI:1919189]	-	281	50	692	522	3297	2791	3.67296	0.620684	9.44204	6.2478	40.3411	29.6302
ENSMUSG00000091345	350.445	777.849	529.6	496.661	234.704	208.79	0.819086	0.0311818	0.776784	Col6a5	9	105856078	105960643	-	9413	protein_coding	collagen, type VI, alpha 5 [Source:MGI Symbol;Acc:MGI:3648134]	-	331	777	474	510	236	243	2.06742	4.60907	3.0905	2.91688	1.37985	1.23274
ENSMUSG00000026090	38.1149	40.0437	36.8709	49.6661	81.5495	66.1598	-0.777987	0.0312821	0.777845	2010300C02Rik	1	37611677	37720085	-	5075	protein_coding	RIKEN cDNA 2010300C02 gene [Source:MGI Symbol;Acc:MGI:1919347]	-	36	40	33	51	82	77	0.417058	0.440093	0.399077	0.541016	0.889255	0.724517
ENSMUSG00000028558	22.2337	24.0262	16.7595	30.1892	59.6704	37.8056	-1.01423	0.0313488	0.777845	Calr4	4	109234485	109254571	+	2522	protein_coding	calreticulin 4 [Source:MGI Symbol;Acc:MGI:2140435]	-	21	24	15	31	60	44	0.489558	0.531357	0.365027	0.661748	1.30935	0.833108
ENSMUSG00000035021	790.884	583.637	604.459	542.431	430.621	482.022	0.44357	0.0313603	0.777845	Baz1a	12	54892989	55014348	-	7159	protein_coding	bromodomain adjacent to zinc finger domain 1A [Source:MGI Symbol;Acc:MGI:1309478]	-	747	583	541	557	433	561	6.13477	4.54712	4.63793	4.1887	3.32877	3.742
ENSMUSG00000027379	374.796	315.344	339.659	286.31	180.006	255.188	0.512553	0.0314962	0.779207	Bub1	2	127801122	127831865	-	4354	protein_coding	BUB1, mitotic checkpoint serine/threonine kinase [Source:MGI Symbol;Acc:MGI:1100510]	-	354	315	304	294	181	297	4.78018	4.03964	4.28513	3.63525	2.28791	3.25733
ENSMUSG00000033720	388.56	345.377	272.621	240.54	220.78	262.921	0.474735	0.031506	0.779207	Sfxn5	6	85213049	85333422	-	9635	protein_coding	sideroflexin 5 [Source:MGI Symbol;Acc:MGI:2137681]	-	367	345	244	247	222	306	2.23946	1.99934	1.55424	1.38013	1.26809	1.51657
ENSMUSG00000034612	6608.7	4373.77	4847.96	4622.84	3029.27	3524.52	0.502212	0.0316096	0.780314	Chst11	10	82985498	83195900	+	5527	protein_coding	carbohydrate sulfotransferase 11 [Source:MGI Symbol;Acc:MGI:1927166]	-	6242	4369	4339	4747	3046	4102	66.3994	44.138	48.1814	46.2387	30.3312	35.4405
ENSMUSG00000002845	1162.5	1428.56	1220.09	974.818	939.809	1058.56	0.358184	0.0316427	0.780314	Tmem39a	16	38558698	38592162	+	4094	protein_coding	transmembrane protein 39a [Source:MGI Symbol;Acc:MGI:1915096]	-	1098	1427	1092	1001	945	1232	15.7683	19.4624	16.3702	13.1632	12.7038	14.37
ENSMUSG00000008668	11138	11650.7	14979.6	9550.49	8006.77	10701.6	0.41842	0.0316872	0.780314	Rps18	17	33951999	33956001	-	2491	protein_coding	ribosomal protein S18 [Source:MGI Symbol;Acc:MGI:98146]	-	10520	11638	13407	9807	8051	12455	248.297	260.87	330.322	211.952	177.879	238.761
ENSMUSG00000020176	2348.3	1818.99	1618.97	1768.5	1017.38	1175.41	0.546751	0.0318516	0.783239	Grb10	11	11930508	12038683	-	9089	protein_coding	growth factor receptor bound protein 10 [Source:MGI Symbol;Acc:MGI:103232]	-	2218	1817	1449	1816	1023	1368	14.3475	11.1624	9.78434	10.7566	6.19453	7.18726
ENSMUSG00000007872	2494.41	2483.71	2291.58	2813.44	2862.19	4115.66	-0.429737	0.0319655	0.783403	Id3	4	136143497	136145755	+	1791	protein_coding	inhibitor of DNA binding 3 [Source:MGI Symbol;Acc:MGI:96398]	bHLH	2356	2481	2051	2889	2878	4790	77.3409	77.3484	70.2828	86.8416	88.439	127.713
ENSMUSG00000071042	312.33	445.486	667.028	406.093	1393.3	811.962	-0.874133	0.0320443	0.783403	Rasgrp3	17	75435905	75529043	+	4921	protein_coding	RAS, guanyl releasing protein 3 [Source:MGI Symbol;Acc:MGI:3028579]	-	295	445	597	417	1401	945	3.52451	5.04925	7.44561	4.56204	15.6687	9.17006
ENSMUSG00000024065	326.094	348.38	402.228	302.866	690.187	746.661	-0.692709	0.0320598	0.783403	Ehd3	17	73804134	73832094	+	6558	protein_coding	EH-domain containing 3 [Source:MGI Symbol;Acc:MGI:1928900]	-	308	348	360	311	694	869	2.76127	2.96297	3.36907	2.55308	5.82421	6.32764
ENSMUSG00000092120	0	0	0	3.89538	0.994506	7.73297	-4.44014	0.0320993	1	Vmn2r90	17	17703747	17735156	+	3775	protein_coding	vomeronasal 2, receptor 90 [Source:MGI Symbol;Acc:MGI:3645076]	-	0	0	0	4	1	9	0	0	0	0.0570452	0.0145791	0.113846
ENSMUSG00000093880	3.17624	4.00437	1.1173	5.84307	0	55.8492	-2.89163	0.0321161	0.783403	Tmem181c-ps	17	6613753	6639790	-	1386	unprocessed_pseudogene	transmembrane protein 181C, pseudogene [Source:MGI Symbol;Acc:MGI:3780993]	-	3	4	1	6	0	65	0.127259	0.161145	0.0442808	0.233058	0	2.23946
ENSMUSG00000097254	3.17624	0	0	7.79076	13.9231	4.29609	-3.03032	0.0321551	1	C430042M11Rik	17	83851675	83854393	-	1617	lincRNA	RIKEN cDNA C430042M11 gene [Source:MGI Symbol;Acc:MGI:2443186]	-	3	0	0	8	14	5	0.109079	0	0	0.266352	0.476504	0.147657
ENSMUSG00000082090	10.5875	1.00109	4.4692	0.973844	0	0	3.98736	0.0322188	1	Gm16481	X	13238327	13239553	+	1227	processed_pseudogene	predicted gene 16481 [Source:MGI Symbol;Acc:MGI:3648374]	-	10	1	4	1	0	0	0.479165	0.0455067	0.200076	0.0438764	0	0
ENSMUSG00000105419	17.9987	18.0197	18.9941	39.9276	27.8462	40.3833	-0.977618	0.0323173	0.783403	Gm43205	3	36097177	36099144	+	1968	TEC	predicted gene 43205 [Source:MGI Symbol;Acc:MGI:5663342]	-	17	18	17	41	28	47	0.507871	0.510702	0.530155	1.12159	0.783036	1.14042
ENSMUSG00000068205	66.7011	71.0776	84.9147	76.9337	165.088	130.601	-0.743398	0.0323517	0.783403	Macrod2	2	140395309	142392966	+	10308	protein_coding	MACRO domain containing 2 [Source:MGI Symbol;Acc:MGI:1920149]	-	63	71	76	79	166	152	0.359332	0.384595	0.4525	0.412599	0.886303	0.704146
ENSMUSG00000013076	3552.1	3063.34	2334.04	2579.71	1837.85	2023.46	0.474602	0.0323517	0.783403	Amotl1	9	14541966	14645056	-	10064	protein_coding	angiomotin-like 1 [Source:MGI Symbol;Acc:MGI:1922973]	-	3355	3060	2089	2649	1848	2355	19.5998	16.9774	12.7393	14.1706	10.106	11.1741
ENSMUSG00000028699	128.108	199.217	135.193	97.3844	109.396	99.6694	0.595589	0.0323742	0.783403	Tspan1	4	116161869	116167601	-	2329	protein_coding	tetraspanin 1 [Source:MGI Symbol;Acc:MGI:1914055]	-	121	199	121	100	110	116	3.05454	4.77094	3.18856	2.31157	2.59939	2.37838
ENSMUSG00000110840	1.05875	3.00328	0	6.81691	8.95056	9.45141	-2.6034	0.0323804	1	Gm47496	9	32078281	32078765	+	485	processed_pseudogene	predicted gene, 47496 [Source:MGI Symbol;Acc:MGI:6096479]	-	1	3	0	7	9	11	0.121224	0.345382	0	0.77702	1.02129	1.08304
ENSMUSG00000097321	43.4086	30.0328	34.6363	63.2999	61.6594	57.5677	-0.756459	0.0323934	0.783403	1700028E10Rik	5	151368675	151432118	+	6927	processed_transcript	RIKEN cDNA 1700028E10 gene [Source:MGI Symbol;Acc:MGI:1916713]	-	41	30	31	65	62	67	0.347991	0.241822	0.27466	0.505178	0.492601	0.461874
ENSMUSG00000097601	179.987	136.149	403.345	274.624	498.248	535.293	-0.863833	0.0324952	0.783403	Gm26660	14	25315873	25379609	-	6478	lincRNA	predicted gene, 26660 [Source:MGI Symbol;Acc:MGI:5477154]	-	170	136	361	282	501	623	1.5429	1.17224	3.42015	2.3436	4.25643	4.59241
ENSMUSG00000021720	942.285	586.64	1978.74	688.508	779.693	531.856	0.810377	0.0325508	0.783403	Rnf180	13	105130001	105294815	-	5579	protein_coding	ring finger protein 180 [Source:MGI Symbol;Acc:MGI:1919066]	-	890	586	1771	707	784	619	9.37915	5.86491	19.4824	6.82243	7.73408	5.29819
ENSMUSG00000026395	395.971	526.575	490.494	401.224	323.215	305.882	0.456329	0.0326152	0.783403	Ptprc	1	138062861	138175708	-	18313	protein_coding	protein tyrosine phosphatase, receptor type, C [Source:MGI Symbol;Acc:MGI:97810]	-	374	526	439	412	325	356	1.20072	1.60379	1.47124	1.21119	0.976726	0.928291
ENSMUSG00000028988	318.683	283.309	287.146	394.407	376.918	385.789	-0.380132	0.0327161	0.783403	Ctnnbip1	4	149518236	149566437	+	2792	protein_coding	catenin beta interacting protein 1 [Source:MGI Symbol;Acc:MGI:1915756]	-	301	283	257	405	379	449	6.33842	5.65967	5.64933	7.80936	7.47089	7.67935
ENSMUSG00000029838	204.338	225.246	188.824	177.24	103.429	134.897	0.573807	0.0327793	0.783403	Ptn	6	36714929	36810220	-	3433	protein_coding	pleiotrophin [Source:MGI Symbol;Acc:MGI:97804]	-	193	225	169	182	104	157	3.30532	3.65956	3.02129	2.85413	1.66728	2.18383
ENSMUSG00000016942	70.9361	45.0492	158.656	84.7245	327.193	184.732	-1.12095	0.0327862	0.783403	Tmprss6	15	78439667	78468634	-	3359	protein_coding	transmembrane serine protease 6 [Source:MGI Symbol;Acc:MGI:1919003]	-	67	45	142	87	329	215	1.17272	0.748036	2.59452	1.39439	5.39057	3.05648
ENSMUSG00000097121	40.2324	33.0361	55.865	74.986	73.5935	67.0191	-0.742515	0.0328819	0.783403	D130020L05Rik	12	101082451	101088927	+	3608	antisense	RIKEN cDNA D130020L05 gene [Source:MGI Symbol;Acc:MGI:2450270]	-	38	33	50	77	74	78	0.619223	0.510702	0.850516	1.14895	1.12879	1.03234
ENSMUSG00000056602	386.443	274.299	364.24	372.982	538.028	555.055	-0.517171	0.0329074	0.783403	Fry	5	150118645	150497753	+	29729	protein_coding	FRY microtubule binding protein [Source:MGI Symbol;Acc:MGI:2443895]	-	365	274	326	383	541	646	0.721842	0.514624	0.673002	0.693577	1.00153	1.03764
ENSMUSG00000020003	436.204	478.522	555.298	539.51	859.254	665.035	-0.48953	0.0329148	0.783403	Pex7	10	19853900	19907689	-	12092	protein_coding	peroxisomal biogenesis factor 7 [Source:MGI Symbol;Acc:MGI:1321392]	-	412	478	497	554	864	774	2.00322	2.20724	2.52254	2.46654	3.93246	3.05658
ENSMUSG00000050503	1285.32	1251.37	1150.82	1208.54	577.808	627.23	0.611697	0.0329416	0.783403	Fbxl22	9	66508459	66514593	-	3935	protein_coding	F-box and leucine-rich repeat protein 22 [Source:MGI Symbol;Acc:MGI:1921415]	-	1214	1250	1030	1241	581	730	18.1386	17.7372	16.0647	16.9786	8.12606	8.85874
ENSMUSG00000050947	574.9	569.622	789.93	727.462	1133.74	884.995	-0.505758	0.0329571	0.783403	Amigo1	3	108186335	108192286	+	5540	protein_coding	adhesion molecule with Ig like domain 1 [Source:MGI Symbol;Acc:MGI:2653612]	-	543	569	707	747	1140	1030	5.76262	5.73486	7.83229	7.25917	11.3251	8.87812
ENSMUSG00000014980	443.615	496.542	540.773	379.799	364.984	392.663	0.380213	0.0329752	0.783403	Tsen15	1	152370735	152386688	-	4195	protein_coding	tRNA splicing endonuclease subunit 15 [Source:MGI Symbol;Acc:MGI:1913887]	-	419	496	484	390	367	457	5.87235	6.60191	7.08097	5.00505	4.81485	5.20209
ENSMUSG00000010492	60.3486	66.0721	33.519	34.0846	12.9286	30.0727	1.05187	0.0329939	0.783403	Uckl1os	2	181578480	181585170	+	2522	antisense	uridine-cytidine kinase 1-like 1, opposite strand [Source:MGI Symbol;Acc:MGI:3801877]	-	57	66	30	35	13	35	1.3288	1.46123	0.730055	0.747135	0.283692	0.662699
ENSMUSG00000039062	2297.48	2444.67	1894.94	1513.35	1913.43	1641.11	0.389367	0.0329979	0.783403	Anpep	7	79821803	79861059	-	4135	protein_coding	alanyl (membrane) aminopeptidase [Source:MGI Symbol;Acc:MGI:5000466]	-	2170	2442	1696	1554	1924	1910	30.8542	32.9754	25.1727	20.2326	25.6082	22.0573
ENSMUSG00000019987	32.8212	130.142	25.6979	20.4507	31.8242	23.1989	1.32544	0.0330685	0.783403	Arg1	10	24915221	24927484	-	2228	protein_coding	arginase, liver [Source:MGI Symbol;Acc:MGI:88070]	-	31	130	23	21	32	27	0.818043	3.25798	0.633566	0.507435	0.790467	0.578685
ENSMUSG00000020288	794.06	1032.13	1131.82	650.528	806.545	735.491	0.431941	0.0330771	0.783403	Ahsa2	11	23487882	23498030	-	4532	protein_coding	AHA1, activator of heat shock protein ATPase 2 [Source:MGI Symbol;Acc:MGI:1916133]	-	750	1031	1013	668	811	856	9.72974	12.7025	13.7182	7.93529	9.84872	9.0194
ENSMUSG00000006574	1.05875	0	0	0	13.9231	6.87375	-4.19208	0.0330773	1	Slc4a1	11	102348824	102366203	-	4891	protein_coding	solute carrier family 4 (anion exchanger), member 1 [Source:MGI Symbol;Acc:MGI:109393]	-	1	0	0	0	14	8	0.0120208	0	0	0	0.157536	0.0781063
ENSMUSG00000056121	880.878	741.81	977.637	1012.8	1439.05	1093.79	-0.447459	0.033087	0.783403	Fez2	17	78377885	78418131	-	2020	protein_coding	fasciculation and elongation protein zeta 2 (zygin II) [Source:MGI Symbol;Acc:MGI:2675856]	-	832	741	875	1040	1447	1273	24.216	20.4827	26.585	27.7177	39.4245	30.0934
ENSMUSG00000090958	381.149	435.475	320.665	360.322	760.797	625.511	-0.618643	0.0331327	0.783403	Lrrc32	7	98489283	98502181	+	4688	protein_coding	leucine rich repeat containing 32 [Source:MGI Symbol;Acc:MGI:93882]	-	360	435	287	370	765	728	4.51486	5.1811	3.75728	4.24903	8.98095	7.41545
ENSMUSG00000005413	2225.49	1831	2112.81	1675.01	1720.5	1326.63	0.385844	0.0331363	0.783403	Hmox1	8	75093621	75100589	+	1751	protein_coding	heme oxygenase 1 [Source:MGI Symbol;Acc:MGI:96163]	-	2102	1829	1891	1720	1730	1544	70.5791	58.324	66.2803	52.8833	54.3762	42.107
ENSMUSG00000055866	227.631	598.653	398.876	646.633	962.682	481.163	-0.770192	0.033186	0.7835	Per2	1	91415982	91459324	-	5856	protein_coding	period circadian clock 2 [Source:MGI Symbol;Acc:MGI:1195265]	-	215	598	357	664	968	560	2.15857	5.70191	3.7415	6.1044	9.09752	4.56647
ENSMUSG00000027698	1372.14	1368.49	1363.1	1678.91	1593.2	1802.64	-0.306561	0.0333104	0.783931	Nceh1	3	27182965	27284608	+	5253	protein_coding	neutral cholesterol ester hydrolase 1 [Source:MGI Symbol;Acc:MGI:2443191]	-	1296	1367	1220	1724	1602	2098	14.5053	14.5305	14.2538	17.6688	16.7843	19.0718
ENSMUSG00000015478	582.311	598.653	580.996	645.659	889.089	787.904	-0.39851	0.0333206	0.783931	Rnf5	17	34601091	34603690	-	1483	protein_coding	ring finger protein 5 [Source:MGI Symbol;Acc:MGI:1860076]	-	550	598	520	663	894	917	21.8048	22.5154	21.52	24.0685	33.1776	29.5272
ENSMUSG00000022201	2705.1	3039.32	2826.77	2495.96	2217.75	2147.19	0.321222	0.0333413	0.783931	Zfr	15	12117831	12185683	+	5911	protein_coding	zinc finger RNA binding protein [Source:MGI Symbol;Acc:MGI:1341890]	-	2555	3036	2530	2563	2230	2499	25.4132	28.6788	26.2687	23.3434	20.7631	20.1883
ENSMUSG00000035559	480.671	355.388	560.884	493.739	801.572	761.268	-0.558632	0.033461	0.78518	Mpv17l2	8	70758649	70760946	-	1322	protein_coding	MPV17 mitochondrial membrane protein-like 2 [Source:MGI Symbol;Acc:MGI:2681846]	-	454	355	502	507	806	886	20.1908	14.994	23.3051	20.6468	33.5546	32.0034
ENSMUSG00000044556	7.41123	7.00765	12.2903	23.3723	29.8352	14.6067	-1.3459	0.0334859	0.78518	Tex38	4	115779834	115781018	-	802	protein_coding	testis expressed 38 [Source:MGI Symbol;Acc:MGI:1922423]	-	7	7	11	24	30	17	0.513161	0.487353	0.841778	1.61106	2.05871	1.0122
ENSMUSG00000103378	14.8225	31.0339	15.6422	5.84307	4.97253	11.1698	1.47593	0.0335929	0.786614	Gm37176	17	51859167	51863217	+	4051	TEC	predicted gene, 37176 [Source:MGI Symbol;Acc:MGI:5610404]	-	14	31	14	6	5	13	0.203187	0.427287	0.212102	0.0797379	0.0679292	0.153241
ENSMUSG00000010841	5.29374	5.00546	1.1173	0	0	0	4.46235	0.0336073	1	Cfap97d1	11	101984279	101992264	+	798	protein_coding	CFAP97 domain containing 1 [Source:MGI Symbol;Acc:MGI:1922687]	-	5	5	1	0	0	0	0.368381	0.349854	0.0769088	0	0	0
ENSMUSG00000021692	333.505	451.493	346.363	262.938	244.649	310.178	0.467999	0.0337634	0.787239	Dimt1	13	106947127	106960224	+	3851	protein_coding	DIM1 dimethyladenosine transferase 1-like (S. cerevisiae) [Source:MGI Symbol;Acc:MGI:1913504]	-	315	451	310	270	246	361	4.80913	6.53918	4.94046	3.77456	3.51569	4.47638
ENSMUSG00000102888	0	0	0	0	12.9286	3.43688	-4.80672	0.0337661	1	Ighv1-11	12	114612243	114612675	-	351	IG_V_gene	immunoglobulin heavy variable V1-11 [Source:MGI Symbol;Acc:MGI:5009835]	-	0	0	0	0	13	4	0	0	0	0	2.03838	0.544185
ENSMUSG00000027540	1571.18	1758.92	2033.48	1750	5008.33	2200.46	-0.740053	0.0337845	0.787239	Ptpn1	2	167932057	167979385	+	5533	protein_coding	protein tyrosine phosphatase, non-receptor type 1 [Source:MGI Symbol;Acc:MGI:97805]	-	1484	1757	1820	1797	5036	2561	15.769	17.7309	20.1878	17.4849	50.0926	22.1026
ENSMUSG00000023473	7.41123	5.00546	4.4692	19.4769	8.95056	22.3397	-1.59102	0.0338022	0.787239	Celsr3	9	108826320	108852969	+	12063	protein_coding	cadherin, EGF LAG seven-pass G-type receptor 3 [Source:MGI Symbol;Acc:MGI:1858236]	-	7	5	4	20	9	26	0.0341171	0.0231438	0.0203509	0.0892587	0.0410616	0.102923
ENSMUSG00000093629	30.7037	38.0415	27.9325	21.4246	11.9341	12.8883	1.06775	0.0338571	0.787239	Prox2os	12	85086374	85088228	+	1133	antisense	prospero homeobox 2 opposite strand [Source:MGI Symbol;Acc:MGI:5011542]	-	29	38	25	22	12	15	1.50487	1.87272	1.35422	1.04537	0.582908	0.632201
ENSMUSG00000033825	77.2885	80.0874	51.3958	62.326	215.808	122.868	-0.939974	0.0339145	0.787239	Tpsb2	17	25366550	25368094	+	1081	protein_coding	tryptase beta 2 [Source:MGI Symbol;Acc:MGI:96942]	-	73	80	46	64	217	143	3.97033	4.13223	2.61163	3.18735	11.048	6.3169
ENSMUSG00000039611	116.462	157.172	172.064	167.501	246.638	252.61	-0.581969	0.033915	0.787239	Tmem246	4	49584506	49597876	-	3325	protein_coding	transmembrane protein 246 [Source:MGI Symbol;Acc:MGI:1914313]	-	110	157	154	172	248	294	1.94505	2.6365	2.84255	2.78492	4.10496	4.2223
ENSMUSG00000022197	830.058	586.64	503.902	605.731	2132.22	787.044	-0.875837	0.0339406	0.787239	Pdzd2	15	12359711	12739924	-	18419	protein_coding	PDZ domain containing 2 [Source:MGI Symbol;Acc:MGI:1922394]	-	784	586	451	622	2144	916	2.50253	1.77644	1.50276	1.81803	6.4063	2.37478
ENSMUSG00000103940	1.05875	2.00219	1.1173	10.7123	5.96704	6.87375	-2.48435	0.0340489	1	Gm38227	3	96263785	96265386	+	1602	TEC	predicted gene, 38227 [Source:MGI Symbol;Acc:MGI:5611455]	-	1	2	1	11	6	8	0.0367001	0.0697088	0.0383104	0.369663	0.206128	0.238463
ENSMUSG00000031950	867.114	888.97	1078.19	973.844	1675.74	1354.13	-0.498474	0.0340561	0.788851	Gabarapl2	8	111940703	111953612	+	2325	protein_coding	gamma-aminobutyric acid (GABA) A receptor-associated protein-like 2 [Source:MGI Symbol;Acc:MGI:1890602]	-	819	888	965	1000	1685	1576	20.7105	21.326	25.4732	23.1554	39.8865	32.3688
ENSMUSG00000031168	748.534	528.577	1067.02	780.049	1618.06	1367.88	-0.684324	0.0341562	0.78926	Ebp	X	8185329	8193512	-	2310	protein_coding	phenylalkylamine Ca2+ antagonist (emopamil) binding protein [Source:MGI Symbol;Acc:MGI:107822]	-	707	528	955	801	1627	1592	17.9944	12.7627	25.3729	18.6679	38.7636	32.9098
ENSMUSG00000041559	98.4635	140.153	124.02	112.966	302.33	204.494	-0.772676	0.0341657	0.78926	Fmod	1	134037254	134048277	+	3306	protein_coding	fibromodulin [Source:MGI Symbol;Acc:MGI:1328364]	-	93	140	111	116	304	238	1.6539	2.36453	2.06063	1.889	5.0608	3.4377
ENSMUSG00000047773	0	3.00328	0	3.89538	20.8846	3.43688	-3.18914	0.0343676	1	Ankfn1	11	89390223	89777653	-	6173	protein_coding	ankyrin-repeat and fibronectin type III domain containing 1 [Source:MGI Symbol;Acc:MGI:2686021]	-	0	3	0	4	21	4	0	0.027136	0	0.0348851	0.187228	0.0309426
ENSMUSG00000074093	389.619	277.303	322.899	383.695	530.072	463.119	-0.476421	0.0343695	0.7929	Svip	7	51997171	52006018	-	3561	protein_coding	small VCP/p97-interacting protein [Source:MGI Symbol;Acc:MGI:1922994]	-	368	277	289	394	533	539	6.07583	4.34338	4.98087	5.95662	8.23766	7.22787
ENSMUSG00000031258	14.8225	15.0164	17.8768	35.0584	23.8682	38.6648	-1.03653	0.0345854	0.793362	Xkrx	X	134149043	134162076	-	3024	protein_coding	X-linked Kx blood group related, X-linked [Source:MGI Symbol;Acc:MGI:3584011]	-	14	15	16	36	24	45	0.272192	0.276968	0.324726	0.640909	0.436795	0.710599
ENSMUSG00000000214	20.1162	21.0229	22.346	12.66	0.994506	6.87375	1.62595	0.0346384	0.793362	Th	7	142892752	142931128	-	2364	protein_coding	tyrosine hydroxylase [Source:MGI Symbol;Acc:MGI:98735]	-	19	21	20	13	1	8	0.472537	0.496012	0.519232	0.296055	0.023281	0.161598
ENSMUSG00000019139	5288.44	4925.38	4184.29	3648.99	3749.29	4000.52	0.337001	0.0347229	0.793362	Isyna1	8	70594373	70597290	+	2436	protein_coding	myo-inositol 1-phosphate synthase A1 [Source:MGI Symbol;Acc:MGI:1919030]	-	4995	4920	3745	3747	3770	4656	120.556	112.774	94.3526	82.8099	85.1751	91.2703
ENSMUSG00000025650	229.748	229.25	260.331	204.507	107.407	165.829	0.589538	0.03475	0.793362	Col7a1	9	108953586	108984875	+	10287	protein_coding	collagen, type VII, alpha 1 [Source:MGI Symbol;Acc:MGI:88462]	-	217	229	233	210	108	193	1.24023	1.24299	1.3901	1.09902	0.577808	0.895906
ENSMUSG00000050234	218.102	219.239	302.788	276.572	413.715	376.338	-0.528143	0.0347553	0.793362	Gja4	4	127311421	127314039	-	1685	protein_coding	gap junction protein, alpha 4 [Source:MGI Symbol;Acc:MGI:95715]	-	206	219	271	284	416	438	7.18782	7.25712	9.87071	9.07391	13.5876	12.4127
ENSMUSG00000021130	287.979	116.127	112.847	129.521	62.6539	82.485	0.912601	0.0348702	0.793362	Galnt16	12	80518277	80630972	+	8047	protein_coding	polypeptide N-acetylgalactosaminyltransferase 16 [Source:MGI Symbol;Acc:MGI:1917754]	-	272	116	101	133	63	96	1.98731	0.804904	0.770312	0.889802	0.430879	0.56968
ENSMUSG00000015053	128.108	132.144	229.046	179.187	423.66	237.144	-0.780179	0.0349436	0.793362	Gata2	6	88193891	88207032	+	5398	protein_coding	GATA binding protein 2 [Source:MGI Symbol;Acc:MGI:95662]	zf-GATA	121	132	205	184	426	276	1.3179	1.3654	2.33077	1.8351	4.34336	2.44157
ENSMUSG00000039252	694.538	373.408	230.164	315.526	214.813	222.538	0.786334	0.0349625	0.793362	Lgi2	5	52533517	52566462	-	6528	protein_coding	leucine-rich repeat LGI family, member 2 [Source:MGI Symbol;Acc:MGI:2180196]	-	656	373	206	324	216	259	5.90818	3.19043	1.93672	2.67203	1.82105	1.89458
ENSMUSG00000107976	4.23499	3.00328	3.3519	0	0	0	4.35037	0.0349831	1	Gm44043	6	149570409	149573661	+	3253	TEC	predicted gene, 44043 [Source:MGI Symbol;Acc:MGI:5690435]	-	4	3	3	0	0	0	0.0722946	0.0514941	0.0566	0	0	0
ENSMUSG00000048292	4.23499	3.00328	0	14.6077	6.96155	12.0291	-2.20119	0.0349954	1	Olfr1417	19	11826803	11839219	-	3582	protein_coding	olfactory receptor 1417 [Source:MGI Symbol;Acc:MGI:3031251]	-	4	3	0	15	7	14	0.0656544	0.0467644	0	0.225446	0.107553	0.186636
ENSMUSG00000002107	816.294	807.882	516.192	595.019	422.665	475.148	0.520219	0.0350683	0.793362	Celf2	2	6539694	7509563	-	25884	protein_coding	CUGBP, Elav-like family member 2 [Source:MGI Symbol;Acc:MGI:1338822]	-	771	807	462	611	425	553	1.75127	1.74085	1.09544	1.27083	0.903662	1.0202
ENSMUSG00000113193	14.8225	16.0175	16.7595	2.92153	1.98901	9.45141	1.70549	0.035094	0.793362	Gm40576	12	110225515	110236362	-	1152	lincRNA	predicted gene, 40576 [Source:MGI Symbol;Acc:MGI:5623461]	-	14	16	15	3	2	11	0.714505	0.77551	0.799131	0.140199	0.095549	0.455967
ENSMUSG00000038718	787.708	589.644	606.693	558.987	414.709	482.022	0.446614	0.0351321	0.793362	Pbx3	2	34171457	34373142	-	6109	protein_coding	pre B cell leukemia homeobox 3 [Source:MGI Symbol;Acc:MGI:97496]	Homeobox	744	589	543	574	417	561	7.16032	5.38351	5.45518	5.05845	3.75677	4.38517
ENSMUSG00000061897	0	3.00328	1.1173	1.94769	1.98901	31.7911	-3.10842	0.0352274	1	Gm14292	2	179177425	179177880	+	456	processed_pseudogene	predicted gene 14292 [Source:MGI Symbol;Acc:MGI:3649964]	-	0	3	1	2	2	37	0	0.367347	0.13459	0.236125	0.241387	3.87463
ENSMUSG00000034449	304.919	387.423	354.184	380.773	688.198	463.978	-0.550208	0.0352689	0.793362	Dhrs11	11	84820856	84828994	-	1603	protein_coding	dehydrogenase/reductase (SDR family) member 11 [Source:MGI Symbol;Acc:MGI:2652816]	-	288	387	317	391	692	540	10.563	13.4802	12.1368	13.1316	23.7586	16.0862
ENSMUSG00000064202	23.2924	31.0339	33.519	66.2214	53.7033	39.5241	-0.858224	0.0352715	0.793362	4430402I18Rik	19	28893042	28967800	-	5420	protein_coding	RIKEN cDNA 4430402I18 gene [Source:MGI Symbol;Acc:MGI:1918036]	-	22	31	30	68	54	46	0.238645	0.319361	0.339704	0.675438	0.548331	0.405277
ENSMUSG00000096862	27.5274	60.0656	37.9882	22.3984	14.9176	24.0581	1.03177	0.0353265	0.793362	Gm13301	4	42216908	42235604	+	2446	transcribed_unprocessed_pseudogene	predicted gene 13301 [Source:MGI Symbol;Acc:MGI:3707230]	-	26	60	34	23	15	28	0.624952	1.36967	0.853103	0.506229	0.337508	0.546632
ENSMUSG00000043719	494.435	605.661	858.086	575.542	1679.72	1053.4	-0.756838	0.03535	0.793362	Col6a6	9	105687809	105828160	-	9166	protein_coding	collagen, type VI, alpha 6 [Source:MGI Symbol;Acc:MGI:2444259]	-	467	605	768	591	1689	1226	2.99548	3.68549	5.14234	3.47123	10.1414	6.38711
ENSMUSG00000034872	38.1149	31.0339	33.519	40.9015	61.6594	81.6258	-0.846391	0.0354323	0.793362	Gipc3	10	81335265	81343266	-	3521	protein_coding	GIPC PDZ domain containing family, member 3 [Source:MGI Symbol;Acc:MGI:2387006]	-	36	31	30	42	62	95	0.601127	0.491604	0.522919	0.642184	0.969113	1.2884
ENSMUSG00000025964	620.426	575.628	287.146	432.387	157.132	250.892	0.819895	0.0354671	0.793362	Adam23	1	63445891	63596276	+	17907	protein_coding	a disintegrin and metallopeptidase domain 23 [Source:MGI Symbol;Acc:MGI:1345162]	-	586	575	257	444	158	292	1.924	1.79294	0.880825	1.33486	0.485605	0.77867
ENSMUSG00000084416	85.7585	110.12	126.255	65.2476	68.6209	76.4705	0.613099	0.0356037	0.793362	Rpl10a-ps1	1	64993951	64994604	-	654	processed_pseudogene	ribosomal protein L10A, pseudogene 1 [Source:MGI Symbol;Acc:MGI:3705885]	-	81	110	113	67	69	89	7.28177	9.3915	10.6042	5.51535	5.80657	6.49839
ENSMUSG00000021728	824.764	431.471	576.526	498.608	2508.15	1921.21	-1.42701	0.0356066	0.793362	Emb	13	117208536	117274415	+	6906	protein_coding	embigin [Source:MGI Symbol;Acc:MGI:95321]	-	779	431	516	512	2522	2236	6.63194	3.48474	4.58566	3.99135	20.0987	15.461
ENSMUSG00000020300	1172.03	742.811	908.364	1233.86	1479.83	1175.41	-0.462102	0.0356143	0.793362	Cpeb4	11	31872211	31935634	+	6369	protein_coding	cytoplasmic polyadenylation element binding protein 4 [Source:MGI Symbol;Acc:MGI:1914829]	-	1107	742	813	1267	1488	1368	10.2189	6.50508	7.83427	10.7098	12.8582	10.2567
ENSMUSG00000050069	775.003	1268.38	938.531	979.687	1681.71	1843.02	-0.595073	0.0356464	0.793362	Grem2	1	174833785	174921819	-	3745	protein_coding	gremlin 2, DAN family BMP antagonist [Source:MGI Symbol;Acc:MGI:1344367]	-	732	1267	840	1006	1691	2145	11.4918	18.8906	13.766	14.4618	24.8508	27.3507
ENSMUSG00000033768	59.2898	62.0678	51.3958	89.5937	114.368	72.1744	-0.673283	0.0357275	0.793362	Nrxn2	19	6418731	6544169	+	13812	protein_coding	neurexin II [Source:MGI Symbol;Acc:MGI:1096362]	-	56	62	46	92	115	84	0.238375	0.250643	0.2044	0.358597	0.458237	0.290413
ENSMUSG00000097158	75.171	80.0874	82.6801	61.3522	47.7363	39.5241	0.681685	0.0357609	0.793362	Gm26516	4	130774817	130779246	-	1397	lincRNA	predicted gene, 26516 [Source:MGI Symbol;Acc:MGI:5477010]	-	71	80	74	63	48	46	2.98808	3.19752	3.25098	2.42784	1.89101	1.57237
ENSMUSG00000030231	1498.13	1335.46	1706.12	1605.87	2825.39	1996.82	-0.501823	0.0358186	0.793362	Plekha5	6	140424054	140597110	+	9356	protein_coding	pleckstrin homology domain containing, family A member 5 [Source:MGI Symbol;Acc:MGI:1923802]	-	1415	1334	1527	1649	2841	2324	8.89193	7.96133	10.0168	9.48869	16.712	11.8615
ENSMUSG00000058099	151.401	170.186	146.366	109.071	114.368	110.839	0.486161	0.0359338	0.793362	Nfam1	15	82992973	83033306	-	7970	protein_coding	Nfat activating molecule with ITAM motif 1 [Source:MGI Symbol;Acc:MGI:1921289]	-	143	170	131	112	115	129	1.05489	1.191	1.00877	0.756547	0.794124	0.772903
ENSMUSG00000019935	22.2337	3.00328	6.70379	3.89538	0.994506	0	2.72916	0.0359341	1	Slc17a8	10	89574020	89621253	-	4720	protein_coding	solute carrier family 17 (sodium-dependent inorganic phosphate cotransporter), member 8 [Source:MGI Symbol;Acc:MGI:3039629]	-	21	3	6	4	1	0	0.261582	0.0354895	0.0780169	0.0456241	0.0116602	0
ENSMUSG00000026047	836.41	748.817	778.757	641.763	657.369	553.337	0.352212	0.035959	0.793362	Kdelc1	1	44106546	44118808	-	3199	protein_coding	KDEL (Lys-Asp-Glu-Leu) containing 1 [Source:MGI Symbol;Acc:MGI:1919300]	-	790	748	697	659	661	644	14.5192	13.0559	13.372	11.0904	11.372	9.61314
ENSMUSG00000056529	173.635	243.266	216.756	123.678	173.044	141.771	0.532012	0.03597	0.793362	Ptafr	4	132564067	132582683	+	3637	protein_coding	platelet-activating factor receptor [Source:MGI Symbol;Acc:MGI:106066]	-	164	243	194	127	174	165	2.65113	3.73064	3.27369	1.87991	2.63302	2.16638
ENSMUSG00000097162	50.8199	50.0546	52.5131	73.0383	97.4616	72.1744	-0.660709	0.0361347	0.793362	2310010J17Rik	7	90124822	90129984	-	603	bidirectional_promoter_lncRNA	RIKEN cDNA 2310010J17 gene [Source:MGI Symbol;Acc:MGI:1925579]	-	48	50	47	75	98	84	4.68008	4.62991	4.78365	6.69607	8.94453	6.65205
ENSMUSG00000107622	12.705	27.0295	12.2903	3.89538	7.95605	6.01453	1.54696	0.0361765	0.793362	4930512J16Rik	6	89269511	89285725	-	1974	lincRNA	RIKEN cDNA 4930512J16 gene [Source:MGI Symbol;Acc:MGI:1922381]	-	12	27	11	4	8	7	0.357408	0.763724	0.341999	0.109091	0.223045	0.169334
ENSMUSG00000105741	24.3512	22.024	20.1114	13.6338	7.95605	6.01453	1.27535	0.0362565	0.793362	C79130	5	29276002	29280297	-	4296	TEC	expressed sequence C79130 [Source:MGI Symbol;Acc:MGI:2141307]	-	23	22	18	14	8	7	0.31477	0.285942	0.257151	0.175444	0.102488	0.0778086
ENSMUSG00000037315	605.603	829.906	468.148	438.23	380.896	500.065	0.52923	0.0362662	0.793362	Jade3	X	20425688	20519939	+	5209	protein_coding	jade family PHD finger 3 [Source:MGI Symbol;Acc:MGI:2148019]	-	572	829	419	450	383	582	6.45612	8.88629	4.93672	4.65087	4.04663	5.33534
ENSMUSG00000051950	811	614.671	687.139	599.888	487.308	504.361	0.408706	0.0363031	0.793362	B3glct	5	149678230	149762599	+	4798	protein_coding	beta-3-glucosyltransferase [Source:MGI Symbol;Acc:MGI:2685903]	-	766	614	615	616	490	587	9.38638	7.14543	7.86673	6.91188	5.62062	5.84213
ENSMUSG00000030103	1314.96	910.994	1154.17	2337.23	1969.12	980.369	-0.645159	0.0363268	0.793362	Bhlhe40	6	108660629	108666925	+	4705	protein_coding	basic helix-loop-helix family, member e40 [Source:MGI Symbol;Acc:MGI:1097714]	bHLH	1242	910	1033	2400	1980	1141	15.52	10.7995	13.4747	27.4617	23.1608	11.5803
ENSMUSG00000026834	14.8225	16.0175	16.7595	45.7707	24.8627	28.3542	-1.0557	0.0364275	0.793362	Acvr1c	2	58267453	58357895	-	9292	protein_coding	activin A receptor, type IC [Source:MGI Symbol;Acc:MGI:2661081]	-	14	16	15	47	25	33	0.0885826	0.0961459	0.0990743	0.272311	0.148074	0.169589
ENSMUSG00000031532	3687.62	3109.39	3756.36	4145.66	5336.52	4206.74	-0.37531	0.0364304	0.793362	Saraf	8	34154575	34170821	+	2929	protein_coding	store-operated calcium entry-associated regulatory factor [Source:MGI Symbol;Acc:MGI:1915137]	-	3483	3106	3362	4257	5366	4896	69.914	59.211	70.4462	78.2457	100.828	79.8207
ENSMUSG00000002980	2247.72	1527.67	1960.86	2088.9	3846.75	2474.55	-0.552026	0.0364578	0.793362	Bcam	7	19756131	19771016	-	3199	protein_coding	basal cell adhesion molecule [Source:MGI Symbol;Acc:MGI:1929940]	-	2123	1526	1755	2145	3868	2880	39.018	26.6355	33.6699	36.0985	66.5458	42.9904
ENSMUSG00000024892	1245.09	2028.21	1789.91	1163.74	4628.43	3248.71	-0.836388	0.0364616	0.793362	Pcx	19	4510472	4621752	+	4637	protein_coding	pyruvate carboxylase [Source:MGI Symbol;Acc:MGI:97520]	-	1176	2026	1602	1195	4654	3781	14.9108	24.3962	21.2034	13.8742	55.238	38.9371
ENSMUSG00000039485	159.871	124.136	144.132	232.749	186.967	184.732	-0.497703	0.0364903	0.793362	Tspyl4	10	34297442	34301320	+	3879	protein_coding	TSPY-like 4 [Source:MGI Symbol;Acc:MGI:106393]	-	151	124	129	239	188	215	2.28869	1.78493	2.04103	3.31707	2.66739	2.64675
ENSMUSG00000025279	9.52872	19.0208	4.4692	10.7123	60.6649	28.3542	-1.58605	0.0365194	0.793362	Dnase1l3	14	7964533	7994573	-	5151	protein_coding	deoxyribonuclease 1-like 3 [Source:MGI Symbol;Acc:MGI:1314633]	-	9	19	4	11	61	33	0.102726	0.20596	0.0476593	0.114968	0.651759	0.305926
ENSMUSG00000038132	16.94	31.0339	11.173	44.7968	42.7638	35.228	-1.04533	0.036559	0.793362	Rbm24	13	46418434	46431095	+	3491	protein_coding	RNA binding motif protein 24 [Source:MGI Symbol;Acc:MGI:3610364]	-	16	31	10	46	43	41	0.269463	0.495829	0.175804	0.709388	0.677903	0.560825
ENSMUSG00000041378	869.231	768.839	1005.57	949.498	1874.64	1108.39	-0.57291	0.0365696	0.793362	Cldn5	16	18776847	18778262	+	1416	protein_coding	claudin 5 [Source:MGI Symbol;Acc:MGI:1276112]	-	821	768	900	975	1885	1290	34.0886	30.2843	39.0084	37.0696	73.265	43.5031
ENSMUSG00000093674	10772.8	8364.13	14139.4	8764.6	7138.57	8207.26	0.464793	0.036585	0.793362	Rpl41	10	128548114	128549305	-	1168	protein_coding	ribosomal protein L41 [Source:MGI Symbol;Acc:MGI:1915195]	-	10175	8355	12655	9000	7178	9552	512.178	399.414	664.965	414.835	338.228	390.522
ENSMUSG00000061118	189.516	200.219	256.979	247.356	310.286	360.872	-0.507728	0.0366103	0.793362	Dnajc30	5	135064202	135065862	+	1661	protein_coding	DnaJ heat shock protein family (Hsp40) member C30 [Source:MGI Symbol;Acc:MGI:1913364]	-	179	200	230	254	312	420	6.33597	6.72327	8.4984	8.23266	10.3379	12.0746
ENSMUSG00000003657	0	0	0	0	23.8682	0	-5.35089	0.0366883	1	Calb2	8	110137502	110168210	-	1743	protein_coding	calbindin 2 [Source:MGI Symbol;Acc:MGI:101914]	-	0	0	0	0	24	0	0	0	0	0	0.757814	0
ENSMUSG00000045312	3172.01	3380.69	2937.38	1969.11	2583.73	2720.29	0.383791	0.0366903	0.793362	Lhfpl2	13	94057796	94195409	+	8415	protein_coding	lipoma HMGIC fusion partner-like 2 [Source:MGI Symbol;Acc:MGI:2145236]	-	2996	3377	2629	2022	2598	3166	20.9323	22.4077	19.1741	12.9361	16.9916	17.966
ENSMUSG00000015437	10.5875	6.00656	16.7595	6.81691	59.6704	35.228	-1.61349	0.0367824	0.793362	Gzmb	14	56258838	56262260	-	1436	protein_coding	granzyme B [Source:MGI Symbol;Acc:MGI:109267]	-	10	6	15	7	60	41	0.409426	0.233301	0.641086	0.262434	2.29956	1.3634
ENSMUSG00000112833	10.5875	23.0251	16.7595	11.6861	82.544	41.2425	-1.42465	0.0367981	0.793362	Gm36595	10	56431981	56475967	+	2006	lincRNA	predicted gene, 36595 [Source:MGI Symbol;Acc:MGI:5595754]	-	10	23	15	12	83	48	0.293089	0.640202	0.458923	0.322052	2.27717	1.14263
ENSMUSG00000047843	1231.32	1015.11	1493.83	1467.58	1984.04	1635.09	-0.443793	0.0368409	0.793362	Bri3	5	144244437	144446757	+	1648	protein_coding	brain protein I3 [Source:MGI Symbol;Acc:MGI:1933174]	-	1163	1014	1337	1507	1995	1903	41.4908	34.3559	49.7913	49.2302	66.6246	55.1411
ENSMUSG00000026933	1663.29	1560.7	1505	1393.57	1218.27	1130.73	0.337746	0.0368537	0.793362	Camsap1	2	25926838	25983282	-	8368	protein_coding	calmodulin regulated spectrin-associated protein 1 [Source:MGI Symbol;Acc:MGI:3036242]	-	1571	1559	1347	1431	1225	1316	11.0378	10.4027	9.87928	9.20649	8.05681	7.50979
ENSMUSG00000034445	440.439	317.346	403.345	630.077	498.248	468.274	-0.459597	0.0369106	0.793362	Cyb561a3	19	10577454	10588548	+	1474	protein_coding	cytochrome b561 family, member A3 [Source:MGI Symbol;Acc:MGI:2686925]	-	416	317	361	647	501	545	16.593	12.0083	15.031	23.631	18.7063	17.656
ENSMUSG00000074218	57.1723	79.0863	107.261	66.2214	157.132	246.596	-0.950635	0.0369194	0.793362	Cox7a1	7	30184144	30186078	+	535	protein_coding	cytochrome c oxidase subunit 7A1 [Source:MGI Symbol;Acc:MGI:1316714]	-	54	79	96	68	158	287	5.9343	8.24505	11.0128	6.84276	16.2537	25.6166
ENSMUSG00000071796	183.163	256.28	191.058	173.344	141.22	112.558	0.564163	0.0369349	0.793362	6820431F20Rik	8	20262613	20297432	-	5006	transcribed_unprocessed_pseudogene	RIKEN cDNA 6820431F20 gene [Source:MGI Symbol;Acc:MGI:3694236]	-	173	256	171	178	142	131	2.03182	2.85541	2.09645	1.91428	1.56116	1.24961
ENSMUSG00000026667	1348.84	1184.29	1450.25	1538.67	2026.8	1635.95	-0.384969	0.0369411	0.793362	Uhmk1	1	170193420	170215397	-	8101	protein_coding	U2AF homology motif (UHM) kinase 1 [Source:MGI Symbol;Acc:MGI:1341908]	-	1274	1183	1298	1580	2038	1904	9.24614	8.15392	9.83366	10.5001	13.8457	11.2233
ENSMUSG00000037224	33.8799	18.0197	46.9266	23.3723	109.396	95.3733	-1.21047	0.036994	0.793362	Zfyve28	5	34194893	34288449	-	5756	protein_coding	zinc finger, FYVE domain containing 28 [Source:MGI Symbol;Acc:MGI:2684992]	-	32	18	42	24	110	111	0.326858	0.174611	0.447824	0.224474	1.05177	0.920865
ENSMUSG00000025340	771.827	695.759	896.074	824.846	1288.88	1144.48	-0.463336	0.0370737	0.793362	Rabgef1	5	130171798	130214342	+	4168	protein_coding	RAB guanine nucleotide exchange factor (GEF) 1 [Source:MGI Symbol;Acc:MGI:1929459]	-	729	695	802	847	1296	1332	10.2832	9.31059	11.8093	10.9404	17.113	15.2605
ENSMUSG00000032398	315.507	302.33	406.697	447.968	498.248	428.75	-0.424922	0.0371263	0.793362	Snapc5	9	64179274	64183132	+	1228	protein_coding	small nuclear RNA activating complex, polypeptide 5 [Source:MGI Symbol;Acc:MGI:1914282]	-	298	302	364	460	501	499	14.2675	13.7318	18.1921	20.1667	22.4537	19.4042
ENSMUSG00000062488	37.0561	52.0568	50.2785	137.312	64.6429	56.7084	-0.89024	0.037151	0.793362	Ifit3b	19	34607970	34613401	+	2000	protein_coding	interferon-induced protein with tetratricopeptide repeats 3B [Source:MGI Symbol;Acc:MGI:3698419]	-	35	52	45	141	65	66	1.02889	1.45176	1.3809	3.79547	1.78868	1.57582
ENSMUSG00000047656	165.165	95.1038	113.965	195.743	233.709	150.363	-0.630998	0.0371737	0.793362	Trpt1	19	6996131	6999044	+	1142	protein_coding	tRNA phosphotransferase 1 [Source:MGI Symbol;Acc:MGI:1333115]	-	156	95	102	201	235	175	8.03134	4.64491	5.48167	9.47558	11.3253	7.31755
ENSMUSG00000039982	2362.06	3374.68	1975.38	1457.85	1859.73	2090.48	0.512049	0.037187	0.793362	Dtx4	19	12466341	12501996	-	5765	protein_coding	deltex 4, E3 ubiquitin ligase [Source:MGI Symbol;Acc:MGI:2672905]	-	2231	3371	1768	1497	1870	2433	22.7525	32.6497	18.8218	13.9797	17.8522	20.1528
ENSMUSG00000029049	120.697	83.0907	87.1493	154.841	141.22	133.179	-0.560784	0.037232	0.793362	Morn1	4	155086577	155145505	+	4320	protein_coding	MORN repeat containing 1 [Source:MGI Symbol;Acc:MGI:1924116]	-	114	83	78	159	142	155	1.5515	1.07279	1.10813	1.98148	1.80906	1.71333
ENSMUSG00000035459	89.9935	144.157	154.187	110.044	783.671	306.741	-1.62811	0.0372323	0.793362	Stab2	10	86841198	87008025	-	8757	protein_coding	stabilin 2 [Source:MGI Symbol;Acc:MGI:2178743]	-	85	144	138	113	788	357	0.570681	0.918179	0.96717	0.694703	4.95244	1.94673
ENSMUSG00000025198	719.948	714.78	634.626	600.862	436.588	528.42	0.402229	0.03725	0.793362	Erlin1	19	44034944	44069785	-	4961	protein_coding	ER lipid raft associated 1 [Source:MGI Symbol;Acc:MGI:2387613]	-	680	714	568	617	439	615	8.05878	8.03617	7.02681	6.69564	4.87017	5.9197
ENSMUSG00000032113	265.746	217.237	896.074	215.22	198.901	292.994	0.962667	0.0372735	0.793362	Chek1	9	36708482	36727065	-	4635	protein_coding	checkpoint kinase 1 [Source:MGI Symbol;Acc:MGI:1202065]	-	251	217	802	221	200	341	3.18386	2.61415	10.6195	2.56696	2.37481	3.51316
ENSMUSG00000034205	4514.5	1635.79	2703.86	2145.38	1895.53	1443.49	0.69106	0.0373015	0.793362	Loxl2	14	69609068	69695834	+	5405	protein_coding	lysyl oxidase-like 2 [Source:MGI Symbol;Acc:MGI:2137913]	-	4264	1634	2420	2203	1906	1680	46.3822	16.8802	27.4789	21.9429	19.4078	14.8425
ENSMUSG00000116546	9.52872	6.00656	4.4692	0.973844	0	1.71844	2.85765	0.0373757	1	AC163720.1	16	30849456	30851358	+	1214	lincRNA	novel transcript	-	9	6	4	1	0	2	0.435867	0.275964	0.202218	0.0443463	0	0.0786692
ENSMUSG00000036766	14.8225	15.0164	33.519	7.79076	8.95056	7.73297	1.36947	0.0375404	0.794845	Dner	1	84369839	84696221	-	4784	protein_coding	delta/notch-like EGF repeat containing [Source:MGI Symbol;Acc:MGI:2152889]	-	14	15	30	8	9	9	0.172055	0.175073	0.384866	0.0900274	0.103538	0.0898349
ENSMUSG00000104454	0	0	1.1173	1.94769	7.95605	5.15531	-3.72656	0.0375824	1	Gm37827	7	36733017	36734558	+	1542	TEC	predicted gene, 37827 [Source:MGI Symbol;Acc:MGI:5611055]	-	0	0	1	2	8	6	0	0	0.0398011	0.0698267	0.285532	0.185806
ENSMUSG00000097002	34.9387	31.0339	20.1114	15.5815	4.97253	15.4659	1.25208	0.0375907	0.794845	Gm2670	14	28508074	28511392	-	2804	antisense	predicted gene 2670 [Source:MGI Symbol;Acc:MGI:3780839]	-	33	31	18	16	5	18	0.691936	0.617311	0.39398	0.307198	0.0981388	0.306541
ENSMUSG00000085586	127.05	80.0874	128.489	198.664	206.857	123.728	-0.657071	0.03761	0.794845	Gm11613	11	97644184	97660367	-	1971	processed_transcript	predicted gene 11613 [Source:MGI Symbol;Acc:MGI:3651819]	-	120	80	115	204	208	144	3.57952	2.26633	3.58089	5.57211	5.80798	3.48875
ENSMUSG00000060639	56.1136	63.0688	153.07	72.0645	620.572	299.867	-1.86658	0.0376804	0.794845	Hist1h4i	13	22040636	22041362	-	727	protein_coding	histone cluster 1, H4i [Source:MGI Symbol;Acc:MGI:2448432]	-	53	63	137	74	624	349	4.28619	4.83867	11.5655	5.47991	47.2388	22.9237
ENSMUSG00000028876	2.11749	0	1.1173	2.92153	7.95605	12.0291	-2.8441	0.0377919	1	Epha10	4	124880899	124917800	+	7204	protein_coding	Eph receptor A10 [Source:MGI Symbol;Acc:MGI:3586824]	-	2	0	1	3	8	14	0.0163225	0	0.00851933	0.0224194	0.0611174	0.0928
ENSMUSG00000019102	3.17624	7.00765	3.3519	18.503	9.94506	14.6067	-1.66096	0.0378148	1	Aldh3a1	11	61207537	61218421	+	1942	protein_coding	aldehyde dehydrogenase family 3, subfamily A1 [Source:MGI Symbol;Acc:MGI:1353451]	-	3	7	3	19	10	17	0.0908242	0.201265	0.0948094	0.526721	0.2834	0.418016
ENSMUSG00000059562	2.11749	5.00546	11.173	0	0.994506	0.859219	3.28826	0.0378712	1	Ccdc154	17	25162461	25171913	+	2635	protein_coding	coiled-coil domain containing 154 [Source:MGI Symbol;Acc:MGI:2685163]	-	2	5	10	0	1	1	0.0446251	0.105952	0.232916	0	0.0208866	0.0181223
ENSMUSG00000110902	1.05875	0	3.3519	9.73844	13.9231	3.43688	-2.64401	0.0378766	1	Gm33104	10	19486715	19507311	+	1159	lincRNA	predicted gene, 33104 [Source:MGI Symbol;Acc:MGI:5592263]	-	1	0	3	10	14	4	0.0507278	0	0.158861	0.464507	0.664803	0.164805
ENSMUSG00000037855	80.4648	42.0459	64.8033	43.823	32.8187	27.495	0.848109	0.03797	0.794845	Zfp365	10	67886103	67912662	-	5205	protein_coding	zinc finger protein 365 [Source:MGI Symbol;Acc:MGI:2143676]	-	76	42	58	45	33	32	0.858465	0.450556	0.68389	0.465444	0.348933	0.293578
ENSMUSG00000102923	12.705	2.00219	8.93839	17.5292	25.8572	22.3397	-1.48245	0.0380367	0.794845	Gm31728	1	180256429	180274963	+	435	antisense	predicted gene, 31728 [Source:MGI Symbol;Acc:MGI:5590887]	-	12	2	8	18	26	26	1.62189	0.256721	1.1287	2.22771	3.28952	2.85416
ENSMUSG00000029403	140.813	109.119	144.132	189.9	193.929	170.125	-0.492013	0.0380521	0.794845	Cdkl2	5	92006074	92043883	-	6064	protein_coding	cyclin-dependent kinase-like 2 (CDC2-related kinase) [Source:MGI Symbol;Acc:MGI:1858227]	-	133	109	129	195	195	198	1.2895	1.00366	1.3056	1.73122	1.7698	1.55919
ENSMUSG00000043017	45.5261	22.024	51.3958	48.6922	89.5056	83.3442	-0.901466	0.0380679	0.794845	Ptgir	7	16906490	16910905	+	3334	protein_coding	prostaglandin I receptor (IP) [Source:MGI Symbol;Acc:MGI:99535]	-	43	22	46	50	90	97	0.758285	0.368449	0.846782	0.807384	1.48568	1.38931
ENSMUSG00000021062	94.2285	51.0557	50.2785	47.7184	17.9011	33.5095	0.979332	0.0381457	0.794845	Rab15	12	76797960	76822908	-	4614	protein_coding	RAB15, member RAS oncogene family [Source:MGI Symbol;Acc:MGI:1916865]	-	89	51	45	49	18	39	1.13408	0.617181	0.598569	0.571735	0.214706	0.403627
ENSMUSG00000074259	20.1162	22.024	64.8033	26.2938	83.5385	157.237	-1.32516	0.0382108	0.794845	Gramd2	9	59680144	59718874	+	6138	protein_coding	GRAM domain containing 2 [Source:MGI Symbol;Acc:MGI:3528937]	-	19	22	58	27	84	183	0.181994	0.200132	0.579936	0.236817	0.753184	1.4237
ENSMUSG00000021477	12251.8	13227.4	12309.3	10646.1	25469.3	21049.1	-0.597171	0.0382155	0.794845	Ctsl	13	64359337	64370890	-	6489	protein_coding	cathepsin L [Source:MGI Symbol;Acc:MGI:88564]	-	11572	13213	11017	10932	25610	24498	104.848	113.696	104.199	90.698	217.21	180.28
ENSMUSG00000020225	880.878	759.829	956.408	943.655	1428.11	1149.63	-0.439378	0.0382263	0.794845	Tmbim4	10	120201590	120224917	+	2581	protein_coding	transmembrane BAX inhibitor motif containing 4 [Source:MGI Symbol;Acc:MGI:1915462]	-	832	759	856	969	1436	1338	18.9524	16.42	20.3547	20.2121	30.6207	24.7549
ENSMUSG00000059811	1107.45	1246.36	1212.27	1357.54	1665.8	1484.73	-0.338075	0.0382318	0.794845	Atl2	17	79848390	79896123	-	9844	protein_coding	atlastin GTPase 2 [Source:MGI Symbol;Acc:MGI:1929492]	-	1046	1245	1085	1394	1675	1728	6.24726	7.06184	6.76452	7.62372	9.36466	8.38235
ENSMUSG00000044708	45.5261	64.0699	50.2785	37.9799	29.8352	22.3397	0.831606	0.0382733	0.794845	Kcnj10	1	172341210	172374085	+	5407	protein_coding	potassium inwardly-rectifying channel, subfamily J, member 10 [Source:MGI Symbol;Acc:MGI:1194504]	-	43	64	45	39	30	26	0.467565	0.660912	0.510782	0.388315	0.305361	0.22962
ENSMUSG00000021701	492.317	591.646	629.039	609.627	907.984	823.991	-0.451118	0.0382772	0.794845	Plk2	13	110395046	110400844	+	4491	protein_coding	polo like kinase 2 [Source:MGI Symbol;Acc:MGI:1099790]	-	465	591	563	626	913	959	6.08751	7.34792	7.69386	7.50425	11.1886	10.1969
ENSMUSG00000061048	255.158	261.285	354.184	347.662	522.116	374.619	-0.515568	0.038323	0.794845	Cdh3	8	106510891	106557297	+	4384	protein_coding	cadherin 3 [Source:MGI Symbol;Acc:MGI:88356]	-	241	261	317	357	525	436	3.23204	3.32422	4.4378	4.38403	6.59079	4.74908
ENSMUSG00000066687	147.166	290.317	173.181	89.5937	153.154	133.179	0.700773	0.0383522	0.794845	Zbtb16	9	48654297	48836222	-	5283	protein_coding	zinc finger and BTB domain containing 16 [Source:MGI Symbol;Acc:MGI:103222]	ZBTB	139	290	155	92	154	155	1.54691	3.06505	1.80065	0.937526	1.60431	1.40102
ENSMUSG00000101389	33.8799	45.0492	45.8093	29.2153	20.8846	7.73297	1.11696	0.0383699	0.794845	Ms4a4a	19	11375523	11392790	+	836	protein_coding	membrane-spanning 4-domains, subfamily A, member 4A [Source:MGI Symbol;Acc:MGI:3643932]	-	32	45	41	30	21	9	2.25047	3.00557	3.00993	1.93193	1.38249	0.514079
ENSMUSG00000064354	565.371	654.715	622.336	573.594	796.6	1654.86	-0.715762	0.0384019	0.794845	mt-Co2	MT	7013	7696	+	684	protein_coding	mitochondrially encoded cytochrome c oxidase II [Source:MGI Symbol;Acc:MGI:102503]	-	534	654	557	589	801	1926	45.9002	53.3878	49.9779	46.3591	64.4503	134.46
ENSMUSG00000087265	13.7637	12.0131	12.2903	20.4507	92.4891	7.73297	-1.66128	0.0384791	0.794845	Gm12349	11	100291671	100293711	+	657	lincRNA	predicted gene 12349 [Source:MGI Symbol;Acc:MGI:3650494]	-	13	12	11	21	93	9	1.16334	1.01985	1.02756	1.7208	7.79052	0.65414
ENSMUSG00000061132	128.108	150.164	148.601	79.8552	107.407	106.543	0.538184	0.0385113	0.794845	Blnk	19	40928927	40994535	-	5991	protein_coding	B cell linker [Source:MGI Symbol;Acc:MGI:96878]	-	121	150	133	82	108	124	1.18745	1.39802	1.36248	0.736869	0.99214	0.988362
ENSMUSG00000045259	23.2924	15.0164	11.173	46.7445	26.8517	30.9319	-1.07646	0.0385371	0.794845	Klhdc9	1	171358446	171360798	-	1558	protein_coding	kelch domain containing 9 [Source:MGI Symbol;Acc:MGI:1916124]	-	22	15	10	48	27	36	0.830204	0.537581	0.393923	1.65863	0.953773	1.10339
ENSMUSG00000038552	489.141	586.64	429.043	296.049	329.182	446.794	0.488685	0.0385995	0.794845	Fndc4	5	31292242	31296080	-	3039	protein_coding	fibronectin type III domain containing 4 [Source:MGI Symbol;Acc:MGI:1917195]	-	462	586	384	304	331	520	8.93801	10.7668	7.75496	5.38541	5.9944	8.17083
ENSMUSG00000067599	2.11749	2.00219	2.2346	4.86922	13.9231	9.45141	-2.15279	0.0386603	1	Klra7	6	130218605	130233322	-	1265	protein_coding	killer cell lectin-like receptor, subfamily A, member 7 [Source:MGI Symbol;Acc:MGI:101901]	-	2	2	2	5	14	11	0.0929542	0.0882794	0.0970328	0.212792	0.609097	0.415237
ENSMUSG00000109395	0	0	0	1.94769	3.97803	5.15531	-4.24905	0.0386694	1	Gm45199	7	92706773	92708279	+	1507	TEC	predicted gene 45199 [Source:MGI Symbol;Acc:MGI:5753775]	-	0	0	0	2	4	6	0	0	0	0.0714484	0.146082	0.190122
ENSMUSG00000040938	125.991	405.443	320.665	246.383	88.5111	97.0917	0.980819	0.0387227	0.794845	Slc16a11	11	70212752	70216417	+	2554	protein_coding	solute carrier family 16 (monocarboxylic acid transporters), member 11 [Source:MGI Symbol;Acc:MGI:2663709]	-	119	405	287	253	89	113	2.7394	8.8543	6.89668	5.33305	1.91786	2.11276
ENSMUSG00000040848	2502.88	2267.48	2045.77	2683.92	3859.68	2636.08	-0.429345	0.0387364	0.794845	Sft2d2	1	165174337	165194438	-	5702	protein_coding	SFT2 domain containing 2 [Source:MGI Symbol;Acc:MGI:1917362]	-	2364	2265	1831	2756	3881	3068	24.3753	22.18	19.7079	26.0212	37.4598	25.6934
ENSMUSG00000104950	100.581	121.132	124.02	115.887	225.753	195.902	-0.637023	0.0387576	0.794845	4833413G10Rik	5	3629777	3631722	-	1946	antisense	RIKEN cDNA 4833413G10 gene [Source:MGI Symbol;Acc:MGI:1921834]	-	95	121	111	119	227	228	2.87019	3.47186	3.50074	3.29215	6.41995	5.59481
ENSMUSG00000037613	111.168	46.0503	39.1055	45.7707	24.8627	23.1989	1.06731	0.038802	0.794845	Tnfrsf23	7	143665809	143685872	-	3962	protein_coding	tumor necrosis factor receptor superfamily, member 23 [Source:MGI Symbol;Acc:MGI:1930269]	-	105	46	35	47	25	27	1.55813	0.648281	0.542167	0.638645	0.347276	0.325419
ENSMUSG00000030096	6601.29	3782.13	11131.7	9196.01	13843.5	12003.3	-0.70382	0.0388292	0.794845	Slc6a6	6	91684053	91759066	+	8457	protein_coding	solute carrier family 6 (neurotransmitter transporter, taurine), member 6 [Source:MGI Symbol;Acc:MGI:98488]	-	6235	3778	9963	9443	13920	13970	43.3461	24.944	72.3024	60.1132	90.5882	78.8812
ENSMUSG00000043415	161.988	204.223	157.539	197.69	286.418	262.062	-0.509815	0.0388411	0.794845	Otud1	2	19657752	19660583	+	2832	protein_coding	OTU domain containing 1 [Source:MGI Symbol;Acc:MGI:1918448]	-	153	204	141	203	288	305	3.17635	4.02214	3.05566	3.85904	5.5969	5.14281
ENSMUSG00000069094	591.84	591.646	556.415	477.184	465.429	437.342	0.334864	0.0388577	0.794845	Pde7a	3	19223108	19311322	-	7748	protein_coding	phosphodiesterase 7A [Source:MGI Symbol;Acc:MGI:1202402]	-	559	591	498	490	468	509	4.24182	4.2591	3.94474	3.40473	3.32434	3.13705
ENSMUSG00000087466	22.2337	18.0197	7.82109	44.7968	25.8572	34.3688	-1.12286	0.0388583	0.794845	A330041J22Rik	9	86695460	86701253	+	1825	antisense	RIKEN cDNA A330041J22 gene [Source:MGI Symbol;Acc:MGI:2442269]	-	21	18	7	46	26	40	0.676529	0.550719	0.235404	1.35697	0.784078	1.04662
ENSMUSG00000029394	922.169	1087.19	1201.1	718.697	883.122	856.641	0.384825	0.0388767	0.794845	Cdk2ap1	5	124345417	124363082	-	2078	protein_coding	CDK2 (cyclin-dependent kinase 2)-associated protein 1 [Source:MGI Symbol;Acc:MGI:1202069]	-	871	1086	1075	738	888	997	24.6435	29.1813	31.7499	19.12	23.5189	22.911
ENSMUSG00000030532	86.8173	38.0415	44.692	109.071	87.5166	95.3733	-0.784584	0.0388994	0.794845	Hddc3	7	80343104	80350547	+	3775	protein_coding	HD domain containing 3 [Source:MGI Symbol;Acc:MGI:1915945]	-	82	38	40	112	88	111	1.27711	0.562065	0.650313	1.59727	1.28296	1.40411
ENSMUSG00000070501	0	0	0	3.89538	0.994506	6.87375	-4.33806	0.0389501	1	Ifi214	1	173519717	173535957	-	8107	protein_coding	interferon activated gene 214 [Source:MGI Symbol;Acc:MGI:3584522]	-	0	0	0	4	1	8	0	0	0	0.0265629	0.00678873	0.047122
ENSMUSG00000110962	2.11749	4.00437	14.5249	24.3461	13.9231	24.9173	-1.62776	0.0390149	0.796256	Gm47062	9	120580135	120582738	+	1078	unprocessed_pseudogene	predicted gene, 47062 [Source:MGI Symbol;Acc:MGI:6095773]	-	2	4	13	25	14	29	0.109079	0.207186	0.740123	1.24852	0.714756	1.28461
ENSMUSG00000073242	9.52872	12.0131	18.9941	4.86922	0	5.15531	1.99857	0.0390264	1	Dnmt3aos	12	3859293	3862244	-	1385	antisense	DNA methyltransferase 3A, opposite strand [Source:MGI Symbol;Acc:MGI:3641689]	-	9	12	17	5	0	6	0.382052	0.483784	0.753318	0.194355	0	0.206869
ENSMUSG00000114873	0	1.00109	0	3.89538	11.9341	0.859219	-3.8689	0.039116	1	Gm47052	13	98973378	98973742	+	365	processed_pseudogene	predicted gene, 47052 [Source:MGI Symbol;Acc:MGI:6095760]	-	0	1	0	4	12	1	0	0.152977	0	0.589988	1.80941	0.130828
ENSMUSG00000022756	552.666	333.364	446.92	427.518	981.578	692.53	-0.657011	0.0391378	0.797816	Slc7a4	16	17572018	17583214	-	4153	protein_coding	solute carrier family 7 (cationic amino acid transporter, y+ system), member 4 [Source:MGI Symbol;Acc:MGI:2146512]	-	522	333	400	439	987	806	7.3899	4.47716	5.91122	5.69087	13.0799	9.26759
ENSMUSG00000033597	525.139	1325.45	837.974	775.18	1687.68	2289.82	-0.821892	0.0392564	0.798017	Caskin1	17	24488783	24508905	+	6172	protein_coding	CASK interacting protein 1 [Source:MGI Symbol;Acc:MGI:2442952]	-	496	1324	750	796	1697	2665	4.72482	11.9779	7.45786	6.94326	15.1323	20.6189
ENSMUSG00000040105	395.971	377.412	713.954	614.496	1037.27	664.176	-0.639208	0.039273	0.798017	Plpp6	19	28963953	28966811	+	2859	protein_coding	phospholipid phosphatase 6 [Source:MGI Symbol;Acc:MGI:1921661]	-	374	377	639	631	1043	773	7.69108	7.36287	13.7172	11.882	20.0779	12.911
ENSMUSG00000023070	28.5862	22.024	45.8093	45.7707	77.5715	54.99	-0.890726	0.0392871	0.798017	Rgn	X	20549787	20562089	+	1607	protein_coding	regucalcin [Source:MGI Symbol;Acc:MGI:108024]	-	27	22	41	47	78	64	0.98782	0.764411	1.56584	1.57456	2.67133	1.90177
ENSMUSG00000097040	0	2.00219	2.2346	4.86922	9.94506	9.45141	-2.52105	0.0394177	1	2610316D01Rik	3	45280437	45378260	-	1209	processed_transcript	RIKEN cDNA 2610316D01 gene [Source:MGI Symbol;Acc:MGI:1919761]	-	0	2	2	5	10	11	0	0.0923685	0.101527	0.222648	0.455221	0.43447
ENSMUSG00000064590	2.11749	6.00656	13.4076	0.973844	0	1.71844	2.96151	0.0394719	1	Gm22301	3	95099500	95099606	+	107	snRNA	predicted gene, 22301 [Source:MGI Symbol;Acc:MGI:5452078]	-	2	6	12	1	0	2	1.09894	3.13103	6.88298	0.503144	0	0.892565
ENSMUSG00000024030	438.321	500.546	641.33	262.938	488.303	306.741	0.579083	0.039476	0.800197	Abcg1	17	31057698	31115777	+	4066	protein_coding	ATP binding cassette subfamily G member 1 [Source:MGI Symbol;Acc:MGI:107704]	-	414	500	574	270	491	357	5.98636	6.8663	8.6641	3.57497	6.64604	4.19271
ENSMUSG00000027274	134.461	183.2	227.929	95.4368	124.313	139.193	0.602278	0.0394877	0.800197	Mkks	2	136873780	136891389	-	3227	protein_coding	McKusick-Kaufman syndrome [Source:MGI Symbol;Acc:MGI:1891836]	-	127	183	204	98	125	162	2.31385	3.16645	3.87981	1.63494	2.13187	2.39723
ENSMUSG00000033285	816.294	881.963	806.69	744.991	565.874	626.371	0.370938	0.0396013	0.801047	Wdr3	3	100138180	100162407	-	5218	protein_coding	WD repeat domain 3 [Source:MGI Symbol;Acc:MGI:2443143]	-	771	881	722	765	569	729	8.6872	9.4274	8.49205	7.89284	6.00146	6.6714
ENSMUSG00000101555	1.05875	0	0	5.84307	5.96704	2.57766	-3.6571	0.0396203	1	Gm28731	9	69988400	69989968	-	1569	antisense	predicted gene 28731 [Source:MGI Symbol;Acc:MGI:5579437]	-	1	0	0	6	6	3	0.037472	0	0	0.205875	0.210464	0.0913045
ENSMUSG00000020473	12615	10092	23814.1	11879.9	42327.2	30163.7	-0.858873	0.0396661	0.801047	Aebp1	11	5861947	5872088	+	4058	protein_coding	AE binding protein 1 [Source:MGI Symbol;Acc:MGI:1197012]	-	11915	10081	21314	12199	42561	35106	172.628	138.711	322.353	161.841	577.229	413.107
ENSMUSG00000070873	34.9387	32.035	23.4633	54.5353	44.7528	57.5677	-0.793557	0.0397225	0.801047	Lilra5	7	4237754	4243463	+	2109	protein_coding	leukocyte immunoglobulin-like receptor, subfamily A (with TM domain), member 5 [Source:MGI Symbol;Acc:MGI:3647196]	-	33	32	21	56	45	67	0.919956	0.847215	0.611114	1.42951	1.17432	1.51702
ENSMUSG00000044533	19195.1	16898.4	21438.7	17005.3	14696.8	10322.7	0.453153	0.0397553	0.801047	Rps2	17	24718116	24721929	+	1830	protein_coding	ribosomal protein S2 [Source:MGI Symbol;Acc:MGI:105110]	-	18130	16880	19188	17462	14778	12014	582.474	515.041	643.514	513.711	444.44	313.495
ENSMUSG00000027584	7.41123	13.0142	12.2903	37.0061	16.9066	23.1989	-1.236	0.039763	0.801047	Oprl1	2	181715016	181720985	+	3753	protein_coding	opioid receptor-like 1 [Source:MGI Symbol;Acc:MGI:97440]	-	7	13	11	38	17	27	0.10966	0.193413	0.179884	0.545106	0.249298	0.343541
ENSMUSG00000022175	2571.7	1973.15	2510.57	2579.71	4523.02	2918.77	-0.506284	0.0398252	0.80136	Lrp10	14	54464137	54471497	+	4463	protein_coding	low-density lipoprotein receptor-related protein 10 [Source:MGI Symbol;Acc:MGI:1929480]	-	2429	1971	2247	2649	4548	3397	31.9986	24.6592	30.8998	31.9544	56.0844	36.3465
ENSMUSG00000068876	1156.15	1039.13	772.054	839.454	598.693	715.729	0.462389	0.0399946	0.802213	Cgn	3	94760069	94786492	-	6021	protein_coding	cingulin [Source:MGI Symbol;Acc:MGI:1927237]	-	1092	1038	691	862	602	833	10.6631	9.62607	7.0435	7.70752	5.50271	6.60648
ENSMUSG00000015468	428.793	431.471	651.385	505.425	1054.18	756.113	-0.615611	0.0400026	0.802213	Notch4	17	34564268	34588503	+	8061	protein_coding	notch 4 [Source:MGI Symbol;Acc:MGI:107471]	-	405	431	583	519	1060	880	2.9539	2.98544	4.43873	3.46621	7.23712	5.213
ENSMUSG00000033053	23.2924	4.00437	24.5806	17.5292	98.4561	34.3688	-1.53832	0.0400078	0.802213	1700028P14Rik	19	23558760	23652812	-	868	protein_coding	RIKEN cDNA 1700028P14 gene [Source:MGI Symbol;Acc:MGI:1914733]	-	22	4	22	18	99	40	1.49016	0.257312	1.55554	1.11642	6.27717	2.20056
ENSMUSG00000025498	346.21	275.301	355.301	376.878	482.336	453.668	-0.427321	0.0402993	0.805464	Irf7	7	141262706	141266481	-	3776	protein_coding	interferon regulatory factor 7 [Source:MGI Symbol;Acc:MGI:1859212]	IRF	327	275	318	387	485	528	5.0915	4.0665	5.16862	5.51766	7.06901	6.67722
ENSMUSG00000097062	58.2311	50.0546	63.6861	80.8291	102.434	81.6258	-0.62382	0.0403275	0.805464	Gm17586	11	120633768	120635125	+	908	lincRNA	predicted gene, 17586 [Source:MGI Symbol;Acc:MGI:4937220]	-	55	50	57	83	103	95	3.56128	3.07471	3.85273	4.92117	6.2431	4.9961
ENSMUSG00000038217	289.038	282.308	307.257	307.735	442.555	455.386	-0.457231	0.0403574	0.805464	Tlcd2	11	75461715	75470899	+	1936	protein_coding	TLC domain containing 2 [Source:MGI Symbol;Acc:MGI:1917141]	-	273	282	275	316	445	530	8.29062	8.13325	8.71779	8.78735	12.6504	13.0727
ENSMUSG00000034341	2689.22	2328.54	3357.48	2987.75	5445.92	3636.21	-0.527241	0.0403577	0.805464	Wbp2	11	116078573	116086995	-	3177	protein_coding	WW domain binding protein 2 [Source:MGI Symbol;Acc:MGI:104709]	-	2540	2326	3005	3068	5476	4232	47.0052	40.8802	58.0506	51.9893	94.8626	63.6095
ENSMUSG00000037393	0	4.00437	1.1173	13.6338	1.98901	16.3252	-2.6259	0.0403989	1	Nmur2	11	56024987	56041010	-	3302	protein_coding	neuromedin U receptor 2 [Source:MGI Symbol;Acc:MGI:2441765]	-	0	4	1	14	2	19	0	0.0676399	0.0185867	0.228258	0.0333351	0.274771
ENSMUSG00000091119	23.2924	39.0426	21.2287	75.9599	59.6704	30.9319	-0.988617	0.0404581	0.805924	Ccdc152	15	3280070	3303526	-	1358	protein_coding	coiled-coil domain containing 152 [Source:MGI Symbol;Acc:MGI:3641617]	-	22	39	19	78	60	36	0.952473	1.60356	0.858683	3.09222	2.43164	1.26589
ENSMUSG00000110289	10.5875	15.0164	29.0498	30.1892	51.7143	34.3688	-1.09313	0.0404746	0.805924	4930412F12Rik	8	57650889	57652359	-	1471	TEC	RIKEN cDNA 4930412F12 gene [Source:MGI Symbol;Acc:MGI:1922099]	-	10	15	26	31	52	40	0.399684	0.569375	1.08478	1.13455	1.94554	1.2985
ENSMUSG00000064137	119.638	159.174	105.026	50.6399	113.374	64.4414	0.751331	0.0405608	0.806441	Rhox8	X	37874778	37878944	-	1204	protein_coding	reproductive homeobox 8 [Source:MGI Symbol;Acc:MGI:3579898]	Homeobox	113	159	94	52	114	75	5.518	7.37379	4.7916	2.32516	5.21107	2.9746
ENSMUSG00000021950	12.705	20.0219	17.8768	55.5091	63.6484	10.3106	-1.35094	0.0406272	0.806441	Anxa8	14	34085981	34100571	+	1880	protein_coding	annexin A8 [Source:MGI Symbol;Acc:MGI:1201374]	-	12	20	16	57	64	12	0.375278	0.594008	0.522326	1.63227	1.87357	0.304801
ENSMUSG00000050786	208.573	175.191	507.254	307.735	776.71	547.322	-0.873651	0.0406416	0.806441	Ccdc126	6	49319274	49341582	+	2421	protein_coding	coiled-coil domain containing 126 [Source:MGI Symbol;Acc:MGI:1889376]	-	197	175	454	316	781	637	4.78411	4.03611	11.5091	7.02697	17.7544	12.5643
ENSMUSG00000054672	32.8212	13.0142	29.0498	6.81691	10.9396	12.8883	1.28182	0.0407941	0.80766	5830411N06Rik	7	140247284	140300736	+	5532	protein_coding	RIKEN cDNA 5830411N06 gene [Source:MGI Symbol;Acc:MGI:2443685]	-	31	13	26	7	11	15	0.329465	0.131214	0.28845	0.0681227	0.109436	0.12948
ENSMUSG00000049493	14.8225	32.035	17.8768	10.7123	6.96155	8.59219	1.30421	0.0408077	0.80766	Pls1	9	95752642	95845311	-	3890	protein_coding	plastin 1 (I-isoform) [Source:MGI Symbol;Acc:MGI:104809]	-	14	32	16	11	7	10	0.211596	0.459325	0.252435	0.152237	0.0990369	0.122756
ENSMUSG00000097617	49.7611	63.0688	51.3958	93.4891	82.544	77.3297	-0.623146	0.0408442	0.80766	Gm10687	9	44122186	44134485	-	3233	antisense	predicted gene 10687 [Source:MGI Symbol;Acc:MGI:3642689]	-	47	63	46	96	83	90	0.854716	1.08807	0.873235	1.59861	1.41293	1.32932
ENSMUSG00000026640	1226.03	1179.29	761.998	939.76	437.583	685.657	0.6186	0.0412068	0.81281	Plxna2	1	194618218	194816869	+	17174	protein_coding	plexin A2 [Source:MGI Symbol;Acc:MGI:107684]	-	1158	1178	682	965	440	798	3.9643	3.82996	2.43721	3.02504	1.41004	2.21884
ENSMUSG00000079018	462.672	416.455	550.828	469.393	1040.25	661.598	-0.602613	0.0412856	0.81281	Ly6c1	15	75044018	75048830	-	1677	protein_coding	lymphocyte antigen 6 complex, locus C1 [Source:MGI Symbol;Acc:MGI:96882]	-	437	416	493	482	1046	770	15.3207	13.851	18.0423	15.4735	34.3279	21.9256
ENSMUSG00000028789	310.213	273.298	336.307	356.427	520.127	387.508	-0.458704	0.0413118	0.81281	Azin2	4	128930233	128962442	-	4024	protein_coding	antizyme inhibitor 2 [Source:MGI Symbol;Acc:MGI:2442093]	-	293	273	301	366	523	451	4.28094	3.78813	4.59079	4.89665	7.15307	5.35195
ENSMUSG00000114049	150.342	242.264	169.829	161.658	81.5495	109.98	0.672065	0.0413396	0.81281	Gm48140	12	16672240	16685013	+	2057	antisense	predicted gene, 48140 [Source:MGI Symbol;Acc:MGI:6097506]	-	142	242	152	166	82	128	4.05867	6.56903	4.53512	4.3446	2.19396	2.97146
ENSMUSG00000102629	14.8225	23.0251	10.0557	6.81691	3.97803	6.01453	1.51219	0.0413588	0.81281	Gm29999	3	82660375	82664900	-	2977	processed_transcript	predicted gene, 29999 [Source:MGI Symbol;Acc:MGI:5589158]	-	14	23	9	7	4	7	0.27649	0.431389	0.185542	0.126589	0.0739486	0.112283
ENSMUSG00000086332	5.29374	1.00109	4.4692	0	0	0	4.37115	0.0414226	1	4930480G23Rik	4	19979445	19985388	-	1013	antisense	RIKEN cDNA 4930480G23 gene [Source:MGI Symbol;Acc:MGI:1922238]	-	5	1	4	0	0	0	0.290195	0.0551202	0.242343	0	0	0
ENSMUSG00000058624	417.146	473.517	239.102	190.874	308.297	233.708	0.625363	0.0414357	0.81281	Gda	19	21391307	21473445	-	6135	protein_coding	guanine deaminase [Source:MGI Symbol;Acc:MGI:95678]	-	394	473	214	196	310	272	3.77582	4.30494	2.14081	1.71996	2.78097	2.11713
ENSMUSG00000023153	33.8799	58.0634	51.3958	58.4307	58.6759	164.97	-0.979192	0.041452	0.81281	Tmem52	4	155469114	155470858	+	1157	protein_coding	transmembrane protein 52 [Source:MGI Symbol;Acc:MGI:1916921]	-	32	58	46	60	59	192	1.6261	2.79908	2.44008	2.79186	2.80651	7.92431
ENSMUSG00000104916	6.35248	15.0164	7.82109	0.973844	0.994506	4.29609	2.19337	0.0414567	1	Gm42830	5	122377408	122377720	+	313	TEC	predicted gene 42830 [Source:MGI Symbol;Acc:MGI:5662967]	-	6	15	7	1	1	5	1.12703	2.67588	1.37256	0.172001	0.175835	0.762815
ENSMUSG00000024646	2724.16	3503.82	5216.67	2946.85	9042.05	7403.89	-0.760887	0.0414835	0.81281	Cyb5a	18	84851338	84880401	+	2143	protein_coding	cytochrome b5 type A (microsomal) [Source:MGI Symbol;Acc:MGI:1926952]	-	2573	3500	4669	3026	9092	8617	70.5907	91.1939	133.715	76.0191	233.499	192.012
ENSMUSG00000048304	0	0	0	2.92153	1.98901	6.01453	-4.23091	0.0417581	1	Slitrk3	3	73047265	73057803	-	4848	protein_coding	SLIT and NTRK-like family, member 3 [Source:MGI Symbol;Acc:MGI:2679447]	-	0	0	0	3	2	7	0	0	0	0.0333146	0.0227047	0.0689492
ENSMUSG00000061833	0	0	0	2.92153	0.994506	7.73297	-4.32522	0.0419889	1	Gm6311	13	75954136	75955013	+	878	processed_pseudogene	predicted gene 6311 [Source:MGI Symbol;Acc:MGI:3644735]	-	0	0	0	3	1	9	0	0	0	0.183951	0.0626836	0.489488
ENSMUSG00000062393	8.46998	10.0109	4.4692	8.7646	44.7528	16.3252	-1.59749	0.0419995	0.820092	Dgkk	X	6779306	6948363	+	7158	protein_coding	diacylglycerol kinase kappa [Source:MGI Symbol;Acc:MGI:3580254]	-	8	10	4	9	45	19	0.0657095	0.0780061	0.0342963	0.0676904	0.345995	0.126752
ENSMUSG00000031776	1340.37	1237.35	1760.86	1683.78	2218.74	1898.01	-0.419146	0.0420152	0.820092	Arl2bp	8	94666600	94674425	+	2802	protein_coding	ADP-ribosylation factor-like 2 binding protein [Source:MGI Symbol;Acc:MGI:1349429]	-	1266	1236	1576	1729	2231	2209	26.5641	24.6303	34.5197	33.2202	43.8208	37.6462
ENSMUSG00000041679	101.64	77.0841	50.2785	137.312	116.357	109.98	-0.665059	0.0420364	0.820092	Lrrc29	8	105312265	105326278	-	3958	protein_coding	leucine rich repeat containing 29 [Source:MGI Symbol;Acc:MGI:2443262]	-	96	77	45	141	117	128	1.42602	1.08626	0.697776	1.91787	1.62689	1.54429
ENSMUSG00000022297	412.911	323.353	312.844	525.876	455.484	423.595	-0.420931	0.0420462	0.820092	Fzd6	15	39006034	39038188	+	4818	protein_coding	frizzled class receptor 6 [Source:MGI Symbol;Acc:MGI:108474]	-	390	323	280	540	458	493	4.75913	3.74331	3.56673	6.03397	5.23175	4.88623
ENSMUSG00000050241	1.05875	3.00328	5.5865	9.73844	13.9231	11.1698	-1.86079	0.0422665	1	Klre1	6	129577905	129585827	+	3494	protein_coding	killer cell lectin-like receptor family E member 1 [Source:MGI Symbol;Acc:MGI:2662547]	-	1	3	5	10	14	13	0.016827	0.0479423	0.0878266	0.154082	0.220523	0.17767
ENSMUSG00000036526	95.2872	94.1027	96.0877	52.5876	56.6869	77.3297	0.609848	0.0422982	0.823958	Card11	5	140872990	141000582	-	4866	protein_coding	caspase recruitment domain family, member 11 [Source:MGI Symbol;Acc:MGI:1916978]	-	90	94	86	54	57	90	1.08743	1.07864	1.08469	0.597445	0.644691	0.88321
ENSMUSG00000079435	4482.74	4646.07	5507.17	4022.95	3183.42	4143.15	0.366768	0.0423417	0.823958	Rpl36a	X	134585654	134588062	+	1655	protein_coding	ribosomal protein L36A [Source:MGI Symbol;Acc:MGI:1201789]	-	4234	4641	4929	4131	3201	4822	150.412	156.579	182.785	134.38	106.448	139.131
ENSMUSG00000059146	52.9374	149.163	74.859	74.0122	242.66	235.426	-0.994265	0.042441	0.823958	Ntrk3	7	78175959	78738012	-	30170	protein_coding	neurotrophic tyrosine kinase, receptor, type 3 [Source:MGI Symbol;Acc:MGI:97385]	-	50	149	67	76	244	274	0.0974371	0.27576	0.136295	0.135617	0.445106	0.433679
ENSMUSG00000032690	205.397	164.179	144.132	266.833	264.539	198.48	-0.505193	0.0424822	0.823958	Oas2	5	120730333	120749853	-	4451	protein_coding	2'-5' oligoadenylate synthetase 2 [Source:MGI Symbol;Acc:MGI:2180852]	-	194	164	129	274	266	231	2.56256	2.05734	1.77874	3.31413	3.28907	2.47827
ENSMUSG00000029522	10.5875	11.012	7.82109	12.66	29.8352	28.3542	-1.26647	0.0424844	0.823958	Pla2g1b	5	115466262	115474722	+	713	protein_coding	phospholipase A2, group IB, pancreas [Source:MGI Symbol;Acc:MGI:101842]	-	10	11	7	13	30	33	0.824594	0.861436	0.602542	0.981589	2.31569	2.21013
ENSMUSG00000085071	0	4.00437	2.2346	18.503	6.96155	6.01453	-2.32237	0.0425722	1	Gm14066	2	139256876	139677714	-	2057	processed_transcript	predicted gene 14066 [Source:MGI Symbol;Acc:MGI:3649728]	-	0	4	2	19	7	7	0	0.108579	0.0596726	0.497273	0.187289	0.162502
ENSMUSG00000020993	1074.63	1030.12	1163.11	1205.62	1608.12	1381.62	-0.360517	0.0425906	0.824458	Trappc6b	12	59043092	59061472	-	2419	protein_coding	trafficking protein particle complex 6B [Source:MGI Symbol;Acc:MGI:1925482]	-	1015	1029	1041	1238	1617	1608	24.6695	23.752	26.4116	27.5525	36.7894	31.7427
ENSMUSG00000031378	763.357	571.624	926.241	854.062	1501.7	967.48	-0.555636	0.0426412	0.824458	Abcd1	X	73716597	73738534	+	4192	protein_coding	ATP-binding cassette, sub-family D (ALD), member 1 [Source:MGI Symbol;Acc:MGI:1349215]	-	721	571	829	877	1510	1126	10.1122	7.60563	12.137	11.263	19.8246	12.8266
ENSMUSG00000034327	460.555	494.54	536.304	542.431	751.847	673.628	-0.400165	0.0426543	0.824458	Kctd9	14	67715937	67742310	+	4746	protein_coding	potassium channel tetramerisation domain containing 9 [Source:MGI Symbol;Acc:MGI:2145579]	-	435	494	480	557	756	784	5.38879	5.81192	6.20716	6.31835	8.76683	7.88827
ENSMUSG00000050192	124.932	129.141	100.557	180.161	164.094	153.8	-0.488084	0.0428528	0.826657	Eif5a2	3	28781276	28798846	+	5027	protein_coding	eukaryotic translation initiation factor 5A2 [Source:MGI Symbol;Acc:MGI:1933735]	-	118	129	90	185	165	179	1.38008	1.43285	1.09879	1.98125	1.80644	1.70035
ENSMUSG00000027523	1833.75	1775.94	1668.13	2108.37	2400.74	2033.77	-0.309799	0.042989	0.826657	Gnas	2	174284320	174346744	+	11186	protein_coding	GNAS (guanine nucleotide binding protein, alpha stimulating) complex locus [Source:MGI Symbol;Acc:MGI:95777]	-	1732	1774	1493	2165	2414	2367	9.10338	8.85521	8.19151	10.4198	11.8771	10.1046
ENSMUSG00000028626	284.803	716.782	411.166	315.526	160.116	352.28	0.770642	0.0430025	0.826657	Col9a2	4	121039385	121055322	+	3095	protein_coding	collagen, type IX, alpha 2 [Source:MGI Symbol;Acc:MGI:88466]	-	269	716	368	324	161	410	5.11001	12.9173	7.29737	5.63586	2.86295	6.32582
ENSMUSG00000006931	2246.66	1778.94	2935.14	2753.06	3334.58	3417.11	-0.449609	0.0430212	0.826657	P3h4	11	100408456	100414836	-	2178	protein_coding	prolyl 3-hydroxylase family member 4 (non-enzymatic) [Source:MGI Symbol;Acc:MGI:1913430]	-	2122	1777	2627	2827	3353	3977	57.2819	45.5564	74.0255	69.8786	84.7275	87.195
ENSMUSG00000060862	636.307	976.065	634.626	453.811	577.808	578.254	0.481308	0.0431758	0.826657	Zbtb40	4	136979732	137048801	-	10710	protein_coding	zinc finger and BTB domain containing 40 [Source:MGI Symbol;Acc:MGI:2682254]	ZBTB	601	975	568	466	581	673	3.29925	5.08318	3.2549	2.34246	2.98563	3.00068
ENSMUSG00000044783	6791.86	6674.29	5186.5	5211.04	3960.12	5069.39	0.389373	0.0432823	0.826657	Hjurp	1	88262471	88277633	-	8331	protein_coding	Holliday junction recognition protein [Source:MGI Symbol;Acc:MGI:2685821]	-	6415	6667	4642	5351	3982	5900	45.272	44.6841	34.1969	34.5791	26.3059	33.818
ENSMUSG00000110677	1.05875	5.00546	4.4692	0	0	0	4.34346	0.0433001	1	Gm45777	12	103368772	103372467	+	301	unitary_pseudogene	predicted gene 45777 [Source:MGI Symbol;Acc:MGI:5804892]	-	1	5	4	0	0	0	0.195327	0.927521	0.815591	0	0	0
ENSMUSG00000025789	22.2337	26.0284	153.07	9.73844	23.8682	36.9464	1.50753	0.0433057	0.826657	St8sia2	7	73939119	74013690	-	5384	protein_coding	ST8 alpha-N-acetyl-neuraminide alpha-2,8-sialyltransferase 2 [Source:MGI Symbol;Acc:MGI:106020]	-	21	26	137	10	24	43	0.229321	0.269643	1.56169	0.0999933	0.245332	0.381379
ENSMUSG00000022021	269.981	192.21	198.879	190.874	113.374	140.912	0.570469	0.0434096	0.826657	Diaph3	14	86655367	87141235	-	5569	protein_coding	diaphanous related formin 3 [Source:MGI Symbol;Acc:MGI:1927222]	-	255	192	178	196	114	164	2.69211	1.92506	1.96165	1.89476	1.12662	1.40624
ENSMUSG00000030655	3006.84	3024.3	2789.9	2574.84	2341.07	2307.86	0.288304	0.0434954	0.826657	Smg1	7	118131308	118243670	-	23984	protein_coding	SMG1 homolog, phosphatidylinositol 3-kinase-related kinase (C. elegans) [Source:MGI Symbol;Acc:MGI:1919742]	-	2840	3021	2497	2644	2354	2686	6.96188	7.03314	6.38964	5.93493	5.40174	5.34784
ENSMUSG00000025810	1955.51	1727.89	1378.75	1477.32	1117.83	1205.48	0.413661	0.0435006	0.826657	Nrp1	8	128358604	128503363	+	9785	protein_coding	neuropilin 1 [Source:MGI Symbol;Acc:MGI:106206]	-	1847	1726	1234	1517	1124	1403	11.0978	9.84918	7.73987	8.34643	6.322	6.84684
ENSMUSG00000044647	169.4	254.278	245.806	291.179	293.379	348.843	-0.479924	0.0435133	0.826657	Csrnp3	2	65845767	66031546	+	12336	protein_coding	cysteine-serine-rich nuclear protein 3 [Source:MGI Symbol;Acc:MGI:1925021]	-	160	254	220	299	295	406	0.762562	1.14969	1.09453	1.30489	1.31612	1.57161
ENSMUSG00000068762	131.285	357.39	184.354	174.318	685.215	438.202	-0.946582	0.043528	0.826657	Gstm6	3	107938847	107943749	-	1989	protein_coding	glutathione S-transferase, mu 6 [Source:MGI Symbol;Acc:MGI:1309467]	-	124	357	165	179	689	510	3.66536	10.022	5.0913	4.845	19.0648	12.2442
ENSMUSG00000085171	27.5274	50.0546	43.5747	48.6922	70.61	95.3733	-0.826673	0.0435336	0.826657	D830026I12Rik	6	17197751	17210152	+	2112	lincRNA	RIKEN cDNA D830026I12 gene [Source:MGI Symbol;Acc:MGI:2442531]	-	26	50	39	50	71	111	0.723784	1.32189	1.13331	1.27454	1.85018	2.50971
ENSMUSG00000022353	861.82	726.793	687.139	916.388	1006.44	967.48	-0.344778	0.0435436	0.826657	Mtss1	15	58941234	59082005	-	11345	protein_coding	metastasis suppressor 1 [Source:MGI Symbol;Acc:MGI:2384818]	-	814	726	615	941	1012	1126	4.21842	3.57316	3.32698	4.46541	4.90936	4.73945
ENSMUSG00000087129	2.11749	0	2.2346	7.79076	3.97803	12.8883	-2.52875	0.0435528	1	Gm16316	2	163685004	163692279	-	3393	antisense	predicted gene 16316 [Source:MGI Symbol;Acc:MGI:3826530]	-	2	0	2	8	4	15	0.0346558	0	0.0361764	0.126935	0.0648821	0.211106
ENSMUSG00000026972	669.128	482.527	794.4	651.502	1170.53	1046.53	-0.560204	0.0436006	0.826657	Arrdc1	2	24925352	24935252	-	2510	protein_coding	arrestin domain containing 1 [Source:MGI Symbol;Acc:MGI:2446136]	-	632	482	711	669	1177	1218	14.8038	10.7224	17.385	14.3492	25.8078	23.1722
ENSMUSG00000036667	7351.94	10477.4	5178.68	6629.93	4376.82	4516.05	0.567812	0.0436136	0.826657	Tcaf1	6	42668002	42710088	-	9638	protein_coding	TRPM8 channel-associated factor 1 [Source:MGI Symbol;Acc:MGI:1914665]	-	6944	10466	4635	6808	4401	5256	42.3597	60.6337	29.5149	38.0284	25.1312	26.0413
ENSMUSG00000006641	242.453	230.251	220.108	276.572	348.077	294.712	-0.407597	0.0436319	0.826657	Slc5a6	5	31036036	31048924	-	3991	protein_coding	solute carrier family 5 (sodium-dependent vitamin transporter), member 6 [Source:MGI Symbol;Acc:MGI:2660847]	-	229	230	197	284	350	343	3.37352	3.21785	3.02945	3.831	4.82653	4.10399
ENSMUSG00000023048	1030.16	950.037	1604.44	1132.58	2674.23	1818.11	-0.650133	0.0437103	0.826657	Prr13	15	102459028	102462806	+	1562	protein_coding	proline rich 13 [Source:MGI Symbol;Acc:MGI:1913401]	-	973	949	1436	1163	2689	2116	36.6236	33.9239	56.4225	40.0843	94.7455	64.6887
ENSMUSG00000025510	4534.61	3343.65	6001.01	4894.54	8942.6	6676.99	-0.563736	0.0437633	0.826657	Cd151	7	141467392	141471473	+	2741	protein_coding	CD151 antigen [Source:MGI Symbol;Acc:MGI:1096360]	-	4283	3340	5371	5026	8992	7771	91.869	68.0389	120.261	98.7164	180.549	135.382
ENSMUSG00000071341	4.23499	4.00437	4.4692	0	0.994506	0	3.65153	0.0437809	1	Egr4	6	85511121	85513589	-	2148	protein_coding	early growth response 4 [Source:MGI Symbol;Acc:MGI:99252]	zf-C2H2	4	4	4	0	1	0	0.109485	0.103979	0.114289	0	0.0256221	0
ENSMUSG00000117070	13.7637	1.00109	7.82109	29.2153	32.8187	10.3106	-1.68236	0.0438613	0.826657	CAAA01141682.2	17	21624958	21650474	-	464	lincRNA	novel transcript	-	13	1	7	30	33	12	1.64723	0.120338	0.92589	3.4808	3.91421	1.23497
ENSMUSG00000037003	1562.71	1417.55	1491.59	1687.67	2471.35	1757.96	-0.403871	0.0438778	0.826657	Tns2	15	102100413	102116401	+	5452	protein_coding	tensin 2 [Source:MGI Symbol;Acc:MGI:2387586]	-	1476	1416	1335	1733	2485	2046	15.917	14.502	15.0281	17.1127	25.0853	17.9202
ENSMUSG00000036139	211.749	270.295	90.5012	98.3583	64.6429	149.504	0.872595	0.043891	0.826657	Hoxc9	15	102976439	102985099	+	2430	protein_coding	homeobox C9 [Source:MGI Symbol;Acc:MGI:96199]	Homeobox	200	270	81	101	65	174	4.83898	6.20408	2.04578	2.23764	1.47216	3.4193
ENSMUSG00000034201	1155.09	1152.26	1329.59	1204.65	2151.12	1695.24	-0.473895	0.043919	0.826657	Gas2l1	11	5054132	5065327	-	6100	protein_coding	growth arrest-specific 2 like 1 [Source:MGI Symbol;Acc:MGI:1926176]	-	1091	1151	1190	1237	2163	1973	10.5154	10.5358	11.9728	10.9173	19.5153	15.4451
ENSMUSG00000110559	19.0574	1.00109	0	0.973844	0	0	4.31069	0.0439633	1	Gm26843	8	93646386	93687958	-	2859	lincRNA	predicted gene, 26843 [Source:MGI Symbol;Acc:MGI:5477337]	-	18	1	0	1	0	0	0.370159	0.0195302	0	0.0188305	0	0
ENSMUSG00000029352	21.1749	42.0459	15.6422	31.163	67.6264	63.5822	-1.03738	0.0439721	0.826657	Crybb3	5	113075839	113081584	-	2333	protein_coding	crystallin, beta B3 [Source:MGI Symbol;Acc:MGI:102717]	-	20	42	14	32	68	74	0.504017	1.00521	0.368292	0.738433	1.60414	1.51464
ENSMUSG00000089774	466.907	743.812	549.711	392.459	358.022	500.065	0.493048	0.0439981	0.826657	Slc5a3	16	92058322	92087473	+	10913	protein_coding	solute carrier family 5 (inositol transporters), member 3 [Source:MGI Symbol;Acc:MGI:1858226]	-	441	743	492	403	360	582	2.37588	3.80159	2.76694	1.98809	1.81555	2.54667
ENSMUSG00000027861	15.8812	34.0372	43.5747	40.9015	87.5166	55.8492	-0.979459	0.044041	0.826657	Casq2	3	102086415	102146514	+	2736	protein_coding	calsequestrin 2 [Source:MGI Symbol;Acc:MGI:1309469]	-	15	34	39	42	88	65	0.322333	0.693878	0.874838	0.826436	1.77017	1.13446
ENSMUSG00000112030	94.2285	80.0874	225.694	89.5937	905.001	481.163	-1.88368	0.0440815	0.826657	Gm35189	12	77039597	77042201	-	789	lincRNA	predicted gene, 35189 [Source:MGI Symbol;Acc:MGI:5594348]	-	89	80	202	92	910	560	6.63197	5.66152	15.7128	6.2775	63.4765	33.8926
ENSMUSG00000050856	472.201	351.384	740.769	309.683	328.187	402.974	0.586713	0.0441166	0.826657	Atp5k	5	108433244	108434448	-	616	protein_coding	ATP synthase, H+ transporting, mitochondrial F1F0 complex, subunit E [Source:MGI Symbol;Acc:MGI:106636]	-	446	351	663	318	330	469	42.5681	31.8161	66.056	27.7922	29.4837	36.3568
ENSMUSG00000028563	423.499	422.461	508.371	520.033	672.286	582.55	-0.390423	0.0442022	0.826953	Tm2d1	4	98355370	98383306	-	1124	protein_coding	TM2 domain containing 1 [Source:MGI Symbol;Acc:MGI:2137022]	-	400	422	455	534	676	678	20.923	20.9636	24.8442	25.5771	33.1001	28.8043
ENSMUSG00000026864	12295.2	20510.4	21845.4	10715.2	13676.5	14338.6	0.496774	0.0442476	0.826953	Hspa5	2	34771970	34777547	+	4229	protein_coding	heat shock protein 5 [Source:MGI Symbol;Acc:MGI:95835]	-	11613	20488	19552	11003	13752	16688	161.449	270.509	283.748	140.071	178.969	188.434
ENSMUSG00000113570	0	1.00109	1.1173	12.66	6.96155	0.859219	-3.2695	0.0442516	1	Gm5953	12	19288562	19291177	+	2616	TEC	predicted gene 5953 [Source:MGI Symbol;Acc:MGI:3647171]	-	0	1	1	13	7	1	0	0.0213443	0.0234607	0.267536	0.147268	0.0182539
ENSMUSG00000030117	97.4047	67.0732	60.3342	39.9276	51.7143	46.3978	0.704203	0.0442769	0.826953	Gdf3	6	122605403	122610087	-	2423	protein_coding	growth differentiation factor 3 [Source:MGI Symbol;Acc:MGI:95686]	-	92	67	54	41	52	54	2.23236	1.54398	1.36779	0.910975	1.18113	1.06423
ENSMUSG00000079049	5.29374	4.00437	1.1173	0	0	0	4.3294	0.0442973	1	Serpinb1c	13	32881434	32898211	-	1633	protein_coding	serine (or cysteine) peptidase inhibitor, clade B, member 1c [Source:MGI Symbol;Acc:MGI:2445363]	-	5	4	1	0	0	0	0.180017	0.136771	0.0375831	0	0	0
ENSMUSG00000046841	2850.15	2320.53	2713.92	2273.93	1813.98	2107.66	0.347674	0.044371	0.827809	Ckap4	10	84526305	84534062	-	3089	protein_coding	cytoskeleton-associated protein 4 [Source:MGI Symbol;Acc:MGI:2444926]	-	2692	2318	2429	2335	1824	2453	51.2374	41.9002	48.2602	40.6954	32.4979	37.9204
ENSMUSG00000025362	10661.6	10481.4	13935	9568.99	8081.36	9552.79	0.366744	0.0445406	0.829718	Rps26	10	128624534	128626747	-	1544	protein_coding	ribosomal protein S26 [Source:MGI Symbol;Acc:MGI:1351628]	-	10070	10470	12472	9826	8126	11118	383.453	378.634	495.756	342.614	289.653	343.853
ENSMUSG00000062997	4762.24	4426.83	6201.01	4304.39	3557.35	3948.97	0.381822	0.0446101	0.829718	Rpl35	2	39001580	39005624	-	1241	protein_coding	ribosomal protein L35 [Source:MGI Symbol;Acc:MGI:1913739]	-	4498	4422	5550	4420	3577	4596	213.097	198.961	274.473	191.746	158.634	176.849
ENSMUSG00000037580	707.243	765.836	946.352	853.088	1410.21	1094.64	-0.473018	0.0446184	0.829718	Gch1	14	47153895	47189413	-	6251	protein_coding	GTP cyclohydrolase 1 [Source:MGI Symbol;Acc:MGI:95675]	-	668	765	847	876	1418	1274	6.28285	6.83332	8.31597	7.5445	12.4846	9.73226
ENSMUSG00000061080	164.106	181.198	146.366	97.3844	118.346	131.46	0.501396	0.0446765	0.829874	Lsamp	16	39984361	42181679	+	17213	protein_coding	limbic system-associated membrane protein [Source:MGI Symbol;Acc:MGI:1261760]	-	155	181	131	100	119	153	0.529426	0.587141	0.467083	0.312766	0.380486	0.424452
ENSMUSG00000004902	156.695	187.204	262.565	160.684	633.501	309.319	-0.863653	0.0447235	0.829874	Slc25a18	6	120773578	120794336	+	1911	protein_coding	solute carrier family 25 (mitochondrial carrier), member 18 [Source:MGI Symbol;Acc:MGI:1919053]	-	148	187	235	165	637	360	4.55335	5.46388	7.54721	4.64835	18.3454	8.99571
ENSMUSG00000049491	19.0574	2.00219	73.7417	13.6338	6.96155	1.71844	2.0911	0.044827	0.829931	Slc36a3	11	55124815	55151708	-	2358	protein_coding	solute carrier family 36 (proton/amino acid symporter), member 3 [Source:MGI Symbol;Acc:MGI:2665001]	-	18	2	66	14	7	2	0.448806	0.0473594	1.71783	0.319639	0.163382	0.0405023
ENSMUSG00000003476	0	1.00109	0	2.92153	3.97803	6.87375	-3.6028	0.0448466	1	Crhr2	6	55090049	55133016	-	5115	protein_coding	corticotropin releasing hormone receptor 2 [Source:MGI Symbol;Acc:MGI:894312]	-	0	1	0	3	4	8	0	0.0109163	0	0.0315756	0.0430391	0.0746858
ENSMUSG00000096401	348.328	376.411	271.504	273.65	218.791	239.722	0.445082	0.0448626	0.829931	Gm21811	8	20136502	20151665	+	930	unprocessed_pseudogene	predicted gene, 21811 [Source:MGI Symbol;Acc:MGI:5433975]	-	329	376	243	281	220	279	20.799	22.5749	16.0362	16.2667	13.0193	14.3257
ENSMUSG00000039084	202.221	143.156	136.31	135.364	88.5111	95.3733	0.594138	0.0448716	0.829931	Chad	11	94565047	94569127	+	1680	protein_coding	chondroadherin [Source:MGI Symbol;Acc:MGI:1096866]	-	191	143	122	139	89	111	6.68427	4.75277	4.45687	4.45432	2.91561	3.15506
ENSMUSG00000028883	49.7611	96.1049	75.9763	37.0061	47.7363	47.257	0.749342	0.0450205	0.831789	Sema3a	5	13125414	13602565	+	13868	protein_coding	sema domain, immunoglobulin domain (Ig), short basic domain, secreted, (semaphorin) 3A [Source:MGI Symbol;Acc:MGI:107558]	-	47	96	68	38	48	55	0.199257	0.386525	0.300936	0.147518	0.190492	0.189384
ENSMUSG00000052837	696.656	454.496	670.379	956.315	1015.39	633.244	-0.51604	0.0450779	0.831954	Junb	8	84974484	84978718	-	2301	protein_coding	jun B proto-oncogene [Source:MGI Symbol;Acc:MGI:96647]	TF_bZIP	658	454	600	982	1021	737	16.8128	11.0169	16.0035	22.9758	24.4207	15.2948
ENSMUSG00000117040	1.05875	0	0	0	15.9121	3.43688	-4.08575	0.0451321	1	AC127690.1	17	45961859	45963849	+	699	lincRNA	novel transcript	-	1	0	0	0	16	4	0.084111	0	0	0	1.25977	0.27326
ENSMUSG00000009281	1296.97	1742.9	1475.95	1768.5	2159.07	1902.31	-0.368298	0.0454686	0.833574	Rarres2	6	48569696	48572789	-	2656	protein_coding	retinoic acid receptor responder (tazarotene induced) 2 [Source:MGI Symbol;Acc:MGI:1918910]	-	1225	1741	1321	1816	2171	2214	27.1168	36.6008	30.5249	36.8098	44.9863	39.8055
ENSMUSG00000038987	22.2337	32.035	15.6422	37.0061	47.7363	45.5386	-0.892944	0.0455059	0.833574	Cfap157	2	32777381	32784428	-	1779	protein_coding	cilia and flagella associated protein 157 [Source:MGI Symbol;Acc:MGI:2447809]	-	21	32	14	38	48	53	0.694022	1.00437	0.482982	1.14996	1.48496	1.42264
ENSMUSG00000009292	47.6436	143.156	112.847	49.6661	64.6429	54.99	0.843862	0.045541	0.833574	Trpm2	10	77907722	77970563	-	12459	protein_coding	transient receptor potential cation channel, subfamily M, member 2 [Source:MGI Symbol;Acc:MGI:1351901]	-	45	143	101	51	65	64	0.212353	0.640874	0.497528	0.220375	0.28713	0.245296
ENSMUSG00000025794	9463.08	10183.1	12007.6	8486.08	7609.96	9026.95	0.333317	0.045559	0.833574	Rpl14	9	120571444	120574654	+	1651	protein_coding	ribosomal protein L14 [Source:MGI Symbol;Acc:MGI:1914365]	-	8938	10172	10747	8714	7652	10506	318.29	344.017	399.502	284.149	255.08	303.867
ENSMUSG00000031561	604.545	449.491	205.583	372.009	124.313	186.45	0.883956	0.045676	0.833574	Tenm3	8	48227682	48843951	-	10237	protein_coding	teneurin transmembrane protein 3 [Source:MGI Symbol;Acc:MGI:1345183]	-	571	449	184	382	125	217	3.27939	2.44903	1.10312	2.00894	0.672026	1.01223
ENSMUSG00000022463	3541.51	3209.5	4471.43	3978.15	6487.17	4980.03	-0.46083	0.0457313	0.833574	Srebf2	15	82147181	82205379	+	7184	protein_coding	sterol regulatory element binding factor 2 [Source:MGI Symbol;Acc:MGI:107585]	bHLH	3345	3206	4002	4085	6523	5796	27.3753	24.9182	34.1893	30.6127	49.9723	38.5262
ENSMUSG00000021830	716.772	582.636	587.699	950.472	805.55	716.588	-0.389558	0.0457422	0.833574	Txndc16	14	45133465	45220328	-	11570	protein_coding	thioredoxin domain containing 16 [Source:MGI Symbol;Acc:MGI:1917811]	-	677	582	526	976	810	834	3.44021	2.80873	2.79018	4.54143	3.85301	3.44212
ENSMUSG00000085089	19.0574	16.0175	8.93839	22.3984	52.7088	24.0581	-1.16565	0.0458214	0.833574	Arhgap15os	2	44059238	44065324	-	1761	antisense	Rho GTPase activating protein 15, opposite strand [Source:MGI Symbol;Acc:MGI:2444930]	-	18	16	8	23	53	28	0.600956	0.507319	0.278811	0.703144	1.6564	0.759263
ENSMUSG00000104380	4.23499	22.024	7.82109	0	4.97253	1.71844	2.36181	0.0458359	1	4933436F18Rik	12	83121315	83122116	-	802	TEC	RIKEN cDNA 4933436F18 gene [Source:MGI Symbol;Acc:MGI:1918465]	-	4	22	7	0	5	2	0.293235	1.53168	0.535677	0	0.343119	0.119083
ENSMUSG00000113318	1.05875	3.00328	3.3519	5.84307	21.8791	5.15531	-2.14484	0.0459114	1	Gm18113	12	69369514	69370023	-	303	processed_pseudogene	predicted gene, 18113 [Source:MGI Symbol;Acc:MGI:5010298]	-	1	3	3	6	22	6	0.194038	0.552839	0.607656	1.06607	3.99603	0.945589
ENSMUSG00000033177	0	3.00328	0	0.973844	19.8901	6.87375	-3.16963	0.0459277	1	Tmprss7	16	45656315	45693658	-	2837	protein_coding	transmembrane serine protease 7 [Source:MGI Symbol;Acc:MGI:2686594]	-	0	3	0	1	20	8	0	0.0590448	0	0.0189765	0.387989	0.134656
ENSMUSG00000004360	20.1162	11.012	25.6979	6.81691	7.95605	7.73297	1.3318	0.0459361	0.833574	9330159F19Rik	10	29211606	29230779	+	5767	protein_coding	RIKEN cDNA 9330159F19 gene [Source:MGI Symbol;Acc:MGI:3036239]	-	19	11	23	7	8	9	0.193702	0.106503	0.244769	0.0653468	0.0763464	0.0745223
ENSMUSG00000031906	35.9974	38.0415	51.3958	15.5815	33.8132	12.8883	1.01554	0.0460072	0.833574	Smpd3	8	106252548	106337988	-	5232	protein_coding	sphingomyelin phosphodiesterase 3, neutral [Source:MGI Symbol;Acc:MGI:1927578]	-	34	38	46	16	34	15	0.382068	0.405542	0.539597	0.164637	0.357651	0.136904
ENSMUSG00000009734	1.05875	0	0	0.973844	0.994506	15.4659	-3.94744	0.0460297	1	Pou6f2	13	18121098	18397686	-	6985	protein_coding	POU domain, class 6, transcription factor 2 [Source:MGI Symbol;Acc:MGI:2443631]	Pou	1	0	0	1	1	18	0.00841712	0	0	0.00770743	0.0078792	0.123055
ENSMUSG00000003528	1475.89	1160.27	2510.57	1760.71	3528.51	2802.77	-0.653	0.0460518	0.833574	Slc25a1	16	17925223	17928219	-	2164	protein_coding	solute carrier family 25 (mitochondrial carrier, citrate transporter), member 1 [Source:MGI Symbol;Acc:MGI:1345283]	-	1394	1159	2247	1808	3548	3262	37.8735	29.9052	63.7272	44.9798	90.235	71.9814
ENSMUSG00000102784	0	0	0	7.79076	0.994506	2.57766	-4.28152	0.0460625	1	Gm38251	1	184923136	184942500	+	2575	antisense	predicted gene, 38251 [Source:MGI Symbol;Acc:MGI:5611479]	-	0	0	0	8	1	3	0	0	0	0.167259	0.0213733	0.0556337
ENSMUSG00000039270	649.012	591.646	692.725	908.597	905.001	696.826	-0.376593	0.0461242	0.833574	Megf9	4	70427065	70534995	-	8226	protein_coding	multiple EGF-like-domains 9 [Source:MGI Symbol;Acc:MGI:1918264]	-	613	591	620	933	910	811	4.38129	4.01161	4.62575	6.10617	6.08837	4.70788
ENSMUSG00000033685	3781.84	4374.78	5173.09	5496.38	8477.17	4799.6	-0.493991	0.0461505	0.833574	Ucp2	7	100493337	100502020	+	6989	protein_coding	uncoupling protein 2 (mitochondrial, proton carrier) [Source:MGI Symbol;Acc:MGI:109354]	-	3572	4370	4630	5644	8524	5586	30.0487	34.9129	40.6579	43.4758	67.1239	38.1663
ENSMUSG00000042436	924.286	854.933	741.887	877.434	1326.67	1175.41	-0.42264	0.0462592	0.833574	Mfap4	11	61485431	61488900	+	1922	protein_coding	microfibrillar-associated protein 4 [Source:MGI Symbol;Acc:MGI:1342276]	-	873	854	664	901	1334	1368	26.7049	24.8099	21.2028	25.2376	38.1989	33.9881
ENSMUSG00000090381	37.0561	23.0251	23.4633	6.81691	20.8846	7.73297	1.24488	0.0463118	0.833574	Gm6158	14	24069734	24070637	+	904	processed_pseudogene	predicted gene 6158 [Source:MGI Symbol;Acc:MGI:3779562]	-	35	23	21	7	21	9	2.2763	1.42063	1.42571	0.416875	1.2785	0.475409
ENSMUSG00000074472	56.1136	47.0514	36.8709	36.0322	17.9011	21.4805	0.895226	0.0463376	0.833574	Zfp872	9	22188090	22202123	+	3036	protein_coding	zinc finger protein 872 [Source:MGI Symbol;Acc:MGI:3588272]	zf-C2H2	53	47	33	37	18	25	1.02637	0.864403	0.667101	0.656109	0.326302	0.393217
ENSMUSG00000051246	51.8786	53.0579	77.0936	37.9799	31.8242	39.5241	0.731942	0.0463437	0.833574	Msantd1	5	34908012	34923839	+	2905	protein_coding	Myb/SANT-like DNA-binding domain containing 1 [Source:MGI Symbol;Acc:MGI:2684990]	-	49	53	69	39	32	46	0.991699	1.01871	1.45775	0.722761	0.606251	0.756145
ENSMUSG00000079293	572.782	886.968	529.6	348.636	506.204	518.968	0.53429	0.0463474	0.833574	Clec7a	6	129461591	129472779	-	2638	polymorphic_pseudogene	C-type lectin domain family 7, member a [Source:MGI Symbol;Acc:MGI:1861431]	-	541	886	474	358	509	604	12.0574	18.7534	11.0276	7.30608	10.6192	10.9334
ENSMUSG00000051652	105.875	94.1027	110.613	108.097	226.747	150.363	-0.643481	0.0463903	0.833574	Lrrc3	10	77897575	77902536	-	4296	protein_coding	leucine rich repeat containing 3 [Source:MGI Symbol;Acc:MGI:2447899]	-	100	94	99	111	228	175	1.36857	1.22175	1.41433	1.39102	2.92092	1.94521
ENSMUSG00000022456	31.7624	36.0393	22.346	20.4507	11.9341	11.1698	1.05528	0.046391	0.833574	2024-09-03	15	82274893	82294574	+	6620	protein_coding	septin 3 [Source:MGI Symbol;Acc:MGI:1345148]	-	30	36	20	21	12	13	0.266436	0.303644	0.185418	0.17078	0.0997636	0.0937733
ENSMUSG00000038642	2278.42	3169.46	2158.62	1826.93	2104.38	1821.54	0.403171	0.0464938	0.833574	Ctss	3	95526786	95556403	+	1358	protein_coding	cathepsin S [Source:MGI Symbol;Acc:MGI:107341]	-	2152	3166	1932	1876	2116	2120	93.1692	130.176	87.3145	74.3719	85.756	74.5469
ENSMUSG00000013367	80.4648	51.0557	44.692	37.9799	34.8077	29.2134	0.79121	0.0465329	0.833574	Iglon5	7	43472904	43490075	-	2622	protein_coding	IgLON family member 5 [Source:MGI Symbol;Acc:MGI:2686277]	-	76	51	40	39	35	34	1.70416	1.08607	0.936282	0.80077	0.734656	0.619213
ENSMUSG00000038291	341.975	312.341	334.072	211.324	251.61	281.824	0.407145	0.0465898	0.833574	Snx25	8	46033261	46152159	-	4440	protein_coding	sorting nexin 25 [Source:MGI Symbol;Acc:MGI:2142610]	-	323	312	299	217	253	328	4.2771	3.92366	4.13302	2.63119	3.13607	3.52764
ENSMUSG00000030088	714.654	379.414	865.907	485.948	2695.11	2291.54	-1.48148	0.0465963	0.833574	Aldh1l1	6	90486427	90600203	+	4516	protein_coding	aldehyde dehydrogenase 1 family, member L1 [Source:MGI Symbol;Acc:MGI:1340024]	-	675	379	775	499	2710	2667	8.78779	4.68603	10.5324	5.94871	33.0266	28.2009
ENSMUSG00000085735	11.6462	8.00874	4.4692	15.5815	29.8352	16.3252	-1.34907	0.0466855	0.833574	Mettl5os	2	69885728	69888155	+	667	antisense	methyltransferase like 5, opposite strand [Source:MGI Symbol;Acc:MGI:1922537]	-	11	8	4	16	30	19	0.969609	0.669706	0.368056	1.29143	2.47539	1.36026
ENSMUSG00000084411	7.41123	6.00656	21.2287	5.84307	62.6539	38.6648	-1.635	0.0467331	0.833574	Gm11510	11	88432986	88433514	-	347	processed_pseudogene	predicted gene 11510 [Source:MGI Symbol;Acc:MGI:3650711]	-	7	6	19	6	63	45	1.18604	0.965477	3.3605	0.930889	9.99217	6.19265
ENSMUSG00000021822	3666.44	2164.36	2054.71	5172.09	3032.25	3498.74	-0.569588	0.0467941	0.833574	Plau	14	20836660	20843385	+	2367	protein_coding	plasminogen activator, urokinase [Source:MGI Symbol;Acc:MGI:97611]	-	3463	2162	1839	5311	3049	4072	86.0169	51.0009	47.6829	120.796	70.8937	82.1492
ENSMUSG00000076476	3.17624	6.00656	1.1173	0	0	0	4.31518	0.0468164	1	Trbv20	6	41188273	41188977	+	335	TR_V_gene	T cell receptor beta, variable 20 [Source:MGI Symbol;Acc:MGI:98589]	-	3	6	1	0	0	0	0.526509	1.00006	0.183204	0	0	0
ENSMUSG00000075249	0	1.00109	2.2346	0.973844	16.9066	6.87375	-2.94806	0.0468583	1	Fsip2	2	82943634	83008937	+	21147	protein_coding	fibrous sheath-interacting protein 2 [Source:MGI Symbol;Acc:MGI:2664111]	-	0	1	2	1	17	8	0	0.00264041	0.00580444	0.00254582	0.0442434	0.0180649
ENSMUSG00000028719	1054.51	904.988	1403.33	1335.14	1893.54	1408.26	-0.463662	0.0469241	0.833574	Cmpk1	4	114959336	114987241	-	3420	protein_coding	cytidine monophosphate (UMP-CMP) kinase 1 [Source:MGI Symbol;Acc:MGI:1913838]	-	996	904	1256	1371	1904	1639	17.1223	14.7592	22.5394	21.5818	30.6401	22.8848
ENSMUSG00000000058	765.474	744.813	784.344	980.661	929.864	907.335	-0.296334	0.0469922	0.833574	Cav2	6	17281185	17289115	+	3335	protein_coding	caveolin 2 [Source:MGI Symbol;Acc:MGI:107571]	-	723	744	702	1007	935	1056	12.7459	12.4565	12.9187	16.2558	15.4299	15.1203
ENSMUSG00000054051	755.945	812.887	675.966	674.874	541.012	503.502	0.385339	0.0470425	0.833574	Ercc6	14	32513521	32580990	+	12851	protein_coding	excision repair cross-complementing rodent repair deficiency, complementation group 6 [Source:MGI Symbol;Acc:MGI:1100494]	-	714	812	605	693	544	586	3.26656	3.52809	2.88933	2.90317	2.32976	2.17748
ENSMUSG00000022236	26.4687	7.00765	33.519	51.6138	46.7418	42.9609	-1.08285	0.0471121	0.833574	Ropn1l	15	31441211	31453737	-	957	protein_coding	ropporin 1-like [Source:MGI Symbol;Acc:MGI:2182357]	-	25	7	30	53	47	50	1.53588	0.408419	1.92393	2.98153	2.70293	2.49489
ENSMUSG00000062376	370.561	343.375	338.542	407.067	542.006	433.046	-0.392657	0.04719	0.833574	Borcs7	19	46689906	46703382	+	2176	protein_coding	BLOC-1 related complex subunit 7 [Source:MGI Symbol;Acc:MGI:1913689]	-	350	343	303	418	545	504	9.45668	8.80147	8.546	10.3417	13.7844	11.0603
ENSMUSG00000034926	2882.97	3090.37	3214.47	3168.89	4605.56	4131.98	-0.373969	0.0472445	0.833574	Dhcr24	4	106561038	106589113	+	4028	protein_coding	24-dehydrocholesterol reductase [Source:MGI Symbol;Acc:MGI:1922004]	-	2723	3087	2877	3254	4631	4809	39.7455	42.7925	43.8359	43.4915	63.2753	57.011
ENSMUSG00000051235	167.282	185.202	139.662	131.469	100.445	115.995	0.501181	0.0473515	0.833574	Gen1	12	11238920	11265801	-	7763	protein_coding	GEN1, Holliday junction 5' flap endonuclease [Source:MGI Symbol;Acc:MGI:2443149]	-	158	185	125	135	101	135	1.19662	1.33065	0.988234	0.936225	0.716045	0.83042
ENSMUSG00000074923	1519.3	1327.45	1098.31	1103.37	839.363	1046.53	0.400238	0.0473925	0.833574	Pak6	2	118663303	118698020	+	5211	protein_coding	p21 (RAC1) activated kinase 6 [Source:MGI Symbol;Acc:MGI:2679420]	-	1435	1326	983	1133	844	1218	16.1905	14.2083	11.5774	11.7054	8.91395	11.1614
ENSMUSG00000020303	383.266	431.471	470.383	385.642	198.901	303.304	0.533106	0.0474268	0.833574	Stc2	11	31357307	31370074	-	5175	protein_coding	stanniocalcin 2 [Source:MGI Symbol;Acc:MGI:1316731]	-	362	431	421	396	200	353	4.11271	4.65036	4.99288	4.11965	2.127	3.2573
ENSMUSG00000015355	117.521	112.122	109.495	68.1691	94.4781	68.7375	0.553547	0.0474706	0.833574	Cd48	1	171682009	171705258	+	1189	protein_coding	CD48 antigen [Source:MGI Symbol;Acc:MGI:88339]	-	111	112	98	70	95	80	5.48872	5.25964	5.05852	3.16951	4.39734	3.21293
ENSMUSG00000028468	1392.25	1413.54	1474.83	1574.71	1884.59	1837.01	-0.307263	0.0474903	0.833574	Rgp1	4	43578715	43587487	+	6199	protein_coding	RAB6A GEF compex partner 1 [Source:MGI Symbol;Acc:MGI:1915956]	-	1315	1412	1320	1617	1895	2138	12.4719	12.7184	13.0687	14.0431	16.8243	16.4695
ENSMUSG00000101249	367.385	474.518	471.5	352.532	550.957	1446.92	-0.840093	0.0475004	0.833574	Gm29216	1	24615706	24616197	-	492	unprocessed_pseudogene	predicted gene 29216 [Source:MGI Symbol;Acc:MGI:5579922]	-	347	474	422	362	554	1684	41.4662	53.7939	52.6413	39.6113	61.9717	163.445
ENSMUSG00000037280	92.111	146.16	107.261	74.0122	85.5276	69.5967	0.595103	0.0475207	0.833574	Galnt6	15	100691813	100729376	-	3871	protein_coding	polypeptide N-acetylgalactosaminyltransferase 6 [Source:MGI Symbol;Acc:MGI:1891640]	-	87	146	96	76	86	81	1.32137	2.10596	1.52204	1.05698	1.22271	0.999207
ENSMUSG00000045095	994.164	1218.33	932.945	887.172	725.99	820.554	0.370307	0.0475503	0.833574	Magi1	6	93675455	94283917	-	10579	protein_coding	membrane associated guanylate kinase, WW and PDZ domain containing 1 [Source:MGI Symbol;Acc:MGI:1203522]	-	939	1217	835	911	730	955	5.21856	6.42342	4.84419	4.63607	3.79775	4.31075
ENSMUSG00000045294	1067.22	1100.2	2217.84	1093.63	5159.5	5928.61	-1.47404	0.0475589	0.833574	Insig1	5	28071363	28078662	+	3093	protein_coding	insulin induced gene 1 [Source:MGI Symbol;Acc:MGI:1916289]	-	1008	1099	1985	1123	5188	6900	19.1607	19.8398	39.3876	19.5468	92.3142	106.528
ENSMUSG00000035640	458.438	414.452	560.884	465.498	909.973	706.278	-0.538255	0.0476388	0.833574	Cbarp	10	80130451	80140835	-	4996	protein_coding	calcium channel, voltage-dependent, beta subunit associated regulatory protein [Source:MGI Symbol;Acc:MGI:1354170]	-	433	414	502	478	915	822	5.0956	4.62698	6.16681	5.15088	10.0797	7.85675
ENSMUSG00000015947	115.403	124.136	196.645	120.757	86.5221	64.4414	0.683644	0.0476544	0.833574	Fcgr1	3	96282909	96293969	-	2589	protein_coding	Fc receptor, IgG, high affinity I [Source:MGI Symbol;Acc:MGI:95498]	-	109	124	176	124	87	75	2.47528	2.6743	4.17215	2.57849	1.84942	1.38332
ENSMUSG00000005087	514.551	713.779	379.882	446.021	334.154	325.644	0.541224	0.0476867	0.833574	Cd44	2	102811141	102901665	-	6776	protein_coding	CD44 antigen [Source:MGI Symbol;Acc:MGI:88338]	-	486	713	340	458	336	379	4.21689	5.87538	3.07953	3.63888	2.72907	2.67091
ENSMUSG00000021054	1200.62	1129.23	1345.23	1387.73	1826.91	1498.48	-0.358962	0.0477122	0.833574	Sgpp1	12	75714249	75735729	-	5649	protein_coding	sphingosine-1-phosphate phosphatase 1 [Source:MGI Symbol;Acc:MGI:2135760]	-	1134	1128	1204	1425	1837	1744	11.8024	11.1496	13.0808	13.5806	17.8972	14.7424
ENSMUSG00000038605	305.978	359.392	392.172	388.564	481.341	555.915	-0.431865	0.0477559	0.833574	Samd10	2	181595218	181599212	-	2448	protein_coding	sterile alpha motif domain containing 10 [Source:MGI Symbol;Acc:MGI:2443872]	-	289	359	351	399	484	647	6.94091	8.18848	8.79984	8.7748	10.8813	12.6208
ENSMUSG00000072620	157.753	207.226	202.231	101.28	130.28	159.815	0.533608	0.047765	0.833574	Slfn2	11	83065112	83070678	+	1664	protein_coding	schlafen 2 [Source:MGI Symbol;Acc:MGI:1313258]	-	149	207	181	104	131	186	5.26457	6.94604	6.67582	3.36477	4.33278	5.33769
ENSMUSG00000029084	382.208	382.417	407.814	244.435	282.44	350.561	0.416798	0.0477732	0.833574	Cd38	5	43868553	43912375	+	3890	protein_coding	CD38 antigen [Source:MGI Symbol;Acc:MGI:107474]	-	361	382	365	251	284	408	5.45616	5.4832	5.75867	3.47376	4.01807	5.00846
ENSMUSG00000024451	891.465	923.008	1029.03	1005.98	1747.35	1179.71	-0.467887	0.0477854	0.833574	Arap3	18	37972624	37997574	-	5224	protein_coding	ArfGAP with RhoGAP domain, ankyrin repeat and PH domain 3 [Source:MGI Symbol;Acc:MGI:2147274]	-	842	922	921	1033	1757	1373	9.4763	9.8548	10.8202	10.6457	18.5105	12.5505
ENSMUSG00000042787	261.511	308.337	348.597	242.487	194.923	241.44	0.435111	0.0478133	0.833574	Exog	9	119444904	119465517	+	6559	protein_coding	endo/exonuclease (5'-3'), endonuclease G-like [Source:MGI Symbol;Acc:MGI:2143333]	-	247	308	312	249	196	281	2.21406	2.622	2.91942	2.0438	1.64463	2.0458
ENSMUSG00000035557	7.41123	0	5.5865	0	0	0	4.64356	0.0478262	1	Krt17	11	100256217	100261029	-	1551	protein_coding	keratin 17 [Source:MGI Symbol;Acc:MGI:96691]	-	7	0	5	0	0	0	0.265348	0	0.197851	0	0	0
ENSMUSG00000102101	91.0523	64.0699	87.1493	100.306	161.11	110.839	-0.619965	0.0478967	0.833574	Zbtb11os1	16	55973268	55974617	-	1350	antisense	zinc finger and BTB domain containing 11, opposite strand 1 [Source:MGI Symbol;Acc:MGI:1913641]	-	86	64	78	103	162	129	3.74537	2.64708	3.54601	4.10752	6.60435	4.56299
ENSMUSG00000033981	14.8225	15.0164	13.4076	7.79076	4.97253	0.859219	1.68469	0.0479653	1	Gria2	3	80681450	80802835	-	15548	protein_coding	glutamate receptor, ionotropic, AMPA2 (alpha 2) [Source:MGI Symbol;Acc:MGI:95809]	-	14	15	12	8	5	1	0.0529399	0.0538687	0.0473681	0.0277007	0.0176988	0.00307128
ENSMUSG00000044338	970.871	1136.24	1033.5	893.989	699.138	863.515	0.354237	0.0480046	0.833574	Aplnr	2	85136225	85139923	+	3699	protein_coding	apelin receptor [Source:MGI Symbol;Acc:MGI:1346086]	-	917	1135	925	918	703	1005	14.5752	17.1329	15.3475	13.3609	10.4597	12.974
ENSMUSG00000025766	237.159	226.247	221.225	266.833	310.286	317.911	-0.386919	0.0480099	0.833574	D3Ertd751e	3	41742611	41803320	+	5813	protein_coding	DNA segment, Chr 3, ERATO Doi 751, expressed [Source:MGI Symbol;Acc:MGI:1289213]	-	224	226	198	274	312	370	2.26557	2.17084	2.09047	2.53762	2.95395	3.03945
ENSMUSG00000073791	51.8786	51.0557	50.2785	75.9599	52.7088	140.912	-0.818445	0.0480695	0.833574	Efcab7	4	99829198	99912788	+	2252	protein_coding	EF-hand calcium binding domain 7 [Source:MGI Symbol;Acc:MGI:2385199]	-	49	51	45	78	53	164	1.27926	1.26451	1.22638	1.86467	1.29526	3.47752
ENSMUSG00000051726	397.03	550.601	356.418	308.709	345.094	299.008	0.453834	0.0480974	0.833574	Kcnf1	12	17172100	17176888	-	4789	protein_coding	potassium voltage-gated channel, subfamily F, member 1 [Source:MGI Symbol;Acc:MGI:2687399]	-	375	550	319	317	347	348	4.6038	6.41266	4.08813	3.56361	3.9878	3.46999
ENSMUSG00000030519	159.871	109.119	105.026	105.175	65.6374	68.7375	0.643833	0.0481057	0.833574	Apba2	7	64501706	64753878	+	3824	protein_coding	amyloid beta (A4) precursor protein-binding, family A, member 2 [Source:MGI Symbol;Acc:MGI:1261791]	-	151	109	94	108	66	80	2.32161	1.59158	1.50865	1.52048	0.949893	0.999001
ENSMUSG00000058818	221.278	270.295	248.04	121.731	211.83	180.436	0.525146	0.0481364	0.833574	Pirb	7	3711409	3720391	-	4471	protein_coding	paired Ig-like receptor B [Source:MGI Symbol;Acc:MGI:894311]	-	209	270	222	125	213	210	2.74835	3.37194	3.04739	1.50516	2.62195	2.24289
ENSMUSG00000060183	0	0	0	1.94769	5.96704	2.57766	-4.16502	0.0481567	1	Cxcl11	5	92359544	92365485	-	3794	polymorphic_pseudogene	chemokine (C-X-C motif) ligand 11 [Source:MGI Symbol;Acc:MGI:1860203]	-	0	0	0	2	6	3	0	0	0	0.0283798	0.0870367	0.0377587
ENSMUSG00000038900	9039.58	11911	11527.2	7502.5	7573.17	9829.46	0.382963	0.0482211	0.833574	Rpl12	2	32961559	32965345	+	3598	protein_coding	ribosomal protein L12 [Source:MGI Symbol;Acc:MGI:98002]	-	8538	11898	10317	7704	7615	11440	139.516	184.643	175.983	115.274	116.482	151.83
ENSMUSG00000023010	9344.5	7925.65	11455.7	10025.7	17512.3	12641.7	-0.484132	0.0482669	0.833574	Tmbim6	15	99392882	99410049	+	4578	protein_coding	transmembrane BAX inhibitor motif containing 6 [Source:MGI Symbol;Acc:MGI:99682]	-	8826	7917	10253	10295	17609	14713	113.349	96.5617	137.453	121.067	211.694	153.468
ENSMUSG00000072623	369.503	475.519	355.301	300.918	303.324	306.741	0.398581	0.0483046	0.833574	Zfp9	6	118461950	118479320	-	5389	protein_coding	zinc finger protein 9 [Source:MGI Symbol;Acc:MGI:99210]	zf-C2H2	349	475	318	309	305	357	3.80756	4.92159	3.62158	3.08693	3.11487	3.1634
ENSMUSG00000015093	68.8186	60.0656	274.856	103.228	786.655	724.321	-1.99981	0.0485082	0.833574	Clic3	2	25456838	25458776	+	1012	protein_coding	chloride intracellular channel 3 [Source:MGI Symbol;Acc:MGI:1916704]	-	65	60	246	106	791	843	3.77627	3.31048	14.9188	5.63899	43.0174	39.7778
ENSMUSG00000002847	982.517	320.35	384.351	454.785	296.363	163.252	0.884283	0.0485671	0.833574	Pla1a	16	38396117	38433145	-	2009	protein_coding	phospholipase A1 member A [Source:MGI Symbol;Acc:MGI:1934677]	-	928	320	344	467	298	190	27.158	8.89386	10.5089	12.5145	8.16366	4.51614
ENSMUSG00000006456	1061.92	918.002	873.728	734.279	793.616	749.239	0.325739	0.0486445	0.833574	Rbm14	19	4800569	4811634	-	3910	protein_coding	RNA binding motif protein 14 [Source:MGI Symbol;Acc:MGI:1929092]	-	1003	917	782	754	798	872	15.0818	13.0952	12.2747	10.3817	11.2325	10.6496
ENSMUSG00000031434	236.101	207.226	208.935	177.24	133.264	167.548	0.447515	0.0487184	0.833574	Morc4	X	139821632	139871677	-	6051	protein_coding	microrchidia 4 [Source:MGI Symbol;Acc:MGI:1922996]	-	223	207	187	182	134	195	2.16674	1.91013	1.89668	1.61927	1.21878	1.53887
ENSMUSG00000031853	93.1697	61.0667	134.076	117.835	158.127	186.45	-0.684891	0.0487457	0.833574	Map3k21	8	125910450	125947440	+	5693	protein_coding	mitogen-activated protein kinase kinase kinase 21 [Source:MGI Symbol;Acc:MGI:2385307]	-	88	61	120	121	159	217	0.908806	0.598286	1.29366	1.14425	1.53711	1.82017
ENSMUSG00000021244	1901.51	1837.01	1729.58	1571.78	1419.16	1495.04	0.285651	0.0488902	0.833574	Ylpm1	12	84996321	85070515	+	9914	protein_coding	YLP motif containing 1 [Source:MGI Symbol;Acc:MGI:1926195]	-	1796	1835	1548	1614	1427	1740	10.6509	10.3349	9.58299	8.76457	7.9218	8.38096
ENSMUSG00000039001	5724.65	5900.44	8656.83	4046.32	3915.37	6333.3	0.504559	0.0489235	0.833574	Rps21	2	180257377	180258445	+	810	protein_coding	ribosomal protein S21 [Source:MGI Symbol;Acc:MGI:1913731]	-	5407	5894	7748	4155	3937	7371	392.465	406.298	587.062	276.161	267.503	434.545
ENSMUSG00000078765	4.23499	11.012	1.1173	19.4769	15.9121	15.4659	-1.61876	0.0489513	0.833574	U2af1l4	7	30563301	30565365	+	1656	protein_coding	U2 small nuclear RNA auxiliary factor 1-like 4 [Source:MGI Symbol;Acc:MGI:2678374]	-	4	11	1	20	16	18	0.142013	0.370896	0.0370611	0.650198	0.531751	0.519046
ENSMUSG00000085355	31.7624	27.0295	43.5747	52.5876	46.7418	77.3297	-0.793422	0.048953	0.833574	3010003L21Rik	6	148944867	148947129	+	1747	antisense	RIKEN cDNA 3010003L21 gene [Source:MGI Symbol;Acc:MGI:1924094]	-	30	27	39	54	47	90	1.00962	0.862961	1.3701	1.66409	1.48065	2.46005
ENSMUSG00000082529	0	0	0	1.94769	3.97803	4.29609	-4.1316	0.0489614	1	Gm11199	11	79451941	79452447	-	507	processed_pseudogene	predicted gene 11199 [Source:MGI Symbol;Acc:MGI:3649957]	-	0	0	0	2	4	5	0	0	0	0.212372	0.434211	0.470929
ENSMUSG00000041528	1371.08	1283.4	1701.65	1552.31	2546.93	1872.24	-0.455107	0.048975	0.833574	Rnf123	9	108051534	108083346	-	6754	protein_coding	ring finger protein 123 [Source:MGI Symbol;Acc:MGI:2148796]	-	1295	1282	1523	1594	2561	2179	11.273	10.5986	13.8394	12.7058	20.8688	15.406
ENSMUSG00000045915	26.4687	9.00984	30.1671	5.84307	10.9396	8.59219	1.36799	0.0489842	0.833574	Ccdc42	11	68587021	68597966	+	1483	protein_coding	coiled-coil domain containing 42 [Source:MGI Symbol;Acc:MGI:3045254]	-	25	9	27	6	11	10	0.991125	0.338861	1.11738	0.217814	0.408226	0.321997
ENSMUSG00000056900	133.402	119.13	74.859	84.7245	66.6319	54.99	0.669078	0.0489925	0.833574	Usp13	3	32817546	32938071	+	7599	protein_coding	ubiquitin specific peptidase 13 (isopeptidase T-3) [Source:MGI Symbol;Acc:MGI:1919857]	-	126	119	67	87	67	64	0.974864	0.874401	0.541125	0.616366	0.485252	0.402177
ENSMUSG00000114189	0	0	0	8.7646	0.994506	1.71844	-4.29475	0.0489987	1	9330199G10Rik	13	19462847	19504367	-	3448	lincRNA	RIKEN cDNA 9330199G10 gene [Source:MGI Symbol;Acc:MGI:2442084]	-	0	0	0	9	1	2	0	0	0	0.140524	0.0159618	0.0276985
ENSMUSG00000039853	495.494	449.491	278.207	333.055	198.901	288.698	0.575937	0.0490069	0.833574	Trim14	4	46493781	46536141	-	4338	protein_coding	tripartite motif-containing 14 [Source:MGI Symbol;Acc:MGI:1921985]	-	468	449	249	342	200	336	6.34287	5.77932	3.52281	4.24436	2.5374	3.69865
ENSMUSG00000051285	1655.88	1288.41	1370.93	1656.51	2125.26	1782.88	-0.366825	0.0490502	0.833574	Pcmtd1	1	7088920	7173628	+	6654	protein_coding	protein-L-isoaspartate (D-aspartate) O-methyltransferase domain containing 1 [Source:MGI Symbol;Acc:MGI:2441773]	-	1564	1287	1227	1701	2137	2075	13.8192	10.7998	11.3173	13.7625	17.6754	14.8912
ENSMUSG00000054892	32.8212	54.059	46.9266	44.7968	134.258	71.3152	-0.902116	0.0490522	0.833574	Txk	5	72695978	72752777	-	10955	protein_coding	TXK tyrosine kinase [Source:MGI Symbol;Acc:MGI:102960]	-	31	54	42	46	135	83	0.166372	0.275234	0.235297	0.226059	0.678219	0.361792
ENSMUSG00000064351	160245	178782	159758	180884	258344	202198	-0.362864	0.0490748	0.833574	mt-Co1	MT	5328	6872	+	1545	protein_coding	mitochondrially encoded cytochrome c oxidase I [Source:MGI Symbol;Acc:MGI:102504]	-	151353	178587	142986	185742	259771	235328	5759.6	6454.19	5679.95	6472.28	9253.6	7273.42
ENSMUSG00000039954	29.6449	49.0535	27.9325	20.4507	10.9396	21.4805	1.01024	0.0490886	0.833574	Stk32a	18	43207697	43317481	+	3765	protein_coding	serine/threonine kinase 32A [Source:MGI Symbol;Acc:MGI:2442403]	-	28	49	25	21	11	25	0.437243	0.726693	0.407525	0.300283	0.160796	0.31708
ENSMUSG00000045281	30.7037	18.0197	14.5249	38.9538	53.7033	30.9319	-0.962721	0.0491034	0.833574	Gpr20	15	73694604	73707505	-	2144	protein_coding	G protein-coupled receptor 20 [Source:MGI Symbol;Acc:MGI:2441803]	-	29	18	13	40	54	36	0.795249	0.468779	0.372133	1.00441	1.38617	0.80181
ENSMUSG00000013584	5415.49	2888.15	2616.71	3224.4	1949.23	1913.48	0.623809	0.0491267	0.833574	Aldh1a2	9	71215789	71296243	+	2264	protein_coding	aldehyde dehydrogenase family 1, subfamily A2 [Source:MGI Symbol;Acc:MGI:107928]	-	5115	2885	2342	3311	1960	2227	132.831	71.1524	63.4877	78.7333	47.6462	46.9718
ENSMUSG00000097757	14.8225	22.024	21.2287	37.0061	34.8077	35.228	-0.881683	0.0491731	0.833574	Gm17518	16	90727512	90729120	+	1346	lincRNA	predicted gene, 17518 [Source:MGI Symbol;Acc:MGI:4937152]	-	14	22	19	38	35	41	0.611523	0.912636	0.866339	1.5199	1.43111	1.45456
ENSMUSG00000039770	1119.1	967.056	1290.48	1448.11	1676.74	1274.22	-0.381655	0.0492303	0.833574	Ypel5	17	72836453	72851195	+	4185	protein_coding	yippee like 5 [Source:MGI Symbol;Acc:MGI:1916937]	-	1057	966	1155	1487	1686	1483	14.8494	12.8885	16.9381	19.129	22.1723	16.9215
ENSMUSG00000004707	299.625	274.299	210.052	177.24	215.808	176.14	0.463267	0.0492347	0.833574	Ly9	1	171588624	171607410	-	3307	protein_coding	lymphocyte antigen 9 [Source:MGI Symbol;Acc:MGI:96885]	-	283	274	188	182	217	205	5.03132	4.62633	3.48901	2.96287	3.61139	2.96015
ENSMUSG00000042271	330.329	312.341	267.034	385.642	430.621	368.605	-0.380317	0.0492451	0.833574	Nxt2	X	142226770	142239692	+	3176	protein_coding	nuclear transport factor 2-like export factor 2 [Source:MGI Symbol;Acc:MGI:2147914]	-	312	312	239	396	433	429	5.77569	5.48522	4.61845	6.7126	7.50337	6.45016
ENSMUSG00000025938	62.4661	41.0448	22.346	19.4769	9.94506	28.3542	1.11805	0.0495489	0.837122	Slco5a1	1	12866549	12992650	-	13137	protein_coding	solute carrier organic anion transporter family, member 5A1 [Source:MGI Symbol;Acc:MGI:2443431]	-	59	41	20	20	10	33	0.26405	0.174264	0.0934357	0.0819615	0.0418941	0.119953
ENSMUSG00000076615	2.11749	5.00546	10.0557	0	88.5111	7.73297	-2.48786	0.0496275	0.837122	Ighg3	12	113356224	113361232	-	2512	IG_C_gene	Immunoglobulin heavy constant gamma 3 [Source:MGI Symbol;Acc:MGI:2144790]	-	2	5	9	0	89	9	0.0468102	0.11114	0.219888	0	1.94993	0.171087
ENSMUSG00000041842	667.011	922.006	803.338	571.647	1651.88	1666.03	-0.701224	0.0496349	0.837122	Fhdc1	3	84442198	84480429	-	6270	protein_coding	FH2 domain containing 1 [Source:MGI Symbol;Acc:MGI:2684972]	-	630	921	719	587	1661	1939	5.90749	8.20186	7.03786	5.04019	14.5798	14.7674
ENSMUSG00000086583	689.244	737.805	810.042	574.568	508.193	658.162	0.361014	0.0496772	0.837122	Gm15500	7	114705217	114706235	-	1019	transcribed_processed_pseudogene	predicted pseudogene 15500 [Source:MGI Symbol;Acc:MGI:3782947]	-	651	737	725	590	511	766	37.5609	40.3844	43.666	31.1712	27.5991	35.8962
ENSMUSG00000020572	1977.74	1408.54	1935.16	1462.71	4438.48	2622.34	-0.679649	0.0496986	0.837122	Nampt	12	32819545	32853349	+	5054	protein_coding	nicotinamide phosphoribosyltransferase [Source:MGI Symbol;Acc:MGI:1929865]	-	1868	1407	1732	1502	4463	3052	21.7306	15.5446	21.0325	15.9997	48.6005	28.8365
ENSMUSG00000105834	1.05875	1.00109	0	1.94769	10.9396	5.15531	-3.10538	0.0499307	1	4930592C13Rik	3	157527515	157534090	-	661	antisense	RIKEN cDNA 4930592C13 gene [Source:MGI Symbol;Acc:MGI:2686503]	-	1	1	0	2	11	6	0.0889464	0.0844731	0	0.162894	0.915883	0.433454
ENSMUSG00000022501	2.11749	0	1.1173	6.81691	7.95605	5.15531	-2.63673	0.0499555	1	Prm1	16	10796326	10805839	-	571	protein_coding	protamine 1 [Source:MGI Symbol;Acc:MGI:97765]	-	2	0	1	7	8	6	0.205932	0	0.107484	0.659991	0.771086	0.501775
