# Supplementary material for: Primary oocytes with cellular senescence features are involved in ovarian aging in mice
Source: Sci Rep. 2024 Jun 13;14:13606. doi: 10.1038/s41598-024-64441-6 (PMC11176158; doi:10.1038/s41598-024-64441-6)
Supplement: Supplementary file 5 — Supplementary Table 6. [file 41598_2024_64441_MOESM5_ESM.xlsx]

## Sheet: Sheet1
Supplementary Table S6. Information about antibodies and kits used in the present study.
Name	Company	Species	Catalog Number	Lot Number
HMGB1/HMG1	Bio-techne R&D systems	Rat Monoclonal	MAB16901	CKBY022004A
LMNB1	ProteinTech	Mouse Monoclonal	66095-1-Ig	10004949
MSY2 (C-15)	Santa Cruz	Goat Polyclonal	sc-21316	I2811
IL-1a	ProteinTech	Rabbit Polyclonal	16765-1-AP
IL-6	Cell Signaling Technology	Rabbit Monoclonal	12912S	4
Phospho-Histone H2A.X (Ser139)	Cell Signaling Technology	Rabbit monoclonal	9718	21
cleaved caspase-3	Cell Signaling Technology	Rabbit monoclonal	9661	37
α-tubulin	Sigma-Aldrich	Mouse monoclonal	T9026	89497
Renilla Luciferase antibody	GeneTex	Rabbit Polyclonal	GTX47953	822003341
p21	ProteinTech	Rabbit Polyclonal	28248-1-AP	83493
DAPI	Sigma-Aldrich		D9542	175158
Click-iT Plus TUNEL Assay kit (Alexa Fluor 488) for in Situ Apoptosis Detection	Invitrogen		C10617
b-galactosidase staining kit	Cell Signaling		9860
Progesterone ELISA Kit	IBL America	(Mouse/Rat)	IB79183	V105
Estradiol ELISA kit	Calbiotech	(Mouse/Rat)	ES180S-100	ES6G125
AMH ELISA	AnshLabs	(Mouse/Rat)	AL-113	22820
